# Supplementary material for: A genome-wide scan for signatures of selection in Azeri and Khuzestani buffalo breeds
Source: BMC Genomics. 2018 Jun 11;19:449. doi: 10.1186/s12864-018-4759-x (PMC5996463; doi:10.1186/s12864-018-4759-x)
Supplement: Supplementary file 2 — Genomic matrix of studied Iranian Azeri and Khuzestani buffalo breeds. (XLS 1750 kb) [file 12864_2018_4759_MOESM2_ESM.xls]

## Sheet: Sheet1
	AZ1	AZ2	AZ3	AZ4	AZ5	AZ6	AZ7	AZ8	AZ9	AZ10	AZ11	AZ12	AZ13	AZ14	AZ15	AZ16	AZ17	AZ18	AZ19	AZ20	AZ21	AZ22	AZ23	AZ24	AZ25	AZ26	AZ27	AZ28	AZ29	AZ30	AZ31	AZ32	AZ33	AZ34	AZ35	AZ36	AZ37	AZ38	AZ39	AZ40	AZ41	AZ42	AZ43	AZ44	AZ45	AZ46	AZ47	AZ48	AZ49
AZ1	1.00787	-0.017151	-0.0113843	0.00240715	0.009488	0.0115157	0.0030318	0.0175882	-0.023471	-0.0183378	0.00192414	-0.0106548	0.0173623	0.0125055	0.0130898	-0.0117734	0.0126508	0.0219696	-0.00131268	0.00958492	0.00248138	-0.00759028	-0.00748004	0.00482009	-0.00019361	0.0101238	-0.0132948	-0.00729081	-0.00145481	-0.0121248	0.00170953	0.00145589	-0.00539306	-0.0239954	-0.00359318	0.00702969	0.000699428	0.00261319	-0.00796653	-0.00900867	-0.0089273	0.00128934	-0.0122352	0.00391532	-0.00717723	-0.000631722	-0.00183851	0.0038368	0.00444464
AZ2	-0.017151	1.04764	0.034804	0.0105301	-0.0116749	-0.010224	0.000837428	-0.0227997	-0.0133614	-0.00194812	0.011457	0.0132967	-0.0173863	-0.0157066	0.0031414	-0.018005	-0.0158177	-0.0148937	-0.0067112	-0.00132474	0.0139367	-0.0299067	-0.0017922	-0.00666631	0.00132884	-0.0125772	-0.00087822	-0.00839576	-0.00448226	-0.00291238	0.0129726	0.00688741	0.007408	-0.00529868	-0.00751779	-0.00516163	-0.017772	0.0084292	-0.0328463	-0.011203	-0.0110576	-0.0341641	0.000629952	-0.00853233	-0.0122553	0.00640187	-0.00909544	-0.0116228	-0.0012743
AZ3	-0.0113843	0.034804	1.04065	0.0356499	0.00703651	-0.00907133	0.0258931	-0.0099198	0.00259448	0.0152253	0.0106872	0.00631082	0.0109376	-0.000904234	-0.0132006	0.00205215	-0.00594966	-0.00803759	-0.0119668	0.000917374	0.0011193	-0.00594046	0.00833213	0.015826	0.0122862	-0.0146286	-0.00530074	-0.00237275	-0.00775128	-0.00188784	0.0220716	0.00259305	-0.00438407	-0.0214484	0.0398388	-0.00682858	-0.00636604	0.00849249	0.00509007	-0.00972993	-0.00977672	-0.023399	-0.00674039	-0.0201962	0.00427729	-0.00833802	0.0171137	0.0126639	0.00513321
AZ4	0.00240715	0.0105301	0.0356499	1.08727	0.003077	0.00965455	0.00700225	-0.0197749	-0.00283894	0.0148545	-0.00769101	-0.00726114	0.0156293	0.00731203	-0.0076117	-0.00767483	-0.0243278	0.00165258	-0.0142602	0.0118892	0.00568283	0.00483913	-0.00844398	0.00661172	-0.0191008	-0.00724544	-0.0168861	-0.0080625	0.00623246	0.00568759	0.0040779	0.0156796	0.0046012	0.0156693	0.00262017	-0.0330249	0.0120394	0.0136328	-0.0144416	0.0127128	0.0124737	-0.00467308	-0.00832882	0.00218238	0.0137752	-0.00396674	-0.00369962	0.00332144	-0.00427335
AZ5	0.009488	-0.0116749	0.00703651	0.003077	0.994473	0.510047	0.051828	0.228386	0.410272	0.0190516	0.0159874	0.00154996	-0.00176951	0.0232363	-0.0059779	0.0174774	0.00293916	0.00315822	-0.0203804	0.0048718	0.00507373	0.0174952	0.0176054	0.0125391	-0.0167621	-0.023619	0.0103168	0.0143983	0.0164534	0.00597565	-0.0106295	-0.00332131	-0.00728652	-0.0138412	0.00284415	-0.00210516	0.0110458	0.0194961	0.0010982	0.0085791	0.00866047	-0.00393644	0.00471175	-0.00239987	0.0164984	-0.00169211	0.0201069	0.0246928	-0.0140463
AZ6	0.0115157	-0.010224	-0.00907133	0.00965455	0.510047	1.02333	0.09583	0.366783	0.540145	0.0174906	0.00878705	-0.00648342	-0.0155063	0.0171255	0.00591855	0.00636808	0.00413374	0.00864636	-0.00553614	-0.0130944	0.00396132	0.00664218	0.0161085	-0.00600391	0.000645497	-0.0192843	0.0134339	0.00187909	0.0102143	-0.00603088	-0.000911848	-0.00046057	-0.0051307	-0.00309828	0.00576897	-0.00219224	0.0114073	-0.00212292	-0.00225712	-0.0020176	-0.00206439	-0.00190878	0.00840557	0.00968882	0.00859322	0.00828185	0.00848488	0.00153584	0.00246409
AZ7	0.0030318	0.000837428	0.0258931	0.00700225	0.051828	0.09583	1.00899	0.0401265	0.127362	0.0135566	-0.00283688	-0.0149032	0.00196348	0.00998734	0.00448382	-0.017688	-0.00377338	0.00804471	-0.00703495	0.00886113	0.00547441	0.0105904	-0.0107031	0.0010844	0.00869505	-0.0178994	0.0189842	-0.00359287	0.00557545	0.00124969	0.0217486	0.0149585	-0.0127815	-0.0206819	0.0234951	0.0108558	-0.0172627	0.00592664	-0.00170527	0.0251287	0.025146	0.0195341	0.00889333	0.00767734	0.00504375	0.017549	0.0158295	0.0468176	0.00686092
AZ8	0.0175882	-0.0227997	-0.0099198	-0.0197749	0.228386	0.366783	0.0401265	1.01407	0.237466	0.000685469	-0.00295553	0.00202423	0.00991929	0.0135214	-0.00806694	0.00551961	0.00264444	-0.011427	-0.00228329	-0.00753461	0.00343327	0.00906195	0.0154523	0.000645338	0.0146643	-0.00308671	0.0236718	0.018333	0.00673846	-0.00719976	0.0170801	0.00695767	-0.00482567	-0.00849664	0.00485642	0.0018296	0.0254902	-0.0141218	0.0342548	-0.0102356	-0.0102183	0.0181979	0.0169132	0.00992976	-0.00302119	-0.00442198	0.0099434	0.0062626	0.0132147
AZ9	-0.023471	-0.0133614	0.00259448	-0.00283894	0.410272	0.540145	0.127362	0.237466	1.03525	0.0169806	0.0139805	-0.00942854	-0.00178982	-0.00735156	0.0122655	0.00669119	-0.00643726	0.00230483	-0.0180937	-0.0103362	0.0158194	-0.00264717	0.00291013	-0.00318156	0.000840442	-0.0100537	0.0239462	0.00322753	0.0141902	0.000764621	0.00428157	-0.00693026	0.00365137	0.00164656	0.000965436	-0.00398387	0.0128839	-0.00859261	-0.00802189	0.00971229	0.00934508	-0.00434124	0.0102667	0.00341138	0.016414	-0.0116453	-0.0122753	0.0328751	-0.00932449
AZ10	-0.0183378	-0.00194812	0.0152253	0.0148545	0.0190516	0.0174906	0.0135566	0.000685469	0.0169806	1.04392	0.199059	0.266071	0.00513765	-0.00401274	0.00426159	0.0259226	-0.0093145	-0.00307164	-0.0109099	-0.00469037	0.0175561	0.00370356	0.015541	0.046297	0.250066	0.14215	0.0692594	0.0167556	0.0505958	0.0340302	0.16911	0.0146081	0.0476188	0.0907925	0.0386528	0.104003	0.00975036	-0.00909877	-0.00782314	-0.0146968	-0.0146795	0.00136865	0.119791	0.0909553	0.130232	0.00175458	-0.0136146	-0.0202432	0.0144568
AZ11	0.00192414	0.011457	0.0106872	-0.00769101	0.0159874	0.00878705	-0.00283688	-0.00295553	0.0139805	0.199059	1.00767	0.511905	0.0127112	0.00894377	-0.000853316	0.0160656	0.0177403	0.00994896	0.0128125	-0.00916444	0.00808357	0.0239014	0.02273	0.0184967	0.00034602	0.126782	0.034474	0.000426123	0.00818461	0.0214817	0.0266648	0.00795524	0.0304563	0.0249269	0.000150598	0.0371116	0.0100184	0.0047549	-0.00236434	0.00114341	0.000904367	0.0128513	0.0300866	0.0391879	0.267638	0.00586763	0.00376368	0.00469684	0.0154939
AZ12	-0.0106548	0.0132967	0.00631082	-0.00726114	0.00154996	-0.00648342	-0.0149032	0.00202423	-0.00942854	0.266071	0.511905	1.01276	0.00256735	0.023536	-0.00285861	0.0097667	0.000162812	0.0164667	-0.00675149	-0.00219811	0.0137682	-0.00623629	-0.000614909	0.0518012	0.0171171	0.146757	0.116802	0.00713612	0.0203417	0.0164004	0.0508695	0.00902594	0.303303	0.18832	0.064279	0.128796	0.00775681	0.000763035	0.00376891	-0.0041942	-0.00436916	0.00950022	0.121578	0.210719	0.0845979	0.0120009	0.00060489	0.00749778	0.0104126
AZ13	0.0173623	-0.0173863	0.0109376	0.0156293	-0.00176951	-0.0155063	0.00196348	0.00991929	-0.00178982	0.00513765	0.0127112	0.00256735	1.01554	0.00490067	0.000294309	0.00766481	-0.00168275	0.00590586	0.0101152	0.00755536	-0.00659731	-0.00558261	0.0174694	-0.0038741	0.0164891	-0.00113376	-0.0109667	0.00356032	0.00478234	0.0144267	0.0164697	-0.0080073	-0.00171923	0.0158854	0.0296229	0.0190984	-0.00165055	0.00269837	-0.0107651	0.0065846	0.00621739	0.00201535	-0.00971486	-0.00689362	-0.0149102	-0.00150779	0.000681821	0.00193541	0.0120916
AZ14	0.0125055	-0.0157066	-0.000904234	0.00731203	0.0232363	0.0171255	0.00998734	0.0135214	-0.00735156	-0.00401274	0.00894377	0.023536	0.00490067	0.983142	0.000115543	0.0142148	0.015505	0.006432	0.0132687	0.00795334	0.00142655	-0.00101923	-0.00257515	-0.00949992	-0.0316238	-0.00176111	0.00365772	0.0108793	0.0060134	0.0187337	-0.00998309	-0.00357209	-0.00292333	-0.00396689	0.0191268	0.00238621	0.0140633	0.0122602	0.0111007	0.00813607	0.00821745	0.0279184	-0.010214	-0.00854629	0.0240017	0.0183073	0.0129992	0.0102156	0.0231915
AZ15	0.0130898	0.0031414	-0.0132006	-0.0076117	-0.0059779	0.00591855	0.00448382	-0.00806694	0.0122655	0.00426159	-0.000853316	-0.00285861	0.000294309	0.000115543	1.00168	0.0212074	-0.00480172	0.00221014	0.0139172	0.00309064	-0.0109979	0.00738326	0.00550692	0.00172222	-0.00277882	0.0122807	0.0167383	0.0103742	-0.00794908	0.0090648	0.00162356	0.0100211	-0.00387696	-0.000562881	-0.010472	0.0143773	-0.00355194	-0.00676482	0.00944216	0.0153851	0.0153383	0.0108158	0.0135043	0.0124165	-0.00220065	0.01761	0.0124942	0.00503249	0.00653749
AZ16	-0.0117734	-0.018005	0.00205215	-0.00767483	0.0174774	0.00636808	-0.017688	0.00551961	0.00669119	0.0259226	0.0160656	0.0097667	0.00766481	0.0142148	0.0212074	1.01373	0.0141037	-0.00419721	-0.00453777	0.0103971	0.00950957	0.00373147	0.0174273	0.00825964	0.0166393	-0.00841718	0.0112922	0.0254988	0.0331291	0.0163071	0.00476458	0.00752284	-0.00637524	0.00244997	0.00343501	0.0105974	0.0147127	0.00868014	0.0125832	0.00340249	0.00341978	-0.00936938	0.0270908	0.0179286	0.00222203	0.0230581	0.00249819	0.00778901	-0.00230502
AZ17	0.0126508	-0.0158177	-0.00594966	-0.0243278	0.00293916	0.00413374	-0.00377338	0.00264444	-0.00643726	-0.0093145	0.0177403	0.000162812	-0.00168275	0.015505	-0.00480172	0.0141037	0.991699	-8.7334e-05	0.00521141	0.0163013	0.00375067	0.0172616	0.0119247	0.00365423	0.0679143	0.0100473	0.0177731	0.0105119	0.00353129	0.00112802	0.0491186	0.0201558	-0.00405969	-0.00113011	0.018439	-0.00637604	-0.00469592	-0.00111599	0.0090031	-0.00293316	-0.00304404	0.0011488	-0.00622376	-0.0149375	0.00312776	0.00236781	0.00564683	0.0016456	-0.00261687
AZ18	0.0219696	-0.0148937	-0.00803759	0.00165258	0.00315822	0.00864636	0.00804471	-0.011427	0.00230483	-0.00307164	0.00994896	0.0164667	0.00590586	0.006432	0.00221014	-0.00419721	-8.7334e-05	0.992457	0.00113691	0.00927894	0.00999353	0.0224791	-0.00509453	0.0185483	0.00738262	-0.00934305	0.00101017	0.0141914	0.0109276	0.0230712	0.00922168	0.0102497	6.84322e-05	0.00338251	0.0190426	-0.0125012	0.0101981	0.00032064	0.0146692	-0.000407115	-0.000325742	0.0270011	0.00591474	0.0182203	0.014305	0.0109817	0.0186184	0.00442798	0.0115082
AZ19	-0.00131268	-0.0067112	-0.0119668	-0.0142602	-0.0203804	-0.00553614	-0.00703495	-0.00228329	-0.0180937	-0.0109099	0.0128125	-0.00675149	0.0101152	0.0132687	0.0139172	-0.00453777	0.00521141	0.00113691	1.0772	-0.00894078	-0.00457346	0.0152816	0.0127004	0.0127607	0.00819556	0.0130018	-0.0057387	7.30322e-05	0.00687027	0.00504375	0.0129183	0.0074099	-0.00693676	-0.0155421	0.00280941	-0.0189296	-0.00872649	0.00997703	0.00631827	0.00380222	0.00362726	0.0343505	-0.00596077	0.0024357	-0.00103097	0.0299302	0.0162913	0.00543316	0.0206519
AZ20	0.00958492	-0.00132474	0.000917374	0.0118892	0.0048718	-0.0130944	0.00886113	-0.00753461	-0.0103362	-0.00469037	-0.00916444	-0.00219811	0.00755536	0.00795334	0.00309064	0.0103971	0.0163013	0.00927894	-0.00894078	1.22082	0.00664456	-0.0038116	-0.00421403	-5.24373e-05	-0.0128843	-0.0067323	-0.00868302	0.00565174	0.0339809	-0.021355	0.00260447	0.011002	-0.00199888	0.0101587	0.0122331	0.00529723	5.63769e-05	0.0138255	0.00247678	-0.0143939	-0.0145047	-0.00685142	0.0146775	0.00423351	0.00634206	0.0144256	-0.0103638	0.0162026	-0.0139494
AZ21	0.00248138	0.0139367	0.0011193	0.00568283	0.00507373	0.00396132	0.00547441	0.00343327	0.0158194	0.0175561	0.00808357	0.0137682	-0.00659731	0.00142655	-0.0109979	0.00950957	0.00375067	0.00999353	-0.00457346	0.00664456	1.01545	0.0113217	-0.00144878	0.0103387	-0.00332622	-0.0071712	-0.0047002	0.0143126	0.0183543	0.00255768	0.024851	-0.0017408	-0.00109204	0.0102965	-0.00775112	0.000308426	0.0103834	0.00672196	-0.00264019	0.00605829	0.00594742	0.0135367	0.000140288	-0.00299819	0.00692849	0.00873185	0.00476949	0.00275484	0.013616
AZ22	-0.00759028	-0.0299067	-0.00594046	0.00483913	0.0174952	0.00664218	0.0105904	0.00906195	-0.00264717	0.00370356	0.0239014	-0.00623629	-0.00558261	-0.00101923	0.00738326	0.00373147	0.0172616	0.0224791	0.0152816	-0.0038116	0.0113217	0.998766	-0.0110719	0.0109048	-0.00833533	0.00608335	0.012912	0.0133408	0.0161008	0.0205544	0.0128568	0.00331113	0.000307157	0.0129774	0.0188327	0.00503994	0.0138333	0.0211941	0.0341969	0.0156601	0.0156133	-0.00653196	0.010447	0.00577055	0.0110833	0.00269742	-0.00171352	-0.0017416	0.061219
AZ23	-0.00748004	-0.0017922	0.00833213	-0.00844398	0.0176054	0.0161085	-0.0107031	0.0154523	0.00291013	0.015541	0.02273	-0.000614909	0.0174694	-0.00257515	0.00550692	0.0174273	0.0119247	-0.00509453	0.0127004	-0.00421403	-0.00144878	-0.0110719	1.02449	0.00614474	-0.000727371	0.00446335	0.00232038	0.0108877	0.019287	0.0292517	-0.000810806	-0.00215385	0.022462	0.0013604	0.0220189	0.00136929	0.00926546	0.00650116	0.0182223	-0.00217289	-0.00228376	0.0108807	-0.00347691	-0.00514149	0.00549011	-0.00847095	-0.000706116	-0.0138712	0.0121135
AZ24	0.00482009	-0.00666631	0.015826	0.00661172	0.0125391	-0.00600391	0.0010844	0.000645338	-0.00318156	0.046297	0.0184967	0.0518012	-0.0038741	-0.00949992	0.00172222	0.00825964	0.00365423	0.0185483	0.0127607	-5.24373e-05	0.0103387	0.0109048	0.00614474	1.00782	0.00939394	0.0600195	0.00981429	0.0191506	0.0218465	0.0191869	0.0373148	0.00777521	0.0510392	0.0239779	0.0464308	0.0500686	0.00112311	0.0207238	0.0161038	0.0106399	0.0107854	-0.00584878	0.0717527	0.0527858	0.0369511	0.0244639	0.013901	0.0253438	0.0198637
AZ25	-0.00019361	0.00132884	0.0122862	-0.0191008	-0.0167621	0.000645497	0.00869505	0.0146643	0.000840442	0.250066	0.00034602	0.0171171	0.0164891	-0.0316238	-0.00277882	0.0166393	0.0679143	0.00738262	0.00819556	-0.0128843	-0.00332622	-0.00833533	-0.000727371	0.00939394	1.09225	0.0379597	0.0713188	0.0170847	0.0354169	0.00481708	0.321956	-0.00415946	0.0291076	0.0402398	0.00700447	0.141372	-0.0121573	-0.0133836	-0.0148635	5.09838e-05	4.19051e-06	-0.0100935	0.0716734	0.0412997	0.0195053	-0.0165004	-0.017579	-0.00555945	-0.00597694
AZ26	0.0101238	-0.0125772	-0.0146286	-0.00724544	-0.023619	-0.0192843	-0.0178994	-0.00308671	-0.0100537	0.14215	0.126782	0.146757	-0.00113376	-0.00176111	0.0122807	-0.00841718	0.0100473	-0.00934305	0.0130018	-0.0067323	-0.0071712	0.00608335	0.00446335	0.0600195	0.0379597	1.03945	0.0371625	0.0558549	0.0506686	-0.000950393	-0.0085198	-0.011529	0.0158424	0.0164009	0.00456931	0.0715212	0.0145653	0.0172481	0.00224662	0.00697195	0.00673291	0.0178467	0.0509105	0.0188065	0.138123	0.00535195	0.0186279	0.0103972	0.017926
AZ27	-0.0132948	-0.00087822	-0.00530074	-0.0168861	0.0103168	0.0134339	0.0189842	0.0236718	0.0239462	0.0692594	0.034474	0.116802	-0.0109667	0.00365772	0.0167383	0.0112922	0.0177731	0.00101017	-0.0057387	-0.00868302	-0.0047002	0.012912	0.00232038	0.00981429	0.0713188	0.0371625	1.02203	0.241155	0.108443	0.014914	0.0588673	-0.00156029	0.147377	0.184847	0.0982305	0.107892	-0.00244492	0.00433915	0.00202614	-0.0105509	-0.0105337	0.00769336	0.223009	0.322596	0.0387019	0.00115832	0.00360426	0.000179784	-0.00472352
AZ28	-0.00729081	-0.00839576	-0.00237275	-0.0080625	0.0143983	0.00187909	-0.00359287	0.018333	0.00322753	0.0167556	0.000426123	0.00713612	0.00356032	0.0108793	0.0103742	0.0254988	0.0105119	0.0141914	7.30322e-05	0.00565174	0.0143126	0.0133408	0.0108877	0.0191506	0.0170847	0.0558549	0.241155	0.997571	0.523425	0.00906258	-0.00799112	-0.00574552	0.0120775	0.0096241	0.0238102	0.0199503	-0.00803997	-0.0155464	0.00264714	0.00711614	0.00706934	-0.00136217	0.0722021	0.0920054	0.0225973	0.0164543	0.0105054	0.0176546	-0.0140354
AZ29	-0.00145481	-0.00448226	-0.00775128	0.00623246	0.0164534	0.0102143	0.00557545	0.00673846	0.0141902	0.0505958	0.00818461	0.0203417	0.00478234	0.0060134	-0.00794908	0.0331291	0.00353129	0.0109276	0.00687027	0.0339809	0.0183543	0.0161008	0.019287	0.0218465	0.0354169	0.0506686	0.108443	0.523425	1.04417	-0.00176301	0.0246316	-0.00401083	0.0318836	0.0318653	0.0318891	0.0225181	-0.00233214	-0.00849284	0.00867538	-0.0050552	-0.00523016	-1.19889e-05	0.024721	0.0334379	0.0242038	-0.000138727	0.00929226	0.00785436	0.00295106
AZ30	-0.0121248	-0.00291238	-0.00188784	0.00568759	0.00597565	-0.00603088	0.00124969	-0.00719976	0.000764621	0.0340302	0.0214817	0.0164004	0.0144267	0.0187337	0.0090648	0.0163071	0.00112802	0.0230712	0.00504375	-0.021355	0.00255768	0.0205544	0.0292517	0.0191869	0.00481708	-0.000950393	0.014914	0.00906258	-0.00176301	1.0252	0.0194727	0.00685108	0.00307811	0.014723	0.0551832	0.0247288	0.00609462	0.00230499	0.00781011	0.0236859	0.0237032	0.0200779	0.0205875	0.0269333	0.0209033	0.0138633	0.00669674	0.00410535	0.00138087
AZ31	0.00170953	0.0129726	0.0220716	0.0040779	-0.0106295	-0.000911848	0.0217486	0.0170801	0.00428157	0.16911	0.0266648	0.0508695	0.0164697	-0.00998309	0.00162356	0.00476458	0.0491186	0.00922168	0.0129183	0.00260447	0.024851	0.0128568	-0.000810806	0.0373148	0.321956	-0.0085198	0.0588673	-0.00799112	0.0246316	0.0194727	1.01564	-0.000141583	0.0533116	0.0565616	0.0226214	0.0293352	0.00826582	-0.0098784	0.00216319	-0.0287416	-0.0289807	0.00629242	0.0357676	0.0521744	0.00468273	0.00123129	-0.00555073	-0.0105132	0.00464149
AZ32	0.00145589	0.00688741	0.00259305	0.0156796	-0.00332131	-0.00046057	0.0149585	0.00695767	-0.00693026	0.0146081	0.00795524	0.00902594	-0.0080073	-0.00357209	0.0100211	0.00752284	0.0201558	0.0102497	0.0074099	0.011002	-0.0017408	0.00331113	-0.00215385	0.00777521	-0.00415946	-0.011529	-0.00156029	-0.00574552	-0.00401083	0.00685108	-0.000141583	1.01974	-0.00102812	0.0122188	-0.0117244	-0.0157766	-0.00377909	0.0236397	0.00370387	0.00759613	0.00761342	0.0143055	-0.00498651	0.00347403	0.00244252	0.0209716	0.0104086	0.00474126	0.00772017
AZ33	-0.00539306	0.007408	-0.00438407	0.0046012	-0.00728652	-0.0051307	-0.0127815	-0.00482567	0.00365137	0.0476188	0.0304563	0.303303	-0.00171923	-0.00292333	-0.00387696	-0.00637524	-0.00405969	6.84322e-05	-0.00693676	-0.00199888	-0.00109204	0.000307157	0.022462	0.0510392	0.0291076	0.0158424	0.147377	0.0120775	0.0318836	0.00307811	0.0533116	-0.00102812	1.02194	0.324888	0.0701816	0.148028	0.00802012	0.012305	-0.0057084	-0.0161067	-0.0160253	0.00867412	0.139336	0.242383	0.0152671	0.00636855	0.0115701	0.0102603	-0.00169211
AZ34	-0.0239954	-0.00529868	-0.0214484	0.0156693	-0.0138412	-0.00309828	-0.0206819	-0.00849664	0.00164656	0.0907925	0.0249269	0.18832	0.0158854	-0.00396689	-0.000562881	0.00244997	-0.00113011	0.00338251	-0.0155421	0.0101587	0.0102965	0.0129774	0.0013604	0.0239779	0.0402398	0.0164009	0.184847	0.0096241	0.0318653	0.014723	0.0565616	0.0122188	0.324888	1.06112	0.052925	0.158775	0.00960395	0.0134402	-0.0157236	-0.00350055	-0.00348326	0.0036574	0.108751	0.131245	0.0162101	0.00840097	0.0166785	0.00543586	0.0118112
AZ35	-0.00359318	-0.00751779	0.0398388	0.00262017	0.00284415	0.00576897	0.0234951	0.00485642	0.000965436	0.0386528	0.000150598	0.064279	0.0296229	0.0191268	-0.010472	0.00343501	0.018439	0.0190426	0.00280941	0.0122331	-0.00775112	0.0188327	0.0220189	0.0464308	0.00700447	0.00456931	0.0982305	0.0238102	0.0318891	0.0551832	0.0226214	-0.0117244	0.0701816	0.052925	1.12519	0.0965745	-0.0107507	-0.0117206	0.0187128	0.00748144	0.00737057	0.00406569	0.0520609	0.102304	0.0062369	-0.0254111	0.0133699	0.0122525	0.00728507
AZ36	0.00702969	-0.00516163	-0.00682858	-0.0330249	-0.00210516	-0.00219224	0.0108558	0.0018296	-0.00398387	0.104003	0.0371116	0.128796	0.0190984	0.00238621	0.0143773	0.0105974	-0.00637604	-0.0125012	-0.0189296	0.00529723	0.000308426	0.00503994	0.00136929	0.0500686	0.141372	0.0715212	0.107892	0.0199503	0.0225181	0.0247288	0.0293352	-0.0157766	0.148028	0.158775	0.0965745	1.0448	0.00845934	0.00537463	0.0160705	0.00240397	0.00242126	-0.000242783	0.124524	0.0856911	0.0342904	-0.00306101	0.00502424	0.011853	0.0119482
AZ37	0.000699428	-0.017772	-0.00636604	0.0120394	0.0110458	0.0114073	-0.0172627	0.0254902	0.0128839	0.00975036	0.0100184	0.00775681	-0.00165055	0.0140633	-0.00355194	0.0147127	-0.00469592	0.0101981	-0.00872649	5.63769e-05	0.0103834	0.0138333	0.00926546	0.00112311	-0.0121573	0.0145653	-0.00244492	-0.00803997	-0.00233214	0.00609462	0.00826582	-0.00377909	0.00802012	0.00960395	-0.0107507	0.00845934	1.02361	-0.00364711	0.0804879	-0.00975784	-0.00999689	-0.0022154	-0.00433315	0.00669071	0.0225771	0.00643724	-0.00944457	-0.0101135	0.273869
AZ38	0.00261319	0.0084292	0.00849249	0.0136328	0.0194961	-0.00212292	0.00592664	-0.0141218	-0.00859261	-0.00909877	0.0047549	0.000763035	0.00269837	0.0122602	-0.00676482	0.00868014	-0.00111599	0.00032064	0.00997703	0.0138255	0.00672196	0.0211941	0.00650116	0.0207238	-0.0133836	0.0172481	0.00433915	-0.0155464	-0.00849284	0.00230499	-0.0098784	0.0236397	0.012305	0.0134402	-0.0117206	0.00537463	-0.00364711	1.02738	0.00473301	-0.0138038	-0.0139788	0.027959	-0.00831502	-0.0104923	0.0125714	0.0182198	0.0168207	-0.00480331	0.00118751
AZ39	-0.00796653	-0.0328463	0.00509007	-0.0144416	0.0010982	-0.00225712	-0.00170527	0.0342548	-0.00802189	-0.00782314	-0.00236434	0.00376891	-0.0107651	0.0111007	0.00944216	0.0125832	0.0090031	0.0146692	0.00631827	0.00247678	-0.00264019	0.0341969	0.0182223	0.0161038	-0.0148635	0.00224662	0.00202614	0.00264714	0.00867538	0.00781011	0.00216319	0.00370387	-0.0057084	-0.0157236	0.0187128	0.0160705	0.0804879	0.00473301	1.11952	-0.0204745	-0.0205213	0.00328099	-0.00748797	-0.0139588	0.00314521	-0.00741945	-0.0163803	0.00800727	0.131014
AZ40	-0.00900867	-0.011203	-0.00972993	0.0127128	0.0085791	-0.0020176	0.0251287	-0.0102356	0.00971229	-0.0146968	0.00114341	-0.0041942	0.0065846	0.00813607	0.0153851	0.00340249	-0.00293316	-0.000407115	0.00380222	-0.0143939	0.00605829	0.0156601	-0.00217289	0.0106399	5.09838e-05	0.00697195	-0.0105509	0.00711614	-0.0050552	0.0236859	-0.0287416	0.00759613	-0.0161067	-0.00350055	0.00748144	0.00240397	-0.00975784	-0.0138038	-0.0204745	1.01105	1.01062	0.00774999	-0.00250631	-0.0116686	-0.0194288	0.0290911	0.251726	0.013822	0.00968771
AZ41	-0.0089273	-0.0110576	-0.00977672	0.0124737	0.00866047	-0.00206439	0.025146	-0.0102183	0.00934508	-0.0146795	0.000904367	-0.00436916	0.00621739	0.00821745	0.0153383	0.00341978	-0.00304404	-0.000325742	0.00362726	-0.0145047	0.00594742	0.0156133	-0.00228376	0.0107854	4.19051e-06	0.00673291	-0.0105337	0.00706934	-0.00523016	0.0237032	-0.0289807	0.00761342	-0.0160253	-0.00348326	0.00737057	0.00242126	-0.00999689	-0.0139788	-0.0205213	1.01062	1.0109	0.00789544	-0.00229677	-0.0115231	-0.0195397	0.0292365	0.251679	0.0135189	0.00944866
AZ42	0.00128934	-0.0341641	-0.023399	-0.00467308	-0.00393644	-0.00190878	0.0195341	0.0181979	-0.00434124	0.00136865	0.0128513	0.00950022	0.00201535	0.0279184	0.0108158	-0.00936938	0.0011488	0.0270011	0.0343505	-0.00685142	0.0135367	-0.00653196	0.0108807	-0.00584878	-0.0100935	0.0178467	0.00769336	-0.00136217	-1.19889e-05	0.0200779	0.00629242	0.0143055	0.00867412	0.0036574	0.00406569	-0.000242783	-0.0022154	0.027959	0.00328099	0.00774999	0.00789544	1.2032	0.0144563	0.0177902	-0.0076569	-0.0033543	0.0340169	0.000152977	0.0156922
AZ43	-0.0122352	0.000629952	-0.00674039	-0.00832882	0.00471175	0.00840557	0.00889333	0.0169132	0.0102667	0.119791	0.0300866	0.121578	-0.00971486	-0.010214	0.0135043	0.0270908	-0.00622376	0.00591474	-0.00596077	0.0146775	0.000140288	0.010447	-0.00347691	0.0717527	0.0716734	0.0509105	0.223009	0.0722021	0.024721	0.0205875	0.0357676	-0.00498651	0.139336	0.108751	0.0520609	0.124524	-0.00433315	-0.00831502	-0.00748797	-0.00250631	-0.00229677	0.0144563	1.03325	0.529939	0.0337377	0.0113818	-1.42096e-05	-0.00119578	0.00889634
AZ44	0.00391532	-0.00853233	-0.0201962	0.00218238	-0.00239987	0.00968882	0.00767734	0.00992976	0.00341138	0.0909553	0.0391879	0.210719	-0.00689362	-0.00854629	0.0124165	0.0179286	-0.0149375	0.0182203	0.0024357	0.00423351	-0.00299819	0.00577055	-0.00514149	0.0527858	0.0412997	0.0188065	0.322596	0.0920054	0.0334379	0.0269333	0.0521744	0.00347403	0.242383	0.131245	0.102304	0.0856911	0.00669071	-0.0104923	-0.0139588	-0.0116686	-0.0115231	0.0177902	0.529939	1.03075	0.0221403	0.0152283	5.14597e-05	0.00354795	-0.00161169
AZ45	-0.00717723	-0.0122553	0.00427729	0.0137752	0.0164984	0.00859322	0.00504375	-0.00302119	0.016414	0.130232	0.267638	0.0845979	-0.0149102	0.0240017	-0.00220065	0.00222203	0.00312776	0.014305	-0.00103097	0.00634206	0.00692849	0.0110833	0.00549011	0.0369511	0.0195053	0.138123	0.0387019	0.0225973	0.0242038	0.0209033	0.00468273	0.00244252	0.0152671	0.0162101	0.0062369	0.0342904	0.0225771	0.0125714	0.00314521	-0.0194288	-0.0195397	-0.0076569	0.0337377	0.0221403	1.01029	-0.0143842	0.0113239	-0.00369962	0.0164535
AZ46	-0.000631722	0.00640187	-0.00833802	-0.00396674	-0.00169211	0.00828185	0.017549	-0.00442198	-0.0116453	0.00175458	0.00586763	0.0120009	-0.00150779	0.0183073	0.01761	0.0230581	0.00236781	0.0109817	0.0299302	0.0144256	0.00873185	0.00269742	-0.00847095	0.0244639	-0.0165004	0.00535195	0.00115832	0.0164543	-0.000138727	0.0138633	0.00123129	0.0209716	0.00636855	0.00840097	-0.0254111	-0.00306101	0.00643724	0.0182198	-0.00741945	0.0290911	0.0292365	-0.0033543	0.0113818	0.0152283	-0.0143842	1.03716	0.00851327	0.0177772	0.012169
AZ47	-0.00183851	-0.00909544	0.0171137	-0.00369962	0.0201069	0.00848488	0.0158295	0.0099434	-0.0122753	-0.0136146	0.00376368	0.00060489	0.000681821	0.0129992	0.0124942	0.00249819	0.00564683	0.0186184	0.0162913	-0.0103638	0.00476949	-0.00171352	-0.000706116	0.013901	-0.017579	0.0186279	0.00360426	0.0105054	0.00929226	0.00669674	-0.00555073	0.0104086	0.0115701	0.0166785	0.0133699	0.00502424	-0.00944457	0.0168207	-0.0163803	0.251726	0.251679	0.0340169	-1.42096e-05	5.14597e-05	0.0113239	0.00851327	1.10204	0.00420242	0.0258295
AZ48	0.0038368	-0.0116228	0.0126639	0.00332144	0.0246928	0.00153584	0.0468176	0.0062626	0.0328751	-0.0202432	0.00469684	0.00749778	0.00193541	0.0102156	0.00503249	0.00778901	0.0016456	0.00442798	0.00543316	0.0162026	0.00275484	-0.0017416	-0.0138712	0.0253438	-0.00555945	0.0103972	0.000179784	0.0176546	0.00785436	0.00410535	-0.0105132	0.00474126	0.0102603	0.00543586	0.0122525	0.011853	-0.0101135	-0.00480331	0.00800727	0.013822	0.0135189	0.000152977	-0.00119578	0.00354795	-0.00369962	0.0177772	0.00420242	1.02168	0.000552703
AZ49	0.00444464	-0.0012743	0.00513321	-0.00427335	-0.0140463	0.00246409	0.00686092	0.0132147	-0.00932449	0.0144568	0.0154939	0.0104126	0.0120916	0.0231915	0.00653749	-0.00230502	-0.00261687	0.0115082	0.0206519	-0.0139494	0.013616	0.061219	0.0121135	0.0198637	-0.00597694	0.017926	-0.00472352	-0.0140354	0.00295106	0.00138087	0.00464149	0.00772017	-0.00169211	0.0118112	0.00728507	0.0119482	0.273869	0.00118751	0.131014	0.00968771	0.00944866	0.0156922	0.00889634	-0.00161169	0.0164535	0.012169	0.0258295	0.000552703	1.02534
AZ50	0.0146435	0.00584859	0.0305838	0.0392487	-0.00987126	-0.0102788	0.00783184	-0.0077949	0.0053602	0.0128644	-0.0306362	-0.0178383	0.0133829	0.00378398	-0.0115243	-0.00274392	0.00104554	0.00273851	0.00983158	0.0134237	0.0129207	-0.00240574	0.00251072	0.0248719	-0.00987633	0.0121682	-0.00945599	-0.00986031	-0.00639539	0.0106826	0.00888064	0.0201619	-0.00789848	0.0133588	0.0205599	-0.0205322	-0.0103931	0.0211911	0.0140718	-0.0104247	-0.0103433	-0.00480473	-0.00589716	-0.00717723	0.00249312	0.00218174	0.0142401	0.00959809	0.00129838
AZ51	-0.0122907	-0.00679511	-0.0083339	0.011161	0.00125984	0.0104648	-0.0128863	0.0195492	-0.0129228	0.00188687	-0.0161087	-0.0015806	0.0131073	0.00933985	-0.0085317	0.0123603	-0.00371596	0.00701272	-0.0151161	0.0161599	0.0220012	-0.00178427	0.00659269	0.0231864	0.00176743	0.00131884	0.00635317	0.00236019	0.00999051	0.0171356	0.00745146	0.0215524	0.00983316	-0.00518051	0.0199638	0.00431266	-0.00381192	0.012136	0.000851387	-0.0144813	-0.0143358	-0.00142768	0.00606702	-0.0150147	0.00362726	0.0105573	-0.0028253	-0.00759552	0.00397052
AZ52	0.0142593	0.00546441	0.00879594	-0.008621	0.00755964	0.0157393	0.0122539	0.0211069	0.0184335	-0.000400453	-0.0110906	-0.018607	-0.00955846	0.00090056	0.0198127	-0.00370485	8.46115e-05	-0.00674546	-0.00356146	0.0163078	0.00183468	0.00964218	0.0135333	-0.0190887	-0.00321138	-0.00333955	0.00259194	0.00539176	0.00885669	0.00568442	-0.00323073	0.0170222	-0.00809042	0.0136796	0.0056289	-0.000858392	-0.0009726	0.00203058	0.0125982	0.0150166	0.0149698	0.0189704	-0.0117925	-0.0132648	-0.0103873	0.0231372	0.0143686	-0.0109082	-0.00152095
AZ53	-0.00720467	0.000277495	-0.0239467	-0.0103474	0.0142281	0.0065792	0.0216779	-0.00138248	0.0217696	0.00883131	0.00833038	0.0122848	-0.00545334	0.0114781	0.00911461	0.000592517	0.0065608	0.0284399	0.00278657	0.0190031	0.0111946	0.00304544	0.00956398	0.011739	-0.0107053	-0.00243858	0.00599215	0.0194298	0.0046951	0.0225421	0.00369404	-0.00533897	-0.00526696	0.00407092	0.0140917	-0.00200808	-0.00295537	0.024143	0.00785991	0.00252421	0.00241333	0.0173721	0.000515268	0.0075019	0.00935413	0.0120547	-0.00164833	0.00793605	0.0152726
AZ54	0.0234183	-0.00370438	0.00180597	0.0164946	0.0271	-0.00176031	0.0127616	-0.00574885	0.0175955	0.008374	-0.00417453	0.0104177	0.0106228	0.00570187	0.00776014	0.0107089	0.0109738	-0.00566097	0.0264245	0.0421283	0.0116985	-0.00804965	-0.00172335	0.0149985	-0.00616412	0.028633	-0.00728176	0.00923183	0.00750603	0.0106139	-0.00567081	0.0211827	0.0358656	0.0143796	-0.0042448	0.00971039	-0.00450208	0.0181105	-0.0261128	-0.000368252	-0.000607295	0.00275246	0.00223679	0.014286	0.0146643	0.0165958	0.0180805	0.0174116	0.0219926
AZ55	0.0110961	0.00364693	0.0134508	-0.00870825	0.0128554	0.00661632	0.0104364	0.0420388	0.000851546	-0.0110614	0.0331676	0.00892553	0.00464482	0.00856736	-0.0103295	-0.00372801	-0.00999958	0.00476632	0.0209592	0.00442925	0.00950148	-0.00704256	0.00710186	0.0103663	-0.012078	0.00676241	-0.00422402	0.00524044	0.00825678	-0.00363078	0.00994721	-0.00735251	-0.0176619	-0.00492766	0.0136161	0.00674433	0.00310556	0.00764673	0.00930686	-0.00493639	-0.00511135	0.0113213	-0.0123924	-0.0274503	0.0109292	0.0266386	0.0108209	0.0278389	0.000570627
AZ56	-0.0110308	-0.00694501	-0.0077148	0.00139863	0.0216806	0.0222984	0.00356127	0.0177972	0.0243518	-0.0197949	0.00604227	-0.00474239	-0.0125477	0.00393514	-0.00400354	-0.019767	-0.00809533	-0.00845302	-0.0120618	0.0140875	0.0164042	0.0095367	-0.0123335	-0.0145162	-0.0117758	0.0032196	-0.0119963	0.00285113	0.00497031	-0.0274238	-0.00647628	0.00192129	-0.00511991	0.00229548	-0.00690869	0.00275294	-0.0236994	0.0248668	0.00884003	0.0104894	0.0103785	-0.00580706	-0.00164468	-0.0143956	-0.0117103	0.00867713	0.0019592	0.00231562	-0.0270674
AZ57	0.0183158	0.0100335	0.00208641	0.0147885	0.0182166	0.012298	0.00682602	0.00914252	0.00775078	-0.00352133	0.0132161	0.00281591	0.00699416	0.0128392	-0.00413519	-0.00349341	-0.00720166	-0.00365029	-0.000914862	0.00171603	0.0272308	0.0124169	-0.00432665	0.00822982	-0.0165215	0.00565127	-0.0185363	0.0041293	0.0076583	0.00551136	-0.00468545	-0.0159614	-0.0119162	-0.0143055	-0.0087065	-0.00673484	-0.00306815	0.0233253	0.00915696	0.00888381	0.0089011	-0.0114499	-0.0172203	-0.0259981	0.0132786	0.0099553	0.000866298	0.0133344	0.000356647
AZ58	0.00977733	-0.00145275	8.44529e-05	0.0136837	0.00237272	-0.012902	-0.00773621	-0.000549398	-0.0110409	-0.000396646	0.0167253	0.0169629	0.000762718	0.0166047	-0.00838006	0.00347625	-0.00420514	-0.0126373	-0.00528789	-0.0098343	0.0241394	-0.00932259	-0.00491878	-0.000757192	-0.00788564	0.0144793	-0.0055428	-0.0029993	0.000529703	-0.00353973	-0.00655924	0.0115149	0.0121636	-0.00355496	-0.00192909	0.00452839	-0.00154554	0.00933985	0.000426282	0.00431853	0.00414357	0.00353018	0.00436025	-0.00685269	-0.00794829	-0.00287669	0.0103352	-0.00443197	0.0028405
AZ59	-0.00147178	-0.0127659	0.0106236	0.012047	0.0120788	0.00628829	-0.00911654	0.00736232	0.0107127	0.00405459	0.0112436	-0.00684651	0.00399637	0.00996958	-0.00463374	0.0232433	0.00268124	-0.00978814	-0.00609147	-0.0187764	-0.00325865	0.0165965	-0.013156	0.00792352	-0.00144783	0.00483231	-0.0209573	-0.00924994	-0.015846	0.000334757	0.00308271	-0.000695488	-0.00908243	-0.0128175	-0.0108071	-0.00934812	0.0241813	0.00719053	-0.00627293	-0.00135535	-0.00127398	0.000740035	-0.0181675	-0.0117576	9.15909e-05	-0.013485	-0.012577	-0.00222365	0.000755263
AZ60	0.00427983	-0.00848824	0.00945422	0.0120953	0.00693626	0.00819492	-0.0147076	-0.00764897	0.00730046	-0.0125588	-0.00620282	-0.0135911	-0.00511928	0.00437849	-0.00573901	0.0131023	0.00644628	-0.0133927	0.000557303	-0.0112305	0.0121054	0.00389216	0.00906496	0.0070105	-0.00614175	0.00270171	-0.00969455	0.00951053	0.00169684	0.0161474	0.0028746	-0.0136561	-0.00320266	-0.00719405	-0.00332527	0.0235106	-0.0075557	-0.020381	-0.0135943	3.86113e-05	0.000119984	0.00950355	-0.0307436	0.000722745	-0.0208794	0.00700574	-0.00618458	-0.00275217	-0.0143842
AZ61	0.00345817	-0.0143725	-0.00162073	0.0078772	0.0192516	0.014871	0.034071	0.019021	0.0169243	-0.0113298	-0.00503791	-0.0115931	-0.00651768	-9.58996e-05	-0.014507	-0.00559847	0.00165147	-0.00927992	0.00768194	-0.0215364	0.00301704	0.0203729	0.0361835	0.00836766	0.00245679	-0.00395151	0.000185653	0.00663821	-0.00643028	0.0041753	0.0120499	-0.000764013	-0.000115251	-0.00923328	0.0062986	0.0258931	0.00796381	-0.00671993	0.015639	-0.00904976	-0.0089043	0.00400383	-0.00939254	0.00502773	-0.0158695	0.000672938	0.0122828	0.00251406	0.000494489
AZ62	-0.0153235	0.00984553	0.00971658	0.014985	0.00636554	-0.00794797	0.0173399	-0.00174731	-0.00339538	-0.00627261	-0.00876011	-0.00397261	0.0078956	0.0106647	-0.00489991	0.0194526	0.0151035	-0.013643	-0.00469148	0.0225473	-0.00647264	0.0342095	-0.00707794	0.00996434	-0.00530265	0.0016824	-0.00783012	0.0111827	0.018813	0.00724589	0.00666153	0.00512623	0.00660807	0.0110116	-0.0110733	-0.00570523	-0.00620393	0.0183311	0.00505993	0.0127972	0.0126222	0.00925324	0.0193113	-0.00100147	-0.000815406	0.0293127	0.0200955	0.0168633	-0.00527838
AZ63	0.0103604	0.00970404	0.00624277	-0.00867493	-0.00370882	0.00632922	0.00848314	0.00477584	0.00460167	-0.0169878	-0.0314588	-0.0225059	0.020827	-0.0170966	-0.00645122	-0.00574536	-0.0232955	0.0121051	-0.00765262	-0.0150187	-0.00815212	-0.0011777	-0.000682957	-0.0166434	-0.0151207	-0.0131982	-0.0100863	-0.0134385	-0.00497509	0.0033235	0.00312364	-0.00411505	-0.0015438	0.0117031	-0.0213399	-0.0167408	0.00333111	0.00575755	-0.0168057	0.00560654	0.00562383	0.0111624	-0.0135126	-0.0222904	-0.0177466	-0.0183144	-0.0107418	0.0237068	0.00643549
AZ64	-0.000234059	0.00481296	-0.00172431	0.0228972	-0.0037296	0.000284633	-0.000445184	-0.00255041	-0.019258	-0.00701163	-0.00757664	-0.00407079	-0.0209118	-0.0116703	0.0078826	0.00564064	-0.000887261	-0.00419277	0.00821919	0.0145669	-0.00522508	0.0132202	0.00801155	0.00179169	-0.00982256	0.0101073	-0.0319594	0.00397131	-0.00557262	0.0144532	-0.0174678	-0.000483094	-0.0161114	-0.0206155	-0.0143115	-0.0106737	-0.00566129	0.0204118	-0.0135583	0.00661109	0.00662838	0.0205618	-0.00584339	-0.00975086	-0.0125767	-0.00808185	-0.0115956	0.0250318	-0.00742722
AZ65	-0.017918	-0.0158828	8.94915e-06	-0.00914128	-0.00789198	0.0112458	0.011285	0.0118072	-0.0112446	0.019714	-0.00667646	-0.0024657	0.00184071	-0.00801459	-0.0212722	-0.00198222	-0.00677989	0.00510228	-0.00786264	0.00482929	-0.00400449	-0.0156782	-5.98925e-05	-0.00826633	-0.0149462	0.00389422	-0.0167047	-0.0110211	-0.00499286	-0.00540956	-0.00721149	-0.0134889	-0.00559879	-0.00382271	-0.00187642	0.00829787	-0.0032872	0.0114432	-0.0322675	-0.00312652	-0.00304515	0.0166558	0.00364392	-0.0148745	-0.00514006	-0.00538735	-0.00928563	0.00497681	-0.0093467
AZ66	0.0030061	-0.0273207	-0.027706	-0.0107744	-0.000489439	0.00115372	-0.0246966	0.00632906	0.000451503	-0.00389964	-0.0120905	-0.0013433	-0.00543176	-0.0042007	-0.0172019	0.00689423	0.0134393	0.00891617	0.00165465	-0.011543	-0.0139044	-0.00359762	0.00183151	0.00689026	-0.0166434	0.00950244	-0.00238116	0.00586573	-0.0040627	0.0189109	-0.0117284	0.00429506	0.0157098	0.0192802	-0.0149164	-0.00704907	0.0050125	0.0253181	-0.0189052	0.00164862	0.00160182	0.0180345	0.00463815	0.00572915	0.00348006	0.0168184	-0.00245983	-0.000501336	-0.000854744
AZ67	0.0258649	-0.0167659	0.00502154	0.000805704	-0.00082873	-0.00552979	-0.0136292	-0.0163111	-0.0191127	0.000310964	-0.0162748	-0.019754	0.0141588	0.00661045	0.00411883	0.0228961	-0.00170321	-0.00866145	-0.0177173	-0.00573029	0.0178619	0.0201583	0.00514495	0.0114213	0.00493367	-0.00326896	-0.0145117	-0.0103662	0.0013014	-0.00488277	0.00376082	-0.00469544	-0.0216054	-0.0204061	-0.00205456	-0.0127713	-0.00429841	0.000242757	0.0122843	-0.010546	-0.0105928	0.00391738	-0.0287039	-0.0149245	0.00166686	-0.0222911	-0.0154876	0.0185124	-0.0280448
AZ68	-0.00434108	-0.0160838	-0.00531867	-0.000498798	-0.00924645	-0.0186256	-0.0114732	-0.0117841	-0.0134321	-0.00515893	-0.0130294	-0.0142016	-0.00367916	0.000499724	-0.0061573	0.00518635	-0.00345629	-0.0131701	-0.0136388	-0.0024849	0.0132892	0.00302529	-0.00698958	-0.00673706	-0.00521429	-0.0111099	-0.0238266	-0.0117347	-0.00685999	-0.0157997	0.012261	-0.00869143	-0.0186805	-0.0114573	-0.01797	0.00989122	-0.00617966	0.0110499	-0.00689933	-0.00723656	-0.00728335	0.0078036	-0.025074	-0.0269308	-0.00995501	-0.0144318	-0.0094866	0.00080269	-0.0103807
AZ69	0.0167259	-0.00257864	-0.0171263	-0.0101276	0.000413751	0.0039794	0.00337775	0.00191336	0.00628909	0.000399951	-0.000549557	0.0101336	-0.00786089	0.000291137	0.0188828	0.0131804	-0.0203265	-0.0136991	-0.00891303	0.00185641	-0.00941252	0.00531594	-0.00322502	0.0166369	-0.02484	0.0116232	-0.0203184	0.00862732	0.0253574	0.000653269	-0.00236625	0.0233978	0.0239184	-0.010192	-0.00132474	0.00148	-0.0143986	0.0158398	-0.0135162	0.000501151	0.000454358	0.00708235	0.00297802	0.000352206	0.00015377	0.0088781	0.00260875	0.0155895	0.00241952
AZ70	0.0281254	0.00612935	0.00196316	-0.00590541	0.0148251	0.0102522	-0.00355051	-0.00136217	0.00288539	0.0155803	0.00283955	0.014548	0.00449984	-0.00426605	0.00753284	0.013109	0.0104261	0.00199394	0.0141496	0.0196001	0.0188408	0.00838463	0.00227882	0.0103495	0.0108469	-0.0030591	0.00351321	0.00528771	0.0150328	0.0376219	0.00332985	0.0126246	0.0266667	0.0212014	0.00443544	0.000255129	0.0191095	0.0102573	0.0049324	0.00414659	0.00454837	-0.0029219	0.00854595	0.00797079	0.0263564	0.0241226	0.00804851	0.0143006	0.0126014
AZ71	0.0207517	-0.00816528	0.0157369	-0.000462473	-0.00337857	-0.00115866	-0.0010554	-0.0115555	-0.000579219	0.0118594	-0.0122241	0.0105708	-0.00332242	-0.00151461	0.0107329	0.010093	-0.0074572	0.00871853	-0.0200749	0.00126824	0.00121384	-0.0103958	-0.0250247	0.0415538	0.00654922	0.00642106	-0.00924343	-0.000740219	-0.00144069	-0.000767978	-0.0208977	0.00781423	0.010001	0.00318994	-0.0110127	0.031908	-0.0147945	0.0169819	-0.00756792	-0.0182866	-0.0183334	0.0235403	0.00822141	0.000597117	0.00693515	0.0148905	0.0195793	0.0217301	-0.019252
AZ72	-0.00855835	0.00597295	-0.00293538	-0.00631814	-0.000647109	0.0104803	0.00295772	0.0200133	0.00439515	0.00235099	-0.00225125	-0.00746069	-0.00405144	-0.00480695	-0.00710633	0.00519856	-0.0155558	0.0133084	-0.00676973	-0.00247268	0.000292564	-0.00670311	-0.00294014	-0.0163373	0.0119081	-0.00808582	0.00841937	0.0199986	0.00302101	0.00894853	0.0123373	0.00618804	-0.013093	0.000538427	-0.00764041	-0.0016956	-0.0129602	0.0133691	-0.0111807	-0.00459694	-0.0047719	0.00647007	-0.00295315	-0.0201899	-0.00635415	-0.00769085	0.00673862	-0.000466756	-0.00453698
AZ73	0.0108921	-0.00642584	0.0203601	0.0153112	0.0111134	0.00160611	-8.49547e-05	0.000309061	-0.00371009	0.00898486	-0.00164119	0.00910604	0.0154631	-0.0199613	-0.00764977	-0.00175318	0.00530452	-0.00383254	0.00197887	-0.000901379	0.00455535	0.0118502	-0.00393216	-0.0150864	-0.00907783	0.000919118	-0.011349	-0.0102794	0.00106775	0.00558544	-0.0124295	-0.00198127	0.00597295	0.00717229	0.00014695	0.000516537	-0.00639047	0.0109032	0.00198965	-0.00244889	-0.0024316	0.00214574	0.0122678	0.00438722	-0.0158051	0.00323658	0.00247837	-0.0020996	0.0135677
AZ74	0.00786911	-0.0269435	-0.00720674	0.00171445	-0.0135056	0.00595265	-0.0279722	-0.0188629	-0.0123724	-0.0157623	-0.0185702	-0.00577232	0.014683	0.00136722	-0.0254759	-0.00567334	-0.00425495	-0.00294648	-0.0159755	-0.0232775	0.0114652	-0.00751399	-0.00452001	-0.00106333	-0.0190859	-0.00896077	-0.0212929	-0.010675	-0.0306645	-0.00916476	-0.0030204	0.00806866	0.0104477	0.00966042	-0.00274789	0.00262017	0.00045531	-0.00173224	-0.0325622	0.00478139	0.00505501	0.015528	-0.0079935	-0.0076715	-0.0101769	0.0154012	0.00297993	0.0119235	-0.0146399
AZ75	0.00791353	-0.0220288	-0.0125453	0.00195111	0.00486657	0.0117005	0.0100735	0.00860908	0.0140742	0.00293028	-0.0015438	0.00587112	-0.00635589	0.0117931	-0.00601438	0.00622643	0.0107849	0.0149771	0.00739515	-0.00247014	0.0116378	0.0122039	-0.0142162	0.0148096	0.00287492	0.0196647	-0.0149043	-0.0130657	-0.0140866	0.0172819	-0.00752588	0.0122144	0.01972	0.0182279	0.02466	0.00439483	-0.013983	0.0248425	-0.00124527	0.00719688	0.00753458	-0.0144825	0.0142236	0.00973942	0.00332493	0.00794795	0.00366517	0.0214522	0.00116895
AZ76	0.015476	-0.0112622	0.000976857	0.0219456	-0.00859023	-0.00175635	-0.0251075	-0.0269564	-0.0121351	-0.00745054	-0.00282482	0.00696116	-0.0109052	-0.00121513	-0.0257513	-0.00831978	0.00565888	-0.0253305	-0.00753556	-0.00939048	0.0207382	-0.00990409	-0.0129339	-0.00620901	-0.0186563	-0.0120558	-0.0220169	-0.00845112	-0.00658827	-0.0129647	0.000805546	0.00638347	0.0109413	0.00964139	-0.00283101	0.0031138	-0.000140472	0.0032472	-0.0245068	0.00751792	0.0075993	0.0089084	-0.00544921	0.00461341	-0.00603056	0.00532118	0.00654954	-0.00148891	-0.0132491
AZ77	-0.0125296	0.0112937	0.00988313	-0.00272759	0.00851867	0.016506	0.00706094	0.00591696	-0.00207534	0.000366323	-0.000198686	0.000231178	-0.00815085	-0.00961128	-0.00575868	0.00872503	0.013668	0.00100636	0.00585653	0.0254694	0.0211855	0.0134849	0.00532847	-0.0145411	0.0171648	0.00236162	0.00970293	0.0187188	0.0118664	0.00202947	0.00106061	0.023236	0.0142723	0.0100887	0.0103688	0.0101617	0.00415182	0.00529659	-0.0115633	-0.0197827	-0.0197654	0.00301149	0.00980128	0.00179249	0.0133212	-0.00570237	0.00212654	-0.00360492	0.000463399
AZ78	0.00387392	-0.00222952	0.000973843	0.0129069	0.0059536	0.0171451	0.0105197	0.0105292	0.0172119	-0.00630006	-0.0120558	-0.0145097	0.00549709	-0.0155727	-0.00717025	-0.0125523	-0.0145944	0.00126095	-0.0107427	0.0214304	0.00747002	-0.00458821	-0.0129369	-0.0130689	-0.0022541	-0.00597092	-0.00388441	0.0152566	0.00116276	0.00177139	0.00714675	-0.00214259	0.00536305	-0.0151618	-0.00462835	0.0108648	-0.00559054	0.017791	0.00868522	-0.00421228	-0.00438724	-0.00269364	-0.012245	-0.0144223	-0.00321392	0.022941	-0.00447575	0.00869727	-0.00658748
AZ79	0.0130544	-0.0124661	0.000798249	-0.0249495	-0.0101146	-0.00802284	-0.00119086	0.00855927	0.00396338	0.0065332	0.0184644	0.00255308	0.00641091	0.00841096	0.00579117	-0.000231679	-0.00438851	0.0112746	-0.0155323	0.00190178	-0.00257436	0.0106802	0.00239557	0.00392975	0.0312139	-0.000314956	0.0117044	0.0109797	0.0104715	0.0174243	0.00363884	0.017099	-0.00846222	-0.00405874	0.0133316	0.00722876	0.017496	0.00345309	0.0269655	-9.43133e-05	-7.70236e-05	0.0303258	-0.00767848	-0.00402416	0.00961934	-0.0124803	0.0138686	0.011854	-0.00214909
AZ80	-0.00191545	-0.00199507	0.0128073	0.000581096	-0.00316808	0.00776712	-0.0131489	0.0183254	-0.00152222	-0.00286146	-0.00355464	0.000912456	0.0163693	0.000874704	-0.011678	0.0120337	0.0111451	0.00950577	0.00160341	0.00103015	0.00450031	-0.00403336	0.00331827	0.0104918	-0.0127856	-0.0152848	-0.00358589	-0.00443879	-0.0091765	-0.00132648	0.00424113	0.014433	-0.011769	-0.0103774	0.0152796	-0.00940729	0.0174575	0.0170002	0.0281446	-0.00423417	-0.00428097	-0.013866	-0.00297488	-0.00355004	-0.00470972	0.009718	0.00383315	-0.0286209	-0.00974944
AZ81	0.0193251	0.0196299	-0.00843922	-0.00112012	0.00922897	0.00907781	0.00136294	-0.00285702	0.000108881	0.0107532	-0.00762692	0.0201023	5.717e-05	0.0105162	-0.00113931	0.0255843	-0.00785851	-0.00276915	0.000350778	0.0330366	0.00856657	0.00227581	0.00155297	0.0119947	0.00493033	-0.00916793	0.00650418	0.00225487	0.0136661	0.0198499	-0.0169413	0.0104889	0.0320928	0.029319	0.00986156	0.0145247	0.00473396	0.00382808	-0.00912272	-0.00273123	-0.00264986	0.0044908	0.0153819	0.0135251	0.00659792	0.0158349	0.00738675	0.00614109	0.00630035
AZ82	0.0242046	-0.00733982	0.0240601	0.0152943	0.0141726	-0.00417818	-0.00234467	-0.00278374	-0.00859721	0.00621247	-0.0265222	-0.00424004	0.0105119	0.0127042	0.00015155	-0.0139458	0.000673731	0.00435327	0.0238144	0.00196554	0.0122285	0.00728348	0.00156217	0.0102737	-0.0017251	0.0205758	0.00741054	0.011492	0.01265	0.00479963	0.00953416	0.00530738	0.0130694	-0.0084167	0.034735	0.0104326	0.00813956	0.00877167	-0.0043073	-0.0131035	-0.0132144	0.00860131	0.017634	0.0158413	-0.00518416	0.00738516	-0.00977831	-0.00461566	0.00887287
AZ83	0.00740863	0.00265095	0.0284756	0.0242598	-0.0143506	-0.00149288	-0.00113328	0.00111914	-0.00809073	0.00460421	-0.0148012	0.000175502	-0.00532279	0.00776363	0.00777124	0.0260999	-0.00176761	-0.00366329	0.00278895	0.012469	0.00844142	0.00375273	-0.0186302	0.00847314	-0.0225583	-0.00217987	-0.0101544	0.00802535	-0.0116437	-0.00437043	-0.00777444	0.00357095	0.00140006	0.00535496	-0.00673293	0.0168988	-0.00147908	0.0297847	0.00401731	0.0147024	0.0147837	-0.0064003	-0.0174897	-0.00928547	-0.00480584	0.0176323	0.0057236	0.0127447	0.0130321
AZ84	0.00452331	-0.00645043	0.0233474	0.010224	-0.00749527	-0.0017508	0.00732409	-0.00279151	-0.00104319	-0.00955972	0.00736993	-0.00597805	-0.0044913	0.00385298	-0.00555961	0.00789877	0.00342153	0.00851089	-0.0105419	-0.00662935	-0.00245428	0.0132995	0.0150759	-0.00344789	-0.000130796	-0.00897425	-0.00297868	-0.00440834	-0.000430749	-0.0109726	0.0111285	-0.0132204	-0.01129	-0.001888	-0.00929784	-0.0109789	0.0281898	0.00434217	0.0300975	-0.0253511	-0.0253979	0.0132716	-0.0206954	-0.0131961	-0.00589684	-0.0117834	0.0113613	0.00184896	0.018862
AZ85	-0.00238401	0.0144543	0.0149021	-0.00603944	0.0156523	-0.00430048	-3.18165e-05	0.00324593	0.00557101	0.00384727	-0.0101111	-0.0168585	-0.00915572	0.00412295	-0.0128514	-0.0105435	-0.0101504	0.0100625	0.0162584	0.00735439	-0.0161544	0.00767385	0.0167557	0.000218488	0.00167717	-0.0107549	-0.00623328	0.006948	0.00285113	0.00884273	0.000440241	-0.0227551	0.00403952	0.000240378	0.000264171	0.012361	-0.0226144	0.0117894	-0.00314793	0.00362805	0.00358126	-0.00420943	0.00680984	-0.017412	0.0039215	0.00155947	0.00285192	0.00692516	0.00919915
AZ86	0.0064512	0.00976797	0.00662711	0.00869141	0.0167976	0.0252335	0.000857097	-9.46306e-05	0.0215835	-0.0135916	-0.00319837	-0.0166104	0.00935603	0.0348746	0.00386599	0.00873725	0.0223314	0.000185495	0.0224022	0.0161255	-0.0139838	0.0129845	-0.00286194	0.0144367	-0.00416263	0.00500124	-0.0252742	-0.00203187	0.00130489	0.000760021	-0.0120642	-0.00821652	-0.0013517	0.00266728	0.0052544	-0.013665	-0.0160862	0.00588555	0.0176067	0.0189356	0.0188889	0.014046	0.00167495	0.00372719	0.00628433	0.0225064	0.0158525	0.0137738	-0.0141994
AZ87	0.00941646	0.00453061	0.0107459	0.00518429	0.0109194	0.00160436	-0.0107245	0.00722828	0.0105146	0.0044973	-0.0115117	-0.000892655	-0.00120022	0.00823347	-0.00765151	-0.0122005	-0.0201382	0.0110971	0.00909034	0.0157585	-0.00678909	-0.00333923	-0.00105017	0.000227688	-0.00478602	-0.00991266	0.00774602	0.00420163	0.0078588	0.0214763	0.0051275	-0.022041	-0.0109467	0.00511989	0.0118083	-0.000766868	-0.0112625	0.0210266	0.00358998	-0.00610337	-0.00647057	0.0166908	0.000795235	-0.000228507	-0.00613033	0.0124628	-0.0137364	0.0106512	0.00799078
AZ88	0.0214195	-0.00749749	0.0210187	0.00296089	-0.00687617	-0.00273377	-0.00474525	0.00224932	-0.00317966	-0.013875	-0.0116845	-0.0222128	0.0158013	-0.00828044	-0.00673484	-0.00179949	0.00314347	-0.000546543	0.029296	-0.0162635	-0.0204193	0.00699765	0.00332699	0.00223377	-0.0147635	-0.01675	0.00404872	0.0096682	-0.000260231	-0.00522682	0.00546743	-0.00234801	-0.000994331	-0.0126757	0.00433011	-0.00292618	0.00176584	-0.0129179	-0.0118986	-0.00608386	-0.00619473	-0.000143486	0.00369848	0.00895488	-0.00213767	-0.00975451	-0.00307909	-0.00285084	0.00128157
AZ89	0.00343358	-0.00106777	-0.00267064	0.0163757	-0.0106997	-0.00591651	-0.0127342	-0.000356673	-0.00117167	-0.0176345	0.00660062	-0.0109128	0.0304977	0.00654415	-0.00197128	-0.00254708	-0.00343567	0.00120511	0.0118227	-0.0140633	-0.010465	-0.00278564	-0.0135695	-0.00620377	-0.00974357	-0.00166911	-0.00547824	0.00488338	0.000209764	0.00184372	-0.0107242	-0.00886306	-0.0144304	-0.00861704	-0.00532501	0.0149103	0.00646531	-0.00648818	0.00119575	0.00931748	0.00907844	-0.00441563	-0.00736647	-0.0124915	-0.0101907	-0.00447829	0.00206896	0.0126787	-0.00657923
AZ90	0.00191558	-0.000214707	-0.00444498	-0.0103911	-0.0033102	0.0157635	0.00202487	0.0194009	0.0166634	0.000713228	-0.0126043	-0.00768863	-0.00729128	0.00246282	0.00996815	-0.0184197	0.00805518	0.00609541	0.0047936	0.00960332	-0.0244792	0.0145368	0.00541905	0.0059279	0.00533593	-0.0020977	0.0119723	-0.0213707	-0.0134199	0.0217935	-0.00737186	-0.00698467	0.00173856	0.00851312	-0.00575361	0.0115339	0.00366565	0.0109624	0.00685505	0.00376225	0.00345912	0.00643438	-0.00555216	-0.00176967	0.00476061	0.0132286	-0.00880516	0.0229519	0.00888477
AZ91	-0.000125403	0.00883068	0.0170325	0.0146751	0.00893933	0.0044946	0.00844285	0.00403063	0.0205821	-0.00805647	0.0185497	-0.000629819	0.0113025	0.00759914	-0.00770909	0.0157462	0.00473253	0.00924515	0.0155692	-0.0058951	-0.0126141	0.00313966	0.0180531	-0.00643044	-0.0033056	0.00746035	0.00980318	-0.00162342	0.0158757	0.0170611	-0.0142191	-0.00723132	-0.0187583	-0.0100613	-0.012729	0.000457213	0.0143131	-0.00665077	-0.000953407	0.00191352	0.00199489	0.00285541	-0.0043249	-0.000606502	0.0171383	0.00888064	-0.00956448	-4.4189e-05	-0.0104586
AZ92	-0.00451747	-0.00735267	0.00700114	-0.0102876	-0.00186104	0.0047806	0.00770351	0.0217472	0.00862827	-0.0157809	-0.0124368	-0.0057268	0.0170355	0.000707835	-0.00678227	-0.00274408	-0.0111304	-0.00924518	0.00137246	-0.00189229	0.00151379	-0.00195732	-0.00325691	-0.00133822	-0.00487802	-0.00667234	0.0081026	0.00500679	0.0157131	0.000300971	-0.00271854	-0.0100213	-0.00065726	-0.00971121	0.0326715	-0.00496018	0.00389723	-0.0122604	0.0152252	-0.00657986	-0.00662666	0.00916521	-0.0144204	-0.00467815	0.0046077	-0.0131343	-0.019724	-0.0132156	0.00642487
AZ93	0.000174233	0.00887398	0.000350144	0.00388835	0.0091108	-0.0148152	-3.68924e-05	-0.00496177	0.0119742	-0.00929483	0.00225185	-0.00840464	0.00583464	-0.00760932	0.000472758	0.0252098	-0.0117576	0.000188667	-0.0012413	-0.00424972	0.000566186	-0.00245634	-0.00696008	-0.00664347	0.00449175	-0.00646645	-0.0100193	0.0159786	-0.00651007	0.016015	-0.00654988	0.0231873	-0.00634701	0.00632319	-0.00320139	0.00857498	0.00660236	-0.000263245	0.00517778	0.00830104	0.00819016	0.0048212	0.0138539	-0.000370949	-0.0163338	-0.0052384	-0.0162499	0.00551025	9.42874e-05
AZ94	0.0114402	0.00488814	-0.00908275	-0.0131704	-0.00275725	0.00766528	0.0133438	0.010854	0.00920597	-0.00213022	-6.78236e-05	0.00247678	0.0056297	0.00641218	-0.00851156	-0.00735711	0.0271922	-0.00347675	0.00938379	0.00714437	0.000937994	0.00951449	0.0063565	0.00417387	0.00710646	0.000377744	0.000349509	-0.0290844	-0.0156225	0.0154255	0.0133032	-0.0160442	0.00453442	0.000863442	-0.00308591	-0.00483106	-0.00212562	0.00228739	0.00772842	-0.00126002	-0.00117865	0.00288602	-0.000641557	-0.00307513	-0.00410664	-0.00666092	-0.0103029	0.00280608	0.00245267
AZ95	-0.020831	-0.0015576	0.00875898	0.0128099	-0.0172134	-0.0119816	-0.00418833	-0.00488373	-0.00582689	-0.0023599	0.00630304	-0.0150553	0.0122569	0.005029	0.00176838	-8.90788e-05	-0.00841131	-0.00453952	0.00242539	0.00133946	0.00352796	0.012553	0.00484516	0.0125313	-0.00440183	0.000340309	-0.0116074	0.00855896	0.00286001	0.00603196	-6.35408e-05	-0.00576423	-0.00985762	0.00396608	0.00661727	-0.0164034	0.0006566	0.00955542	0.00442275	0.00696925	0.00685838	-0.0129799	-0.0135597	-0.0152243	0.00956969	0.0240615	0.00330938	0.0114199	-0.00636414
AZ96	0.00502995	0.00725731	0.00988392	-0.0104808	-0.00968012	-0.0130354	-0.00985619	0.00130378	-0.0261698	-0.00616935	-0.0117328	-0.0124565	0.0103699	0.0110242	-0.00678322	-0.00101479	-0.0119003	-0.00847713	0.00835656	0.0116924	-0.0107911	-0.0022146	0.00315044	0.00910636	-0.00282831	-0.00750637	0.0011166	0.0109656	-0.00152619	-0.00405763	0.0104816	0.000295102	0.00478884	0.00656493	0.000500834	-0.000795737	0.000115384	-0.0049559	-0.00188594	-0.00177459	-0.00182138	0.00301229	0.0158259	0.00217778	0.00460675	-0.00615016	-0.00517813	0.0152363	0.0061035
AZ97	0.00160801	-0.0185296	-7.44857e-05	0.043067	0.00977558	0.00718926	0.00216588	-0.00480965	-0.00267683	-0.00657939	0.0181684	0.0170603	0.0148302	0.00971705	-0.0150755	0.000689911	0.00979827	0.019053	-0.00429334	-0.00896791	0.0166109	0.010192	-0.00430872	-0.00758076	0.000158053	-0.00471226	-0.00967488	0.020168	0.0140204	0.0248824	-0.0040267	0.00943344	0.00578864	0.0195482	0.00829342	-0.0184441	0.00182009	0.0173835	0.00795731	-0.00308179	-0.0030645	0.0115739	-0.00252741	-0.00361523	0.00906702	0.00644866	0.00556228	0.0141213	0.0236367
AZ98	0.00917108	-0.00609623	-0.0001373	-0.00531438	-0.0123959	0.00949752	0.0152401	0.0147369	0.0136656	-0.00587321	0.0147733	0.0175101	0.0119477	0.00529659	-0.00456458	0.0158148	0.00595455	0.0141199	-0.0049329	0.0193581	-0.0113921	0.00910382	-0.00039839	0.00228929	-0.0150284	0.012271	-0.0129418	-0.00334922	0.00197411	0.0152712	0.00526661	-0.0143401	-0.00837244	-0.0019183	0.00329622	0.0040503	0.00374385	-0.00658224	0.00379318	-0.000901696	-0.000884406	-0.000600633	-0.0127794	-0.00880469	0.000481165	-0.00297028	-0.0200697	0.0155324	0.0016575
AZ99	-0.00616777	-0.00297916	-0.0106058	-0.0226398	-0.00415216	-0.00904547	-0.00913446	-0.0168149	-0.0141053	0.00384441	0.00673989	0.0124246	-0.00409601	-0.0108112	-0.0192626	-0.0101619	-0.0044499	-0.00275693	-0.00816005	0.00485229	0.012616	0.0178602	0.0186113	0.00579086	-0.0138979	-0.00601565	-0.0245639	-0.0172142	-0.0139415	-0.00647597	-0.00430476	-0.00449431	0.00230642	0.0141435	-0.0160799	0.00729554	0.00686092	0.00396846	-0.021094	0.00721385	0.00723114	-0.00709602	-0.0222867	-0.0293343	-0.00703955	0.00283828	0.00163149	0.0107032	0.00387741
AZ100	-0.00414931	0.00346103	0.00704888	-0.00562592	-0.00110838	0.00341851	0.00127887	0.00205739	0.00931685	-0.000865848	0.00593869	-0.0028594	0.0125975	-0.0128941	0.0128749	-0.00135059	-0.0063405	0.000286854	0.008213	0.0135354	0.00950783	0.0114838	-0.00590065	-0.0267314	-0.00342044	0.00721734	0.00122938	-0.00173826	-0.00686047	0.0170744	0.000533351	-0.0145235	-0.00221159	-0.00569032	-0.000347632	0.0204004	-0.0116913	0.00848615	0.000469744	0.0058359	0.00591728	-0.00507756	0.00472413	0.00908336	0.00132313	0.010432	-0.000195038	0.00285287	0.00595995
AZ101	0.0054963	-0.00682319	0.0011864	-0.00392661	-0.00254914	0.00736073	-0.0122095	0.0135614	-0.00276169	0.00160246	0.0150075	0.0222302	0.00519698	-0.00882372	-0.00682953	-0.00349627	0.00298469	0.011086	0.00478567	-0.00174731	-0.0187196	-0.00982272	-0.00945615	-0.0036284	-0.00197747	-0.0060147	-0.017706	-0.0137527	-0.00855756	-0.00346311	0.00479598	0.0108225	0.00602419	0.00184055	-0.000827144	0.00345151	0.00250422	0.0081348	-0.0230156	0.00336982	0.00345119	0.0159748	-0.00652133	-0.0147865	0.00257386	0.0261655	0.0115012	0.00198886	-0.00291444
AZ102	-0.00696674	0.0142292	-0.00832882	-0.00703352	-0.00815529	-0.00503822	0.00941964	0.00987773	-0.00958542	-0.00470861	-0.00943901	0.00483278	-0.0152764	-0.0110976	-0.0235221	-0.00436028	-0.00480029	0.000673573	0.000525262	0.0171903	-0.00170448	-0.00440659	-0.0123708	-0.0189752	-0.00848078	0.00734772	-0.00729144	0.016079	0.00192113	0.000607269	0.00502138	-0.0176613	-0.00214529	-0.000753702	0.00132075	0.0138661	-0.00637017	-0.00336699	-0.0260584	-0.0121692	-0.0121519	0.0143418	-0.0184076	-0.009114	-0.0052752	0.0050512	-0.0114073	0.0199653	-0.00845651
AZ103	0.0168514	-0.0243696	-0.01636	-0.0104507	-0.00849649	0.00929559	0.0253555	0.00825488	-0.00761963	-0.00831804	0.00425397	0.00622183	-0.00119895	0.0049665	-0.0154043	0.0175353	0.0105589	0.00872725	-0.0141705	0.00992818	0.00583654	0.0131314	-0.0106614	-0.00470544	0.00950577	0.00707061	0.0181928	0.0139435	0.0117051	0.00705887	0.0057696	-0.0167208	-0.0141496	-0.020448	0.00738786	0.011282	0.00053002	0.000329047	0.00179693	0.0151094	0.0153189	-0.0017638	-0.000933738	-0.00144482	-0.00395024	0.0298306	0.0113213	0.0108447	0.00946595
AZ104	-0.0154727	0.00213463	-0.0267676	-0.00861847	-0.0252483	-0.025015	0.0139867	0.00431964	-0.00649231	-0.0068703	-0.00717898	-0.00924835	0.0155005	-0.020757	-0.0117777	-0.00383048	-0.022406	-0.0019367	0.00118322	-0.00240194	-0.00764707	-0.00201839	-0.0145966	0.00571392	0.00198188	0.00640361	-0.0136826	-0.00197525	0.00866698	-0.0225737	0.00112945	-0.0114281	-0.0100745	0.00836322	-0.017118	0.00862843	-0.00968535	0.00876183	-0.0152112	-0.00958875	-0.00957146	0.00250359	0.00346182	-0.0126855	-0.00884672	0.0203842	-0.0149789	-0.0153274	0.000788573
AZ105	0.0136767	-0.0156248	0.00577817	-0.0100367	0.00422146	0.00951735	-0.00614381	0.0166793	-0.00374514	0.0081808	0.000374413	0.0025986	-0.00732142	0.00570092	-0.000827937	-0.00198048	0.00597438	0.0113201	0.0148886	-0.00164135	0.00387947	0.0288612	0.00647832	0.00871742	0.0231209	0.00947119	0.0127112	0.0173694	0.00840224	0.0197127	-0.00291619	-0.00457965	0.00228517	0.0133533	0.0091476	-0.00317125	0.0164521	0.00112755	0.00259543	-0.0182484	-0.0180388	-0.00224696	0.0138989	0.00249375	0.00319248	-0.00397578	-0.0211392	-8.4003e-05	0.00231816
AZ106	0.000689911	-0.00368328	0.00323689	0.00427586	-0.0137638	-0.0187853	-0.00349436	-0.0156606	-0.0214741	0.00410154	-0.00376894	-0.00391582	-0.00826062	0.00463355	0.0105368	0.0108582	0.00144653	0.0135209	0.0106812	0.0243984	-0.000199797	0.0119013	0.00669262	0.0135457	-0.00223396	0.00795524	-0.0182189	-0.00580659	-0.0188751	0.000766207	-0.0191712	0.0258818	0.00820285	-0.014693	-0.00294204	-0.00161121	-0.01608	0.0321017	-0.00532882	-0.00438439	-0.00430301	0.00123557	1.49768e-05	-0.0103008	-0.0122295	0.0263575	-0.00189229	0.0257635	-0.00240194
AZ107	-0.0224344	0.000491793	-0.00867287	0.000120143	-0.00491069	-0.000704212	0.0153557	0.0123533	-0.00249584	0.0125702	-0.00202902	0.00916679	-0.0131212	0.00220808	-0.0114981	-0.00182059	0.0107482	0.0091089	0.00473111	0.0163336	0.00634635	-0.000328914	-0.00457632	-0.00586179	-0.00824808	-0.0077995	-0.00885307	-0.0081039	0.0033714	0.00609477	0.00595899	-0.0116611	-0.00492449	-0.00449415	-0.00914842	0.000192791	-0.00370231	0.0150653	-0.0135859	-0.01309	-0.0130727	0.00284732	-0.00567874	-0.0170839	8.41357e-05	0.00682189	-0.00771417	0.0166093	-0.0134145
AZ108	-0.0055125	-0.0102702	-0.00597742	0.000124108	-0.000356832	0.00737421	0.0106816	0.0112679	-0.00326087	-0.00415153	-0.0067672	0.00622294	0.0013014	0.00983792	-2.3251e-05	-0.00482853	-0.0105233	0.00789529	-0.00955544	-0.00513022	0.0166677	0.00595519	-0.0207854	0.0235563	0.000535255	0.0045084	-0.021922	0.00894615	0.00984776	0.00891839	-0.00390583	0.017052	0.0236605	0.00467369	0.0098882	0.0233948	0.00834926	0.015646	0.00333603	0.00831769	0.0082709	-0.00208311	0.00297644	0.0119496	-0.000937227	0.0232952	0.0181793	0.00860289	-0.015269
AZ109	-0.00527806	0.0307211	-0.00555073	0.00721543	0.010195	-0.0038622	-0.0110003	-0.00445434	0.00171571	0.02319	0.0176265	0.0141473	0.0099948	0.000139495	0.00745257	0.0261017	0.00759026	0.0184471	0.0120827	0.00215335	0.026835	0.00599738	0.00572312	0.0136015	0.00826741	-0.00493369	0.00336887	0.0293027	0.0294353	0.0248532	0.0185013	-0.0166135	-0.0080184	0.00247297	-0.0044242	-0.00475953	0.000188826	-0.00110156	0.0057493	0.0086803	0.00850534	0.0162868	0.0149381	0.00321247	0.0061541	0.00731663	0.0109802	0.0181294	0.00130663
AZ110	0.00761183	-0.011116	0.00618566	-0.00456664	0.0136647	0.0127445	-0.010158	-0.00886687	0.0158232	-0.00890636	-0.0074848	-0.0123738	0.0153229	-0.0176664	-0.0164412	0.002272	-0.0142529	0.0314011	0.00363297	-0.00693724	-0.00500507	0.00369959	-0.00843002	-0.00939508	-0.0222269	-0.00691107	-0.000659164	0.0050244	-0.00855676	0.00973878	-0.01744	0.0160781	-0.0265933	-0.00142689	-0.0114	-0.00122576	-0.0163995	0.010763	-0.00667361	-0.00918966	-0.00923645	-0.00139088	-0.00767403	-0.0122864	-0.0179319	0.0116194	-0.00214767	0.0137168	-0.0184858
AZ111	0.00802615	-0.0110861	0.000960677	-0.00626706	0.00715801	0.0138637	-0.00346359	0.011285	-0.00241066	-0.0104786	0.00497713	-0.0093321	0.00689375	0.00466433	-0.0201282	0.0108889	-0.00544366	0.00252944	-0.0188303	-0.0118418	-0.00388584	0.0100736	-0.00756712	0.00319502	-0.0182239	-0.0100854	-0.0195338	-0.000649171	-0.00839878	0.00861511	0.00226328	0.0040603	0.00900262	0.010202	-0.00919141	-0.00081144	-0.00598821	0.00944708	-0.0107451	0.0238429	0.0236039	0.00113817	-0.0168081	-0.0255859	0.00766703	-0.00494829	0.00397004	0.000673731	-0.0192891
AZ112	-0.00799588	0.00147287	-0.000642667	0.0079581	0.00247868	-0.00151746	-0.00583593	0.0295474	0.00450904	-0.00458425	0.0123454	0.0120063	-0.0177795	-0.0132161	-0.0110297	0.00121114	-0.0288352	0.00598866	0.000136957	0.00981698	-0.0095905	0.00738088	0.00992627	0.0067824	-0.00322978	0.00266586	-0.00806424	-0.0107756	-0.0149365	0.00874201	0.0103365	-0.0197158	-0.00157235	-0.00819114	-0.0075906	0.0154644	-0.00470782	0.013483	0.00303148	0.00955113	0.00950434	-0.00680939	0.00453029	0.0121578	0.00305178	-0.00129682	-0.0232024	0.0147707	0.00044722
AZ113	-0.00910591	-0.00828837	-0.0102117	0.00909097	0.00925086	0.0113426	0.0191358	0.00350909	-0.00736694	0.0276289	0.0104664	0.0258276	0.0132161	0.00566777	-0.00630815	0.000293357	-0.00117199	0.0173748	0.0172906	-0.0134017	0.0117926	-0.0125055	0.00112628	0.021565	0.0229596	0.0149492	0.0218419	0.0143244	0.0200963	0.0246781	0.025119	0.00506374	0.0250015	0.00678367	0.0299414	0.00531864	0.0057171	-0.0112736	0.0235815	-0.00283751	-0.00249981	0.0056021	0.0306555	0.0214933	0.0428908	0.0139343	0.00273057	0.00994388	0.00888556
AZ114	0.00235099	-0.00695659	0.0029114	-0.0175815	-0.00364378	-0.00949834	0.00604893	0.00426413	-0.00468942	0.0228728	-0.00415851	0.000564917	0.00570441	-0.024273	0.00239319	0.000343482	-0.00394152	0.0192833	-0.00367852	-0.0127748	0.00402461	0.00882021	-0.00036159	0.0145019	0.00436152	-0.0108902	-0.0085474	0.0208469	0.0160451	0.0136418	0.0053675	0.0240184	0.00191764	0.00843587	0.0198664	-0.00180853	0.0169177	0.00466909	0.0227345	0.00176251	0.0017798	0.00206357	-0.00998705	-0.00710173	0.00558052	-0.00242081	-0.00253819	0.0130059	0.0117553
AZ115	0.0172098	0.00373687	-0.00587638	-0.0142576	0.00788275	-0.00995533	-0.000880441	0.00188465	-0.00239083	0.00421622	-0.00788373	-0.000661067	0.00499109	-0.00826062	0.0106515	0.0276985	-0.0101019	0.0035746	0.0211773	0.000930539	0.0116421	0.0219488	7.85839e-05	0.0189793	0.00851851	-0.0246124	0.00624737	0.0169294	0.0105255	0.0065202	0.0169581	-0.00296901	-0.00949755	0.00419798	0.00492669	0.0152932	-0.0116718	0.00812116	-0.00745704	0.00181818	0.00189956	0.00622056	0.00910128	0.00948737	-0.00769307	0.00474808	0.0105904	0.00928068	-0.00510691
AZ116	0.0308429	-0.000893765	0.000643435	0.00975687	0.00901959	0.00188338	-0.00589557	0.00513623	-0.00791863	-0.00784804	-0.00270966	-0.000998138	0.016189	0.00344992	0.017684	0.00813655	-0.00441516	0.00310936	-0.00255009	0.00373354	0.025211	-0.00632845	-0.00743579	0.0121057	-0.000533853	0.00241397	-0.00600914	-0.00378607	-0.0142912	0.0105408	0.00527835	-0.00215258	0.00778822	-0.0013939	-0.00271585	0.00386979	-0.00579279	-0.000354452	0.00489433	-0.0117841	-0.0117668	0.00806231	0.00235591	-0.00417897	0.00337664	-0.000779716	0.00858719	-0.00605181	-0.0134544
AZ117	0.000910236	-0.017369	-0.00468133	-0.00755142	0.00106743	0.0137329	0.0161431	0.0139097	0.00649418	0.00233529	-0.00675276	0.00521205	0.012274	0.0194648	-0.0121205	-7.86471e-06	0.00711392	0.027455	0.0144901	0.00763673	0.00418593	0.00180423	-0.00795432	0.0128048	0.00324118	-0.00220588	-0.0209464	0.00857609	0.0145403	0.0225825	0.00161975	0.0241156	0.00214304	0.00885352	0.0221425	0.00604275	0.0100299	-0.00715312	0.00745178	0.0182009	0.0181541	0.018502	0.00882243	0.00356921	-0.00297345	-0.00770655	0.0284471	0.015282	0.0133265
AZ118	0.00389644	-0.00912796	0.00279069	0.0199786	0.0152041	0.01281	-0.00836229	0.00702715	0.0103776	-0.0203758	-0.00126732	-0.00871967	0.0174391	0.0100189	0.00573296	-0.00426304	-0.0161098	0.0238407	-0.00565764	0.0017154	0.0100559	-0.00430936	0.0216263	-0.00106286	0.00520205	0.00891887	0.00632731	-0.0181081	0.00772175	0.0107015	0.0101171	-0.0114762	-0.00704653	-0.00616761	-0.0122317	-0.00430032	-0.0131298	0.0161474	0.00204311	0.00305162	0.00326116	0.00598009	-0.0161956	0.00726032	0.00770272	-0.00548934	0.00169874	0.0171147	0.00791781
AZ119	0.00663472	-0.0127339	0.00328607	0.0120791	-0.00224379	0.000552862	0.0117425	0.00784294	0.0177298	0.00145922	0.0105708	0.0250348	-0.00680162	-0.00467339	0.0162253	0.0193663	-0.00991107	0.00844348	0.0177154	-0.00759393	0.00965408	0.0173975	-0.00774097	-0.00627087	-0.00904167	-0.000390459	0.00297771	0.00635428	-0.00543256	-0.00110711	0.0329134	4.14665e-05	0.00588095	0.00419655	0.00793716	0.0116391	-0.000843165	0.0131182	0.00439689	-0.000297983	-0.000408859	-0.000701833	-0.0130088	0.00576912	0.0361383	0.00429807	0.00405252	0.00190971	-0.00683858
AZ120	-0.00967473	-0.0178288	-0.010396	-0.00512753	-0.000417742	0.00494223	0.00459691	0.00877183	0.007316	-0.000880123	0.00150269	-0.0106277	0.00591855	0.00176663	0.0165774	0.00299278	0.0138314	0.00238732	0.00742973	0.0214674	0.0173758	-0.006666	-0.0198209	0.00420639	0.00803614	0.00886922	-0.0051932	0.0140119	0.0242055	0.000654855	-0.00358224	0.00359776	-0.00222587	0.00890634	0.00431615	-0.0117195	0.0118129	0.00142274	0.0315357	0.00268156	0.00276293	-0.00432284	0.0120153	0.00394244	-0.00548395	-0.00169401	0.00812148	-0.00978576	0.00338235
AZ121	0.00405633	-0.0108265	-0.00954561	0.0124485	-0.008539	-0.00843383	-0.00422925	0.00776379	-0.00189467	0.0114411	0.0119014	0.0143819	-0.00117738	-0.00911019	0.000381709	0.016852	-0.00230026	0.0201556	0.00616536	0.00264428	0.0303378	0.00597565	-0.00621805	-0.00872109	-0.0102102	0.00119655	-0.00126684	-0.00839989	-0.0217888	0.0187436	-0.00670502	-0.000101769	0.010608	0.00149	0.0151635	0.0295032	0.0219553	0.0156024	-0.00324406	-0.00774668	-0.00779348	0.0245318	0.0186332	0.0165841	0.000108563	-0.0148137	-0.0104453	0.016826	-0.0137746
AZ122	0.0230814	0.0167216	0.0208221	0.00436644	0.00401366	0.0115525	0.00915648	-0.0142884	-0.00203045	0.00374353	0.0125346	0.016425	-0.00118499	0.00145589	-0.0169283	0.0118459	0.0278752	0.0165593	-0.0146692	0.0107111	0.00674766	0.0119918	-0.0019321	0.011137	0.0272707	-0.00361729	0.00878658	0.000243709	0.00434946	-0.00894792	0.0378892	0.0271259	0.0061146	-0.0061435	-0.000608564	0.00783548	-0.0166303	0.0232847	-0.000111603	-0.0105739	-0.0104926	-0.00809406	-0.00944282	0.00888651	-0.0163043	0.0102351	-0.00506995	-0.0131725	0.0117228
AZ123	0.0129723	-0.0206869	0.00359982	0.0160456	0.000825532	-0.0024657	-0.00409268	-0.0001741	0.000741145	0.0117699	0.00377129	0.0051624	-0.00405271	-0.0090377	-0.000763378	0.0224997	-0.00825157	0.0102952	0.00995467	-0.00593443	0.0348961	0.00438198	-0.0151813	6.66873e-05	-0.00315269	0.0101766	-0.0158053	-0.00249584	-0.00217098	0.0162527	-0.00240305	0.00477695	0.00305464	0.00213923	0.0041496	0.0144521	0.00767322	0.00599833	-0.0170135	-0.0035088	-0.00349151	0.0224896	0.0083242	-5.00953e-06	-0.000716109	-0.00826886	-0.0153072	0.00754235	-0.0188928
AZ124	0.00192398	0.0106878	0.00600896	0.00621485	-0.00676228	0.000456103	-0.00104271	0.0337639	-0.00178411	0.00700177	-0.00215036	-0.00518098	0.0249509	0.0131731	0.00600341	-0.00335176	0.0265836	-0.0103014	0.0025591	0.00486958	0.0241042	0.00627846	-0.00142943	-0.0213631	0.00194794	-0.0174051	0.00262462	0.00689835	0.0167716	0.0103311	-0.00729937	0.0119282	0.00860385	-0.00557674	0.0205929	0.0203858	0.00271281	0.00840747	-0.00345391	0.00120733	0.00109646	-0.0197672	-0.00240368	0.0118884	0.00765275	-0.00765405	-0.00757918	0.008029	-0.0028981
AZ125	-0.00435869	-0.0107185	0.00581417	-0.014102	0.010089	0.00891252	-0.00700497	0.0161385	0.0136574	-0.00286955	0.0198917	0.0100042	-0.00907974	0.00496793	-0.010853	0.00023435	0.00242174	0.00347387	0.00601705	0.00236781	0.0285874	0.0116589	0.0120896	-0.00572934	0.0105966	-0.0086283	0.00172491	0.0154829	-0.00367345	-0.00107824	-0.00678924	-0.0105674	0.00898581	-0.00705319	-0.0213199	0.0128214	0.00642709	-0.00415534	0.0114108	0.00998417	0.0100015	0.0133612	0.0184208	-0.00874885	-0.00112916	0.00503185	-0.00232691	-0.00690488	0.0208101
AZ126	0.0195145	-0.00132807	0.00456677	-0.000866641	0.0139042	0.0203536	0.0277623	-0.0135617	0.00452775	-0.00341204	-0.000644729	-0.0027141	-0.011737	0.0173702	0.00443306	0.0296827	0.00822347	0.00331589	2.75078e-05	0.0169489	0.00702572	0.0152177	-0.00191037	-0.00607957	0.013835	0.00960554	0.0237397	0.0195544	0.0184054	0.0226027	0.00612571	-0.00764945	0.0017146	0.00765608	0.0030659	0.0163803	-0.00443277	0.00696529	-0.000858868	0.0172598	0.0171489	-0.00679067	-0.00153888	-0.00326753	0.00640282	0.00884701	0.0246863	0.0179936	-0.00235372
AZ127	0.0117534	-0.00857643	-0.0188946	-0.00747417	0.0156274	0.00983697	-0.00422212	0.0164221	0.0133001	0.00356603	0.00601293	0.0067632	-0.00405398	-0.000772261	0.0337761	-0.000379197	0.000270199	-0.0130963	0.0139906	-0.00394913	-0.00047897	0.00758486	0.0121809	0.0165988	0.00722749	0.0142766	0.00444368	0.0050006	0.0185906	0.0156106	0.0193198	0.00548059	0.00741101	0.00816177	-0.0121928	0.0118875	0.0198477	0.00907305	0.0130402	0.00110391	0.000928953	0.00313522	0.00518286	-0.00628641	-0.0170585	0.0112111	0.0124395	0.00593901	-0.000117789
AZ128	0.00874169	-0.00396229	-0.0121657	-0.0126007	0.00819397	0.00253166	-0.00127414	0.0139871	-0.0051556	0.00151553	-0.0184025	-0.0188698	0.0174781	0.0146078	-0.010441	0.0167952	0.00373084	-0.000343666	0.0014946	0.000344592	0.0129786	0.00335554	0.0117966	0.00544855	0.00838114	0.0124184	0.0113007	-0.00775176	-0.00415867	0.0132397	0.00374781	-0.0202165	-0.0147616	-0.0120883	-0.0121927	-0.0201539	0.0181817	-0.0133559	0.00304338	-0.00972596	-0.00970867	0.00211005	-0.0122476	-0.0121819	-0.0103297	-0.000515929	-0.00716978	0.0128601	0.00526534
AZ129	0.0153108	-0.00328879	0.0305463	0.0137061	-0.0021548	0.00756281	0.00689708	0.0329884	-0.000893448	0.0072516	0.00687884	0.00826995	0.0148833	0.0153454	-0.00746053	0.01074	-0.000337797	-0.000823654	0.0165227	0.0113995	0.00903815	0.0122958	-0.00175635	0.013812	-0.019975	0.00444067	-0.00379019	-0.00547618	-0.00995755	0.0321769	0.000512255	0.00519301	-0.0149852	-0.0160929	-0.00184264	0.0138428	-0.0149165	0.0162832	0.00576754	0.00946754	0.00954891	0.0128446	-0.00382001	-0.00964998	0.0104018	0.000862491	-0.00630402	0.0334635	0.00773317
AZ130	-0.00647295	-0.00405334	-0.0102702	0.0303721	-0.00573901	-0.0024297	0.00863176	0.000374571	0.00718545	0.0159072	-0.00163976	0.00494207	0.00899215	0.00125159	-0.00617443	0.0174091	0.00165322	0.0244295	0.0136434	0.0297317	0.0150023	0.00883972	-0.00277723	0.0229163	0.00515003	0.0192483	0.0133885	0.0211227	0.0275355	0.00597137	0.0228176	0.0154507	0.00725604	0.0109546	0.00553135	0.00743893	-0.00472288	0.0236572	-0.0014694	0.00697274	0.0071182	0.0118878	0.00662996	0.017782	0.0139308	0.0100949	-1.94441e-05	0.0107184	-0.0107183
AZ131	0.000659297	0.00436057	0.00846109	0.0139859	0.0086987	0.0171347	-0.00512705	-0.0022338	-0.00894443	-0.0104118	-0.0148218	-0.00452318	0.0142019	-0.00923899	0.00730204	0.00570092	0.00711931	0.00612079	-0.000563991	-0.00767372	0.0250183	0.0218676	0.0122372	0.00518429	0.0068993	-0.00546872	-0.00370263	0.00114785	-6.52856e-05	0.00118417	0.015403	0.0116248	0.0146446	0.0105892	-0.00419023	-0.00330798	-0.00303769	0.0222664	-0.018112	0.0027623	0.00284367	0.0110097	0.00972498	0.00908574	0.00382474	0.0226101	0.0214674	-0.00419388	-0.00743103
AZ132	0.00181565	-0.0131312	0.0113477	0.0050171	-0.00687062	-0.0105463	-0.00499603	-0.00992091	-0.0128506	-0.00585909	-0.00495019	-0.00253375	0.00824505	0.00678462	-0.00769053	0.00115388	-0.0102443	-0.00509089	-0.00716169	0.0260368	0.0161777	0.00719545	0.0205709	0.0110187	-0.00649119	-0.00822144	-0.00568635	0.00736676	-0.000190597	-0.0298932	-0.0150336	0.00944882	0.0036252	0.00642661	0.00228501	0.00899881	-0.003932	0.002788	0.00848536	-0.0026819	-0.00292095	0.00902594	-0.0190454	-0.0135968	-0.00309337	0.00716896	-0.0073671	-0.00188404	0.00103079
AZ133	0.00346293	-0.0169951	-0.0131509	-0.00858738	-0.00829932	0.00731394	0.00908336	0.0167188	-0.00530772	0.0105273	-0.00464865	0.00315076	0.00040804	-0.00188547	0.0190773	0.0190142	0.0210734	-0.00530201	0.015633	0.0150597	0.00218872	0.00397242	0.0125416	-0.00104779	0.00797269	0.0130353	0.00198474	0.00580989	0.0105565	0.0231486	-0.00409427	0.0088532	0.0215496	0.00416483	-0.00151477	0.00853136	0.00123985	0.00680635	-0.00723386	0.00479693	0.00481422	0.0187477	0.0158609	0.00958238	0.0180352	0.00804724	-0.0148196	-0.00600423	0.00306257
AZ134	0.0121414	-0.0120334	0.0387195	0.0261088	-0.000517991	-0.00707746	0.0191717	-0.00799001	0.00747208	-0.00437677	-0.0117987	-0.00342251	0.00697179	0.000576972	0.00225074	0.00705792	0.00975798	-0.00751763	0.00495841	-0.00612446	0.004523	0.00226946	-0.0183191	0.00301673	0.0030015	0.003386	-0.00702369	0.00532451	-0.0179332	0.0146529	0.00669896	0.0182366	0.00151887	0.0314274	0.000435006	-0.0156647	-0.00738407	0.0227262	-0.00451509	0.00636221	0.00618725	0.0356288	-0.00314444	-0.0155109	-0.0167346	0.00557529	0.010905	0.00357143	0.0232119
AZ135	0.0167124	0.00144511	-9.36789e-05	-0.00193845	-0.0176711	-0.0192321	0.0127204	-2.26165e-05	-0.0267272	-0.0128146	0.000334123	-0.0303163	-0.0126806	-0.0085658	0.00124651	-9.82789e-05	-0.0105352	-0.00685571	0.00376193	4.86045e-05	0.0116573	-0.0200103	-0.0191952	-0.00913795	0.00129235	-0.00620536	-0.018089	0.0120743	0.00509371	-0.00435869	0.0190881	0.00665867	-0.0212095	-0.0286614	-0.00723386	-0.000584136	0.011157	0.00185625	0.034084	-0.0117522	-0.0117349	0.000147901	-0.00728874	0.00264571	0.0216722	-0.00343932	0.0032361	0.00961633	0.00945517
AZ136	-0.00660937	-0.0145071	-0.0177121	0.00415388	0.00258353	0.0102505	0.00375321	-0.000466756	0.0181354	0.00711963	0.0116172	0.00397258	-0.0104973	-0.00824095	-0.0109889	0.0205409	0.0159355	0.0194228	0.0156217	0.0179963	0.0102519	0.00537099	0.0123381	0.0156025	-0.00306085	0.0235336	0.00645929	0.00547821	0.0136212	0.0178185	0.00480201	0.00736803	0.0091062	0.00524298	0.0159686	0.00582861	0.0142374	0.0102556	0.00832705	-0.000597302	-0.000515929	0.00489449	0.00232815	0.00732821	0.0059122	0.00816415	-0.00637191	0.0111588	-0.000729592
AZ137	0.0127842	-0.0220926	0.0022582	0.0252776	0.00576405	0.0140078	0.00449857	0.0162353	0.0167019	-0.0139873	0.00198109	-0.00111361	0.0170988	0.0050006	-0.00114375	-0.000373804	0.0162323	0.00325022	0.0130989	0.0315583	0.0132402	0.00842334	0.0128912	0.0016088	0.0124877	0.00281115	-0.00561196	0.00673624	0.00847092	0.0176026	0.00324038	-0.00220398	-0.0134747	0.0122685	-0.00847063	-0.00624264	0.0153673	0.00234972	0.00426619	0.0158484	0.0158016	0.00294836	0.00871282	-0.00628102	0.000505593	0.00961442	0.0185968	0.002548	0.0109099
AZ138	0.00816193	-0.0188326	0.000968291	-0.000363811	0.00556355	0.0170755	0.00487482	0.00860115	-0.0014418	-0.00169163	-0.00443546	-0.0134258	0.00414579	0.00364661	-6.25891e-05	-0.00236863	0.0121868	-0.00496066	0.0021965	-0.00158091	0.00720814	0.00771017	0.0207011	0.00679128	0.000239585	0.00498173	-0.0151686	0.0156355	0.0141661	0.013493	-0.0118274	0.000415178	0.00490892	-0.00119721	0.0143988	0.00720655	0.0194604	-0.003426	0.0170105	-0.0108825	-0.0109293	0.00697734	-0.00532961	-0.00225204	0.00350925	-0.00891382	-0.0185796	0.000681345	0.0107735
AZ139	0.00584098	0.00512052	-0.00955528	0.0213464	0.00587001	0.0132166	0.00178487	-0.00397308	0.0127066	-0.00151334	-0.00509025	-0.0126067	0.0080409	0.00991279	-0.00686935	0.00287222	0.0162741	0.00905957	-0.00185469	-0.00121037	0.0120004	-0.00332606	-0.00718897	0.0019711	0.00278895	-0.0106685	0.00372196	0.00408663	0.0132549	-0.000619191	0.00129569	-0.005174	-0.00561465	0.0162194	-0.00868509	0.00206595	-0.0024059	-0.00561878	-0.00575297	0.00666232	0.00674369	0.00587397	-0.00451049	-0.0167488	-0.00887274	0.0122837	-0.00750716	-0.00292126	-0.016668
AZ140	-0.00929705	-0.016554	-0.0122612	0.00159437	0.00502249	0.00775506	0.00164227	0.0226069	0.014102	-0.00755158	0.013928	0.00250248	0.0276359	-0.0126589	-0.000283231	0.00298595	0.0124147	0.0119289	0.00344976	-0.00263463	0.0153824	0.0199216	0.0022168	0.013812	-0.00465912	0.000916105	0.0131918	0.00439261	0.00926736	-0.00415819	-0.00371722	-0.0128784	-0.006334	0.0253689	0.0132169	0.031017	0.0181503	-0.0105676	0.027748	-0.00873204	-0.00871475	0.00393705	0.00617694	0.000346971	0.0178995	0.0129101	-0.0143144	-0.00197445	0.00459311
AZ141	-0.00342124	0.00316377	2.29078e-05	-0.016561	0.00961664	0.00081427	0.00598009	-0.00676291	-0.0030921	0.00876976	-0.0040351	-0.00270808	-0.0103211	0.0278218	0.0168071	0.00604211	0.0169448	0.00947388	-0.00214529	0.0181725	0.00440435	-0.00355258	0.0228317	0.00366707	0.00884257	0.000704028	-0.00605292	0.00802551	-0.0102337	-0.00924058	0.00690073	0.00664709	-0.00366234	-0.00259117	-0.01077	-0.00360762	0.00947928	0.00440799	0.0084392	0.0161123	0.0159374	0.0141064	-0.0220394	-0.0295996	-0.0114062	0.0116086	0.0118116	-0.0148109	0.0156596
AZ142	0.0136628	-0.00698752	0.00326497	0.00238145	0.00689898	0.000339516	0.00736375	0.0148069	-0.00164436	-0.00516242	-0.00598377	-0.00850172	-0.000350328	0.0138255	0.00287492	0.00595186	-0.00410061	0.00303941	0.014426	-0.0162022	-0.00337587	0.0137878	-0.00936414	0.0109464	-0.00874235	0.00368976	0.00468685	0.0055001	0.0117206	0.0238001	0.00347816	0.00905608	0.00182263	-0.0308139	0.0131709	-0.01613	0.00573629	0.00431774	0.0202684	0.000898498	0.00104395	0.000943229	-0.0170671	0.00151855	-0.0140598	-0.00245174	0.0339582	-0.0141321	-0.0090385
AZ143	-0.0154555	0.0084319	0.0110585	0.00133153	0.0283422	0.0100555	0.0103511	0.0049776	0.0145441	0.00134946	0.00648784	0.00826345	-0.00377131	0.0109172	-0.00932544	0.0175904	-0.0125201	0.0140371	-0.00373404	0.00639457	0.00730141	0.00158739	0.0125277	0.00201424	0.00263984	-0.00152555	0.021452	0.0285454	0.00676162	0.00615267	0.00236416	-0.0122441	0.0113464	0.0123535	-0.00838561	0.0242818	0.00135406	0.00967613	0.019603	-0.00194574	-0.00192845	-0.00132426	0.0340466	0.0136697	0.00437151	0.000151074	0.000290026	0.000710531	3.67079e-05
AZ144	-0.000988462	-0.00664331	0.0148237	-0.0129106	0.00218063	0.00965535	0.0241773	0.0218798	0.0267682	0.00120559	0.00333207	0.0123491	-0.00974674	0.00410868	0.00443671	0.0084108	0.000473075	0.00485753	-0.00547998	0.0153505	0.0122842	0.0164389	0.00969231	0.0115469	0.00281639	0.000829815	0.0079148	0.00584431	-0.000367301	-0.0105887	0.0141397	-0.00309591	-0.00366472	-0.00297805	-0.005069	0.00202931	0.00864382	0.00434153	0.014717	-0.000167121	4.24183e-05	0.0120534	0.000835842	0.00423383	-0.00134758	0.0019297	0.034751	0.0127424	0.0212325
AZ145	0.0390028	0.00508737	0.0214918	0.0168274	0.00660585	-0.00411901	0.000982726	-0.00125066	0.00632922	0.00229849	-0.0192217	-0.0140497	0.00256069	0.012443	0.00270995	-0.0125409	-0.00779015	0.00172095	-0.00406667	0.0106118	-0.00828298	0.0143918	-0.0143353	-0.0209397	-0.000640605	0.0192251	0.0131731	-0.000945	0.00783882	0.0074862	0.00984966	0.00280322	0.00633572	-0.00271823	0.00140688	-0.000979103	0.00153409	0.0256847	0.0145282	-0.0124676	-0.0127066	-0.011013	-0.0140279	-0.00819479	0.00218048	0.0107766	0.00585304	0.00505596	-0.0272108
AZ146	0.000585538	0.00140307	-0.00442928	0.0191028	0.00285747	0.00136056	0.00614188	-0.0160213	0.00136326	0.0180954	0.00240683	-0.0149143	0.00964234	0.00843825	0.0129958	0.00543491	-0.00903929	0.00861035	0.00224599	0.0141048	0.0140504	0.00718292	-0.00949659	0.00921184	-0.00791355	0.00567205	-0.0090312	0.00645707	0.0159458	0.0172593	-0.00299851	0.0362871	0.000344433	0.0176286	-0.00842939	-0.00280499	-0.000804461	0.0127724	-0.00235721	0.0077511	0.00770431	-0.0103397	0.0100998	0.00978098	0.00413548	0.0236258	0.0124861	0.0164953	0.000313344
AZ147	0.0333104	-0.00964078	0.0128516	0.00921248	0.00828296	0.00576072	0.00509498	0.00472	0.0163371	-0.00121513	-0.00831661	-0.0125648	0.000585062	-0.00228519	-0.00246983	0.00599008	0.00593457	-0.00525316	-0.0117457	0.00735455	-0.00551647	0.00754584	-0.0129786	0.00515304	-0.0202391	0.00930321	-0.010014	0.0022701	-0.0138744	-0.0121763	-8.18196e-06	-0.00718278	-0.0051242	-0.00988458	-0.00588764	0.00652956	0.00231403	0.00595804	-0.00334002	0.00907527	0.00902848	-0.0246518	-0.017926	-0.0104908	-0.00158948	0.00675036	-0.000800654	-0.00185406	-0.00835944
AZ148	-0.000711826	-0.00707159	-0.00790546	-0.0214133	-0.0249703	-0.0149963	0.0127908	0.0192727	-0.013712	-0.00588732	-0.00536292	0.0137151	0.00764006	0.0131006	-0.00387378	-0.00553899	0.00286445	0.000712435	0.0255565	-0.000842213	-0.0182631	-0.00590572	0.00477822	-0.00522254	-0.00184137	-0.00786517	-0.00135694	-0.0140652	-0.00540956	0.00942551	-0.00807677	-0.000191865	0.00821094	0.0165235	0.00731933	0.0234533	0.0111634	-0.0137737	-0.0204443	-0.00950294	-0.00935748	-0.0038189	-0.000874096	0.0109188	-0.000622364	0.0049619	-0.00617776	-0.0197274	-0.00245793
AZ149	0.00609351	-0.00481615	0.00524409	-0.0113398	0.0036233	0.00654811	0.0088302	0.00916013	-0.00344614	0.0108509	-0.027395	-0.0451647	-0.006702	0.0118315	0.00523854	0.0176716	-0.00417215	0.0240512	0.00801029	0.0235219	0.00392214	-0.00961001	0.003445	0.00312078	-0.0031105	0.000542234	0.0101265	0.00465957	0.0150455	0.0227032	0.00443195	7.69977e-05	-0.00593888	-0.00294521	0.00624245	-0.00793481	0.0243129	0.00712994	0.00795699	0.0159506	0.0157115	-0.0177124	0.00208625	-0.0117541	0.0125913	-0.0109822	0.00197332	-0.00215607	0.00306574
AZ150	0.0221614	0.0166347	-0.0245715	-0.0162911	0.00251691	0.00371149	0.00868506	0.0284321	0.0100584	0.0141662	0.0208426	0.0258224	0.0140439	-0.0206756	0.00765672	0.00246695	0.0171505	0.0240983	0.00542999	0.00094767	0.0112747	0.0130584	0.0145785	-0.00612415	0.0132137	-0.00953577	0.0054955	0.0154726	0.0165024	0.0226862	0.0310735	0.0203743	0.00493827	0.0106234	-0.0142811	0.00441624	0.0258339	0.00352432	-0.00532517	0.00600071	0.00595392	0.0108517	-0.00453127	0.0125805	0.00148793	0.013865	0.0129145	-0.00371104	-0.0138691
AZ151	0.0210372	-0.00916143	0.00749937	0.0216754	-0.00655353	-0.0036928	-0.0216609	-0.000568115	2.67147e-05	0.00028955	-0.00412044	-0.00606165	0.00426857	-0.0153914	0.0150556	0.0162101	-0.00415978	0.00477457	-0.0030637	-0.00267572	0.00803582	0.0153947	-0.00596283	0.0255622	0.00875723	0.00753966	-0.00908608	-0.0110925	-0.00967821	-0.00227678	-0.0147806	0.00758708	0.00144304	0.0107168	-0.0195706	-0.00273171	-0.00803664	0.0126534	-0.00779506	0.00109566	0.000984788	-0.00648548	-0.015396	-0.0187909	-0.0225779	0.015176	0.0142255	0.0174016	-0.00377877
AZ152	-0.0203706	-0.00558293	0.00165766	-0.0208218	0.00471493	-0.0001143	0.00755076	-0.00615349	0.00507912	0.0096996	-0.00483551	0.00475823	-0.0066357	0.0126027	0.00927799	0.0207498	0.0070446	0.00790449	0.00301403	0.019615	0.00949958	-0.00659589	0.00748446	0.00863414	0.0153476	-0.00644059	-0.00858357	0.0122236	-0.0143023	-0.00299185	0.014303	0.00418053	0.00418846	0.00135057	-0.00272695	0.0121254	-0.0108664	0.0092469	0.00943312	0.0198618	0.0199432	0.0129856	0.0244535	-0.0102139	-0.00772083	-0.00937794	0.00530785	0.00252421	0.00870727
AZ153	0.00204454	0.00484864	0.0149089	0.00076018	0.00213765	0.00512655	0.0276589	-0.00700053	-0.0165308	0.0174397	0.0215527	0.00923008	0.0119985	0.00701351	-0.00547507	3.70251e-05	-0.000531157	0.0119918	5.22528e-05	0.00870695	-0.00461264	0.0146657	-0.00508978	-0.00599074	0.0209089	-0.01376	0.00755139	-0.000991476	-0.00675451	0.015386	0.0033308	0.0149325	0.0101342	0.0120385	0.00661521	0.0126241	-0.00793259	0.0029528	-0.0137148	-0.0222547	-0.0223655	-0.00170337	0.0163009	0.0209806	0.0193723	0.0236109	-0.0034214	0.00475315	-0.00514862
AZ154	-0.0109232	0.001237	0.00283828	-0.0111823	0.00429347	0.0166385	0.0139862	0.00649799	0.0190123	-0.0022568	-0.000514819	0.00510577	0.0059517	0.00955383	-0.00748464	0.000847104	0.00252183	-0.0138566	-0.000355245	0.0209238	0.00132408	-0.00253153	0.00975449	0.0119936	-0.0130781	-0.00692613	-0.00740295	0.00379175	-0.00953308	-0.00296473	-0.0110468	0.0059379	-0.0158424	0.00855499	-0.0187847	0.0173432	-0.00539227	0.00542904	0.00689692	0.00809769	0.00805089	-0.00505869	-0.00852218	-0.0210168	-0.00859087	0.00558052	-0.00767388	0.014663	0.00354367
AZ155	-0.0117075	-0.0235784	-0.0147357	0.00328527	0.0176075	0.0120734	0.0187772	0.00968691	0.0223934	0.0248992	0.012607	0.0198937	0.0108709	0.0246622	0.00518857	0.0128795	0.0252561	0.0289356	-0.0212615	0.00443924	0.0245069	0.0217407	0.00461262	0.00409615	0.010297	0.0109378	-0.00626468	0.00922358	0.0040373	0.0252807	0.010598	0.0187393	-0.00509168	-0.00722466	0.00907622	-0.00670311	-0.0116876	0.00945104	0.0116879	-0.0121678	-0.0122146	0.0151122	-0.00565367	-0.00148669	0.00670975	0.0010154	-0.00794544	0.0242602	0.00301578
AZ156	0.00878959	0.0138366	-0.0103235	0.00180185	-0.0290544	-0.00748147	-0.000136824	0.00064169	0.00604275	0.00355001	0.00862431	-0.00139136	0.00470938	0.00850376	0.028313	-0.000202969	-0.00910194	-0.00638365	0.0123725	-0.00748972	-0.0199762	0.0191679	-0.00276645	0.0207482	0.00311016	0.0150296	-0.0103114	-0.0226352	0.000567296	-0.0173441	-0.00895681	0.000594262	0.0024606	-0.0319702	-0.0239361	0.00424557	-0.0153499	0.0104028	0.0200733	0.00429204	0.00398892	0.0049776	0.00632033	-0.00168846	-0.00970502	0.0260623	-0.00526347	0.00951164	0.0199883
AZ157	0.0153695	-0.00265335	-0.00438439	-0.000333514	0.00706776	0.016529	-0.00759108	0.0231783	0.0168522	-0.00627531	-0.000624267	-0.0051288	0.0130836	0.0116873	-0.0107342	0.0127212	0.00292504	0.0238429	-0.0027076	0.00678018	0.013839	0.0132516	0.0124006	0.0234832	-0.0134439	0.00533244	-0.0143693	0.000157736	-0.00772003	-0.00179251	-0.0153857	0.0139029	-0.00851822	-0.0100745	-0.0122295	0.0105692	0.0211568	0.0155729	-0.00750304	-0.00450795	-0.00449066	0.000983836	-0.00356907	-0.014782	0.00302688	0.00188243	0.00849376	-0.00550441	0.0220183
AZ158	0.00606765	-0.0190044	-0.00131824	-0.00329117	-0.0105649	0.00286953	-0.00241018	-0.00778364	0.00633271	-0.00468307	0.0116058	0.00389708	0.00711408	0.0289799	0.00687884	0.00732837	0.00169763	-0.00743943	0.0172765	0.00254086	-0.0198144	0.00651306	-0.0113199	0.00674766	0.0135252	0.00935984	-0.00156251	0.0128363	0.00284383	0.0107579	0.020555	-0.000974186	-0.00314508	0.00747446	-0.00025579	0.00857276	-0.0104459	0.0205615	-0.0143057	-0.00503045	-0.00507724	0.0195581	0.00936586	-0.00197525	0.00378604	0.0139843	0.0184168	0.0189655	-0.00650848
AZ159	0.00351067	-0.00182376	0.00580132	-0.000721502	0.0211625	0.0104377	0.00464529	0.0293268	0.016336	0.0180087	-0.000115093	0.0055055	0.00449302	-0.00581087	0.0751336	-0.00189324	0.024902	-0.00198603	0.0170906	0.013185	-0.000839516	-0.0070662	0.0104105	0.013675	0.0144928	0.0125062	-0.00988696	-0.00189641	0.0147055	0.00134407	0.0158833	0.00479963	0.00852438	-0.000593653	-0.0142836	-0.00334034	0.012374	0.00454711	-0.00443055	0.000679283	0.00063249	0.0166807	0.0125764	-0.00222523	7.55701e-05	-0.00113297	0.00035173	0.0187155	-0.01259
AZ160	0.00629146	-0.00449003	-0.00878438	-0.00133711	-0.00675244	-0.00863385	0.0109506	-0.00602183	-0.00138977	-0.00074244	0.0147774	0.00879895	0.00567173	-0.000787171	0.0114603	0.0184463	0.0119825	0.00220459	0.007247	0.0233994	0.00123636	0.00724954	-0.00769973	0.0188909	-0.0038097	0.00311127	0.0181425	0.0336308	0.0399154	0.0152753	0.0102692	0.0249469	0.012715	0.00558354	0.00817065	0.00354176	0.0148984	0.0253352	-0.00434124	0.00211433	0.0021957	0.00568363	0.00587286	0.0176016	0.0143913	0.0197833	0.0114633	0.00765434	0.00332778
AZ161	-0.00129476	0.000804435	-0.0229071	-0.0060396	0.0275716	0.01627	0.00592775	0.0109357	0.00448144	-0.00499635	0.00501234	0.00127681	0.00571139	0.00610937	-0.00381589	0.0234203	0.0185586	0.0104469	-0.0182825	0.000561427	0.0107603	-0.000593019	0.0329686	0.0149574	-0.00139897	-0.00626928	0.00946691	0.0131639	0.000672145	0.0026906	0.00152949	0.00428776	0.00724351	0.0119033	0.00577515	0.00832356	0.0184626	0.00192049	0.0151156	0.00241032	0.00242761	0.0090556	0.00719418	0.00661902	0.00488259	0.000277654	-0.000416473	-0.0168498	-0.0195102
AZ162	-0.0151375	0.00945485	0.0081724	0.0103649	0.00706427	0.00716943	-0.00112218	0.0176637	-0.00417056	-0.00160074	0.00353764	-0.00731111	0.00961966	0.00181501	-0.00432934	0.00669389	0.0184296	0.0117918	-0.0107215	0.0135054	0.00153156	0.0104285	0.0119485	0.0188016	0.0101352	0.0081486	-0.00533707	0.0114969	0.0174611	0.00884178	0.00985949	0.0168472	-0.00788088	0.0156834	-0.00121069	0.00614395	0.00961839	0.0242847	0.024535	-8.97133e-05	-7.24236e-05	0.00629924	0.00206674	0.000338088	-0.00107792	0.00412184	-0.0102861	-0.0047389	-0.0183575
AZ163	0.00829993	-0.0117736	-0.000111286	0.0115014	-0.00660239	0.00804962	-0.00376656	-0.00459012	-0.00329037	0.0302315	-0.0180112	0.00882084	0.00486054	0.017947	0.00206199	-0.00633194	0.00431441	0.0167092	0.0180989	0.0217551	0.0129854	0.0168198	-0.00774192	0.00680112	0.00800346	-0.0023139	-0.00490546	0.00103444	0.0177645	-0.00937477	0.00343422	0.024328	0.00677716	0.0109884	-0.00629022	0.0220836	-0.00603484	0.0234346	0.00311428	0.00963393	0.00971531	0.00788434	-0.00275646	0.00487101	0.00794081	0.0114103	-0.00267714	0.00171651	0.00258068
AZ164	0.00452982	-0.00663617	-0.00804679	-8.68581e-05	-0.00716835	-0.00309004	-0.00715217	0.00105997	0.00665328	-0.0127574	-0.00422259	-0.00590747	0.00743465	-0.00152349	-0.0192028	-0.00606482	0.00297945	-0.00256896	0.00285795	-0.0228359	0.0113942	0.000168998	0.0211062	0.0239221	-0.00377703	0.00532276	-0.000344776	-0.0209353	-0.0174703	0.0273556	-0.0100124	0.00024355	-0.00333717	0.00145082	-0.0202495	0.00588143	0.0239027	-0.0153889	0.00543205	-0.000608564	-0.000463108	0.0023199	-0.00518082	-0.0090883	-0.00102003	0.015202	0.00130679	-0.00987173	0.00637236
AZ165	-0.0101284	-0.00867002	-0.0193086	-0.0115409	-0.0142648	-0.00928928	0.00741149	0.000307792	-0.0092225	0.00469002	0.0030356	0.0217932	0.00725921	0.00733678	0.0356691	-0.00354877	0.0113271	0.0325013	0.0019776	0.00326275	0.00833498	0.0106954	0.00458962	0.00638013	-0.00593903	0.011876	-0.000520212	-0.0220719	-0.00591857	0.0126333	-0.0117259	0.0176269	0.0168658	0.00986251	-0.000238817	0.0258281	0.000977808	-0.00563147	-0.00679099	-0.000719916	-0.000702626	0.00637395	0.0161116	0.0112428	0.00258544	0.0109253	-0.00553328	0.00828058	-0.00149304
AZ166	0.0300502	-0.00860736	0.00632319	0.0060805	0.00483056	0.00756313	-0.00598329	0.00780408	0.0121157	0.0138525	-0.00510437	-0.0106342	0.00443813	-0.0064425	0.00593314	0.00580592	-0.00225997	0.00526455	-0.00603421	-0.00513355	0.00320691	0.0153721	-0.0150853	0.000226736	-0.0239478	0.00488957	-0.00609686	0.00996815	-0.00489467	-0.00864369	0.00346039	0.00685949	-0.00793576	-0.00205836	-0.00517464	-0.00768879	-0.00709808	-0.00576106	-0.0235181	0.0206824	0.0206356	-0.0138136	-0.00253803	0.00252611	-0.0101685	-0.00035477	0.00529532	-0.0085106	-0.00251979
AZ167	0.00919138	0.0151356	0.0201973	-0.00606308	0.0194096	0.00650592	-0.0188318	-0.00267334	0.00157422	-0.00508391	0.0052452	0.00497015	0.00985331	-0.00801237	-0.0212699	0.0200646	-0.00716216	0.0170239	-0.00862941	0.00387027	0.00541794	0.0117515	-0.00986237	0.00166876	-0.035835	-0.00565193	-0.0173433	0.00666803	-0.00877154	0.0180471	-0.0322657	-0.00323343	-0.00501982	-0.00446132	-0.00539877	-0.00996357	-0.00648913	0.00708774	-0.0182311	0.0169337	0.0170151	0.00134216	0.0107594	0.00845395	0.00344929	0.00390691	0.0120562	0.0131176	0.0106494
AZ168	0.0147639	0.00173951	-0.00550267	-0.0036947	-0.0266047	-0.0147083	-0.0205647	-0.0190172	-0.031239	-0.00265145	-0.00244746	-0.00272251	-0.00206883	0.00589095	0.0164723	-0.0211435	-0.0103049	-0.0143154	0.0234735	0.0130955	0.00323642	0.00322579	0.0108337	-0.00102542	-0.00853836	0.00101001	-0.00658002	-0.0041647	-0.00275043	-0.0225843	-0.0208617	0.019257	0.00984474	-0.000234535	-0.00379939	0.00342708	0.00292837	0.0169538	0.0123979	0.0135987	0.0134237	0.0120413	-0.0173758	-0.0134011	-0.0132791	0.00492954	0.00481216	0.0150374	0.000777945
AZ169	0.0041469	0.000158212	-0.00823746	-0.0048915	-0.00191196	0.00171778	-0.000934531	0.0073417	0.000951477	0.0158893	-0.0027471	0.00216858	0.00544966	-0.00350848	0.00104903	-0.00324358	0.0031092	-0.0216	0.0107417	-0.00790292	-0.00513768	0.00696338	0.0116235	-0.0118988	0.0144882	0.00449127	-0.00495717	0.0146324	0.020148	-0.00154427	0.0113929	0.00139863	0.0106345	0.000362992	-0.00980242	0.0126117	0.00320549	0.00576008	-0.00417881	-0.0123983	-0.012381	-0.00838038	0.0110338	0.00840795	0.0104524	-0.00869936	-0.0158659	-0.00179569	0.0156019
AZ170	0.00694276	-0.0201799	-0.0213342	0.0148864	-0.000525922	-0.00093342	0.0124991	-0.0100486	0.0161794	-0.010793	0.00575215	0.00631018	0.0117701	0.0225495	0.0145468	0.013971	-0.00300248	-0.0104734	-0.00286765	0.00764546	-0.0175295	0.00610651	-0.0108293	-0.00814165	-0.0117455	0.00792796	-0.0136963	-0.000194562	0.009166	0.0147731	0.00284605	0.0188054	0.00631716	0.0189233	-0.000277838	-0.00266382	-0.00181678	0.013234	-0.00753492	0.0134034	0.0132925	-0.00039379	0.0131888	0.000886442	-0.000721819	0.0148594	0.0134604	0.00266633	-0.0140282
AZ171	0.00258163	-0.027617	-0.000126196	0.0138575	0.0108133	-0.0113824	-0.00672929	-0.00492544	-0.00202362	-0.00374736	-0.0193719	-0.00189593	0.0145222	0.0224179	-0.0150631	0.0226828	0.00897756	0.0149641	0.000525262	0.0105898	0.00355033	-0.00312493	0.00749492	0.0205	0.0200362	0.00356683	-0.019339	0.0140925	-0.0032696	0.0101556	0.0158514	-0.00920235	0.00964599	0.0176381	0.0086903	0.00348466	-0.00310193	0.00400256	0.00700843	-0.00659398	-0.00651261	0.00870251	0.00434185	-0.0135357	-0.000789392	0.00851169	0.0140336	0.0257327	-0.0201196
AZ172	0.00666946	-0.0201969	0.0131255	-0.00794417	0.0124019	0.00667549	0.00299785	-0.0121162	0.00123113	-0.0322778	0.00137753	0.00437072	-0.00144799	0.0101004	0.00491733	0.000176136	0.00608034	-0.0101699	-0.00692185	-0.00576487	-0.0015898	0.00269314	0.00793002	-0.000853158	-0.0140695	-0.0087506	-0.0240947	-0.00226219	-0.00571823	-0.0149143	-0.025752	0.00930416	-0.00555517	0.00955018	-0.0180458	0.00936682	-0.00343583	-0.00760995	0.0102632	-0.00551805	-0.00530851	0.00715103	-0.00714249	-0.0191885	3.02044e-05	0.0138812	0.00543301	0.0474434	0.00216779
AZ173	-0.00321646	-0.0164331	-0.00688553	0.00793129	-0.00370009	0.00627386	0.00656937	0.0131154	-0.000516246	0.0076288	-0.016711	-0.00167022	0.00340519	-0.00715503	-0.00830091	0.00528565	-0.00162675	-0.00159995	0.0127345	-0.0122544	0.00858227	0.019658	0.00855372	-0.00465119	0.0213513	-0.00101368	-0.00232358	0.00220649	0.0095164	-0.00775414	0.0111427	0.00704412	0.00275849	0.00793097	-0.00499	-0.00442817	-0.0033248	-0.00173144	-0.0128879	-0.0161089	-0.0162838	-0.000748309	0.0161025	0.018347	-0.00710014	-0.00580944	-0.0303425	-0.00505773	0.00445764
AZ174	-0.00363252	-0.00858246	-0.00287986	0.0109757	0.00581671	-0.00843272	0.0155094	0.00782898	0.0165624	-0.00515529	-0.00463088	-0.00996849	0.0146522	0.00357936	0.00166448	0.0085864	0.0130167	0.0109288	0.0155226	0.00847695	-0.0153523	0.00302894	-0.00621694	0.00800569	0.00504264	0.013053	0.0189204	0.01999	0.0260823	0.0272677	0.00585637	0.00810197	-0.0173311	-0.00100813	0.0134343	-0.000486584	0.000937201	0.00438896	0.0214931	0.00500695	0.00502424	-0.000972124	-0.00392296	0.00364043	0.00651798	-0.0135951	-0.00775271	0.00195983	-0.00819828
AZ175	0.00368452	-0.00978846	0.0114222	0.00810355	0.0159534	-0.0185463	-0.000627916	0.0132235	-0.00239464	-0.00386205	-0.00705446	-0.0190567	0.00434645	-0.00236878	0.00385488	0.000395351	-0.0112592	-0.000402356	-0.00478015	-0.00400766	0.00144907	-0.00285512	-0.00255263	0.0100679	0.0021064	0.00575913	0.00130917	7.68018e-06	0.0196215	-0.00540305	0.00131805	-0.00354956	-0.00322122	-0.0150948	-0.00385649	0.00272915	0.0178667	0.0215107	-0.00810168	0.00162213	0.00183167	-0.0221079	-0.00942252	-0.00807519	0.00268457	-0.0235163	-0.0108171	0.000497503	-0.0117113
AZ176	-0.00771083	-3.64166e-05	-0.000485791	-0.0123275	0.00269964	0.0120328	0.0300152	0.0127864	0.00806231	0.00659491	0.0056454	0.00537035	0.0132013	0.0128944	0.00687821	0.0141205	0.0191917	-0.00122401	0.0165709	0.0167667	0.00601039	0.00452585	0.00591775	0.0154623	0.00109249	-0.0131339	-0.00329339	0.00873439	-0.00221936	0.0172297	0.00427729	0.00818905	-0.00750336	-0.0189925	0.0195452	-0.0119344	0.00583051	0.00684712	0.00177853	-0.000545274	-0.000527984	0.00360077	0.0191058	0.0262847	0.0222413	0.0187899	0.00566364	-0.0181392	0.0154714
AZ177	0.000277336	-0.00531343	-0.0129401	0.00296613	0.00492034	0.012331	-0.00326611	0.00539462	0.0138717	0.00945644	-0.0109102	-0.0112494	-0.000214231	0.00627164	-0.00954926	0.00179439	0.0111591	-2.86441e-05	-0.00799508	-0.0293312	0.0172668	-0.00728763	0.0295422	0.0160169	0.00171111	-0.00373594	-0.00440501	0.00960935	0.0135869	0.0201553	0.0138035	0.012909	0.00285589	-0.00260941	0.00222061	0.00496127	0.00984553	-0.0126563	0.0118174	-0.0149221	-0.0147766	-0.00552123	-0.00674182	-1.1513e-05	0.0075441	-0.00090582	-0.0223628	0.00804851	0.00378604
AZ178	0.00203724	-0.000669792	-0.0129104	-0.000464694	7.96943e-05	-0.00853043	0.00156978	0.0110636	-0.0156409	-0.00909798	-0.00979115	-0.0159618	0.0278838	0.0117484	-0.0138772	-0.000675185	0.00766417	0.0122409	0.0201029	0.025169	0.00794033	-0.0172549	0.00598929	0.00278133	-0.00851251	0.0290401	0.00331462	-0.00766341	-0.00355765	0.0064071	-0.00430238	-0.0177571	-0.0110846	-0.015909	0.0170534	-0.0109017	-0.00364632	0.00454758	0.0085147	0.0118943	0.0119116	0.00245473	-0.0183112	-0.0102992	0.00981667	-0.0060028	-0.0101574	0.0226891	-0.0148965
AZ179	0.00171508	-0.0115016	-0.0138093	-0.00796415	0.0105876	0.0112054	0.00143987	0.0306712	-0.0016726	-0.00563924	-0.0139583	-0.0164122	0.031727	0.0261653	-0.00413836	0.00387297	-0.00201411	0.00198585	0.00824584	0.00876199	0.0110146	-0.00335065	0.00284748	-0.0115109	0.00391785	0.011736	-0.00123702	-0.0119587	-0.00727621	0.00781518	0.0146004	-0.0256411	-0.0153158	-0.0236648	0.0102589	-0.0107112	0.0141029	6.00252e-05	0.0174846	0.00682998	0.00691136	0.0222546	-0.00664982	-0.0113263	0.00180454	0.00674798	-0.0218223	0.0232641	-0.0106047
AZ180	0.0071485	-0.0246522	-0.0194623	-0.0145143	0.000705138	0.00503978	0.00482263	-0.014585	-0.00104541	0.00242158	-0.000578584	-0.00450637	0.00396544	0.0089774	0.000782387	0.0118697	0.0111093	0.0199155	-0.00131617	-0.00458092	0.0260604	-0.00528678	0.0257115	0.00071529	-0.00596457	-6.89339e-05	-0.0175918	0.0040484	-0.00735394	0.00485372	0.00119337	-0.00175175	-0.00988236	-0.00515846	-0.00359667	0.00375796	0.0057585	0.00081538	0.0110626	-0.0260582	-0.0258487	0.00134993	-0.0103803	-0.000573984	0.00531547	-0.00601819	-0.0127361	0.00729379	-0.00145449
AZ181	0.00192763	0.0219701	0.0245967	0.00493684	0.00772413	0.0210304	0.0212618	-0.00493861	0.00116736	-0.00388869	-0.0172703	-0.0140208	0.00598596	-0.00310035	-0.00258007	0.00280386	0.0151164	0.0114264	-0.00198714	-0.0204396	0.018853	0.00371879	0.00511069	-0.00200634	-0.00759679	0.00419449	-0.00410045	0.00972165	0.00165163	-0.00434029	-0.0107562	0.00840731	0.00130203	-0.00993074	0.00380682	-0.0136387	-0.00785724	-0.00190624	0.0134036	-0.0182062	-0.018253	0.000166302	0.0100962	-0.0117546	-0.00503204	0.016573	-0.00238481	-0.0053607	-0.00565003
AZ182	0.000458482	-0.00609353	0.0114003	0.00289094	0.0154829	-0.00312414	-0.00776302	0.0054476	0.0211019	-0.0149703	-0.00855026	-0.00747956	0.0220115	-0.00623566	0.000628841	0.0217772	0.018133	0.00989312	0.00359284	0.00462166	-0.0235652	-0.000121438	-0.00667583	0.000625828	0.0066344	-0.0209854	0.022691	0.00972641	-0.00148368	0.0211054	0.016612	-0.00575027	-0.00311494	0.00628702	-0.0114402	-0.0161972	0.0202159	-0.00401623	0.0119985	-0.0116649	-0.0115195	0.00574628	0.00471794	0.00113088	0.0146462	-0.00367249	0.00780915	-0.000677881	-0.000262293
AZ183	0.0478428	0.0187976	-0.00305546	0.00419957	-0.00384317	-8.52719e-05	0.00886145	0.025917	-0.00456839	-0.0127645	-0.00884371	0.00555625	0.00781201	-0.00576011	-0.0100461	0.00757773	-0.00824222	0.015239	0.0155392	-0.00252868	0.0265747	0.0121454	-0.00389329	0.00225487	-0.00993613	-0.000387763	0.00221141	0.0073823	0.000593945	0.000625828	0.00715468	0.00683696	-0.00744562	0.00554499	0.0124257	-0.00764723	0.00973323	0.00805835	0.00561717	-0.0043966	-0.00450748	0.0144245	0.0127553	0.0216644	0.000703076	-0.0060166	-0.0242695	-0.0188505	0.00162308
AZ184	0.0330658	-0.00463057	-0.00443911	0.0143509	-0.00067693	-0.00640332	-0.00239099	-0.01052	-0.00659287	-0.0308738	-0.0059338	0.00250644	0.0228977	-0.0020812	0.00170731	0.0098468	0.017289	0.00430695	-0.000199003	0.00903244	0.0123104	0.0181313	-0.0179013	-0.00880532	-0.00215591	-0.0201632	-0.0128219	-8.92375e-05	-0.0129655	0.0110975	0.00480978	-0.00415914	0.0150096	0.00948023	0.00976035	-0.00762105	-0.0284341	0.0139161	-0.000829047	0.0122912	0.0121803	-0.00599185	-0.0325252	-0.0136192	-0.0132409	0.00746701	0.00645247	-0.0163251	-0.00251614
AZ185	0.0296922	7.03356e-05	0.0180769	0.0280875	-0.00161533	0.00227073	-0.00704621	-0.00389663	0.0188709	-0.016176	0.00748239	-0.0158625	0.00510545	0.00370911	-0.00346058	-0.00704827	0.00346991	-0.0226492	0.00802647	-0.00850347	0.00143908	-0.0141437	0.00474284	-0.0263412	0.00696672	-0.000530998	-0.00914636	-0.0169843	-0.00454777	-0.00547713	0.00496079	-0.013941	0.0042665	-0.0282418	0.00228548	-0.00503489	0.00734709	-0.00945139	0.008614	-0.00223285	-0.00240781	0.00768067	-0.021352	-0.0182744	0.00946738	-0.0101971	0.0042324	-0.0154692	-0.000891227
AZ186	-0.00245222	0.125314	0.0059904	0.0220248	-0.01697	-0.0141734	0.00271963	-0.0050249	-0.000264673	-0.0183296	-0.00332242	-0.00821144	-0.0167216	-0.00882594	-0.00241003	-0.0128546	-0.0266239	-0.0023737	-0.0262968	-1.92855e-05	-0.00737916	-2.02372e-05	-0.0089457	-0.00894951	-0.015309	0.00481311	-0.00976197	-0.00362982	-0.00702178	-0.000966096	-0.00276803	-0.0116729	-0.00314191	-0.0283448	-0.00582784	-0.012956	-0.0205679	0.00890158	-0.0121878	0.0029831	0.00300039	-0.0110064	-0.013829	-0.00459948	-0.0111421	0.00693832	-0.00317601	0.00647245	-0.0245767
AZ187	0.00472397	0.271166	-0.00484074	0.0251638	0.00218968	-0.00475429	0.000347447	-0.0101527	-0.00443118	-0.00826966	0.0149401	0.0168439	0.00218174	0.0135379	-0.0040773	-0.00901074	-0.0147696	-0.00141357	-0.0128405	-0.00239147	0.011332	0.00126031	-0.00414059	-0.012347	-0.00697927	-0.0122982	0.00471969	0.00758359	0.0204046	-0.0194872	0.010432	0.0108192	0.0285781	-0.00168735	-0.00051006	0.012548	0.00974227	-0.00487738	-0.0026405	-0.00188832	-0.00193511	-0.0192742	0.0169297	0.0140476	-0.00178712	0.0341725	-0.00112646	-0.000962289	0.00759184
AZ188	-0.0194707	0.0936203	0.0218465	0.0120554	0.0157399	0.0101417	0.00755346	-0.0135844	0.00886272	-0.00413963	0.00170366	-0.00248045	-0.00829916	-0.0121307	0.0099856	0.0122935	-0.0211492	-0.0168289	-0.00127684	0.00962077	-0.00152	-0.00338904	-0.00564987	-0.0262243	-0.0129744	-0.0109878	0.00212099	-0.00385856	-0.0001373	0.021811	-0.005496	-0.0185662	0.00162784	0.00430108	0.00214605	0.0083472	-0.00958209	0.0124537	-0.0226698	-0.014484	-0.0145308	-0.0107224	-0.00700862	-0.00155997	-0.0205988	0.00606876	0.000760656	-0.00785455	-0.0125015
AZ189	0.00926101	0.00213225	0.0278928	0.00541334	-6.60787e-05	-0.0109832	0.00981889	-0.00362903	-0.00668693	0.00402143	-0.00288779	-0.00425225	5.41562e-05	-0.0101216	0.0118024	0.00680492	-0.00113281	0.00972403	0.0131003	0.00124842	0.0195218	0.00297771	-0.0116511	0.0108382	0.0122969	0.00543999	-0.0197729	-0.00838593	-0.00735616	0.00984998	0.0254145	0.0266989	-0.00277137	0.0066306	-0.00212498	0.00369166	-0.000203445	0.0102334	0.00900976	0.00796762	0.00804899	0.00647436	-0.00640935	-0.00429302	0.00633858	0.00583495	0.00648657	-0.0123178	0.00713041
AZ190	0.0366546	0.0185036	0.0754726	0.017427	-0.000100024	-0.00672358	0.0102976	-0.0180176	0.0134653	-0.0176726	-0.0190066	-0.0231266	0.00380111	-0.0106682	0.000682138	-0.00809628	-0.01911	-0.00203711	0.00710662	0.0166585	0.00776062	-0.00461804	-0.0168758	-0.0175205	0.000856146	-0.000169183	-0.019166	-0.0191858	-0.0039937	0.0253882	0.0145506	0.00756821	-0.0185697	-0.00692487	0.00508245	-0.00858214	0.00110835	0.00821285	0.00154218	0.00620343	0.00609255	0.00246726	-0.0152227	-0.0189379	-0.0177265	-0.0163717	0.00517096	-0.00286749	0.0109414
AZ191	0.0046445	0.00212972	-0.00504838	-0.000420756	0.0103769	-2.75338e-05	0.0032158	0.00303307	0.00055191	-0.0111688	0.00896503	-0.00483154	0.02043	0.0222378	0.0242961	-0.00716771	-0.00568524	0.00696592	-0.00311526	-0.0247718	0.00798427	0.0077814	0.00699447	0.00500409	-0.00218843	-0.0102629	-0.0134953	-0.00396674	0.00218968	0.023369	-0.0113717	0.000999064	0.0105554	0.00259083	-0.005588	-0.00195018	0.00799664	0.0115125	-0.000348901	-0.00453111	-0.00451382	0.000191681	0.00159849	-0.00371881	0.00108123	0.0183286	-0.0129331	0.0295899	-0.0016515
AZ192	0.0104681	-0.00646534	-0.00230074	0.00315996	-0.0132777	-0.0265658	-0.00320044	-0.0200448	-0.0289342	-0.00355083	0.000626303	0.00714405	0.0271508	-7.0996e-05	-0.00845826	-0.00288208	0.00244537	0.010034	0.0189855	-0.00132537	-0.00413535	0.00508198	-0.00557373	-0.00256563	-0.00456744	-0.0129623	-0.0118371	-0.00878089	-0.00185549	0.00304671	0.00406442	0.00316996	0.00612571	-0.00171066	0.0266378	0.0185485	-0.0063018	0.0214374	-0.0202867	0.0164802	0.0164334	-0.00257182	-0.0187878	-0.0197475	-0.0177671	-0.00622312	0.00416911	0.0338115	0.0132078
AZ193	0.00691738	-0.00508169	-0.000852999	0.00249296	-0.0112532	-0.00582911	-0.00739201	0.0103685	-0.00454475	0.0096241	-0.000297031	-0.00480156	0.0157819	-0.00535198	-0.00797177	-0.00066535	0.00869934	0.0126993	0.00614268	-0.0146808	-0.0103135	0.00704238	-0.00489499	-0.000605233	0.0263585	0.00392943	-0.0162209	-0.00970423	-0.00732872	-0.00466943	0.00134676	-0.0078785	-0.0253011	-0.0291644	0.000786194	0.0123703	0.00616822	0.000584269	-0.0131996	0.00581624	0.00557719	-0.00279024	-0.0267603	-0.0148393	0.00162387	0.00682364	0.000490206	0.0264158	0.0133739
AZ194	0.0175452	-0.00566843	-0.00105524	-0.00123385	0.00847441	-0.00167371	-0.0062485	0.0249694	0.0175539	-0.0206331	0.00872868	-0.00564463	0.0144262	0.0136707	-0.00964792	-0.00285417	-0.000154114	0.00974148	-0.00559451	-0.00738534	-0.00237719	0.0136329	-0.0116337	0.0015636	-0.00639793	-0.0038346	-0.0175125	-0.004908	-0.00336556	0.0120462	-0.0179522	-0.0185263	-0.00647073	-0.011936	-0.008644	0.0171665	-0.0258833	-0.0142289	0.00595122	-0.00342171	-0.00366076	0.0264216	-0.0104291	-0.0182457	0.0102651	-0.00869445	-0.00349293	0.0107054	-0.00259276
AZ195	0.0136854	-0.0218962	-0.00581214	-0.00317109	-0.0112779	-0.00476444	-0.0144659	0.0207252	-0.00559483	-0.00501158	0.000511303	0.00972054	0.00857989	0.00327449	-0.00460011	0.00616679	0.00989217	0.00799649	-0.00605784	-0.00278612	-0.0130297	0.00240366	-0.0117125	-0.00127081	0.00935175	0.000123791	-0.0161174	-0.00537133	0.00405332	-0.0128327	-0.00226663	-0.0113637	-0.020776	-0.0215632	-0.00449336	0.00439927	-0.00564781	-0.0134106	-0.000792247	-0.000873144	-0.00098402	-0.00800571	-0.00929039	-0.016402	0.00454695	0.00769606	-0.00427668	0.0121646	0.00309588
AZ196	0.00156376	-0.0197914	0.00507198	-0.0128576	0.00524552	-0.00060904	-0.0203074	0.00687329	-0.00387458	0.013947	0.00863985	0.00676273	0.00677558	0.0232584	0.00384885	0.00647721	-0.0183144	0.016125	0.0168739	-0.029711	-0.0169488	0.00873788	0.0070538	0.0183927	-0.0103958	-0.0070635	0.00252072	-0.0126868	-0.0174245	0.0134954	-0.00830043	-0.0133603	0.00330922	0.00200932	0.0017127	0.00118513	-0.00770846	-0.00874251	-0.0121449	-0.00985476	-0.00996564	-0.00301723	0.00101699	0.00383823	0.0152388	0.0120437	-0.0131301	0.0324048	-0.00383508
AZ197	0.0145942	-0.00958066	0.00618297	-0.0084784	0.00366501	-0.00372754	-0.00215036	0.00381888	-0.00135377	0.000254812	0.0046242	-0.0071858	-0.0194128	0.00302973	0.00842032	-0.00824031	0.0152867	0.000510351	-0.0141207	0.000750028	0.00998766	0.00433773	0.00752395	-0.00157964	-0.00178712	-0.0155009	-0.0207198	0.00309921	0.0179709	-0.00308052	0.000628683	0.00511719	-0.0166631	-0.0209108	-0.00563527	-0.00507344	6.71632e-05	-0.0119251	0.0116514	-0.00143831	-0.00174144	0.0096287	-0.0153667	-0.00985397	-0.0108855	0.011104	-0.00548268	-0.00128128	0.00714469
AZ198	0.00788751	-0.00308623	0.00972958	0.00564191	-0.0122055	-0.00319282	0.00549756	-0.0125002	-0.0130589	0.00303243	0.00304417	0.000205798	0.00483262	0.00612777	0.00703254	0.0153643	0.00768289	0.00969627	-0.00583196	0.000579827	-0.00671596	-0.00608576	-0.0198815	0.0194616	0.00220808	-0.0188112	0.00672974	0.00427475	0.00825234	-0.00703162	-0.0108842	-0.00569079	0.0122604	-0.00121529	0.0145729	0.00231816	-0.00542193	0.0266749	-0.0273531	0.012682	0.0126993	-0.00431935	0.00823791	0.00734233	-0.00221223	0.00811418	0.0107524	0.0144411	0.0121652
AZ199	0.0251774	0.00330954	-0.00591921	0.012294	-0.0157426	-0.0182649	0.00349846	-0.0207154	-0.00781663	-0.00268349	-0.0174108	-0.0137768	0.00526867	0.0102806	0.0157994	0.0072773	-0.00181393	0.00987599	-0.0190456	0.0121022	0.00102555	0.0119731	-0.0113069	0.0040051	0.00751444	-0.00491767	-0.017378	-0.0259209	-0.0106647	-0.00704415	-0.0129474	0.0196095	0.00577547	0.00351432	-0.039013	-0.00153935	-0.0231214	0.0221125	-0.0200601	-0.00508153	-0.00467974	-0.0188146	0.015659	0.0125846	-0.00171209	-3.68924e-05	0.00913777	0.0105836	-0.00124067
AZ200	-0.00846682	0.0173431	0.0150994	0.0103709	-0.00446465	-0.010896	-0.0333499	0.00434042	0.0107668	-0.00922059	-0.0111954	-0.0103811	-0.00729223	-0.00766325	-0.00650214	0.0155434	-0.00104557	-0.00383841	-0.0251982	0.0267766	0.00390865	0.00902467	-0.0156011	0.017526	-0.00978862	0.00302799	-0.00411346	-0.000544639	0.0127891	0.00987313	-0.0074369	0.00659998	0.0287166	0.0213929	-0.00229407	-0.00115549	-0.00992091	0.0342877	0.00807167	-0.0152714	-0.0155104	0.0148283	-0.000618716	-0.0115753	-0.00844144	0.00912635	0.0216974	0.00673798	0.0109345
AZ201	0.0146592	0.00592838	-0.0104136	0.00100684	-0.0277347	-0.0275014	0.00598913	-0.033092	-0.0202573	0.00454933	-0.000309245	0.00185086	0.0176281	-0.00767118	0.00598612	0.000155515	0.00266332	-0.00391043	0.00504105	0.00177631	-0.00193083	-0.00418436	-0.0214406	0.0101485	-0.0046699	-0.00556707	-0.0225773	-0.0102291	0.00438626	-0.0140378	0.000373302	0.00934762	-0.0151882	-0.00629895	-0.0117222	0.00159215	-0.0187723	0.00774935	-0.0112893	0.0092645	0.00960221	-0.00203346	-0.000178065	0.00187418	-0.0156908	0.0184745	0.0098982	0.0248015	0.00701747
AZ202	0.00620803	-0.030463	0.0246476	0.00742291	-0.00933512	-0.0142925	-0.0114337	-0.0304568	-0.0226847	-0.0267154	0.0109131	-0.00230676	0.0119966	0.0055377	0.00355874	-0.00259228	-0.00110981	0.00397956	0.0134437	0.0106916	-0.00429413	-0.00167735	-0.00797541	0.0233574	-0.0235025	-0.00491846	-0.00674102	-0.00554327	0.000549055	0.00461817	-0.0155756	0.00172951	-0.0183205	-0.00283069	0.00449857	-0.00564146	-0.0112668	0.0221117	-0.0221116	0.0160651	0.0160183	0.0133542	0.00143178	-0.00427002	-0.00856977	0.00092356	0.0239402	0.0203875	0.0098449
AZ203	0.0187513	-0.00651293	0.00463673	0.00266379	-0.00435361	-0.0044407	-0.00292761	0.00349021	-0.0136019	0.000631062	-0.00749574	-0.00982145	-0.00487421	0.00135533	-0.0083136	0.0132193	-0.00727875	0.000245771	0.00830009	-0.0188035	0.00222537	-0.00310415	-0.0106198	0.00757598	-0.00487135	-0.0164063	0.00182913	-0.00280468	0.00706855	0.00319137	0.00292742	-0.00559292	0.0140244	0.0197736	0.0117871	-0.00303103	-0.00948946	-0.000462473	-0.0145027	-0.0131097	-0.0133487	0.0176308	-0.0228727	0.00244172	-0.0176865	0.001227	0.00540319	0.0262662	0.00284288
AZ204	-0.0136336	0.00865175	-0.0324263	-0.0151102	0.00670975	-0.00702702	0.00461119	0.00391579	-0.00465325	-0.00451858	-0.00982573	-0.0199055	0.0141354	0.0106244	-0.0083366	-0.00570824	0.016409	-0.00676228	0.00321453	0.00828058	0.0216195	0.00904862	0.0166566	0.00165734	-0.0116231	0.00798633	-0.00870349	-0.00334034	0.0101856	0.0146392	0.0045065	0.012071	0.00432488	-0.00844589	-0.00682002	0.00700701	-0.00515481	-0.00061364	-0.0165123	0.00224725	0.00200821	0.0128016	-0.0145649	-0.0189209	-0.000214866	0.00786864	0.01762	-0.00983557	-0.00326801
AZ205	0.0279472	-0.0037894	-0.00276486	-0.0028153	-0.00291175	-0.00780506	0.00210291	-0.00641062	0.00834656	-0.00664236	0.00150792	0.00341169	0.00701319	0.00036204	-0.0107808	0.0148534	0.01185	-0.00126018	-0.0115336	0.00904053	0.00712772	-0.00672484	-0.00815259	0.00292996	0.00253024	-9.71685e-05	0.002502	0.00331525	0.0212629	0.00367199	-0.0106261	0.0126387	-0.00709094	-0.0133893	-0.00432982	0.014752	-0.012213	0.00136389	-0.0133171	0.0151189	0.0151362	0.00273153	0.00433059	-0.00258879	0.00233941	-0.00156061	0.00280782	0.00784231	0.00434883
AZ206	0.0135037	0.00393974	0.0252786	0.0131805	0.019172	0.0220327	0.0180988	0.0196463	0.0184468	0.00159945	-0.00928293	-0.0195549	0.0104488	-0.011326	0.000537	0.00367802	0.000995098	0.0235791	0.00138626	-0.0187323	0.00524441	0.00292679	0.00354969	0.0114922	0.00397924	0.00295391	0.00266935	0.000278447	0.00566586	0.000186605	-0.000461839	-0.0178897	-0.0027582	-0.0141191	-0.0148643	-0.00686887	-0.015378	-0.0146818	0.010625	-0.00739914	-0.00738185	-0.00350943	-0.0155601	-0.00857342	0.00872281	0.00725794	0.00707648	-0.00429429	0.0111808
AZ207	0.0318268	0.00310207	0.0520607	0.0190716	-0.00114692	0.00639187	0.0058543	0.00612015	0.0150458	-0.0263454	-0.0294737	-0.035388	0.00980334	-0.0051786	-0.012092	0.00284034	0.0120769	0.0055672	0.00253515	-0.0104061	-0.00924296	0.000807449	-0.00254279	0.0169346	0.011216	-0.00435615	-0.0201488	-0.00844144	-0.0115771	-0.0167359	-0.00828457	0.0135704	-0.00551837	-0.0122653	-0.0144844	-0.00975721	0.0127499	0.0204311	0.00805708	0.0075276	0.00760897	-0.00716676	-0.00787469	-0.0254319	0.0121787	0.00392103	0.000919912	-0.0087847	0.0203401
AZ208	0.0209113	0.0313413	0.0522956	0.00905322	-0.0084738	-0.0066384	-0.00461264	0.00180518	0.000413434	-0.0213042	-0.0157813	-0.0215675	-0.00579025	0.0041561	0.00679112	0.0156996	-0.013001	-0.00374625	0.0127029	-0.0188224	-0.0116995	-0.00421244	0.00262652	-0.00122227	-0.0286009	0.00472222	-0.014595	-0.0139099	-0.0047416	0.00323658	-0.0154833	0.0210467	0.00189385	0.00322135	-0.00399624	-0.0178531	0.0120236	0.00438896	0.00406252	-0.00736107	-0.0076642	-0.00225378	-0.00546095	0.000884856	0.00632573	0.0197922	0.022879	-0.000283073	0.0147434
AZ209	0.0175426	0.0410456	0.0566169	0.0251017	0.0137267	0.00556514	-0.00170115	-0.00502395	-0.00103272	-0.0267876	-0.0150487	-0.00398101	0.0104505	0.00879784	-0.0188784	-0.022402	0.0120191	-0.00115517	-0.0135433	0.0145926	-0.0117359	-0.0130281	-0.00343361	0.0214909	7.19218e-05	-0.0112708	-0.00309638	-0.00593586	-0.0123397	-0.00320805	0.00120606	0.00774523	0.0134565	-0.00104446	-0.00947962	0.0108198	0.0269827	-0.00590065	0.00197554	-0.00457775	-0.00468862	0.00655335	-0.00466419	-0.0177996	-0.00575821	0.00437595	0.0156013	0.0132021	0.0204105
AZ210	0.0111789	-0.000115251	0.0379493	0.0211091	-0.00769656	-0.0146405	0.00314965	-0.00453079	0.00324133	0.0132448	-0.0124408	-0.0155995	0.0158781	-0.0219174	-0.0172958	-0.00287621	-0.0030599	-0.00348167	-0.0170874	0.0181617	0.000420413	0.000345702	-0.00960509	0.0203179	-0.0014215	-0.0238506	0.00418957	0.00538732	0.00327702	0.0113834	-0.00150493	0.0134932	0.00324784	-0.00651102	-0.0179581	-0.00176	0.00857133	-0.00700957	0.0116966	-0.00664791	-0.00682287	-0.0129474	-0.000710557	-0.00493845	-0.00366298	-0.000257535	-0.000823496	0.00087867	0.0168664
AZ211	0.0069296	0.0313938	0.00620835	0.013912	0.0186858	0.0185347	0.000566503	0.00057602	0.0160381	0.000536524	-0.0134859	-0.00517384	0.00720703	-0.00880025	0.0129315	0.0196612	-0.0088472	-0.00497541	0.0135885	0.000134577	0.00725747	-0.0191554	0.00146144	-0.00687316	-0.00637572	0.00144241	-0.0152474	0.00632874	0.00357761	0.00130251	-0.00799715	-0.0126084	-0.00016839	-0.000891544	0.00137515	0.0118699	-0.00823825	0.00495413	-0.0128029	-0.00609099	-0.00613779	0.00715484	-0.0100865	-0.0180312	-0.0105397	-0.00111044	0.00588539	-0.00298614	-0.00263463
AZ212	-0.00282514	-0.014632	0.0130511	-0.00161026	-0.00644884	-0.000512122	-0.00406159	-0.0105245	0.000836318	0.0118651	-0.000747516	0.000195012	0.013409	-0.00849395	0.00881608	0.00798395	-0.0175766	0.020131	0.00197538	0.00543935	0.00423145	0.0016575	-0.0261084	-0.00624644	0.00854151	-0.0042751	0.00486054	-0.00054226	-0.00162723	0.00301863	0.0185832	0.00634603	-0.0119097	-0.0173109	-0.0111992	0.0130733	-0.00120324	-0.0257558	0.0107015	-0.0016193	-0.00166609	0.0211749	0.0116235	-0.000486584	-0.000685019	-0.00330338	-0.000408859	-0.00633257	0.0240098
AZ213	0.0131474	0.0367785	0.103424	0.0180791	-0.0175834	-0.0192085	0.000696414	-0.0169169	0.00277467	-0.00144831	0.00631748	1.86251e-05	0.00387645	-0.00322328	-0.0239786	0.0124856	-0.010063	-0.011382	-0.00185374	-0.00697689	-0.000622998	0.000391702	-0.00244587	0.00210021	-0.00707889	0.00484056	0.000390592	0.00306225	-0.00584085	-0.00850045	-0.017736	0.000209922	0.0079719	-0.0106945	0.0143217	-0.00555898	0.00015837	-0.00247776	-0.0246565	-0.0111518	-0.0109423	-0.00059746	-0.00521445	-0.00393121	0.00368849	-0.00277486	-0.00821113	-0.00490688	-0.017372
AZ214	0.000213253	0.0293555	0.129581	0.000979553	-0.0206488	-0.0145839	0.00782026	0.0109698	-0.0188107	0.00227914	-0.00315618	0.00643756	0.0156143	-0.025129	0.0142896	-0.00205059	-0.00729683	0.00240651	0.0164205	-0.0226666	-0.0217598	-0.00510881	-0.00153808	-0.0105135	0.0148481	-0.0298818	0.00283637	-0.0193562	-0.0145455	0.0218214	0.0144443	0.0109224	-0.00675657	0.00155598	0.0138196	-0.0111877	-0.00969979	-0.00708111	0.00585764	-0.00748845	-0.00747116	0.00806438	-0.0132142	-0.000780509	-0.00213244	0.010501	-0.020184	-0.00130761	0.0092331
AZ215	0.0201434	0.00340218	0.0487081	0.0181541	-0.0143042	-0.00663729	-0.00807202	-0.00171828	-0.0133633	-0.0201496	-0.0297503	-0.0278465	0.0246503	-0.00404541	-0.0195459	-0.0153155	0.0137227	0.00118925	0.00546267	0.00565841	-0.0257326	0.00533704	-0.0230056	0.0108264	0.00651766	-0.0123868	0.00738659	0.00358586	0.00371847	0.007339	-0.00369089	-0.000548129	0.00503503	0.00245346	0.00324625	0.00284684	-0.00463691	-0.00189007	-0.0045235	-0.00530931	-0.0053561	-0.0149411	-0.0214806	0.000245136	-0.00969392	-0.0132735	-0.0118529	0.0122142	0.0295477
AZ216	0.0215822	0.00887826	-0.0121418	0.000303985	-0.00555993	0.0101174	0.0082341	0.00145082	-0.0165384	0.0056408	0.0027688	-0.0176283	-0.00101797	-0.00863036	-0.0171458	0.00188782	0.0150334	-0.000960545	-0.0136691	-0.00328419	-0.0101314	-0.00110632	0.00861638	0.0116245	-0.00716708	-0.0258793	-0.0264202	-0.00945805	-0.00656987	-0.000514184	-0.0125053	0.018065	-0.0168523	-0.00431031	-0.0110152	-0.0134653	0.00506865	-0.0117939	-0.00340506	-0.00720277	-0.00699323	-0.0151684	-0.0327943	-0.00408348	-0.0135099	-0.00805377	-0.0153485	-0.0190293	-0.00451541
AZ217	0.0235714	-0.00105207	0.140891	0.00735566	-0.0141445	-0.00154316	0.00548107	0.00510609	-0.00801285	-0.00281562	-0.0147233	-0.00929499	0.0310902	-0.0251612	-0.0122089	-0.017655	0.000617262	0.00115673	-0.00629704	0.0156228	-0.0150633	-0.0156506	-0.00298011	0.00758978	0.00712597	-0.00678004	-0.0139215	-0.0140695	-0.00919474	0.0257624	-0.000262928	0.00108551	-0.00377687	0.023312	-0.0173569	-0.00506789	0.00430219	-0.00692106	-0.00654259	0.000938312	0.000763352	-0.00484851	-0.0060691	-0.0119632	-0.00357447	0.00688011	-0.00695104	-0.00480029	0.00913681
AZ218	0.000481799	0.0200757	0.000721793	-0.0115685	0.0104437	0.00522997	0.00437199	0.00233085	-0.00188055	0.00100969	0.00800648	0.012025	0.0138962	-0.00179061	-0.00248791	-0.00453761	0.00328908	-0.0100775	-0.00964903	-0.00131475	-0.00764929	0.0212415	-0.000372377	0.00295613	-0.000904075	0.010695	-0.0258606	-0.00389996	0.0140477	0.0132465	0.0122777	-0.00681637	-0.0080901	0.00784833	0.00691088	-0.0146359	-0.00975166	0.0113229	-0.0126501	0.0193105	0.0193918	-0.000126038	0.00916299	-0.00390836	0.00845347	0.00365629	0.0106521	-0.00200031	-0.00741627
AZ219	0.00293694	0.0202238	0.00900849	-0.00430714	0.00341455	-0.00179918	0.0088137	0.00504232	-0.0290958	-0.0115947	-0.00991678	-0.0107686	0.000394716	-0.0138823	-0.0111191	0.014515	0.0244565	0.00833435	0.00889095	0.00825361	-0.0195487	-0.0077681	0.0213718	0.0173948	-0.00114042	-0.00639523	0.00440657	0.0209842	0.00855658	0.0233276	0.0172961	-0.0103209	-0.0146707	-0.00392296	0.0101991	-0.0053239	-0.000567798	-0.00711299	0.00659475	-0.022708	-0.0224344	-0.0158705	-0.00158297	0.00899231	-0.000882661	-0.00997341	-0.0013755	0.000775249	-0.0081012
AZ220	0.0166169	-0.0172345	-0.012429	0.0230866	0.000945608	-0.00189704	-0.00128112	0.00712328	-0.0123399	-0.00291317	0.000494965	-0.0153523	0.0170866	0.00627005	-0.000899634	0.00916235	0.00705618	0.0124019	-0.00248553	0.00898882	0.00758867	-0.00254708	-6.57615e-05	-0.00173573	0.0048496	0.00311936	0.000207384	0.0177463	0.00967629	-0.00336477	-0.00740961	0.0181622	-0.0323273	0.00373322	0.0109343	-0.00843367	-0.0103422	0.0072719	-0.00337191	-0.0124885	-0.0125353	0.00178265	-0.000847765	-0.010715	0.00920867	0.0172281	-0.0013452	-0.0123956	-0.00454634
AZ221	0.0121335	-0.0208207	0.0290992	0.240587	0.00287048	0.00656429	-0.00461106	-0.0154957	-0.00881294	0.0122128	0.0181843	0.00163212	0.0295211	0.00396544	-0.00974071	0.00756266	0.00097067	-0.011691	0.0170622	0.0029674	0.0115001	-0.0117727	0.0119201	0.0106347	0.00568506	-0.0143088	-0.00523729	0.00563699	0.00154012	0.00291775	0.0122663	0.0234194	-0.0106648	-0.00145513	-0.0187337	-0.00151033	0.0136272	0.0150924	0.00310286	0.0136597	0.0137411	0.00780884	0.0082544	0.0158178	0.000303509	0.0147953	-0.0059568	0.012471	-0.00441579
AZ222	0.00302339	-0.0105137	0.0320367	0.633854	0.000681345	-0.00126415	0.00435026	-0.0199918	0.00501869	0.0138686	0.00112786	-0.00183867	0.0169505	0.00491638	-0.0233366	-0.00462343	-0.0143555	0.00207658	-0.000378721	-0.00748845	0.00828565	0.0140425	-0.0139156	-0.00167958	-0.0177156	0.00182976	-0.0176156	-0.0023837	0.01095	0.00893124	0.00559131	0.013284	0.018739	0.0195538	-0.00560704	-0.0174132	0.028356	0.0187989	-0.0293335	0.0196092	0.0193701	0.00613237	0.00106679	-0.00373785	0.0204153	-0.0156544	-0.00289112	0.00752633	0.0178748
AZ223	0.0117729	-0.0172722	0.00284906	0.0834151	0.0114175	0.00306368	-0.00368994	-0.00284735	-0.0109678	0.00986568	-0.00537434	0.00101524	0.00333508	-0.00376465	-0.00625628	0.0246968	0.00266078	-3.89918e-06	0.0150995	0.00606733	0.00210386	-0.00655797	-0.019777	0.0199507	6.97011e-05	0.00500409	-0.00636684	0.0123897	0.00348656	0.000378378	-0.00328197	0.0112676	-0.0116662	0.00741228	-0.0312701	0.00280719	0.0082682	0.0249851	-0.002128	0.0138759	0.0140214	0.01956	0.00366438	0.00622929	0.0158356	0.0158446	0.0185469	0.024863	0.0150894
AZ224	-0.00205456	0.0611158	0.0066444	-0.00135234	0.0187374	0.00512877	-0.000855854	-0.00155125	-0.0122991	0.0118667	-0.00702607	0.00942455	0.00648958	-0.00298122	-0.0125861	-0.00688172	-0.0169983	-0.0216495	-0.0106474	-0.0111566	0.000388054	-0.0151307	-0.00361365	0.0125315	-0.00126161	0.0136057	-0.00199476	-0.0264943	-0.0164288	0.0189128	-0.00865051	0.0188438	-0.00966521	0.013066	-0.00786533	-0.00429159	-0.0158767	0.00526201	0.011472	-0.0200736	-0.0199282	-0.0331018	0.00842096	0.0248278	-0.00779665	0.00554166	0.0019638	0.00379413	-0.00835055
AZ225	0.0098495	0.06078	0.00239953	-0.0157864	0.0211571	0.0211341	0.0175206	-0.00175889	0.00857656	-0.0117313	0.00660823	-0.00462501	-0.00384317	-0.00235578	-0.00222	0.0111102	-0.00829837	-0.000581598	-0.00694596	-0.00905721	-0.0160967	0.0133709	0.0168135	-0.0149115	-0.00563464	0.00731013	-0.00463755	-0.00427288	0.00156312	0.0213326	0.00030573	-0.0257734	-0.0171142	0.00465576	-0.00890605	-0.0158419	0.00602435	-0.00148209	-0.00558943	-0.0165004	-0.0164831	-0.0118417	-0.0133827	0.0018066	0.00173634	0.00219396	-0.023044	0.00525265	0.000669766
AZ226	-0.00364093	0.0201824	0.0202457	0.0256423	0.000937994	-0.0167078	-0.0121188	-0.00999451	0.00726191	-0.0220175	-0.00470337	-0.0209351	0.00214764	0.000687214	-0.0185301	0.0122948	-0.0152523	-0.0113165	-0.0242814	-0.0104359	-0.000877903	-0.00652784	-0.0203236	-0.0232752	-0.00759012	-0.0315572	-0.00761836	-0.0135979	-0.00205852	0.00995689	-0.0247837	-0.00369771	-0.012341	-0.0198569	-0.00554264	-0.00344281	-0.0156687	0.0019454	0.01168	0.0163412	0.0162944	-0.0216793	-0.0143128	-0.0169386	0.0125334	0.0124142	-0.00289081	-0.0120828	-0.0281365
AZ227	-0.000347314	0.060516	0.0276406	0.0240656	0.00352669	-0.00988966	-0.0191425	-0.0182999	0.00888937	-0.0264139	-0.0203143	-0.0205893	0.00242935	-0.00294014	-0.0144675	0.0092442	-0.0014491	-0.00911225	-0.0168224	0.00900659	-0.00431301	-0.00413139	-0.0329867	-0.0244034	-0.017818	-0.0134604	-0.0158597	-0.002358	-0.00177681	0.00370213	-0.009827	-0.000211852	-0.00789388	-0.024061	-0.0038511	-0.0143115	-0.0103244	-0.00789801	-0.0076477	0.0054725	0.00542571	-0.0160787	-0.00525173	-0.00871062	-0.000578267	-0.0129372	-0.0110681	-0.00654624	-0.0247147
AZ228	0.00327702	0.0877229	0.0101817	-0.00121148	-0.0025255	-0.00459916	0.00876929	-0.014227	-0.0106844	0.0072654	-0.0166258	-0.0121587	0.000670717	-0.0112352	0.0117141	-0.016097	-0.00916745	-0.00606466	0.00750079	-0.00492782	-0.0103652	0.00282527	0.0018461	0.00934001	-0.00990013	0.00426222	-0.00371231	-0.0388496	-0.0231448	-0.00472114	-0.0132518	0.00559131	-0.00920394	-0.00665886	-0.00227742	-0.0174159	-0.0178505	0.0211032	0.0118692	-0.0253157	-0.0252344	-0.0246302	0.000615517	0.0102296	-0.00297773	0.00869442	0.00505247	0.00335824	0.000890091
AZ229	-0.00939254	0.020006	0.0188517	0.0109832	-0.0153873	-0.00342679	0.000713704	-0.0110681	-0.0111141	0.00722019	-0.0234638	-0.0181637	-0.00770528	0.00826487	0.00314584	-0.005184	-0.00479093	-0.0201441	-0.000939289	-0.00792085	-0.00201554	-0.0152273	-0.00640173	-0.00499571	-0.00424194	0.0153675	-0.00484693	0.00160563	-0.0202422	-0.017583	-0.00958019	-0.00368185	-0.00886465	-0.00228234	-0.00251488	-3.05476e-05	-0.00719389	0.0284916	-0.00259466	-0.00286781	-0.0029146	0.0101217	0.0028773	0.000764145	-0.0122509	0.00384299	-0.00178553	-0.00931132	-0.0172265
AZ230	0.00411391	-0.0171772	-0.00442547	0.000266233	-0.00188087	0.0117458	0.0049922	0.0177542	0.00213606	0.0118832	-0.00188293	-0.0234335	0.0259873	0.0026105	-0.0117365	0.00543872	0.0205709	0.0095754	0.015515	-0.0153695	0.00764593	-0.0110769	-0.0026359	0.00126935	-0.0077175	0.00747018	-0.0130005	0.00203914	-0.00186548	-0.00324342	0.00437484	-0.013053	-0.0102895	-0.0141528	-0.00304261	-0.00901724	0.000673255	0.00790591	0.00155567	0.00224377	0.00194064	0.0270245	-0.014312	-0.0168738	0.00580545	-0.00751478	0.0185137	-0.00125193	0.0131338
AZ231	0.00385647	-0.00910385	-0.018653	-0.0117825	0.00164259	0.0141799	0.00819524	0.0146771	0.00463419	-0.00593301	-0.00380653	-0.0264466	0.0122084	0.00651845	-0.00148431	0.00870584	0.0141615	0.0211733	0.00135152	-0.0027463	-0.0013268	-0.0201138	0.00082347	0.00171683	-0.0054757	0.00554658	-0.0131939	0.00408869	0.00979652	-0.00657685	0.0105257	-0.000814296	0.00143654	-0.0091554	-0.0076577	-0.00933877	0.00490162	0.0164919	0.0113593	-0.00833104	-0.00857009	0.0127329	-0.00502109	-0.00546809	0.00644517	0.0134393	0.0190894	0.0042581	0.00409694
AZ232	-0.00524031	0.0975333	0.0140964	0.0049462	-0.000469136	0.00168669	-0.019806	-0.0112735	0.00867443	-0.00317442	0.00926942	-0.000553998	-0.00259181	-0.0079613	-0.00436503	0.00223647	0.00679493	0.0150244	-0.00319536	-0.0126121	-0.00689901	-0.00588431	-0.00359525	-0.00283006	-0.00842051	0.000871532	0.0160951	-0.00757141	-0.00551631	-0.00529218	-0.00267239	-0.00991107	-0.00964681	-0.00549965	0.00875057	-0.0136934	-0.00554089	-0.00721578	0.0021984	-0.0280656	-0.0281124	-0.000401087	-0.0137975	0.00792828	0.0018342	0.000625669	0.00871092	-0.0184243	-0.0244811
AZ233	-0.00341854	0.0802583	0.0189301	-0.0077148	0.010132	0.00985267	0.0205296	-0.0137453	0.0146616	-0.00846587	0.00314489	0.0149175	-0.00365378	-0.00658811	0.00694102	-0.00625913	-0.012018	-0.00359636	0.00907194	-0.00489467	0.00293313	-0.0116884	0.00687773	-0.00959541	-0.00102352	-0.00807265	0.00349814	-0.000622998	0.00271376	0.0044118	-0.00732301	-0.00898647	-0.00583847	-0.0051518	0.00435628	0.00126539	-0.00814086	0.00517969	-0.0101422	-0.0204764	-0.0203309	-0.0122931	0.00148175	0.00167558	-0.0153126	-0.00703685	0.00495746	-0.0182046	-0.0190707
AZ234	0.000349192	0.15157	0.0371806	0.0320035	-0.0103236	-0.015986	0.0119293	-0.0367002	-0.0130995	-0.0209752	-0.00590398	-0.000475639	-0.0108442	-0.00339713	0.00398003	-0.0103736	-0.0407404	-0.00553201	-0.0126654	0.00810102	-0.00175809	0.0019481	-0.000825399	-0.0046101	-0.0301304	-0.00411267	-0.0210588	0.00519539	0.0117363	0.00561621	-0.0163719	0.00516272	-0.00142991	-0.019071	-0.0246865	-0.0173959	-0.00379638	0.0253527	-0.0100913	0.0043106	0.00419973	-0.000899475	0.00351924	-0.00910353	-0.0130829	0.00313918	0.00180423	0.00683871	-0.00601089
AZ235	0.0155193	0.0533127	0.0195402	-0.00358018	-0.0163651	-0.0129917	0.00672101	-0.00397134	0.00508245	-0.0143923	-0.00951023	-0.0136943	0.0138742	-0.00296615	-0.00404795	0.0027458	-0.00705034	-0.00817702	-0.000507205	-0.0256883	0.00213336	0.0187843	-0.00193242	0.000563014	-0.00656543	0.000740035	0.000199136	-0.013919	-0.0207073	-0.00907641	0.00725715	-0.00888907	-0.0168274	0.00545521	0.0133612	-0.0151066	0.000223247	-0.0145887	-0.00177808	-0.0066652	-0.006712	0.0158086	-0.0102121	0.00247789	-0.000604281	0.00280116	-0.00737725	-0.0109299	-0.000517356
AZ236	0.0114095	0.0909851	0.00229341	-0.0122398	0.0147709	0.00334111	-0.0212917	0.0130663	0.00436913	-0.0208731	-0.00368709	0.00488132	0.014827	-0.0175855	-1.91268e-05	-0.03693	-0.0147487	-0.00440453	-0.00230994	0.0129453	0.00853326	0.00704872	0.0108758	-0.00713536	-0.0235558	-0.015161	-0.0105752	-0.0220018	-0.0307768	0.0139851	-0.00326087	-0.0285069	-0.0159387	-0.0191611	-0.0115755	-0.0245992	-0.00170765	-0.0103676	0.00801822	-0.00263638	-0.00255501	-0.00355289	-0.0172056	-0.0051564	-0.00086902	0.00721448	-0.00386109	0.0142463	0.00274247
AZ237	-0.026037	0.0668678	0.0204709	0.0204205	-0.0272896	-0.0233395	-0.00907387	-0.016498	-0.00385554	-0.00666869	-0.00998927	-0.00763692	0.00294963	-0.014083	-0.0113839	-0.00773019	-0.0163087	0.00307113	-0.00278057	-0.00995437	0.000244502	0.00433519	-0.00279595	0.00995276	-0.0224244	-0.000828413	-0.00591921	-0.0163846	-0.0102282	-0.0131441	-0.0257761	0.000949256	-0.0117313	-0.00816084	-0.0182622	-0.0233396	-0.0124316	0.0205625	0.0167755	-0.0080414	-0.00783186	-0.0152381	-0.00703844	0.00340868	0.00128775	0.00533403	-0.0151618	-0.00468022	-0.00939127
AZ238	0.0166564	0.0673305	0.0109367	-0.00301977	-0.0192651	-0.0293492	-0.00797034	-0.0124466	-0.0119159	-0.000694854	-0.0179214	-0.00666155	-0.00927611	0.0115644	0.0120206	0.0122778	0.00344294	0.0153892	-0.0143014	-7.38885e-06	0.00999924	-8.34058e-06	-0.027582	0.00509657	0.00245394	0.00271027	-0.0113521	-0.00188769	-0.0106626	0.00724843	-0.000769564	-0.00967441	-0.0146009	-0.0305758	-0.0169664	-0.0115983	-0.0123534	0.030958	0.00288364	-0.00136265	-0.00121719	-0.0124684	-0.0304146	-0.0183654	0.00476235	0.0275209	0.0156763	0.0299387	0.0006198
AZ239	0.00858973	0.00312713	0.0272216	0.00724129	-0.00515909	0.00308462	0.0137616	-0.00974737	0.00641963	0.010207	-0.0125307	-0.0154332	0.0225809	0.00131884	-0.00931132	-0.0100153	-0.0036625	-0.016196	-0.00237418	0.000256716	-0.00486025	-0.00282022	-0.000210741	0.00497618	0.0164318	-0.00926548	-0.00467974	-0.00585306	-0.00770703	0.0068717	0.0175019	-0.00210484	0.00245299	0.00301149	0.00591902	0.00814702	-0.00446338	0.00885717	-0.00242747	0.0126152	0.0121839	0.0151592	0.00720988	-0.00150382	0.00310397	0.000677855	-0.00674499	-0.00991313	-0.00847222
AZ240	0.0114876	0.0266597	-0.000127782	0.00610191	0.0108758	0.0058543	0.0143524	-0.00934876	0.00617742	0.000608696	-8.44788e-05	-0.00696008	0.00445955	-0.00526759	0.0116579	0.00493018	-0.0039688	-0.0173994	0.00808547	0.0110368	-0.00170606	0.00648593	-0.00878375	0.0185118	-0.0104049	0.0174072	-0.0113303	-0.00494178	-0.00538592	0.00823156	0.0150167	0.00790623	0.017014	0.0160345	-0.0159833	-0.00593713	-0.00188594	0.0198295	-0.00811675	-0.000443598	-0.000618557	0.0106875	0.00523743	-0.00655226	0.0102954	0.036194	-0.00256548	0.0136835	-0.00640744
AZ241	0.0168978	0.0204069	0.00637189	-0.00393184	-0.00165721	-0.013087	0.0325793	-0.013551	0.00107806	0.00678795	-0.00550425	-0.0105214	-0.0108931	0.00860163	0.00995498	-0.00849998	-0.00733792	-0.00788786	0.0132394	0.00164386	0.00152537	0.00773079	0.0041883	0.0151427	-0.0135817	0.0131409	-0.00297218	-0.0108101	-0.0109339	-0.00167402	0.00408583	0.0101123	0.013773	0.00997386	-0.0128159	-0.00507677	-0.00974087	0.023894	0.00421448	-0.00573521	-0.00591016	0.00417831	-0.0063984	-0.000693426	0.0130142	0.0207132	0.0125854	0.00121463	-0.0117631
AZ242	0.00751221	0.0043566	-0.0200598	0.00366454	-0.00219938	0.00367326	0.0107616	0.00461912	0.00675194	-0.00874965	0.0025407	-0.00414265	0.00464958	0.0150445	0.00627275	0.000698476	-0.0118532	0.00182326	0.00571218	0.00251152	0.000342371	0.0103287	0.00864461	0.0144724	-0.00803601	0.0250308	-0.00562909	-0.00603341	-0.00660572	-0.00195986	0.031612	0.0236044	0.0114365	-0.000244845	-0.0113074	-0.00113312	-0.00368249	0.0152133	0.00963203	-0.00134298	-0.00138977	0.0140176	0.00497887	0.00177631	-0.00777825	0.0324108	0.00819825	0.019577	-0.00141119
AZ243	0.00981016	0.00876929	0.0436937	0.0173052	-0.0104751	-0.0122925	0.0105603	-0.00199047	-0.00325405	0.0208477	-0.0109258	-0.00101162	0.00681936	0.0136256	-0.0065529	-0.00341188	0.0110795	-0.0102975	-0.00852329	0.00487355	-0.00274266	0.00359094	-0.00821826	0.0238835	0.00208007	0.00316948	-0.0158273	-0.0096311	-0.0109083	0.0121934	0.00898168	0.0131498	-0.00805377	-0.000189803	-0.00900947	0.00270282	-0.00612668	0.013474	-0.0115244	0.0127462	0.0129558	0.00490876	0.0013171	-0.0174576	0.00323499	0.0150994	0.0191474	0.0140568	0.003386
AZ244	-0.0103222	-0.00251963	0.0138207	0.0174871	0.0113669	0.00288491	-0.010277	-0.00315428	-0.00345661	-0.00626976	-0.00856501	-0.010314	-0.0244635	0.00259305	0.0149687	0.0226596	0.0162599	-0.000246748	0.00947373	0.0144116	-0.0060212	0.00101731	-0.0092539	0.00535322	-0.00248014	0.00623515	-0.0132743	-0.00342536	0.000936725	0.0137852	-0.0120479	0.0170485	0.0128911	0.0106299	0.00123351	-0.0117262	0.0103323	0.0251268	-0.0136495	4.74941e-05	0.000128867	0.0170742	0.0173916	-0.00977799	-0.00536245	-0.00131617	0.029134	0.0100733	0.00927133
AZ245	-0.0009266	0.00591474	0.01213	0.0461076	-0.0138423	-0.00681621	0.00379667	0.0220058	0.00100462	0.008637	0.00300943	4.28941e-05	-0.0050709	-0.0181944	-0.0210706	-0.0149817	0.0100192	0.0106228	0.00445066	-0.0163087	0.0129228	-0.00829932	0.0190462	-0.0156906	0.00742815	0.0147977	-0.0076596	0.00475268	0.0118703	0.0119663	0.0192001	0.0275976	-0.00789642	0.0154116	-0.0123126	-0.00777761	-0.00705874	0.00344215	-0.00418976	0.00027924	0.000424696	0.0156398	-0.0183913	-0.00954624	-0.00865527	0.0199989	-0.0140825	0.00710091	0.00578626
AZ246	-0.00536752	0.00243506	0.0171734	0.0121885	-0.00956797	-0.000427101	0.00646896	0.00128775	-0.00132157	0.00426016	0.000939581	0.000920863	0.0236832	-0.000975296	-0.00487675	-0.00224839	-0.00749463	0.0216899	0.0112243	-0.00107618	0.00752062	0.00488259	-0.0115406	0.00152854	-0.0100857	0.0154193	-0.0114597	-0.0142992	-0.022241	0.00451348	-0.0176028	-0.00644964	-0.00298122	0.00366517	0.00170239	-0.003311	-9.28858e-05	0.0232246	0.000212778	-0.0040976	-0.00401623	0.00594408	0.0156176	0.000175184	0.00625689	0.00831658	0.00903228	0.0133619	0.00313966
AZ247	0.0174494	0.0076932	0.00615442	0.00213083	-0.00469433	-0.00894681	0.0117271	0.000842504	0.00784564	-0.00695104	-0.000595081	-0.0077911	0.0156761	-0.00231771	0.00281655	0.00217667	0.0226918	0.00695418	0.0148163	0.0148197	-0.00516449	0.0159723	-0.0123703	0.0181294	-0.0107232	-0.00944155	-0.00408681	-0.014424	-0.0183927	-0.00266049	0.00540636	-0.00292174	0.0142604	0.0174464	0.0103569	-0.000167596	0.00478076	0.00912968	0.00777791	0.00301895	0.00297215	0.0142141	-0.00571871	-0.0100107	-0.00610781	-0.000587626	0.01397	0.00907162	0.00307891
AZ248	0.0131959	-0.00495511	0.0133078	0.0201142	0.0137376	0.0058965	-0.00841892	-0.00969106	0.0123075	0.00481629	-0.0147173	-0.00531581	0.00591157	-0.00490498	-0.000731971	0.000806973	-0.00373436	-0.00460471	-0.00276645	0.00800299	-0.000318128	0.0137054	-0.0118816	0.00881339	0.00495318	-0.00741485	-0.01744	-0.00246443	0.00446097	0.0334584	-0.00461455	0.00820476	0.00616203	0.0038368	0.00559083	-0.0033957	0.00462864	-0.00172431	0.0124961	0.00100842	0.00115388	-0.0236829	0.0180321	0.00355096	-0.0120915	-0.0138768	0.0206748	0.0182756	-0.0266796
AZ249	0.0069499	-0.00376751	0.00840747	0.00649862	0.00851692	-0.00829583	0.011545	0.00931162	0.0208006	-0.00751763	-0.0119276	-0.027134	0.00472809	-0.00583212	0.0134004	-0.0126164	0.000657393	0.00536226	-0.0017711	0.0101518	-0.000284024	0.0142522	0.00705697	0.00186244	0.00928084	-0.0136609	-0.00324358	-0.00531407	0.0062894	0.0113198	0.000674366	0.0167619	0.0093362	0.0072673	0.017224	0.0083656	0.00421416	-0.013097	-0.00284972	0.000722111	0.000483068	-0.027686	0.0217831	-0.00378448	-0.00584132	-0.00807519	-0.00447575	0.00517271	0.00584463
AZ250	-0.0144821	-0.0179581	-0.0100126	0.00095925	-0.014389	-0.0149246	0.00414722	-0.0252574	0.00289316	-0.0217723	-0.0220169	-0.00896267	-0.00580976	-0.00662935	-0.00252043	-0.00630037	-0.0227611	0.0035397	-0.0133343	-0.00705065	-0.00479807	0.0019841	-0.0173228	0.0129847	-0.014394	-0.00119292	-0.00955195	-0.00976403	-0.0173855	-0.00697213	-0.0140289	-0.00729747	-0.000560819	0.00499616	0.00527629	-0.00659398	-0.0242029	-0.00729366	-0.00845318	0.0198547	0.0200002	-0.00579786	-0.00689029	-0.0065042	-0.0213136	0.0203494	-0.00155617	0.00443956	-0.036158
AZ251	0.0205176	-0.00481076	-0.00974595	-0.0529243	-0.0245678	-0.0227324	0.000632966	0.0175604	-0.0185643	0.00457613	-0.00297393	-0.00978544	0.0243837	-0.0109126	0.0162662	0.000182322	0.0258241	-0.00663919	-0.00230169	-0.00838609	-0.0104911	-0.0103095	-0.00757188	-0.0153938	0.00567427	-0.00598884	-0.0114641	-0.0145599	-0.0159012	-0.0025401	0.00693658	-0.00574916	-0.0222106	-0.00056875	-0.00374911	0.00905259	-0.00253248	-0.00645027	0.00834688	-0.0108948	-0.0110057	-0.0102734	-0.0220036	-0.000918668	0.0111228	0.0109395	-0.0100048	-0.0270149	0.00903086
AZ252	0.0203436	-0.00203695	0.0198787	0.00201313	-0.0105795	-0.0139348	0.0200043	-0.0129249	-0.00483233	0.00799078	-0.0159005	-0.00784471	0.0145972	0.00724113	0.0266018	0.00865952	0.0141792	0.0236903	0.00617551	0.0194442	0.0075985	0.0109843	-0.00633606	0.0133977	0.0129339	0.00864033	-0.00977973	-0.0162079	-0.0137042	-0.00322677	0.0212453	0.0169545	-0.00655607	0.00643454	0.00229294	0.0072765	0.0160698	-0.0101488	0.00400748	0.000850594	0.000611552	0.0165957	0.0151828	0.00986552	-0.0116085	0.0140979	0.008213	0.0354202	0.025198
AZ253	-0.000959434	-0.00193622	-0.00264193	-0.0165984	-0.00772321	-0.00729763	0.0149143	0.00300435	-0.00537244	0.00373385	0.0218811	0.00186847	-0.00478332	0.000100474	-0.0120677	0.0121566	0.0260712	0.00251548	0.0144789	0.0146105	-0.00979544	0.00294646	0.00965725	0.0115119	0.0262357	0.00745939	0.0226829	0.0029896	-0.00661841	0.0168679	0.0262164	-0.0184468	-0.008506	-0.00442293	0.024246	0.00225059	0.0150811	-0.00729255	-0.0108231	0.00133582	0.00109677	0.0256039	0.0281002	0.0132345	0.0248914	0.0180436	0.012351	0.00604275	0.0108801
AZ254	0.0328626	-0.00118103	0.0297703	-0.00507724	0.00591268	-0.0112846	0.0112477	-0.00418674	0.0012784	0.00154123	-0.00299693	-0.00948803	0.0239762	-0.012025	0.00131186	-0.00374974	-0.00130602	0.0141648	-0.000850779	0.0206205	-0.006541	-0.00815371	-0.0112476	0.0192521	-0.0184439	0.00449777	-0.00584783	-0.0178512	-0.0170137	-0.00833057	0.00511925	0.000507972	-0.0089043	-0.00552614	-0.00998816	0.000698793	0.00173808	0.00217794	0.0114639	-0.0177747	-0.0178856	0.0137348	0.00777204	0.00809404	0.0155856	0.00611032	-0.00124844	-0.00140468	-0.00227076
AZ255	0.0125356	-0.00330846	0.0130319	-0.0078455	-0.0135172	0.0123494	-0.00587511	0.0131671	0.0088275	-0.011993	-0.0149291	0.00728903	0.0156968	0.0068027	0.0285985	0.0178335	-0.00900867	0.00569315	0.0136834	0.014584	0.000110943	0.0140063	0.0126427	0.0194317	-0.00423021	0.0114701	0.00368785	0.0130241	0.00168589	0.013445	-0.0052108	0.00882608	0.00377145	-0.0108577	0.0234505	-0.0209099	0.0119787	-0.00962603	0.0171546	-0.00490673	-0.00482535	0.02295	0.00590094	0.00218571	0.0103181	0.0285908	0.000533193	-0.00404478	0.00726492
AZ256	-0.0067672	-0.0088334	-0.00306672	-0.0204837	-0.0153253	-0.000352866	-0.00415867	0.0158448	-0.000670585	0.00305273	-0.00174175	0.0122096	-0.00501586	0.0141584	-0.00640459	0.0117959	0.00751095	0.0120236	0.00918377	-0.00151461	-0.00406825	-0.000362066	0.02583	0.00525551	0.0047917	0.00805993	0.0116844	0.011985	0.010067	0.0102911	0.00695117	0.0191937	0.0195221	0.0138645	0.00363503	0.00240255	0.0192063	0.00638093	-0.00272489	0.00648625	0.00624721	-0.00192798	-0.00558372	0.0158216	-0.00161517	0.0136456	0.0158993	0.00754045	0.0291034
AZ257	0.0136548	-0.00507296	0.0135103	0.020509	0.013812	0.00609906	-0.00840861	-0.00955259	0.0118051	0.00495476	-0.0136176	-0.00517733	0.00566554	-0.00457426	-0.00110616	0.000432785	-0.00346771	-0.00440215	-0.00314064	0.00826963	-0.000179652	0.0137157	-0.0118713	0.00952861	0.00534798	-0.00682779	-0.017622	-0.00219779	0.00421495	0.0334687	-0.00447607	0.0080869	0.00559559	0.00352669	0.00566523	-0.0037058	0.00419037	-0.001714	0.0132113	0.00127506	0.00135644	-0.0245057	0.0177861	0.00368944	-0.0111199	-0.014315	0.0204928	0.0184141	-0.0266693
AZ258	-0.0200368	-0.00697943	0.00634904	-0.0100426	-0.0135354	-0.0171471	-0.0112122	-0.00332051	-0.015286	-0.005667	0.00145796	-0.0247066	0.0240093	0.0110139	0.0289007	-0.000704688	0.00667342	0.00349608	0.0130884	-0.0182447	-0.018235	-0.00651848	0.0149314	-0.0129485	0.0035056	-0.0153989	-0.000495784	-0.00679575	-0.0178136	-0.00490102	-0.00106365	-0.0171458	-0.00387267	-0.010876	0.00228485	-0.000485632	-0.00893063	0.00599199	-0.00798414	-0.0377355	-0.0379104	-0.00225283	0.000499724	-0.000459936	-0.00450335	-0.00769846	-0.00659826	-0.0236083	-0.00210944
KHU1	0.000326668	-0.00616126	-0.0131471	-0.0046745	-0.00528361	0.00872757	-0.0233388	-0.0103846	-0.00812357	-0.0256758	-0.0375194	-0.0276694	-0.0175955	-0.00547031	-0.0300706	-0.0121264	-0.0333293	-0.0150388	-0.0235179	0.0027596	0.00328194	-0.0221696	-0.0157793	-0.00982335	-0.00471194	-0.00272537	-0.0218503	-0.0339178	-0.0135349	-0.0100426	-0.0393361	-0.006587	-0.0100396	-0.0199907	-0.00606086	-0.0117151	-0.0118293	-0.00382763	-0.0231867	0.00922247	0.00943201	-0.0122006	0.00926419	-0.00726765	-0.019001	-0.00675213	-0.008023	-0.0308006	-0.0100706
KHU2	-0.0152519	-0.00462961	-0.0280848	-0.0324929	-0.0119546	-0.0228076	-0.0119384	-0.00705858	-0.0149868	-0.0161338	-0.0186213	-0.0151795	0.000341419	-0.0263677	-0.0229637	-0.00719833	-0.0191733	-0.0119692	-0.0166033	-0.0228159	-0.0225499	-6.73477e-05	-0.00719849	-0.0141233	-0.0122801	-0.0240073	0.00659618	0.00151379	0.0136299	-0.00601168	-0.0308835	-0.0158854	-0.00985365	-0.0167288	-0.00420879	0.00775982	-0.00106968	-0.00171923	-0.0246029	-0.00321598	-0.00332686	-0.0205377	-0.00182852	-0.0053515	-0.00926675	-0.0214976	-0.00123655	-0.0191438	-0.0257132
KHU3	-0.0308634	-0.0168447	-0.0277396	-0.0324681	-0.0146213	-0.00387838	-0.00902993	0.00136104	-0.0106685	-0.0288616	-0.0093045	-0.0119506	-0.0216143	-0.00980955	-0.00326547	-0.0272957	-0.00472986	-0.0236075	-0.0213207	-0.0236883	0.000737021	-0.0180499	-0.0138384	-0.00820288	0.00267601	-0.0108455	-0.00138946	-0.0305671	-0.0217832	-0.0264294	-0.0103522	-0.0133614	-0.00848316	0.00143147	-0.0222555	-0.00439121	-0.0147587	-0.0197659	-0.012851	-0.0270301	-0.0269487	-0.013592	-0.0171837	-0.0269227	-0.0178291	-0.0207679	-0.0263964	-0.00694327	-0.00768117
KHU4	-0.0279839	-0.0044169	-0.0223609	-0.0273458	-0.0222515	-0.0121494	-0.0205051	-0.0194702	-0.00804537	-0.0211759	-0.0194339	-0.0216314	-0.0220672	-0.00468719	0.00820111	0.00627957	-0.0274836	-0.0263033	-0.0248496	-0.00331417	-0.00144608	-0.0341391	-0.0128173	-0.015064	0.00401747	-0.00303166	-0.0126083	-0.0207026	-0.0188397	-0.0300864	-0.00817766	-0.0322061	-0.0123324	-0.00536562	-0.0310391	-0.0154178	-0.024824	-0.0152203	-0.00804902	-0.0157558	-0.0158026	-0.0344874	-0.00917761	-0.016097	-0.0177052	-0.0180166	-0.00634273	-0.00515322	-0.0149909
KHU5	-0.0081821	-0.00813356	-0.0175546	-0.0111326	-0.0291723	-0.0186857	-0.0219788	-0.0229946	-0.0275905	-0.0161772	-0.0344933	-0.0248354	-0.0210417	-0.0261548	-0.0371695	-0.024416	-0.00473399	-0.00207978	-0.00479141	-0.0244614	0.00137373	0.00655382	-0.0133298	-0.0109626	-0.00514624	-0.0191804	-0.014851	-0.0208306	-0.0164685	-0.0181668	-0.00971549	0.0124599	-0.0133576	0.00943772	-0.0137365	-0.00663824	-0.0119432	-0.00631259	-0.0192634	-0.0220358	-0.0219544	-0.0101357	-0.0150731	-0.00988077	-0.0265485	-0.0230149	-0.0103798	-0.0230963	0.00237574
KHU6	-0.0139105	-0.00232707	-0.0257822	-0.0465956	-0.0174702	-0.0215304	-0.0101485	-0.0119974	-0.0330626	-0.0233155	-0.00343805	-0.000829365	-0.0265779	-0.0119535	-0.0204689	-0.0122012	-0.00616888	-0.016908	-0.0153261	-0.00160883	-0.00512372	0.0022352	-0.0128422	-0.0215613	-0.0127331	0.00418481	-0.00622487	-0.0233549	-0.0109183	-0.0381217	-0.0188403	-0.00948152	-0.0109475	0.00146636	-0.00754555	0.00442306	-0.00504726	-0.0362644	-0.0188399	-0.0112949	-0.0114058	-0.020414	-0.0130475	-0.00420245	-0.00459313	-0.0116973	-0.0146343	-0.0154955	-0.0152722
KHU7	-0.0135813	-0.0133405	-0.0198136	-0.00307433	-0.0225238	-0.0271608	0.00729094	-0.0230749	-0.0414486	-0.0238193	-0.0193858	-0.0340155	-0.0147136	-0.00726654	-0.0121933	-0.0274441	-0.0141063	-0.00901692	0.00813718	0.00583368	-0.0187645	-0.0139048	-0.0216127	-0.0257819	-0.0229134	-0.0176586	-0.0249923	-0.0198855	-0.0112939	-0.0219639	-0.0190237	-0.00543541	-0.015104	-0.0203771	-0.0199047	-0.0154979	-0.0296463	-0.0163898	-0.0138966	-0.0266018	-0.0265205	-0.0107286	-0.028034	-0.031557	-0.0271415	-0.0179045	-0.0379517	-0.0180499	-0.00904722
KHU8	-0.0149543	-0.0245823	-0.0209944	-0.031939	-0.0165273	-0.0301359	0.00732774	9.58736e-05	-0.0184701	-0.0215396	0.00173427	-0.0210339	-0.0184577	-0.0248526	-0.0113875	-0.02023	-0.00919918	-0.0201947	-0.00893618	-0.0165586	-0.0261614	-0.00649849	0.000532717	-0.0223487	0.00166718	-0.0173655	0.00157486	-0.010044	-0.00971914	-0.00981542	-0.00450415	-0.0305832	-0.0190404	-0.0202121	-0.0175609	-0.0236637	-0.00218193	-0.0161608	-0.00456775	-0.0219511	-0.0219979	-0.0088334	-0.00146686	-0.0111418	-0.0241569	-0.0223535	-0.0320192	-0.016347	-0.0207376
KHU9	-0.0251855	-0.0122563	-0.00629736	-0.0222404	0.00521887	-0.0130678	-0.0184757	-0.0116093	-0.0213318	-0.025747	-0.0173404	-0.0190253	-0.0313805	-0.0269453	-0.0234772	-0.0315507	-0.0107151	-0.010432	-0.00711981	-0.0233934	-0.011977	-0.0263422	0.000554765	-0.0148931	-0.0290706	-0.0186251	-0.0162182	-0.0105346	0.00286318	-0.0144074	-0.0395355	0.00404364	-0.0285026	-0.0230738	-0.0231141	-0.0315239	-0.00401829	-0.0195992	-0.0285768	0.0110737	0.0112192	-0.0137457	-0.00234198	-0.0124014	-0.0177265	-0.0131035	0.00414564	-0.0313204	-0.0182163
KHU10	-0.00632226	-0.0145404	-0.0270374	-0.0251654	-0.016162	-0.0272073	0.00609097	-0.0200454	-0.0108634	-0.0165603	-0.0156514	-0.0288072	-0.0144397	-0.0183994	-0.00153793	-0.0199929	-0.011269	-0.0129084	-0.0182474	-0.0164496	0.00829612	-0.0195906	-0.0163403	-0.0167927	-0.0010435	-0.00174842	-0.000366825	0.00653431	-0.00800809	-0.0284828	-0.0244532	-0.0319482	-0.00912669	-0.036188	-0.0154013	-0.028361	-0.0197599	-0.0411082	-0.026247	-0.00979448	-0.00952086	-0.020772	-0.0166097	-0.018851	0.012159	-0.0155158	-0.00634114	0.00221791	-0.0159506
KHU11	-0.0164015	-0.0322456	-0.007254	-0.0210182	0.00522347	-0.00921821	0.0111994	0.00448017	-0.0229293	-0.0438138	-0.0268842	-0.0340802	-0.0070884	-0.0205324	-0.0191149	-0.0439782	0.001273	-0.00991472	0.0033944	-0.0251191	-0.0269678	-0.0154435	-0.00040188	-0.0252699	-0.00554756	-0.0250288	0.000191681	-0.0278324	-0.0426312	-0.0461879	-0.0153075	-0.020816	-0.0466335	-0.0380646	-0.0272749	-0.0361332	-0.010422	-0.0243367	0.0167345	-0.03237	-0.0322886	-0.00585893	-0.0335458	-0.0127172	-0.0111854	-0.0184819	-0.0437198	-0.0319566	-0.0326304
KHU12	-0.0325164	-0.0095261	-0.0252913	-0.0164342	-0.0257586	-0.00559546	-0.0123491	-0.0279117	-0.00988633	-0.0329497	-0.00948359	-0.0310342	-0.0208962	-0.0131928	-0.0120958	-0.0127356	-0.00683144	-0.0188522	-0.0184879	-0.0197661	-0.0049532	-0.0288668	-0.00575075	-0.0311955	-0.0102556	-0.0157027	0.0043271	-0.0119698	-0.0195272	-0.0334013	-0.00425114	-0.0340471	-0.0335265	-0.0292511	-0.00615746	-0.0302676	-0.0117977	-0.0273145	-0.0182849	-0.026248	-0.0261666	-0.0179365	-0.0225535	-0.034151	-0.00993375	-0.00185025	-0.02696	-0.0175038	-0.0176009
KHU13	0.000310964	-0.0132902	-0.0258512	-0.0280805	-0.0180518	-0.028264	-0.0138062	-0.00065964	-0.0198665	-0.0498508	-0.00613446	-0.01756	-0.0194696	-0.016252	-0.00253058	-0.0297008	-0.0134152	-0.0064674	-0.00430872	-0.0121234	-0.000706909	-0.0168665	0.0069545	-0.0297689	-0.00235657	0.00994737	-0.00424321	-0.0251541	-0.0228427	-0.00999419	-0.0131419	-0.0329408	-0.0148615	-0.0248767	-0.0310689	-0.0212791	-0.00479585	-0.00570174	0.0111461	-0.0200792	-0.0198696	-0.0047186	-0.0208065	-0.0157423	-0.0154922	-0.0381044	-0.0080387	-0.0133216	-0.0134827
KHU14	-0.00229614	-0.00654116	-0.0315984	0.000392654	-0.0243758	-0.0186313	-0.000584771	-0.0110208	-0.0154244	-0.0106758	-0.0059219	-0.0212565	0.00330018	-0.0139247	-0.0189796	0.00139974	-0.0236482	-0.00651118	-0.00838973	-0.0194085	-0.00158377	-0.0141547	-0.00821287	-0.00712727	-0.000734192	0.0184907	-0.0087728	-0.0215452	-0.0182725	-0.0132421	0.00238652	-0.0149132	-0.00112741	-0.0278042	-0.0107984	0.0103341	-0.00599312	-0.00138787	0.00853897	-0.0126252	-0.012672	-0.0267429	-0.0362302	-0.00751938	-0.0280321	-0.0240499	-0.0168619	-0.0295784	-0.00974563
KHU15	0.00119607	0.00822966	-0.0197113	-0.0200822	0.00577499	-0.00571887	-0.00785851	-0.0195762	-0.00443451	-0.0228198	0.00353003	-0.0230191	-0.033644	-0.0137007	0.00668532	-0.0131154	-0.0195792	-0.000776068	-0.0113058	0.000617103	0.000562696	-0.00822731	0.00822411	-0.0256796	-0.0294117	-0.000702468	-0.0104072	0.000146632	-0.00830789	-0.0287185	-0.0210361	-0.00475635	-0.0247423	-0.0361033	-0.00596045	-0.0319931	-0.0236483	-0.00667504	-0.0218047	-0.00458314	-0.00443768	-0.0254936	-0.0272909	-0.0124861	-0.0263983	-0.0239541	0.0026511	-0.00583593	-0.000934531
KHU16	-0.002841	0.00765307	-0.0125339	-0.0225813	-0.0328028	-0.0199451	-0.0293262	-0.0179099	-0.0251973	-0.000326535	-0.0107603	-0.0211605	-0.0273637	-0.0167124	-0.00593888	-0.0202284	0.00144019	-0.0103243	-0.0185471	-0.0279638	-0.0125101	-0.0187368	0.0267443	-0.00555739	0.0142931	0.00128426	-0.00649802	0.0130275	0.00393213	-0.0182728	0.00594297	-0.00616602	-0.0183339	-0.0240555	-0.00993344	-0.0182791	-0.00250076	-0.0321158	0.000560476	-0.0139391	-0.0139859	-0.0137662	0.000585379	-0.00421926	-0.0118513	-0.0184428	-0.0208672	-0.0347372	-0.0015752
KHU17	-0.0040903	0.00070038	-0.0253181	-0.00819431	-0.030079	-0.0242704	-0.00596759	-0.0383841	-0.00709348	0.0166237	0.00759977	0.00873455	-0.00797827	-0.0234729	-0.00436852	-0.0255791	-0.0200593	-0.013432	-0.0235773	-0.0102445	-0.0146565	-0.0224853	0.0104995	-0.021738	-0.00906483	-0.00823175	-0.00717057	-0.0106509	-0.000649488	-0.0118321	-0.0074821	-0.0115807	-0.00228075	-0.000953248	-0.013682	-0.00818575	-0.0024684	-0.0267005	-0.000881075	-0.0263388	-0.0265138	-0.0289215	-0.00694406	-0.00790372	-0.00419309	-0.00264605	-0.0339719	-0.0245797	-0.0147439
KHU18	-0.0298174	0.000606476	-0.0104807	-0.0253343	-0.0228674	-0.0110991	0.00457629	0.00150982	-0.0121859	-0.0208946	-0.00742547	-0.0177616	-0.013327	-0.0301673	0.00425286	-0.0282363	-0.0123992	-0.00436202	-0.0151481	-0.0275126	0.0101138	-0.000855061	-0.0176627	-0.0248438	-0.00448067	-0.0372271	-0.00630323	-0.00375974	-0.0168282	-0.0167323	-0.0148174	-0.0163527	-0.0313402	-0.0261677	-0.0233243	-0.0380783	-0.0126874	-0.0363428	0.000755263	-0.0218829	-0.0218015	-0.00216464	-0.0345296	-0.0261331	-0.00627357	-0.017415	-0.0186858	0.00807278	-0.00778872
KHU19	-0.0199973	-0.0198206	-0.0109139	-0.0219225	-0.0241978	-0.029027	-0.0146973	-0.0232749	-0.0278708	-0.014471	-0.0183683	-0.0163363	-0.0199121	-0.0088123	-0.0339252	-0.0029081	-0.00277137	-0.0135105	-0.00833993	-0.0182693	-0.0114027	0.00512005	-0.00938064	-0.00233532	-0.0116426	-0.0220881	-0.000712619	-0.0234178	-0.0198247	-0.0221639	0.00467924	-0.014543	-0.0108823	-0.00596616	-0.0117739	-0.0117888	0.00738595	-0.0240235	-0.00288208	-0.033082	-0.0327443	-0.0156067	-0.0229152	-0.0257332	0.00309794	-0.0232311	-0.0187345	-0.0210055	-0.0109134
KHU20	-0.0185582	-0.0187659	-0.0202407	-0.0159334	-0.0208361	-0.0318814	-0.00576043	-0.0194006	-0.0147044	-0.0179662	-0.0157115	-0.0204724	-0.0139872	-0.0102569	0.00679683	-0.0161439	-0.00517718	-0.0200176	-0.0235623	-0.012088	-0.0015687	0.00771271	-0.0229369	-0.0258885	-0.0197518	-0.0296846	-0.0147815	-0.00736774	-0.0129385	-0.0112405	-0.0105432	0.00176346	-0.0270019	-0.0093973	-0.0244971	-0.0272035	0.0193347	-0.00387204	-0.000930248	-0.0072272	-0.00733807	-0.00840004	-0.0319215	-0.0194238	-0.00039728	-0.0217279	-0.00390202	-0.0145679	-0.011589
KHU21	-0.0333964	-0.0171348	-0.01893	-0.0131489	-0.0201022	-0.00967964	-0.0193811	-0.0094387	-0.0300553	-0.0196033	-0.0356764	-0.0381944	-0.0358104	-0.00567794	-0.0175898	-0.0152177	0.00247773	-0.0285757	0.0017154	-0.000844434	-0.014933	-0.011355	-0.00483646	-0.0172083	-0.0125455	-0.0238241	-0.0189179	-0.0113119	-0.0127172	-0.0303082	-0.0303158	0.0017284	-0.0167196	-0.0108422	-0.00248759	-0.0261491	-0.00940951	0.00538494	-0.00955243	0.00388819	0.0038414	-0.0117033	-0.0258687	-0.0259312	-0.00402098	-0.0108047	-0.0203423	-0.0169099	-2.49958e-05
KHU22	-0.0203712	-0.011287	-0.0175038	-0.022745	-0.0177788	-0.00876614	-0.01725	-0.00948644	-0.0114549	-0.00689853	-0.00342631	-0.0280529	-0.0368194	0.00484801	-0.0232127	-0.0123818	0.00371165	-0.0108084	-0.00576598	-0.0219755	0.00379556	-0.0119154	-0.00962635	-0.0225749	-0.0113115	-0.0152847	0.00141275	-0.0205235	-0.0125087	-0.0107465	-0.0106901	-0.0192745	-0.0208686	-0.0266543	-0.0101612	-0.0126754	0.00752475	-0.030357	0.00488259	-0.0199984	-0.0199171	-0.00989267	-0.0204053	-0.0181608	-0.00246665	-0.0204009	-0.0283364	-0.0232378	-0.0137865
KHU23	-0.019232	-0.011109	-0.00245856	-0.031026	2.19561e-05	0.000575703	-0.0105356	-0.00424591	-0.00871364	-0.0319693	-0.012284	-0.00941903	-0.0209411	0.000604255	0.0020217	-0.0133573	-8.35271e-05	-0.00755443	-0.0219933	-0.0010987	-0.00538259	-0.00789246	0.00714913	-0.00958035	-0.0119666	-0.0243988	-0.0181468	-0.00579865	-0.0174573	-0.025564	-0.0237773	-0.0059595	-0.00973246	-0.0145569	-0.0320919	-0.0164065	-0.00479347	-0.00601977	0.00640631	-0.000275142	-0.000450101	-0.0106119	0.00130457	0.000601241	-0.00318584	-0.00503521	-0.00348643	-0.0234443	0.00298897
KHU24	-0.0229359	-0.0141721	-0.01962	-0.0214647	-0.0181648	-0.0406168	-0.0172514	-0.0150631	-0.038948	-0.0267657	-0.00643964	-0.0213256	0.00130853	-0.016429	-0.0105257	-0.0141134	-0.0135922	-0.0190765	-0.0163411	-0.00723783	-0.0261326	-0.00787961	-0.00930736	-0.0165525	-0.0145171	-0.0347033	-0.01352	-0.00456823	-0.0184698	-0.00780014	-0.0221623	-0.0117141	-0.0264453	-0.0225545	-0.0131105	-0.0217766	-0.00510104	-0.0045971	-0.016843	-0.0180774	-0.0181883	-0.0186094	-0.0115633	-0.0136764	-0.0275886	-0.0295021	-0.0203274	-0.0150366	-0.0118654
KHU25	-0.0283632	-0.0160748	-0.026457	-0.0259948	-0.00923741	-0.0208594	-0.00909306	-0.0176707	-0.0132309	-0.0309754	-0.0169294	-0.018358	-0.00610527	-0.02788	-0.014415	-0.00762121	-0.0294009	-0.0134174	-0.0181156	-0.00676942	-0.0280994	-0.00196414	-0.0283202	-0.00730476	-0.0268653	-0.00815307	-0.0177938	-0.025055	-0.0163993	-0.0186103	-0.0362408	0.00573629	-0.0111737	-0.0216375	-0.0259713	-0.00740216	-0.00815719	0.00817525	-0.0215012	-0.0156865	-0.0156692	-0.0158981	-0.00558372	-0.0163481	-0.0332081	-0.0170501	-0.00627341	-0.0058529	-0.00646264
KHU26	-0.0161103	-0.00779506	-0.0161907	-0.0348252	-0.000445025	-0.0114262	-0.00997722	-0.0188112	-0.0192417	-0.0273737	-0.00128017	-0.0181527	-0.018204	-0.0132561	-0.0117105	-0.00965886	0.0107922	0.00268045	-0.00868239	-0.0205343	-0.0230879	-0.0185486	-0.0102358	-0.00761217	-0.015061	-0.015061	-0.00240083	-0.0194027	-0.013823	-0.0190459	-0.0154649	-0.0228317	-0.0233365	-0.016626	-0.0175634	-0.00995247	-0.0290993	-0.00219319	-0.0152722	-0.0298999	-0.0296904	-0.0160132	-0.00947978	-0.0171682	-0.00410141	-0.0144097	-0.0217044	-0.0252571	-0.0399651
KHU27	-0.0287927	-0.0184268	-0.0151594	-0.0137359	-0.0118458	-0.0294275	-0.0304778	-0.0106666	-0.0245545	-0.0193573	-0.0148597	-0.0134045	-0.0337701	-0.00415026	-0.0151008	-0.0161252	-0.00663237	-0.0152568	-0.00598488	0.0031184	-0.00642029	-0.0241819	-0.0107424	-0.0316373	-0.0139656	-0.00723687	-0.021876	-0.0211269	-0.0251597	0.00191526	-0.0376316	-0.0143027	-0.0119877	-0.0187988	0.027493	-7.76581e-05	-0.00288335	-0.0294224	-0.00872966	-0.00496557	-0.00507645	-0.0069715	-0.0133187	-0.0228655	-0.00230105	-0.0158776	-0.00849728	-0.00506487	-0.0111858
KHU28	-0.0364541	-0.00993931	-0.0288446	-0.0244092	-0.0161749	-0.000433446	-0.0303851	-0.0130732	-0.00395532	-0.00753746	-0.0229056	-0.031127	-0.00278945	-0.0215523	-0.00699783	-0.00513847	-0.0074369	-0.018112	-0.00864781	-0.0325473	-0.000560184	-0.0210774	-0.00956036	-0.0444253	-0.0204094	-0.0304705	-0.00390424	-0.0134724	-0.0119941	-0.0238816	-0.00812484	-0.0170938	-0.0327221	-0.0441471	-0.0287434	-0.0408059	-0.00189356	-0.0358663	-0.0101109	-0.0167924	-0.0169673	-0.0177089	-0.0308489	-0.0166209	-0.0307894	-0.0262305	-0.0348709	-0.0324639	-0.0101319
KHU29	-0.00914223	0.00269758	-0.0131958	-0.0123491	-0.0119329	-0.0142628	-0.00852028	-0.00780585	-0.00868493	-0.0188035	-0.0136652	-0.0216302	-0.00130301	-0.00154586	-0.0178794	-0.00884276	0.00263667	-0.00682081	0.0027715	-0.000621412	-0.00285464	-0.0218338	-0.0102527	-0.00487357	0.0041469	-0.0247545	0.00584891	-0.00538545	-0.000959276	-0.0095786	0.00630638	-0.0134285	-0.00835801	-0.00542843	0.00696338	-0.0102899	-0.00694358	-0.0238061	-0.0177243	-0.00562941	-0.00554803	-0.014364	0.000820615	0.00716642	-0.0093091	-0.0180794	-0.013711	-0.0166228	-0.00851727
KHU30	-0.0290916	-0.0218657	-0.0210334	-0.0282612	-0.0275245	-0.0293419	-0.0240479	-0.0191681	-0.0250456	-0.0191435	-0.0144537	-0.0192786	-0.00286051	-0.0122031	-0.00303166	-0.0162318	-0.025259	-0.0435599	-0.00468164	-0.0194813	-0.0295968	-0.0224942	-0.0180904	-0.0193758	-0.0181094	-0.00695897	-0.0248023	-0.0320635	-0.0362885	-0.0349109	-0.0147324	0.0057769	-0.0224758	-0.0239039	-0.0226625	-0.0209472	-0.0167037	-0.0121625	-0.0254338	-0.0245534	-0.0245361	0.00240619	-0.0189365	-0.0228439	-0.0323344	-0.0222003	-0.0317378	-0.0153607	-0.0201358
KHU31	-0.0149408	0.0137529	-0.0121375	-0.0185321	-0.012797	-0.0162805	-0.00547538	-0.0226401	-0.0285177	-0.0123622	-0.0160673	-0.0257626	-0.0261983	-0.0179822	0.00419814	-0.00195288	-0.0237966	-5.90994e-05	-0.0226365	-0.0143663	-0.0135235	-0.00392169	-0.0136161	-0.00419975	-0.00645788	-0.0153654	0.00979097	-0.00202014	-0.0156654	-0.00621329	-0.0166024	0.001664	-0.0049927	-0.00988125	-0.00889621	-0.0220481	-0.0147928	0.0129464	-0.0117316	-0.0107871	-0.0107058	-0.0192014	-0.00677227	-0.00901359	0.0258414	-0.0225963	-0.0131013	-0.0287015	-0.0120729
KHU32	-0.0154939	-0.0269803	-0.00711537	-0.0258781	-0.0200789	-0.0318931	-0.0101939	-0.0205017	-0.0320186	-0.0291924	0.00196364	-0.0159342	-0.0236114	0.00126634	-0.0105814	-0.0205133	-0.0125585	-0.0182991	-0.006528	-0.0148553	-0.0272136	-0.0109472	-0.00628705	-0.0273742	0.00984284	-0.0158545	-0.0178693	-0.00846889	-0.0149368	0.00335871	-0.0202955	-0.0176654	-0.0269495	-0.0315177	0.00689185	-0.0173464	-0.00573346	-0.0298374	0.00155725	-0.00384254	-0.00388933	-0.00341331	-0.0279601	-0.0277663	-0.0131615	-0.0298141	-0.00474684	-0.00515941	-0.0278778
KHU33	-0.0298277	-0.0148478	-0.00267286	-0.0195771	-0.002243	0.00164307	-0.00972453	-0.00631861	-0.0162334	-0.0198155	-0.0128828	-0.0122607	-0.0245518	-0.00101987	-0.0124831	0.00680683	-0.024393	-0.021098	-0.0259244	-0.00836213	-0.0138636	-0.0275239	-0.00863734	-0.0294681	-0.00256849	-0.0324312	-0.0129782	-0.0270963	-0.0222856	-0.020139	-0.0298231	-0.0084167	-0.010908	-0.00676085	-0.0125045	-0.00886671	-0.00987808	-0.00540099	0.00939616	-0.0106786	-0.0104691	-0.0126846	-0.0108292	-0.0253103	-0.0109619	-0.0263969	-0.0252967	-0.0125082	-0.0174115
KHU34	-0.00765849	-0.0293982	-0.000113031	-0.0269502	0.00102175	-0.00502506	-0.00607529	-0.0126022	0.0136258	-0.01905	-0.00269713	-0.0164937	-0.0194287	1.96981e-06	-0.0134479	-0.0167151	-0.00709411	-0.0202684	-0.000807316	-0.000611578	-0.00809962	-0.0174023	-0.007231	0.00699162	-0.0144914	-0.00769862	-0.010162	-0.00864385	-0.006012	-0.0146954	-0.0101531	-0.000217562	-0.0239844	-0.0224006	0.00581972	-0.0116258	-0.0254537	-0.0446874	-0.0228411	-0.00658082	-0.00662761	-0.00467768	-0.0221113	-0.0187774	-0.020706	-0.0306299	-0.00947169	-0.00251472	-0.0116475
KHU35	-0.00625152	-0.0121627	-0.00819035	-0.0312466	-0.02282	-0.0339934	-0.00992313	-0.0151684	-0.0239297	0.00145367	-0.0171827	-0.00771718	-0.0161633	0.00467718	0.00494112	-0.0125526	-0.000368252	-0.0225142	-0.0231111	-0.0083044	-0.00579548	-0.0225959	-0.0117197	-0.00236736	-0.0102648	-0.0223765	-0.0200977	-0.00422497	-0.0117823	-0.0254642	-0.0168206	-0.0160489	-0.0207191	-0.0106763	-0.004116	-0.0124617	-0.00911543	-0.00790657	-0.0152181	-0.0170292	-0.017076	-0.018138	-0.00769545	-0.0173704	-0.0078923	-0.0112156	-0.023701	-0.00187674	-0.0169052
KHU36	-0.0103438	-0.0290716	-0.00170892	-0.0155372	-0.0328079	-0.0309725	-0.00972184	2.8301e-05	-0.0068105	-0.0101363	-0.0302466	-0.0387243	-0.0279455	-0.0135134	-0.0199781	-0.00607117	-0.00215354	-0.0180834	-0.0227816	-0.00855169	-0.0260367	-0.021946	0.00354113	-0.0109454	-0.00205313	-0.0221111	-0.0127191	-0.0269013	-0.0145289	-0.0369901	-0.0243734	-0.00553027	-0.00699625	0.000226895	-0.00212038	-0.0111069	-0.0186548	-0.016741	0.000683566	-0.0113168	-0.0112995	-0.0124255	-0.0209516	-0.0190275	-0.0172394	-0.0149233	-0.00203187	-0.01289	-0.0145891
KHU37	-0.00648025	-0.032898	-0.0141225	-0.0320521	-0.0277268	-0.0340299	-0.0304021	-0.0218055	-0.0326174	-0.0163338	-0.0260627	-0.0293496	-0.00120435	0.000283047	-0.0376465	-0.0307246	0.00658031	-0.0144762	-0.0194948	-0.00385507	6.36735e-05	-0.0194282	-0.00304086	-0.0207957	-0.013185	-0.0122879	-0.0259658	-0.027844	-0.0157279	-0.00448146	-0.0216633	0.00557465	-0.0181281	-0.030194	-0.016905	-0.0303133	0.00148587	-0.00179109	0.0030732	-0.011106	-0.0110887	-0.0205455	-0.0179211	-0.0324664	-0.0137603	-0.0208004	-0.032645	-0.0249831	0.0106141
KHU38	-0.0212777	-0.0127061	-0.0189871	-0.0133982	-0.0249014	-0.0254371	-0.0136066	-0.0345523	-0.0357518	-0.0213907	-0.0428467	-0.0500427	-0.0258065	-0.0293176	-0.0202102	-0.0174537	0.013507	-0.011779	0.00678494	0.0049941	-0.0162077	-0.0169873	-0.0267459	-0.0143817	-0.0162553	-0.0218305	-0.0185905	-0.0125865	-0.0314225	-0.0229957	-0.0311419	-0.00108427	-0.00665156	-0.0062853	-0.0177324	-0.00364902	-0.0119018	-0.00345153	-0.00736663	-0.0173163	-0.0174272	-0.0368169	-0.00657273	-0.0221433	-0.0155489	-0.0317529	-0.0209121	-0.0158135	-0.00623407
KHU39	-0.0234391	-0.0208272	-0.00551218	-0.00812595	-0.0283445	-0.0258041	-0.0185877	-0.0440832	-0.0120236	-0.028166	-0.0152736	-0.0143311	-0.00585925	-0.00373102	-0.0212181	0.00383934	-0.0174917	-0.0172086	-0.0177414	-0.0137648	-0.0108073	0.00251136	-0.0185899	-0.00898123	-0.0218131	3.92458e-05	-0.0144077	-0.00667345	-0.0183962	0.00188592	-0.0223451	-0.0245853	-0.0129142	-0.00581927	-0.00733347	-0.00971946	-0.000733875	-0.00125526	-0.00420911	-0.0255015	-0.0256764	-0.0203301	-0.010208	-0.0091811	-0.00245856	-0.0327608	-0.0222404	-0.0093237	-0.0114073
KHU40	-0.0216264	-0.015554	0.0152691	-0.034702	-0.0186495	-0.0251449	-0.0178003	-0.0341319	-0.0232838	-0.0285321	-0.00250266	-0.020721	-0.0317304	-0.0185799	-0.0317093	-0.00774129	0.00104665	-0.0293019	-0.0168259	-0.00676133	-0.0150824	-0.0339335	-0.0079337	-0.0194084	-0.0226918	-0.0193595	-0.0393176	-0.00550156	-0.0256192	-0.0136038	-0.0272611	-0.00297091	-0.030006	-0.0318186	-0.0151973	-0.0316175	-0.0114173	-0.0221279	-0.0191221	2.19561e-05	3.92458e-05	-0.0362684	-0.0155085	-0.0260806	-0.00622106	-0.0010213	-0.0112638	-0.00789547	-0.0279224
KHU41	-0.0286918	-0.00102352	-0.00730445	-0.0297839	-0.0227031	-0.0198424	-0.022751	-0.0349813	-0.0373343	-0.0163727	-0.0231537	-0.0227239	-0.0198914	-0.0192371	-0.0264708	-0.0138455	-0.0249874	-0.0231022	-0.0212639	-0.0174154	-0.0109334	-0.0288232	0.000380758	-0.0305111	-0.0104042	-0.0150182	-0.0276708	-0.0172451	-0.0160872	-0.0227199	-0.0247782	-0.0250959	-0.0221401	-0.0291434	-0.0172002	-0.0136265	-0.0284798	-0.0235541	-0.0150371	-0.00274995	-0.00266858	-0.0152655	-0.0192417	-0.0321848	-0.0104028	-0.0248765	-0.0136512	-0.0332246	-0.0245423
KHU42	-0.0188652	-0.0130492	-0.0118965	-0.0210468	-0.0108899	-0.0141812	-0.0374682	-0.0300891	-0.0234705	-0.0116086	-0.00461185	-0.0075143	-0.0348008	-0.0112689	-0.0247828	-0.0259994	-0.00606101	-0.00840528	-0.00977117	-0.0152147	0.00491701	-0.0279682	-0.00465991	-0.011841	-0.0118562	-0.0499216	-0.0349544	-0.0117121	-0.0156167	-0.000333038	0.00190225	-0.0046956	-0.0209648	-0.0316208	-0.0144868	-0.0279592	-0.0274966	-0.0309658	-0.013349	-0.012725	-0.0126436	-0.0245997	-0.0244746	-0.0169753	-0.00345994	-0.0144091	-0.0233699	-0.0304471	-0.0358631
KHU43	-0.000645205	-0.0242433	-0.0200146	-0.0151307	-0.0220199	-0.0119819	-0.0233495	-0.0195591	-0.0239627	-0.0194063	-0.0293274	-0.0276159	-0.0162604	-0.00753159	-0.0216863	-0.0125215	-0.0121925	-0.0151135	-0.0280144	-0.0144253	-0.010058	-0.0339075	-0.0204039	-0.0272005	-0.0072218	-0.0209356	-0.0278848	-0.0247645	-0.0359105	-0.0342125	-0.0301188	-0.0223621	-0.0242125	-0.0253202	-0.00837847	-0.0214022	-0.0266431	-0.0150528	-0.013649	0.000752883	0.000834256	-0.0240666	-0.0243259	-0.0361156	-0.020806	0.00393911	-0.0278353	-0.0261331	-0.0180276
KHU44	-0.0309525	-0.0267386	-0.0304562	-0.0146781	-0.0119549	-0.0192193	-0.0188597	-0.0275014	-0.0276756	-0.0264515	-0.0361804	-0.026907	-0.0202295	-0.0150253	-0.022195	-0.0160421	-0.0165462	-0.0218383	-0.0103876	-0.0126911	-0.000377452	-0.0300585	-0.00732697	-0.0184171	-0.0143951	-0.0261864	-0.00115819	-0.0179678	-0.0158486	-0.0397197	-0.0229375	-0.0204997	-0.0332443	-0.0127559	-0.0156159	-0.0160153	-0.0133739	-0.0271605	-0.0208223	0.00171809	0.00173538	-0.0256006	-0.0154785	-0.0198987	-0.0202253	-0.0133593	-0.018347	-0.0140815	-0.000977517
KHU45	-0.0381769	0.00442275	0.00166638	-0.0133154	-0.0203328	-0.0253543	-0.0230081	-0.0461326	-0.0130476	-0.0280366	-0.012709	-0.0195846	-0.0221991	-0.0157774	-0.0161542	-0.0229461	-0.0156962	-0.0345738	-0.0138952	-0.0117129	0.00169018	-0.0259402	-0.0133338	-0.032178	-0.0334749	-0.0303989	-0.0141501	-0.0146185	0.000958139	-0.0232974	-0.0231769	0.00963631	0.00259511	-0.0140847	-0.0207256	-0.0118329	-0.0122035	-0.00747005	-0.0199723	-0.0196046	-0.0195873	-0.0175733	-0.008092	-0.017062	-0.0155943	-0.0109713	-0.0125626	-0.0115653	-0.012111
KHU46	-0.0110914	-0.0371246	-0.0139914	-0.02186	-0.00715328	-0.00845794	-0.0259775	-0.0235969	-0.00813483	-0.0170359	-0.0406067	-0.0388952	-0.0194652	-0.0231044	-0.0230968	-0.0261077	-0.039108	-0.0301096	-0.0279509	0.00294059	-0.0114043	-0.0273716	-0.00733157	-0.0245737	-0.0135026	-0.0149765	-0.0208363	-0.01464	-0.0297592	-0.0264591	-0.022878	-0.0285147	-0.0244695	-0.0220526	-0.0226055	-0.0228768	-0.00838006	-0.0187061	-0.0321055	-0.000337163	-0.000512122	-0.03086	-0.0149064	-0.0229792	-0.00593935	-0.00810913	-0.0174545	-0.017034	-0.0177719
KHU47	-0.0242879	-0.0189845	-0.0346216	-0.0288405	-0.0348325	-0.0258198	-0.0292411	-0.0161587	-0.0392105	-0.0242086	-0.0288108	-0.0320978	-0.022088	-0.0230998	-0.015979	-0.00316142	-0.00827949	-0.0147251	-0.0190388	-0.00589827	-0.00467102	-0.0128843	-0.0198232	-0.0380906	-0.0144592	-0.0147156	-0.00795099	-0.0234789	-0.0257815	-0.0302995	-0.0218481	-0.0297917	-0.0283099	-0.0249958	-0.0140138	-0.0248588	-0.0133739	-0.0268401	-0.0124915	-0.029234	-0.0291526	-0.0113742	-0.0229762	-0.00727431	-0.0167007	0.00112342	-0.0280876	-0.0113901	-0.0134096
KHU48	-0.0177317	-0.0126206	-0.0239	-0.0250399	-0.0183435	-0.0168926	-0.00820224	-0.0109483	-0.0249644	-0.0264318	-0.0077719	-0.0186847	0.00273184	-0.00904595	-0.00987142	-0.0183935	-0.0174237	-0.0126547	0.00193604	-0.0168368	-0.0373978	-0.0367676	-0.0126262	-0.0199355	-0.0134142	-0.0211683	-0.0281175	-0.0153848	-0.00999736	-0.0184885	-0.0136899	-0.0185575	-0.0294437	-0.014851	-0.0050866	-0.0267616	-0.000473577	-0.0337414	-0.024135	-0.0260743	-0.0258006	-0.0226331	-0.0334662	-0.0362202	-0.00668408	-0.00571379	-0.0267863	-0.00970423	-0.0187088
KHU49	-0.0166033	-0.0359719	-0.00867335	-0.0182081	-0.02561	-0.0360144	-0.0135462	-0.0220597	-0.01307	0.000137591	-0.0227283	-0.0155056	-0.0228623	-0.00253454	-0.0301467	-0.0285437	-0.00463215	-0.000824447	0.0033208	0.0122318	-0.0200563	-0.01776	-0.0199567	-0.0291244	-0.0144005	-0.0276016	-0.0237208	-0.0225231	-0.0114963	-0.0167833	-0.0231993	0.000962739	-0.0143452	-0.00173906	-0.0144037	-0.0149313	-0.0124822	-0.0119141	-0.0223657	-0.00334986	-0.00346073	-0.0149682	-0.0163811	-0.0186224	-0.0142709	-0.00836626	-0.0209798	-0.0201748	-0.0168755
KHU50	-0.0151545	-0.0238212	-0.0151067	-0.00439121	-0.0110882	-0.0241841	-0.0109439	0.00111327	-0.0303975	-0.0232778	-0.021664	-0.0145695	-0.00750748	-0.00871158	-0.0207516	-0.0193408	-0.0261891	-0.0252011	0.00483373	-0.00977371	-0.0178385	-0.0125302	0.00815067	-0.037288	-0.0165403	-0.0178861	-0.0148383	-0.0138328	-0.0293365	-0.0335982	-0.0239292	-0.0221963	-0.0136653	-0.00157187	-0.0349353	-0.0191858	-0.0012927	-0.0185398	-0.00214053	-0.0221512	-0.0220699	-0.027105	-0.0136506	-0.0116624	-0.0214092	-0.0115314	-0.0296561	-0.0134712	-0.0119662
KHU51	-0.0195116	0.000787145	-0.00453254	-0.00208374	-0.0273007	-0.0402044	-0.0130581	-0.0229174	-0.0305893	-0.00821779	-0.0249958	-0.0264884	-0.00321344	-0.00800619	-0.011395	-0.0203656	-0.0170888	-0.0244316	-0.00368883	-0.00829932	-0.0296934	-0.0287428	0.000589345	-0.0219717	-0.0139765	-0.00942664	-0.0175934	-0.0289559	-0.032412	-0.00924613	0.0064466	-0.00444482	-0.00309115	-0.00163548	-0.0139797	-0.0219409	-0.0242339	-0.000596033	-0.0100863	-0.0136277	-0.0134823	0.00512925	-0.0123043	-0.0141612	0.00595471	-0.0161449	-0.0233755	-0.0089208	-0.0100432
KHU52	-0.015176	-0.0105135	-0.0267273	-0.015371	-0.00893095	-0.00530122	-0.00519796	-0.00159979	-0.0121554	-0.0216332	-0.0110478	-0.0169621	-0.0314961	-0.00937398	0.0013355	-0.0122491	-0.0100618	-0.0149693	-0.00351863	7.3508e-05	-0.0254859	-0.0053745	-0.00616142	-0.0273126	-0.017395	-0.0207914	-0.0111431	-0.0115474	-0.0148112	-0.0140744	-0.020234	-0.0137589	-0.0156094	-0.0329941	-0.00906736	-0.00965902	-0.00599233	-0.0126657	-0.0297178	0.0015379	0.00168336	-0.00668408	-0.0172608	-0.000789868	-0.0221998	0.00658253	-0.0095556	-0.00170146	-0.00122179
KHU53	-0.024978	-0.0126256	-0.0148693	-0.0395276	-0.00386569	-0.00792592	0.00332778	-0.000571764	0.00643137	-0.0329732	-0.0223878	-0.0432335	-0.0357229	-0.00347564	-0.00891509	-0.0130154	-0.0283868	0.00156677	-0.0135129	-0.017098	-0.0187545	-0.00767879	-0.00929879	-0.00814911	-0.0243133	0.000486875	-0.00832073	-0.0157101	-0.018269	-0.00228043	-0.0116442	0.00111105	-0.0296409	-0.025686	0.00522585	-0.0411211	-0.018614	-0.0198403	-0.0025439	-0.0144802	-0.0143988	-0.0346216	-0.00456966	-0.0112968	-0.0196978	-0.00405255	-0.0154485	-0.0460442	-0.00487183
KHU54	-0.0131891	-0.0160884	-0.0131414	-0.011782	-0.0079053	-0.0194632	-0.0221796	-0.0176202	-0.0218316	-0.0222096	-0.0187374	-0.0167695	-0.00522175	0.0020972	-0.00270141	-0.0203874	-0.0305039	-0.00144751	0.00487656	-0.012935	-0.0213843	-0.0272265	-0.000521798	-0.0180203	-0.00957654	-0.00650055	-0.0187046	-0.00090931	-0.014875	-0.0266984	-0.00895506	-0.0113234	-0.0149042	-0.038569	-0.0157958	-0.0379834	-0.012913	-0.0294551	-0.0261288	0.00595995	0.00604132	0.0228585	-0.0245019	-0.00271204	-0.0154707	-0.00405493	-0.0094912	-0.0138769	-0.0200619
KHU55	-0.00606926	-0.0266555	-0.011789	-0.0265785	-0.0329551	-0.0377843	-0.0174308	-0.0338907	-0.0239397	-0.00419563	-0.0166801	-0.0109954	-0.0202105	-0.0212864	-0.00775731	-0.0130752	-0.000634578	-0.000351439	-0.00389615	-0.0185036	-0.0136877	-0.0170306	6.16114e-05	-0.0249987	0.00388756	-0.0116205	-0.0158142	-0.0133988	-0.0206999	-0.0150928	-0.0198425	-0.013816	-0.00797653	-0.0290781	-0.00758648	-0.0353493	-0.00925359	-0.015991	-0.00145021	-0.0253059	-0.0251605	-0.00231945	-0.00546254	-0.00693486	-0.024692	-0.0214788	-0.0267229	-0.0111147	-0.0241565
KHU56	-0.029812	-0.0113076	-0.0319431	0.00677669	-0.00876376	-0.0134007	-0.00445402	-0.0282834	-0.00506725	0.000642641	-0.006587	-0.00602897	-0.0119758	-0.0146538	-0.00548236	-0.00932639	-0.0323877	-0.023133	-0.009183	-0.00616761	-0.0215379	-0.0176394	0.00214431	-0.0410515	0.00814908	-0.023572	-0.00469576	-0.0175963	-0.021565	-0.0198029	-0.00789103	-0.0231401	-0.00243334	-0.00988522	-0.0329954	-0.0178226	0.000390909	-0.0219187	-0.0106461	-0.014572	-0.0144265	-0.00831122	-0.0116465	0.000210398	-0.0335035	-0.0109372	-0.0204748	-0.024476	-0.00855232
KHU57	0.00290442	-0.0289604	-0.0185156	-0.00209675	-0.028275	-0.0224023	-0.020697	-0.0148559	-0.00964713	-0.0186122	-0.00725781	-0.0177221	-0.0060461	-0.0107748	-0.0235197	-0.0281968	-0.0228693	-0.0287382	0.00533387	-0.00453143	-0.0186841	-0.0376633	0.00288333	-0.0233945	-0.00155744	-0.0116185	-0.00825031	-0.0249958	-0.0176218	-0.029189	-0.0215066	-0.00503458	0.0065083	-0.0193995	-0.0198884	-0.0244532	-0.00470163	-0.0161812	-0.0202886	-0.0210744	-0.0210571	0.00485991	-0.0162905	-0.00725321	-0.0323159	-0.0101982	-0.0146732	-0.0224553	-0.0267178
KHU58	-0.0315775	-0.0214038	-0.0276207	-0.000563991	-0.0167453	-0.00267001	-0.0191002	-0.0339579	-0.0015779	-0.0163746	0.00196491	-0.00773034	-0.0323895	-0.00994692	-0.00878581	-0.0340977	-0.017812	-0.00278977	-0.0201123	-0.0185068	-0.00612906	-0.0128684	0.00467242	-0.00987824	-0.0109188	-0.00681748	-0.0167145	-0.0153245	-0.0300592	-0.0171466	-0.0281765	-0.0305449	-0.0163105	-0.0160724	-0.0160486	-0.0273421	-0.0277127	-0.0249658	-0.00728494	-0.0212078	-0.0213186	-0.0184075	-0.0174492	-0.0319945	-0.00905896	-0.0291079	-0.00865463	-0.000223748	0.000640421
KHU59	0.000216743	-0.000119217	-0.0296623	-0.0270212	-0.0206453	-0.01426	-0.00589002	-0.0197224	-0.00624692	0.0054227	-0.0116117	-0.0411726	-0.00988728	-0.0219214	-0.0159541	-0.00775049	-0.00344836	-0.0243767	-0.00651768	-0.00170797	-0.00586369	-0.0155509	-0.000188852	-0.0140987	-0.00668027	-0.0012973	-0.0249722	-0.0239026	-0.02377	-0.012075	-0.0214387	-0.00144212	-0.0266188	-0.0259321	-0.0227042	-0.014901	0.0153602	-0.0155366	-0.0183623	-0.0149186	-0.0147731	-0.0056459	-0.0162867	-0.02468	0.0018442	-0.00936129	-0.0100554	-0.0199523	-0.0173579
KHU60	-0.000561136	-0.00493433	-0.0223016	-0.0145339	-0.00309543	-0.017473	-0.00570665	-0.0128104	-0.0105494	-0.0286784	-0.0252702	-0.0360549	-0.0291852	-0.0305174	-0.0185263	-0.00884878	-0.00396991	-0.024706	-0.0156904	-0.0190193	-0.00523174	-0.012676	0.00755631	-0.022951	0.0109978	-0.0301435	-0.0130616	-0.0100695	-0.0085271	-0.0199661	-0.0131809	0.000855987	-0.0327797	-0.0214552	-0.0198293	-0.00689949	-0.0101538	-0.00977799	-0.0226006	-0.0282567	-0.0282395	-0.00988426	-0.0246905	-0.0253297	-0.0104045	-0.0305817	-0.0343518	-0.0268821	-0.0319136
KHU61	-0.0203833	0.00433725	-0.0260389	-0.0195529	-0.00632004	-0.0231328	-0.0119432	-0.00135995	-0.00685301	-0.0201117	-0.00478411	-0.0124287	-0.00908354	-0.0215022	-0.0308507	-0.0287991	-0.0104628	-0.0149218	-0.0176334	-0.0214749	0.00801298	-0.0176309	-0.00297377	0.0020209	-0.00363363	-0.00895252	-0.00270062	-0.00759076	-0.013546	-0.0244083	-0.00865146	-0.0146085	-0.0240208	-0.0153878	-0.00222698	-0.0325532	-0.0158135	0.00622231	0.00589586	-0.028918	-0.0289007	-0.0165694	-0.0314396	-0.0320789	-0.0112581	0.012718	-0.0304632	-0.0251723	-0.0125169
KHU62	-0.0105627	-0.0061565	-0.0177563	-0.0151153	-0.00591968	-0.0062631	-0.0183356	-0.00704748	-0.00164642	-0.00112726	-0.00842098	-0.0206155	-0.00669661	-0.020461	-0.0154549	-0.015518	-0.0108314	-0.00535753	-0.0213343	-0.0117825	-0.0200395	-0.0242796	-0.00731555	-0.0262879	0.00432853	-0.014576	-0.00383825	-0.0304525	-0.00231565	-0.00580833	-0.0164537	-0.0334971	-0.0238126	-0.0213957	-0.00874758	-0.010685	0.000928001	0.00341851	-0.0147871	-0.0119843	-0.011967	-0.0125163	-0.0131601	-0.00566081	-0.00393676	-0.00783678	-0.0145547	-0.0344485	-0.00750256
KHU63	-0.00805774	-0.024799	-0.023454	-0.0179292	-0.00674705	-0.00593697	-0.0148053	0.000263695	-0.0212501	0.00195444	-0.0240515	-0.0181746	-0.0139323	-0.0171229	-0.0238441	-0.0162813	-0.0201177	-0.00951721	-0.00889653	-0.000562246	-0.0283646	-0.0230563	-0.00487468	-0.0242956	0.017279	-0.0177744	0.0187247	-0.0148747	-0.0130759	-0.0244508	0.00924928	-0.0172143	-0.0136177	-0.00716359	0.00913729	0.00816113	-0.0145103	-0.0107381	-0.0165757	-0.0206297	-0.0207406	-0.000142534	-0.022895	-0.0185999	0.0175368	-0.020904	-0.0156384	-0.0175249	-0.0180065
KHU64	-0.0280788	-0.0246338	-0.0171369	-0.0226344	-0.00530027	-0.0237792	-0.0139353	-0.00175	-0.00769164	-0.0338951	-0.0191443	-0.0390928	-0.0176121	-0.0159966	-0.0114391	-0.0161162	0.00222013	-0.00486628	-0.0176389	-0.0258381	-0.0128836	-0.0162266	0.0113112	-0.0347683	-0.00844541	-0.0211338	-0.0145615	-0.0200284	-0.0188064	-0.00986697	-0.021025	-0.00186151	-0.0350486	-0.019751	-0.0194709	-0.00795083	-0.0105643	-0.0261452	-0.0269202	-0.00149605	-0.00154284	-0.00555263	-0.0280488	-0.0312514	-0.0128016	-0.0277239	-0.010603	-0.00934939	-0.0113049
KHU65	-0.00633083	-0.0144849	-0.00641125	-0.0332484	-0.0284104	-0.025806	-0.0067342	0.00308002	-0.0237527	-0.0194526	-0.0220042	-0.0258679	-0.00611748	-0.0218684	-0.0255135	-0.0307674	0.00224392	-0.0287455	-0.0165257	-0.00985762	-0.0274708	-0.0213294	-0.00263511	-0.0223765	-0.0197002	-0.0251473	-0.00909068	-0.0283354	-0.0219868	-0.0185585	-0.00812055	-0.00811786	-0.0269503	-0.0255587	-0.0243174	-0.0292026	-0.0273302	-0.00721689	-0.0135671	-0.0117255	-0.0117083	-0.0108477	-0.019502	-0.0127076	-0.00918919	-0.0139864	-0.0139756	-0.00496795	-0.0157669
KHU66	-0.0228596	-0.0153134	-0.0144811	-0.00978941	-0.016166	-0.0156763	-0.0326191	-0.0131284	-0.0315021	-0.0138728	-0.0204616	-0.0180452	0.0175978	-0.0203258	-0.0285208	-0.0144857	-0.00236545	-0.0116948	-0.00293554	-0.011391	-0.00189704	-0.0133785	0.00800727	-0.0331378	-0.00149605	-0.0137359	-0.0120339	-0.0187184	-0.0185217	-0.0268206	-0.00734696	-0.000487377	-0.0204093	-0.0243366	-0.000409811	-0.0211235	-0.0143168	-0.0237457	0.00188147	-0.00819637	-0.008115	0.00985569	-0.0368639	-0.0200725	-0.00489102	-0.012636	-0.0215969	-0.0150885	-0.0270409
KHU67	-0.0275912	-0.0204294	-0.0105614	-0.00356273	-0.0275621	-0.0180368	-0.0203687	-0.0308688	-0.0293768	-0.0287935	-0.00398165	-0.0236739	-0.00789658	-0.00275646	-0.0103106	-0.00960477	-0.0197854	-0.0163622	-0.0116402	-0.0198393	-0.0114348	-0.0130475	-0.00870777	-0.0172987	-0.0131485	-0.00219034	-0.0066403	0.00109392	-0.00236212	-0.0215551	0.00407045	-0.0251487	-0.00700529	0.0100866	-0.0146256	-0.0270726	-0.018856	-0.00758616	-0.0131674	-0.013761	-0.0136796	-0.0128832	0.0038395	-0.0171141	-0.0192991	-0.012305	-0.0117815	-0.0186024	-0.0352329
KHU68	-0.0247344	-0.0127664	-0.0148819	-0.0395403	-0.00400655	-0.00787453	0.00331509	-0.000264038	0.00584193	-0.0331781	-0.0217596	-0.0429898	-0.0363764	-0.00310384	-0.00892778	-0.0134767	-0.0284636	0.00213083	-0.0136537	-0.0174312	-0.019408	-0.00775557	-0.0088629	-0.00835404	-0.0247745	0.000730518	-0.00826934	-0.0162995	-0.0189225	-0.00254945	-0.0120414	0.00103428	-0.0288205	-0.0262113	0.00502091	-0.0406211	-0.0188189	-0.0197889	-0.00242843	-0.0145569	-0.0144115	-0.0348906	-0.00413376	-0.0106046	-0.019262	-0.00355258	-0.0145641	-0.0455442	-0.00520493
KHU69	-0.00760963	-0.0141616	-0.0381295	-0.0122904	0.0103626	-0.00132347	-0.0239056	-0.00153111	-0.0165725	-0.00861973	-0.00457077	-0.0120872	-0.00412805	-0.0156495	-0.0101308	-0.0223697	-0.00428969	-0.0215653	-0.00441119	-0.00120355	-0.00324453	-0.00895855	-0.0162179	-0.028077	-0.0128405	-0.0199537	0.00167812	-0.00699291	-0.00910321	-0.0154796	-0.0224082	-0.00881991	0.0014413	-0.00088393	-0.0171372	-0.0126022	-0.0319414	0.00476949	-0.0306104	-0.0100565	-0.00984699	-0.0229566	0.00376304	-0.0165497	-0.00425194	-0.0130864	-0.0128833	-0.00259403	-0.0213393
KHU70	-0.0328139	-0.013156	-0.0232178	-0.0159628	-0.0179176	-0.0148647	0.00196427	-0.0180201	-0.014093	-0.000116362	-0.0130494	-0.0225524	-0.00466039	-0.0135544	-0.0176481	-0.00457426	-0.0189203	-0.0172914	-0.00840401	-0.0228192	-0.0110182	-0.0180139	0.00471762	-0.0187406	0.00341693	0.00117402	-0.0266662	-0.025084	-0.0206578	-0.0281237	0.0059609	-0.0250526	-0.0120999	-0.0201926	-0.0183745	-0.00877693	-0.00197017	-0.021332	-0.0170444	-0.0324412	-0.0323598	-0.0161194	-0.0151611	-0.0050985	-0.0183699	-0.00656955	-0.0153381	-0.0172246	0.0030567
KHU71	-0.009975	-0.0126179	-0.0183862	-0.0299716	-0.0180845	-0.00964855	-0.0140952	-0.0156877	-0.0227829	-0.010152	-0.0116783	-0.0104794	-0.0166185	-0.0176304	-0.0233262	-0.0242864	0.00289332	0.00702144	-0.010237	-0.00984905	-0.0199004	-0.0125415	-0.0128798	-0.00756474	-0.0166157	-0.0227676	-0.0166439	-0.0279424	-0.0281302	-0.023228	-0.0133668	-0.0124669	-0.00233389	-0.0225383	-0.0158499	-0.0343848	-0.000342714	-0.0207939	-0.0154811	-0.0216498	-0.0216326	-0.00801951	-0.0168019	-0.0202608	-0.0115517	-0.0141701	-0.0229386	-0.0196344	-0.00364664
KHU72	-0.0172825	-0.032678	-0.00755824	-0.0223478	0.0050474	-0.00945837	0.011536	0.00526534	-0.0230413	-0.0441822	-0.0272525	-0.0339359	-0.00745672	-0.0201317	-0.0193551	-0.0440261	0.0016096	-0.0100908	0.00405141	-0.0250388	-0.0277206	-0.0150428	-0.000257535	-0.0257023	-0.00553138	-0.0246922	-0.00113788	-0.026855	-0.0417819	-0.0468767	-0.0150991	-0.0205435	-0.0472581	-0.0393942	-0.0281559	-0.0372065	-0.0107903	-0.0235516	0.0166866	-0.0320334	-0.0320801	-0.00673991	-0.0341705	-0.0133419	-0.0104643	-0.0183375	-0.043255	-0.032389	-0.0319093
KHU73	0.0014367	0.00308731	-0.0205601	-0.0160607	-0.00724956	-0.0152829	-0.00915587	-0.00581404	-0.00464246	-0.00630212	-0.0262843	-0.0221376	-0.0316731	-0.0151903	-0.0193481	-0.0137719	-0.0022284	-0.0186709	-0.00299074	-0.029005	-0.00329799	-0.0141386	-0.0126827	-0.030886	-0.00116675	-0.00904896	0.00848155	0.000643593	0.00109662	-0.0182887	0.00599119	-0.00547697	-0.021682	-0.020675	-0.0268031	-0.0161162	-0.0251379	-0.0236087	-0.0214999	-0.0156852	-0.0155397	-0.0168581	-0.00442896	-0.00628578	-0.0187882	-0.0121145	0.0123119	-0.0183478	-0.0142795
KHU74	-0.00952245	0.0144931	-0.0139605	-0.00298868	-0.00795543	-0.0288695	-0.0203714	-0.0329221	-0.0249577	-0.0127755	-0.0217353	-0.0229076	-0.0300079	-0.0135251	-0.012364	-0.0102483	-0.0239535	-0.0206585	-0.0206145	-0.00247554	-0.0159233	-0.0164466	-0.0313959	-0.0214668	-0.0258397	0.000882953	-0.00824507	-0.0255032	-0.021013	-0.00310193	-0.0203479	0.0132984	0.00119464	-0.00850013	-0.0292392	-0.0223332	-0.0105279	0.000293357	-0.0194502	-0.0270929	-0.0270756	-0.0107711	-0.0187204	-0.0238455	-0.00398593	-0.01564	-0.0240882	-0.0137348	-0.02165
KHU75	-0.00891842	0.00317773	-0.00496161	-0.0147527	-0.000943096	-0.00352942	-0.0036184	-0.016041	-0.0221108	-0.0185156	-0.0290776	-0.0253795	-0.0231238	-0.00279595	-0.00458266	-0.0200257	-0.0220037	-0.0251811	-0.0408375	-0.00129476	-0.00352799	-0.019303	-0.0187442	-0.0281682	-0.0227364	-0.0151746	-0.0318003	-0.0252837	-0.00778459	-0.0135202	-0.0149376	0.00614839	-0.00255897	-0.021674	-0.0165876	-0.00788722	-0.0164604	-0.005575	-0.0173723	-0.00149653	-0.00154332	-0.00946217	-0.0114518	-0.0101685	-0.0160703	-0.016574	-0.00893729	-0.00826046	-0.00758854
KHU76	-0.0251677	-0.00313873	-0.0101887	-0.00152381	-0.0175128	-0.0108071	-0.0126904	-0.0162055	0.000666435	-0.0141943	-0.0141826	-0.0143295	-0.023096	-0.00558785	-0.0155772	-0.0310843	-0.0111459	-0.00695373	-0.021713	-0.00158742	-0.0204822	-0.0124184	-0.037621	0.00274755	-0.00867446	-0.00969979	-0.0123554	-0.0219877	-0.0240339	-0.0052898	-0.0143972	-0.00965236	-0.00720927	-0.0202364	-0.0271335	-0.0222141	-0.025212	-0.0158646	-0.016191	6.92253e-05	-0.000105734	-0.0289157	-0.0184731	-0.0307114	-0.0123258	-0.0118681	-0.0188424	-0.012334	-0.00563829
KHU77	-0.00789325	-0.0296329	-0.0150228	-0.0317348	-0.0267687	-0.0153849	-0.0171401	-0.0175791	-0.00788452	-0.0330626	-0.0101733	-0.0183305	-0.0401059	-0.0100375	-0.00900455	-0.0377128	-0.00130507	-0.0272319	-0.00398989	-0.024493	-0.0261495	-0.00110362	-0.0257294	-0.0196453	-0.0139572	-0.0142776	-0.0119988	-0.0131081	-0.0194479	-0.0331938	-0.0319198	-0.00814228	-0.0158884	-0.0166116	-0.0440794	-0.043902	-0.0116543	-0.0159566	-0.0172443	-0.0250792	-0.0249338	-0.0406708	-0.0302282	-0.0205501	-0.0177367	-0.0103581	-0.0126543	-0.0181935	-0.00387188
KHU78	-0.0255161	0.00522823	-0.0163045	-0.013343	-0.00837689	-0.00474715	-0.0259835	-0.00854344	-0.0114732	-0.0087111	-0.00850711	-0.00301469	-0.0102432	-0.0354144	-0.0143875	-0.00490228	-0.0166209	-0.0108266	-0.00129841	-0.0225064	-0.00480981	-0.00975483	-0.00195462	-0.0112505	-0.00165324	0.00770288	-0.0227007	-0.0127877	-0.00746434	-0.0255039	-0.00615841	-0.0158963	0.00609208	-0.00533294	-0.00191275	-0.0223061	0.00558401	-0.0220445	-0.013912	-0.00130444	-0.00103081	-0.0120897	0.00200552	-0.00484978	-0.000177907	-0.0118961	-0.0195112	-0.0131309	0.00888064
KHU79	0.00985045	-0.0283586	-0.0279108	-0.0378941	-0.0311977	-0.0282729	-0.0164425	-0.0201498	-0.0176324	-0.0330699	-0.020562	-0.0289756	-0.0428047	0.011423	-0.0182398	-0.000359687	-0.00547776	-0.0261498	-0.0232862	-0.0326388	-7.49615e-05	-0.0125818	-0.0201615	-0.0463112	-0.0152461	-0.0310106	-0.0274502	-0.0363134	-0.0216981	-0.0158987	-0.0232759	-0.0232091	-0.0366586	-0.0178364	-0.0146726	-0.0299392	-0.0240937	-0.0314079	-0.0135348	-0.030854	-0.0306445	0.00469272	-0.0267751	-0.0119062	-0.0337006	-0.0244636	-0.02535	-0.0311456	-0.0263723
KHU80	-0.0250244	-0.0276673	0.000720683	-0.012659	-0.00416834	-0.00957432	-0.0182504	-0.0277893	-0.0231572	-0.014884	-0.00352958	0.0120239	-0.0144936	-0.00935352	-0.0108839	-0.0244045	-0.0343288	-0.00501602	-0.023428	0.000478468	-0.0129693	-0.0101603	-0.0135105	-0.0238958	-0.0196174	-0.00372484	0.00297564	-0.00986079	-0.0122274	-0.0307155	-0.0232254	-0.00540765	-0.00168291	-0.00663554	-0.00174144	0.00426746	-0.00411346	-0.000982117	-0.0252756	-0.00843859	-0.00848538	-0.00102431	-0.00737154	-0.0141628	-0.0105803	-0.00672627	-0.0113295	-0.00116834	-0.00254708
KHU81	-0.00297789	-0.0172199	-0.0126067	-0.0427121	-0.0266596	-0.0312966	-0.0238237	-0.0215072	-0.0249496	-0.0247509	-0.00782123	-0.0210411	-0.0211564	0.0100655	-0.0229937	-0.0169048	-0.00997531	-0.0221884	-0.0118271	-0.0410454	-0.0261044	-0.0163103	-0.00915096	-0.0335704	-0.0256393	-0.0402503	-0.015222	-0.0174207	-0.0133149	-0.0150774	-0.0138674	-0.0328974	-0.0430786	-0.0301521	-0.0060331	-0.0368719	-0.0228238	-0.0332781	-0.0299518	-0.0329805	-0.0329632	-0.0112757	-0.0299909	-0.0221071	-0.0168585	-0.0331266	-0.00434251	-0.0305165	-0.0131189
KHU82	-0.00933924	-0.0197362	-0.0308234	-0.0384356	-0.00552932	-0.00766705	-0.0026294	-0.022806	-0.00695945	-0.0204104	-0.00457013	-0.00926691	-0.0154701	-0.00686951	-0.00103034	-0.00455395	-0.0086467	-0.0240639	-0.00370565	-0.0347183	-0.0200337	-0.000627122	-0.0131412	-0.0364713	-0.0166208	-0.0278994	-0.00543446	-0.0219236	-0.0291606	-0.0184909	-0.0253554	-0.0124079	-0.00714519	-0.00113963	-0.012843	-0.0162543	-0.0249557	-0.0170822	-0.00439977	-0.0203733	-0.0206123	-0.0306459	-0.0257786	-0.0253925	-0.0121335	-0.0206475	-0.013139	-0.0204085	-0.0126874
KHU83	-0.0115994	-0.0176388	-0.0227662	-0.0149985	0.0137424	0.00769558	-0.0257807	-0.0337815	0.00295613	-0.00985397	-0.0027931	-0.016077	-0.0222802	-0.00765579	-0.0177733	-0.0253341	-0.00206344	-0.0153659	-0.0129509	-0.00525744	-0.0179362	-0.00205424	0.0228561	-0.00963777	-0.0077305	0.00143337	-0.0201908	-0.00957289	-0.0116191	-0.0151759	-0.013261	-0.0258186	-0.00921314	-0.0187797	-0.00376053	-0.0363296	-0.0226019	0.00135644	0.0028884	-0.0191089	-0.0190916	-0.0160523	-0.0241938	-0.0222057	0.0129697	-0.00752779	-0.007517	-0.0233095	-0.00712949
KHU84	0.00108742	-0.018922	-0.0232805	-0.00679749	-0.0167627	-0.0134534	-0.000213121	-0.0280797	-0.0287665	-0.0207497	-0.0338749	-0.0324838	-0.0190776	-0.00368423	-0.0100208	-0.0311032	-0.00770433	-0.0144062	0.00287603	-0.0261501	-0.0138365	-0.0224342	0.00106632	-0.0225841	-0.00971866	0.00713517	-0.0248705	-0.0173285	-0.0189902	-0.0124219	-0.0292193	0.00897692	-0.00389583	-0.00218383	0.000595531	0.00147778	0.0073233	-0.00896252	-0.0124931	0.00408758	0.00423304	-0.0227826	-0.0202863	-0.0151581	-0.0127291	0.00368516	0.0135647	-0.00632908	-0.00335018
KHU85	-0.0221782	-0.0193741	-0.0154017	-0.0220527	-0.016638	-0.00974008	-0.00322851	-0.0212904	-0.0132619	-0.00684714	-0.0170887	-0.0255023	-0.00857151	-0.0146459	0.00503518	-0.00925438	-0.0211653	-0.020818	-0.0149425	0.00582385	-0.0122379	0.00402857	-0.042065	-0.0146413	-0.000558281	-0.00196811	-0.0211572	-0.00803997	-0.00598488	-0.0354953	-0.023263	-0.00262559	-0.011397	-0.00622455	-0.0222856	-0.00333193	0.00571773	0.00115911	-0.0107023	-0.00995009	-0.0101251	-0.0109307	-0.00612748	-0.0206727	-0.00382509	-0.00650753	-0.00508692	0.00302355	0.00388772
KHU86	-0.0147451	-0.0168113	-0.0207211	-0.0100697	-0.00715423	-0.0151876	-0.0184807	-0.0196888	-0.0278093	-0.0183826	-0.0156793	-0.000702626	-0.0176718	-0.00221429	-0.0133571	-0.0277108	-0.0134758	-0.00639983	-0.00187008	-0.00949247	-0.0155066	0.00242602	0.00292076	-0.00349135	-0.0159387	0.000338406	-0.0187866	-0.011565	-0.0136753	-0.0193468	-0.000514025	0.0031414	-0.00466879	-0.00616095	-0.017608	-0.0101893	-0.00825284	-0.0151825	-0.0219814	-0.0167434	-0.0167261	0.00297485	-0.0115109	-0.00740803	-0.0145915	-0.00311161	-0.00829155	-0.0285699	-0.00335414
KHU87	-0.0225116	-0.00881341	-0.0158633	-0.0194383	-0.018958	-0.0115474	-0.000614115	-0.0348249	-0.0168636	-0.0270463	-0.0222283	-0.0205809	-0.00890494	-0.0293339	-0.0231103	-0.00984413	-0.0205374	-0.0217282	-0.0171985	-0.0030967	-0.00943124	-0.0218099	-0.00144942	-0.0101044	-0.011914	-0.00794084	-0.0189273	-0.0213822	-0.0268249	-0.0197438	-0.022443	-0.0321168	-0.000708178	-0.00783963	-0.00967425	-0.044294	6.54183e-05	-0.0299982	-0.00622947	-0.0150897	-0.014752	-0.033565	-0.0147276	-0.0169048	-0.018449	-0.00716137	-0.0451518	-0.0148686	0.0109879
KHU88	-0.0141972	-0.00934241	-0.021519	0.00611444	-0.030253	-0.0189333	7.44598e-05	-0.0139502	-0.0273896	-0.0157199	-0.0152596	-0.0140608	-0.0205844	0.00230674	-0.0251773	-0.0178708	-0.00293094	-0.0175791	-0.00632068	-0.00176729	-0.0189319	-0.0179812	-0.00736139	-0.0263338	0.00114262	-0.0137887	-0.0104206	-0.0212704	-0.026649	-0.0104681	-0.00368296	-0.0170736	-0.0075814	0.00572963	-0.0206488	-0.0264312	0.0056243	-0.0244394	-0.00220858	-0.0188229	-0.0187415	0.000126329	-0.0212163	-0.0112178	-0.0167992	-0.0249928	-0.0147928	-0.0143723	-5.06925e-05
KHU89	-0.0247585	-0.0118293	-0.00728018	-0.00931719	0.00981127	0.00594329	-0.000682164	-0.0334191	-0.00815228	-0.0193603	-0.0241548	-0.0230841	-0.0251219	-0.0282485	-0.00715756	-0.00888685	-0.018683	-0.0265384	-0.0146391	-0.00419008	0.0118404	-0.0353995	0.0061725	-0.00280293	-0.015827	-0.00653497	-0.021815	-0.0321522	-0.0291999	-0.0182739	-0.0157182	-0.0162922	-0.00385221	-0.01124	-0.0246736	-0.0332757	-0.0181381	-0.0267981	-0.0136671	-0.00657066	-0.00642521	-0.0246614	-0.0390831	-0.0417089	-0.0165305	-0.014663	-0.0293273	0.00102	-0.0258638
KHU90	-0.0187299	0.00624689	-0.0234884	-0.0191812	-0.0122926	-0.0137895	-0.00541955	-0.0159837	-0.0366645	0.00646991	-0.0142812	-0.0239765	-0.010314	-0.0187594	-0.0162526	-0.0150981	-0.0208571	-0.0198049	-0.0200173	0.00119766	-0.0146212	-0.0195021	-0.00862592	-0.0146535	-0.00505631	-0.0407506	-0.0132872	-0.0150372	-0.0201594	-0.0101306	-0.0169951	-0.0187226	-0.0171767	-0.00527552	-0.001599	-0.0175706	0.00205279	-0.00500507	-0.0197502	-0.003554	-0.00347263	-0.0198504	0.00328051	-0.00504869	-0.025241	-0.00389234	-0.0163137	-0.0223015	-0.0138755
KHU91	-0.0234017	0.00625324	-0.00387267	-0.000718964	-0.0109405	-0.0221781	-0.00586179	-0.0209759	-0.0168565	-0.00140595	-0.00248363	-0.000579853	-0.0236369	-0.00375767	-0.0106069	0.00330002	-0.0317448	-0.00813546	-0.0112957	-0.0164829	-0.0187802	-0.0101396	-0.00317252	-0.0281046	-0.00351197	-0.00351197	-0.0287889	-0.018171	-0.0110533	-0.00217796	-0.0117339	-0.00205471	-0.00352069	-0.00161644	-0.00607846	-0.0195508	-0.0124877	0.00179407	-0.0106441	-0.0101482	-0.00987459	-0.00138819	-0.00645376	-0.0106176	-0.00870127	-0.0128576	-0.0195115	-0.0263964	0.0143274
KHU92	-0.0122571	-0.0102861	-0.0222063	-0.0164893	-0.0132534	-0.00545825	-0.0204145	-0.0041279	0.00851454	-0.0188424	-0.00998721	-0.000713888	-0.0139021	-0.0271538	-0.0178542	-0.0304776	-0.000670426	-0.0273662	-0.0189915	-0.0216795	-0.0155819	-0.0225776	-0.00824095	-0.0199079	0.00551787	-0.00319742	0.000619324	-0.0095897	-0.0193259	-0.0294832	-0.0125088	-0.0274375	-0.00621805	-0.0179635	-0.0148637	0.0028083	-0.0319107	-0.0396735	0.00543491	-0.035531	-0.0355137	-0.0196577	-0.0226086	-0.0108798	-0.0104374	-0.0188873	-0.0390627	-0.0366556	-0.021565
KHU93	-0.0186338	-0.00435885	0.00230499	-0.0173549	-0.0182203	-0.0261896	-0.0190372	-0.0131961	-0.0148442	0.00284922	-0.0183505	-0.0111279	-0.0303399	-0.0055263	-0.0177585	-0.00385158	-0.00211277	-0.0195806	-0.00268286	-0.0157523	-0.00170844	-0.0211362	-0.00904246	0.000181688	-0.00681859	-0.0014997	-0.000502605	-0.0320513	-0.021345	-0.0156097	-0.0051077	-0.0125386	-0.00926247	-0.0123567	-0.0117562	-0.0176026	-0.0128465	0.00316551	-0.00728605	-0.0235159	-0.0234986	-0.0163579	0.00446605	-0.0107841	0.00606353	0.00126634	0.00191796	-0.0176554	-0.0178166
KHU94	-0.0164789	0.00208959	-0.005473	-0.021416	-0.0182442	-0.0321092	-0.0107944	-0.0153989	-0.0228785	-0.0122342	-0.0101078	-0.0132025	-0.0153684	-0.0216992	-0.0060553	-0.0159872	-0.00136773	-0.00409649	-0.0119348	-0.0115468	0.0134553	-0.015585	-0.0161796	-0.0165679	-0.00991853	-0.0112002	-0.00437154	-0.0154136	-0.0118846	-0.0187096	-0.0155772	-0.0353121	-0.00640268	-0.0155848	0.0100722	-0.0135893	-0.0119733	-0.0135841	-0.00288827	-0.0253982	-0.0255732	-0.0236873	-0.0142701	-0.00369486	-0.00869952	-0.0228528	-0.0171387	-0.0186406	-0.0105351
KHU95	-0.0323641	-0.0220623	-0.0079007	-0.0290985	0.00207753	-0.0101212	-0.00546809	-0.00327975	0.00551771	-0.00267841	-0.0126636	-0.0249863	-0.00908085	9.65081e-05	0.00183436	-0.013865	-0.00584608	-0.00671644	-0.00308385	-0.0117957	-0.0188992	-0.00961778	0.00728221	-0.0131	-0.00574567	-0.0242657	-0.0102597	-0.0191871	-0.0050203	-0.035556	-0.00140738	-0.014798	-0.0328615	-0.0260229	-0.0136951	-0.0176832	-0.00280198	-0.0245989	0.00737247	-0.0146889	-0.0148639	-0.012209	-0.00804664	-0.00971121	-0.0200348	-0.0261136	-0.010787	-0.0387553	-0.0310983
KHU96	-0.0219376	-0.0120843	-0.0423323	-0.0114947	-0.027676	-0.0256484	-0.0281725	-0.0284193	-0.0214803	-0.0126944	-0.00313429	-0.0158414	-0.011471	-0.0189552	0.0038019	-0.0247141	-0.0254745	-0.0180782	0.00170334	-0.0273869	-0.00975435	0.00849868	-0.00869349	-0.0090818	0.000195012	-0.0105709	-0.0177765	-0.0158738	-0.0225981	0.00101635	-0.0353263	-0.010908	-0.00538894	-0.0281566	-0.0187127	-0.00289906	-0.0110877	-0.0181456	-0.0189206	0.00118465	0.00120194	-0.0269671	-0.00601501	-0.0250461	-0.00717311	-0.00536974	-0.0142665	-0.0171783	-0.00125463
KHU97	-0.0145333	-0.00807646	-0.024098	-0.0225464	0.000362992	0.00194207	-0.00532422	-0.00640411	-0.00106714	-0.00368804	0.000104598	-0.0156785	-0.0185494	-0.00373277	-0.0230782	-0.0171816	-0.00313889	-0.011571	-0.0107581	-0.0104983	-0.000235328	-0.0169716	-0.0158361	-0.0111618	-0.00810104	-0.00662713	-0.0288922	-0.0133398	-0.0112206	-0.0220829	-0.0158104	-0.00613112	-0.0249636	-0.0164588	-0.00541273	-0.0195259	0.00349386	-0.01747	-0.00965791	-0.0259518	-0.0260627	-0.0225107	-0.00303246	-0.018603	-0.0118164	0.00440562	-0.0219858	-0.0122092	0.00640599
KHU98	0.00121082	-0.0128389	-0.0216191	-0.0348706	-0.0222145	-0.0213404	-0.0243131	-0.0250085	-0.00621408	0.0178876	-0.0215117	-0.020441	-0.0287589	-0.0109304	-0.0175874	-0.0231617	-0.0281516	-0.0117836	-0.0109707	-0.0305766	-0.0289007	-0.0117371	-0.0238027	-0.0172059	-0.0224759	-0.0375355	-0.033911	-0.0276506	-0.00528123	-0.0143491	-0.0315951	-0.0276192	-0.0376723	-0.014044	-0.00229296	-0.0183927	0.00148698	-0.0166572	-0.0155739	-0.0137323	-0.0135227	-0.0281703	-0.0204833	-0.0351568	-0.0222182	-0.0215683	-0.022711	-0.0392725	-0.0127111
KHU99	-0.013921	-0.0132317	-0.0208583	-0.034238	-0.00280563	-0.0124411	-0.0172722	-0.0222612	-0.0233325	-0.0300547	0.0021267	-0.0108368	-0.0194751	-0.0167061	-0.00990568	-0.0114427	0.0275924	-0.000385066	0.00517001	-0.0132824	-0.00109696	-0.0089898	-0.00586765	-0.0153557	-0.00511769	-0.0148583	-0.0123232	-0.00183344	-0.000355087	-0.0423617	-0.000394901	-0.0371118	-0.0178149	-0.0395572	-0.0296006	-0.0226304	-0.0143498	-0.0270469	0.00729554	-0.0153426	-0.0152612	0.00540096	-0.0341413	-0.0252962	0.00161245	-0.0122845	-0.00740343	-0.0506875	-0.0141932
KHU100	-0.0189603	-0.00526204	-0.0207068	-0.0103117	-0.00624279	-0.0149811	-0.000779558	0.00115245	-0.0210022	0.000151708	-0.0298274	-0.0139535	-0.0331015	-0.0100822	-0.000526239	-0.0193657	-0.00897568	-0.0106791	-0.0182611	-0.00858103	0.00148968	0.0110274	-0.0373732	-0.0193056	-0.0223327	-0.00477396	-0.016978	-0.0207146	-0.0157117	-0.0198452	-0.0177381	0.000656441	-0.00394961	-0.0154387	-0.0189395	-0.0159425	-0.00695691	-0.0102339	0.00199996	-0.00077242	-0.000819213	-0.0143774	-0.0118811	-0.0200181	-0.00605419	0.00202931	-0.000651392	0.000409944	-0.0175022
KHU101	-0.00961794	-0.0137989	-0.0123898	-0.0257696	0.00175378	-0.0133287	-0.00803474	-0.0159715	-0.0168506	-0.0347873	-0.0222794	-0.0140314	-0.0239514	-0.0129798	0.00477885	-0.0147655	0.0046602	-0.0127436	-0.0311555	-0.0134651	-0.0242214	-0.0125689	-0.0136763	-0.0104759	-0.00908132	-0.014208	0.000118398	-0.0208566	-0.0281576	-0.0108874	-0.0275566	0.00717911	-0.0205609	-0.0192334	-0.0208758	-0.0247997	-0.00504822	-0.012042	-0.0026919	0.0127353	0.0126244	-0.0333597	-0.0184955	-0.0222748	-0.01222	-0.0184911	-0.0105981	-0.00934448	-0.0154654
KHU102	-0.0124308	-0.0118055	-0.0233412	-0.0247374	-0.013363	-0.0137705	-0.00405477	0.0117833	0.00648244	-0.0333707	-0.0357941	-0.0213941	-0.0301607	-0.0156003	-0.02277	-0.0148228	-0.00648342	0.000400268	-0.00718167	-0.016278	-0.0320327	-0.00519256	-0.00963221	-0.00527838	-0.015611	-0.0197123	-0.0128836	-0.0044445	-0.00809279	-0.025876	-0.0110163	-0.0156276	-0.0114543	-0.0237124	-0.00254121	0.00577468	-0.0167686	-0.0230574	0.0272417	-0.0203247	-0.0203074	-0.014897	-0.0154127	0.00612079	-0.0202235	-0.03835	0.0107484	-0.0115806	-0.0160994
KHU103	-0.00835055	-0.00951959	-0.0153519	-0.0376392	-0.0142172	-0.00706287	-0.00362729	-0.0265595	-0.0107129	-0.0135901	-0.0288942	-0.0252602	-0.0294769	-0.00440691	-0.013435	-0.0146516	-0.0125924	-0.0133987	-0.0209165	-0.0361007	-0.0155845	-0.0220034	-0.0266353	-0.0266391	-0.013261	-0.0335753	-0.00918792	-0.0154879	-0.0150349	-0.0276273	-0.0301983	-0.0337842	-0.016538	-0.0116859	-0.016981	-0.0189825	-0.011599	-0.019554	-0.0169967	-0.032073	-0.0319276	-0.0103682	-0.0254307	-0.0181878	-0.034407	-0.0285023	-0.00548569	-0.0215986	-0.0195169
KHU104	-0.0264204	-0.0107356	-0.029	-0.0121326	-0.00806361	-0.0343606	-0.0182366	-0.0204059	-0.0330763	-0.0210863	0.000713704	-0.0158384	-0.00602088	-0.0104932	0.00399717	-0.0334264	-0.0148337	-0.0138457	-0.0138017	-0.00322455	-0.00116421	-0.0169393	-0.00042377	-0.030098	-0.0173607	-0.0228719	-0.0279627	-0.00222111	0.00585779	-0.0266645	-0.0345543	-0.00795717	-0.020125	-0.0125174	-0.0124295	-0.0108423	-0.023645	-0.0128878	-0.0168029	-0.0267525	-0.026543	-0.0104307	-0.0090239	-0.0258762	-0.00627293	-0.00709697	-0.0225943	-0.00954941	-0.015414
KHU105	-0.0160036	-0.0176212	-0.0271703	-0.02658	-0.0324439	-0.0223418	-0.0111521	-0.0264584	-0.00900978	-0.0405962	-0.0195012	-0.0197762	-0.0265562	-0.00584386	-0.0233309	-0.0287129	0.00481105	-0.0206672	-0.00831931	-0.0235676	-0.00843431	-0.00145988	-0.0296103	-0.0361505	-0.0291166	-0.0345637	-0.0101122	-0.0252556	-0.0148697	-0.0310509	-0.021446	-0.00888305	-0.0300225	0.00123176	-0.0118174	-0.0348381	-0.0246349	-0.00958415	-0.0326601	-0.0385084	-0.0382348	-0.0177008	-0.0268677	-0.0109735	-0.0191182	-0.0128932	-0.00890922	-0.02028	-0.016468
KHU106	-0.0201523	-0.0115807	-0.0308064	-0.0236796	-0.0375539	-0.0279003	-0.0328596	-0.0459871	-0.0419959	-0.0196885	-0.0108333	-0.0178371	-0.0143637	-0.0210149	-0.0186362	-0.0178022	0.0109797	-0.00661635	-0.0113146	-0.00381335	-0.0116859	-0.0220139	-0.0163925	-0.0101162	-0.011349	-0.00289001	-0.0222072	-0.0239573	-0.0179931	-0.0114889	-0.0170076	-0.021683	-0.0151386	-0.039188	-0.0210287	-0.0153402	-0.0330132	-0.00431269	-0.0309773	-0.0283026	-0.0282212	-0.00409855	-0.0363353	-0.0243502	-0.0195502	-0.0122997	-0.0158135	-0.0234675	-0.0175408
KHU107	-0.0129444	-0.0198809	0.0120317	-0.0183301	-0.00932671	-0.0290232	-0.0153343	-0.0279492	-0.0266494	-0.00043297	0.00592299	-0.00896299	-0.0269575	-0.00944932	-0.00585306	0.005811	-0.00565129	-0.0179284	-0.00679813	-0.0241611	-0.00755396	-0.0221755	-0.00674943	-0.0168784	-0.0138176	0.00944454	-0.0285208	-0.0158522	-0.0287926	-0.0139575	-0.0121067	-0.0158849	-0.0286936	-0.00769259	-0.00452873	-0.0278058	-0.00267128	0.00154948	-0.0338304	-0.00770132	-0.00761994	-0.00848967	-0.0220783	-0.0262421	-0.0115733	-0.0169472	-0.0147576	-0.00876186	-0.0156517
KHU108	0.00984855	-0.0293858	-0.03509	-0.0284758	-0.0103086	-0.0248143	-0.0191359	-0.0107955	-0.0163527	-0.0135906	-0.0185773	-0.044037	-0.0237739	-0.00293348	-0.0131791	-0.00305308	-0.00637683	-0.0172441	-0.0109201	-0.00790467	-0.0186609	-0.00809787	0.0171329	-0.0226664	-0.0172987	-0.0225535	-0.0326428	-0.0247163	-0.0204183	-0.0295503	-0.0073211	-0.0405134	-0.0290987	-0.0313598	-0.0175582	-0.0424373	-0.0144191	-0.0382667	0.0111353	-0.0168217	-0.0167404	-0.0159439	-0.0417724	-0.0377336	-0.0161438	-0.0370899	-0.0111255	-0.0415289	-0.0348973
KHU109	0.00169652	-0.00940539	-0.0469588	-0.0400883	-0.0380059	-0.0225208	-0.0304279	-0.0209982	-0.0203393	-0.0455815	-0.0164761	-0.0263636	-0.0314133	-0.00256246	-0.0137053	9.42501e-06	-0.00389107	-0.0228969	-0.0206101	-0.0288733	-0.0215582	-0.0190696	-0.0219071	-0.0369064	-0.034935	-0.0112884	-0.0126624	-0.0261396	-0.00678211	-0.0229632	-0.0245088	-0.0050249	-0.0365458	-0.0168906	-0.0287862	-0.0142543	-0.0294921	-0.0280269	-0.00272013	-0.0356115	-0.0355942	-0.0494087	-0.0255729	-0.0255713	-0.0142989	-0.0369111	-0.0226739	-0.0257139	-0.0218378
KHU110	-0.00984159	-0.00722974	-0.0253019	-0.0120231	-0.0246798	-0.0329695	-0.0211391	-0.011453	-0.0212396	-0.0448157	-0.000586674	-0.0145114	-0.026418	0.00204834	-0.00736425	-0.031074	0.0114857	-0.0153383	-0.0113212	-0.0332341	-0.0197029	-0.000424563	-0.00595363	-0.0387039	-0.0186611	-0.0377578	-0.0115761	-0.0165303	-0.0093486	-0.0165581	-0.0165016	-0.0184214	-0.0198233	-0.0135614	-0.00732158	-0.0371992	-0.0118083	-0.0160465	-0.00752953	-0.0403569	-0.0404677	-0.0301229	-0.0416609	-0.0324954	-0.0068684	-0.0268533	-0.0316487	-0.0221284	-0.0299154
KHU111	-0.00732189	-0.0407888	-0.0373932	-0.0419294	-0.00902311	-0.0122503	-0.0125956	-0.00995866	-0.0183355	-0.0243528	-0.0156898	-0.0300631	-0.0331263	0.00437579	-0.0227878	-0.00439501	0.00695625	-0.0171762	-0.0232843	-0.0335982	-0.00552012	-0.0038005	-0.000293859	-0.0286864	-0.0112711	-0.0213321	-0.000789709	-0.008884	-0.00432966	-0.0309563	-0.0341681	-0.000201383	-0.0121129	-0.00418484	-0.0163368	-0.0326929	-0.0250531	-0.0355714	0.0109468	-0.030788	-0.0307066	-0.0452901	-0.0282471	-0.0223498	-0.00627119	-0.0304214	-0.0228489	-0.0294775	-0.016053
KHU112	-0.0125918	-0.0224761	-0.0103652	-0.00913399	0.000958774	-0.00374229	-0.0210055	0.00790544	-0.0082254	-0.014499	-0.0441577	-0.0265536	-0.00577787	-0.017043	-0.00242446	-0.0191492	0.000404709	-0.0137949	-0.023043	-0.00157171	-0.0121357	-0.0224637	-0.0104981	-0.0158849	-0.00654402	-0.0169895	-0.00509834	-0.00941173	-0.0289526	-0.0178984	-0.0254679	-0.00265161	-0.0226376	-0.0147095	-0.0265411	-0.0344382	-0.0207746	-0.0327027	-0.0226477	-0.00984794	-0.00976657	-0.00685539	-0.00230851	-0.00762581	-0.0174367	-0.00922503	-0.00889383	-0.0111648	-0.00562258
KHU113	-0.00995152	-0.0124022	-0.0184909	-0.0301404	-0.017997	-0.00956099	-0.0138154	-0.0156002	-0.0226312	-0.0102567	-0.0120393	-0.0108404	-0.016531	-0.0179273	-0.02279	-0.0243911	0.00310904	0.007109	-0.0104058	-0.00976149	-0.019941	-0.012518	-0.0129845	-0.00766943	-0.0168485	-0.0230646	-0.0169409	-0.0282393	-0.028363	-0.0232686	-0.0131511	-0.0123153	-0.00263083	-0.0221303	-0.0156982	-0.0344254	-0.000383321	-0.0207704	-0.0156498	-0.0216905	-0.0216732	-0.00806012	-0.0170348	-0.0204937	-0.0115923	-0.0142747	-0.0228511	-0.0198032	-0.00355908
KHU114	-0.0216246	-0.00485042	0.00309509	-0.0328418	-0.028837	-0.0403308	-0.00921139	-0.00689489	-0.00988871	-0.00892096	-0.00250092	-0.0060442	-0.0226289	-0.0144768	0.00379445	-0.00870079	-0.0197786	-0.00866542	-0.0300252	-0.00605467	-0.0200151	-0.020218	-0.0058813	-0.0231875	-0.0010941	-0.0174353	-0.000673757	-0.0323506	-0.00562354	-0.0380177	-0.0141223	-0.00213609	-0.0156497	-0.027331	-0.0161568	-0.0124549	-0.00808328	-0.0182812	0.00132218	-0.0339403	-0.033923	-0.00467371	-0.031912	-0.0403694	-0.0210225	-0.0212698	-0.0362544	-0.0237222	-0.0057479
KHU115	-0.00269729	-0.0241806	-0.0268729	-0.0311528	0.00258655	-0.0185839	-0.00483091	-0.0115501	-0.0148643	-0.017293	-0.010104	-0.0411389	-0.0180561	-0.00734077	-0.00643599	-0.0216227	-0.00264558	-0.0132566	0.00697354	-0.0118634	-0.0262724	-0.0149403	-0.00989568	-0.0163719	0.000787145	-0.0114527	-0.0118654	-0.0214336	-0.0070746	-0.0155017	-0.0109594	-0.0157629	-0.0178697	-0.0261547	-0.00613699	-0.00948422	-0.0120977	-0.0312031	0.00538225	-0.0270606	-0.0271715	-0.0171471	-0.000168072	-0.0165717	-0.0123484	-0.0201575	-0.0180961	-0.025686	-0.0123256
KHU116	-0.0244609	-0.0219772	-0.0146726	-0.0275396	-0.00456617	-0.0174058	-0.00717739	-0.00928261	-0.0151602	-0.0288674	-0.0148215	-0.0329757	-0.0208512	-0.0139167	-0.0079494	-0.0175609	-0.00415899	-0.0241261	0.000717987	-0.032089	-0.024069	-0.0214522	0.000125853	-0.0344828	0.00491305	-0.00937747	-0.00991837	-0.0207041	-0.00897251	-0.0295754	0.00829009	-0.0315669	-0.0196395	-0.0425994	-0.00342092	-0.0200974	-0.00842035	-0.0356644	0.00944406	-0.0291507	-0.0293898	-0.0222491	-0.0164206	-0.0154577	-0.0125802	-0.0259004	-0.0174307	-0.0192531	-0.0267838
KHU117	-0.0145553	-0.00758584	-0.0202751	-0.0323731	-0.0180509	-0.0208935	-0.0111778	-0.0179611	-0.0278759	-0.0346622	-0.0168995	-0.0171745	-0.0111378	-0.0225952	-0.00720769	-0.0134228	0.0186273	-0.0236407	-0.0228918	-0.00308671	-0.0121127	-0.0232097	-0.0302127	-0.00772337	-0.0240157	-0.0101737	-0.0254537	-0.00849157	-0.00938429	-0.0249246	-0.0242914	-0.0372334	-0.0224223	-0.0147506	-0.016393	-0.0140368	-0.0219691	-0.0180688	-0.0148066	-0.0215521	-0.0215348	-0.00657606	-0.0206133	-0.0228546	-0.0152349	-0.0257995	-0.0195086	-0.0235098	-0.0102136
KHU118	-0.0148658	-0.0296845	0.00498363	-0.015317	-0.0107354	-0.00915635	-0.0277012	-0.00987665	-0.0189584	-0.0216433	-0.0300265	-0.0258798	-0.029007	-0.0164973	-0.0150799	-0.0227048	-0.0121226	-0.034653	-0.0357625	0.0180066	-0.00793735	-0.00865289	-0.0203339	-0.0302065	-0.031952	-0.0181741	-0.0247388	-0.0268093	-0.0298168	-0.0317074	-0.0328685	-0.018383	-0.0286925	-0.0197391	-0.0271489	-0.0119762	-0.0206134	-0.0125477	-0.00300533	-0.0344869	-0.0344696	-0.0145764	-0.0217568	-0.0196404	-0.0284901	0.00964837	-0.0418636	-0.0219619	-0.00578184
KHU119	-0.0239722	-0.00976133	-0.0209767	-0.0207708	-0.0265065	-0.0201853	-0.0409731	-0.015779	-0.0472897	-0.0333131	-0.0198439	-0.0217211	-0.021516	-0.0190673	-0.0269419	-0.0241213	-0.0171277	0.00238034	0.000565869	0.00877199	-0.0104432	-0.0230782	-0.00963872	-0.0273294	-0.0132464	-0.0293953	-0.00385443	-0.0248294	-0.0315537	-0.0282536	-0.0210839	-0.0262719	-0.0173564	-0.0356383	0.00379651	-0.0354372	-0.0137632	-0.0231921	-0.00198667	-0.0195622	-0.0194168	-0.0111867	-0.0215712	-0.0185577	-0.0143985	-0.0132359	-0.0332191	-0.0392068	-0.00719833
[truncated: 206 more columns]
