# Supplementary material for: A genome-wide scan for signatures of selection in Azeri and Khuzestani buffalo breeds
Source: BMC Genomics. 2018 Jun 11;19:449. doi: 10.1186/s12864-018-4759-x (PMC5996463; doi:10.1186/s12864-018-4759-x)
Supplement: Supplementary file 5 — Adjecent r2 information. (XLS 67 kb) [file 12864_2018_4759_MOESM5_ESM.xls]

## Sheet: R2 in Regions detected as SOS
	SNPID	Chr	BPPos	Dist	DistKb	r2	Dp
Peak 1
	Affx-79571274	2	65531919	32011	32.011	0.143	0.773	Mean R2 for Peak 1:	0.414346
	Affx-79524300	2	65563930	29159	29.159	0.492	0.967	MeanDp for Peak1:	0.754077
	Affx-79575474	2	65593089	38431	38.431	0.033	0.194
	Affx-79563622	2	65631520	22695	22.695	0.556	0.949
	Affx-79582037	2	65654215	21988	21.988	0.94	0.969
	Affx-79557745	2	65676203	37608	37.608	0.926	0.966
	Affx-79541854	2	65713811	32589	32.589	0.066	0.293
	Affx-79524875	2	65746400	27405	27.405	0.001	0.045
	Affx-79583223	2	65773805	19510	19.51	0.092	0.507
	Affx-79563879	2	65793315	31668	31.668	0.773	0.886
	Affx-79607539	2	65824983	26917	26.917	0.63	0.819
	Affx-79599967	2	65851900	26932	26.932	0.12	0.928
	Affx-79598510	2	65878832	72355	72.355	0.175	1
	Affx-79547939	2	65951187	39150	39.15	0.335	0.674
	Affx-79583224	2	65990337	29808	29.808	0.33	0.797
	Affx-79572445	2	66020145	66951	66.951	0.033	0.265
	Affx-79599968	2	66087096	32284	32.284	0.789	0.961
	Affx-79563023	2	66119380	36316	36.316	0.236	0.74
	Affx-79527037	2	66155696	35188	35.188	0.214	0.714
	Affx-79540219	2	66190884	90636	90.636	0.886	0.953
	Affx-79604262	2	66281520	47961	47.961	0.181	0.692
	Affx-79529832	2	66329481	41929	41.929	0.462	0.907
	Affx-79576357	2	66371410	31812	31.812	0.936	1
	Affx-79595426	2	66403222	32291	32.291	0.223	0.947
	Affx-79578764	2	66435513	111559	111.559	0.804	1
	Affx-79589457	2	66547072	66210	66.21	0.397	0.66
Peak 2
	Affx-79550334	2	111458761	22912	22.912	0.387	0.644	Mean R2 for Peak 2:	0.391871
	Affx-79585136	2	111481673	24457	24.457	0	0.04	Mean Dp for Peak 2:	0.747742
	Affx-79584449	2	111506130	25660	25.66	0.083	0.564
	Affx-79540201	2	111531790	22305	22.305	0.093	1
	Affx-79591198	2	111554095	20836	20.836	0.158	0.842
	Affx-79558968	2	111574931	19575	19.575	0.115	0.62
	Affx-79563009	2	111594506	38237	38.237	0.117	0.363
	Affx-79557732	2	111632743	27140	27.14	0.353	0.976
	Affx-79554200	2	111659883	37547	37.547	0.093	0.963
	Affx-79526490	2	111697430	36032	36.032	0.005	0.092
	Affx-79608657	2	111733462	31709	31.709	0.001	0.047
	Affx-79576803	2	111765171	21608	21.608	0.089	0.326
	Affx-79554201	2	111786779	80912	80.912	0.164	0.875
	Affx-79541819	2	111867691	36466	36.466	0.645	0.978
	Affx-79565189	2	111904157	11753	11.753	0.749	0.91
	Affx-42358809	2	111915910	24501	24.501	0.513	0.944
	Affx-79533556	2	111940411	34051	34.051	0.682	0.956
	Affx-79600642	2	111974462	27435	27.435	0.256	0.665
	Affx-79595394	2	112001897	36859	36.859	1	1
	Affx-79560051	2	112038756	97569	97.569	0.554	0.851
	Affx-79561490	2	112136325	22552	22.552	0.136	0.774
	Affx-79558969	2	112158877	22671	22.671	0.227	0.804
	Affx-79560052	2	112181548	31420	31.42	0.528	0.905
	Affx-79586849	2	112212968	25343	25.343	0.943	0.975
	Affx-79545336	2	112238311	22662	22.662	0.273	0.831
	Affx-79573840	2	112260973	29481	29.481	0.438	0.937
	Affx-79527033	2	112290454	27444	27.444	0.957	1
	Affx-79601330	2	112317898	26785	26.785	0.743	0.98
	Affx-79611498	2	112344683	58884	58.884	0.87	0.972
	Affx-79532647	2	112403567	27435	27.435	0.867	0.967
	Affx-79547910	2	112431002	32670	32.67	0.109	0.379
Peak3
	Affx-79587099	3	56749257	28849	28.849	0.154	0.82	Mean R2 for Peak 3:	0.222857
	Affx-79542065	3	56778106	21830	21.83	0.327	0.788	Mean Dp for Peak 3:	0.779095
	Affx-79523985	3	56799936	55218	55.218	0.177	0.994
	Affx-79536243	3	56855154	23291	23.291	0.086	0.737
	Affx-79586219	3	56878445	28329	28.329	0.014	0.608
	Affx-79535707	3	56906774	31613	31.613	0.108	0.958
	Affx-79557900	3	56938387	37005	37.005	0.08	0.456
	Affx-79602747	3	56975392	21530	21.53	0.116	1
	Affx-79597173	3	56996922	20327	20.327	1	1
	Affx-79548956	3	57017249	33877	33.877	0.042	1
	Affx-79531450	3	57051126	27952	27.952	0.054	1
	Affx-79575162	3	57079078	100291	100.291	0.067	0.8
	Affx-79571618	3	57179369	30686	30.686	0.033	0.748
	Affx-79587100	3	57210055	21854	21.854	0.321	0.898
	Affx-79572844	3	57231909	20047	20.047	0.199	1
	Affx-79544705	3	57251956	30928	30.928	0.034	0.767
	Affx-79525160	3	57282884	132427	132.427	0.003	0.099
	Affx-79566440	3	57415311	22917	22.917	0.878	1
	Affx-79588803	3	57438228	23674	23.674	0.097	0.61
	Affx-79610223	3	57461902	74578	74.578	0.889	1
	Affx-79555895	3	57536480	39283	39.283	0.001	0.078
Peak4
	Affx-79587900	3	114812024	68651	68.651	0.039	0.242	Mean R2 for Peak 4:	0.220586
	Affx-79585344	3	114880675	30304	30.304	0.034	0.82	Mean Dp for Peak 4:	0.672897
	Affx-79581063	3	114910979	21732	21.732	0.01	0.738
	Affx-79570053	3	114932711	64150	64.15	0.057	0.722
	Affx-79571892	3	114996861	71255	71.255	0.034	0.33
	Affx-79608195	3	115068116	31138	31.138	0.174	0.799
	Affx-79564890	3	115099254	30035	30.035	0.102	0.785
	Affx-79569316	3	115129289	402	0.402	0.994	0.997
	Affx-45219878	3	115129691	8816	8.816	0.376	0.803
	Affx-45219915	3	115138507	19868	19.868	0.079	0.553
	Affx-79547299	3	115158375	40953	40.953	0.497	1
	Affx-79573188	3	115199328	51967	51.967	0.069	0.774
	Affx-79592289	3	115251295	35662	35.662	0.207	0.972
	Affx-79536786	3	115286957	47283	47.283	0	0.006
	Affx-79587081	3	115334240	27195	27.195	0.003	0.219
	Affx-79536233	3	115361435	32487	32.487	0.06	0.306
	Affx-79540365	3	115393922	30546	30.546	0.392	0.974
	Affx-79531032	3	115424468	20564	20.564	0.213	0.971
	Affx-79548144	3	115445032	46785	46.785	0.09	0.43
	Affx-79568694	3	115491817	40021	40.021	0.061	0.785
	Affx-79523249	3	115531838	33649	33.649	0.75	1
	Affx-79546435	3	115565487	28742	28.742	0.361	0.905
	Affx-79548939	3	115594229	22927	22.927	0.131	0.838
	Affx-79539781	3	115617156	27600	27.6	0.848	0.976
	Affx-79530638	3	115644756	38992	38.992	0.045	0.227
	Affx-79554401	3	115683748	35500	35.5	0.483	1
	Affx-79595607	3	115719248	35555	35.555	0.023	0.319
	Affx-79594795	3	115754803	96581	96.581	0.103	0.408
	Affx-79597154	3	115851384	68821	68.821	0.162	0.615
Peak5
	Affx-79610843	4	26336594	28738	28.738	1	1	Mean R2 for Peak 5:	0.279679
	Affx-79611007	4	26365332	20000	20	0.273	1	Mean Dp for Peak 5:	0.745143
	Affx-79569562	4	26385332	20101	20.101	0.022	1
	Affx-79603314	4	26405433	23170	23.17	0.304	1
	Affx-79536260	4	26428603	22828	22.828	0.031	0.412
	Affx-79561148	4	26451431	40681	40.681	0.029	0.485
	Affx-79541217	4	26492112	29556	29.556	0.432	1
	Affx-79603315	4	26521668	36965	36.965	0.099	0.631
	Affx-79603316	4	26558633	27596	27.596	0.57	1
	Affx-79577436	4	26586229	50143	50.143	0.059	0.557
	Affx-79606626	4	26636372	32054	32.054	0.116	1
	Affx-79542996	4	26668426	21817	21.817	0.005	0.368
	Affx-79537970	4	26690243	62012	62.012	0.878	0.985
	Affx-79594843	4	26752255	34859	34.859	0.174	1
	Affx-79550583	4	26787114	67659	67.659	0.083	1
	Affx-79594844	4	26854773	33688	33.688	0.04	0.497
	Affx-79597954	4	26888461	44617	44.617	0.254	0.922
	Affx-79594845	4	26933078	40811	40.811	0.245	0.927
	Affx-79548976	4	26973889	30680	30.68	0.745	0.877
	Affx-79582820	4	27004569	27039	27.039	0.368	1
	Affx-79607926	4	27031608	26881	26.881	0.053	0.324
	Affx-79537971	4	27058489	65711	65.711	0.569	0.973
	Affx-79539205	4	27124200	69500	69.5	0.273	0.554
	Affx-79559698	4	27193700	29577	29.577	0.019	0.145
	Affx-79610712	4	27223277	24539	24.539	0.029	0.203
	Affx-79552900	4	27247816	44796	44.796	0.012	0.163
	Affx-79574755	4	27292612	53135	53.135	0.149	0.841
Peak6
	Affx-79565667	7	55042728	1382	1.382	1	1	Mean R2 for Peak 6:	0.440529
	Affx-79538693	7	55044110	6120	6.12	0.222	1	Mean Dp for Peak 6:	0.864206
	Affx-79591573	7	55050230	1557	1.557	0.08	0.66
	Affx-79544854	7	55051787	19926	19.926	0.666	1
	Affx-79580641	7	55071713	20417	20.417	1	1
	Affx-79588088	7	55092130	36076	36.076	0.672	1
	Affx-79577496	7	55128206	45718	45.718	0.499	0.826
	Affx-79580642	7	55173924	25847	25.847	0.384	0.975
	Affx-79569594	7	55199771	63594	63.594	0.346	1
	Affx-79535238	7	55263365	40365	40.365	1	1
	Affx-79568736	7	55303730	31250	31.25	0.905	0.959
	Affx-79558660	7	55334980	26870	26.87	0.473	0.807
	Affx-79531109	7	55361850	34208	34.208	0.293	0.817
	Affx-79573251	7	55396058	34581	34.581	0.175	0.846
	Affx-79611240	7	55430639	30519	30.519	0.776	0.964
	Affx-79564008	7	55461158	29508	29.508	0	0.042
	Affx-79549896	7	55490666	22676	22.676	0.148	0.909
	Affx-79601609	7	55513342	28626	28.626	0.191	0.897
	Affx-79541351	7	55541968	21614	21.614	0.068	0.566
	Affx-79587268	7	55563582	21668	21.668	1	1
	Affx-79570813	7	55585250	28724	28.724	0.246	1
	Affx-79523639	7	55613974	58415	58.415	0.066	0.36
	Affx-79533323	7	55672389	23874	23.874	0.938	0.973
	Affx-79531963	7	55696263	27940	27.94	0.223	0.979
	Affx-79545772	7	55724203	32121	32.121	0.547	0.962
	Affx-79585507	7	55756324	29314	29.314	0.002	0.097
	Affx-79574006	7	55785638	27069	27.069	0.247	1
	Affx-79591574	7	55812707	22647	22.647	0.21	0.982
	Affx-79551483	7	55835354	20696	20.696	0.065	1
	Affx-79532860	7	55856050	132555	132.555	0.435	0.915
	Affx-79608268	7	55988605	29180	29.18	0.419	0.945
	Affx-79562102	7	56017785	27154	27.154	0.358	0.902
	Affx-79561235	7	56044939	27722	27.722	0.324	1
	Affx-79572572	7	56072661	30482	30.482	1	1
Peak7
	Affx-79598136	9	54943703	32798	32.798	0.461	0.985	Mean R2 for Peak 7:	0.316542
	Affx-79600354	9	54976501	82548	82.548	0.06	0.484	Mean Dp for Peak 7:	0.738042
	Affx-79563492	9	55059049	21888	21.888	0.177	1
	Affx-79589035	9	55080937	48474	48.474	0.031	1
	Affx-79584753	9	55129411	59141	59.141	0	0.031
	Affx-79601019	9	55188552	48806	48.806	0.043	0.293
	Affx-79558708	9	55237358	33771	33.771	0.109	0.349
	Affx-79543193	9	55271129	22882	22.882	0.398	0.861
	Affx-79549959	9	55294011	42278	42.278	0.722	0.933
	Affx-79549174	9	55336289	20776	20.776	0.873	0.934
	Affx-79589875	9	55357065	22143	22.143	0.137	0.985
	Affx-79602913	9	55379208	55096	55.096	0.341	1
	Affx-79532439	9	55434304	110599	110.599	0.205	0.867
	Affx-79590769	9	55544903	24366	24.366	1	1
	Affx-79552335	9	55569269	27012	27.012	0.46	1
	Affx-79557440	9	55596281	36573	36.573	0.887	0.942
	Affx-79592507	9	55632854	34610	34.61	0.339	0.827
	Affx-79595826	9	55667464	104830	104.83	0.014	0.128
	Affx-79601020	9	55772294	39295	39.295	0.015	0.361
	Affx-79546682	9	55811589	77943	77.943	0.026	0.459
	Affx-79532440	9	55889532	41833	41.833	0.332	1
	Affx-79605912	9	55931365	32206	32.206	0.735	0.857
	Affx-79581196	9	55963571	91336	91.336	0.135	0.877
	Affx-79584755	9	56054907	70845	70.845	0.097	0.54
Peak 8
	Affx-79531620	10	22509465	423960	423.96	0.353	1	Mean R2 for Peak 8:	0.2165
	Affx-79565925	10	22933425	120935	120.935	0.347	0.689	Mean Dp for Peak 8:	0.71875
	Affx-79550072	10	23054360	45441	45.441	0.148	0.617
	Affx-79550073	10	23099801	1595879	1595.88	0.018	0.569
Peak 9
	Affx-79544408	19	22921864	38541	38.541	0.194	0.926	Mean R2 for Peak 9:	0.304818
	Affx-79536093	19	22960405	28509	28.509	0.054	1	Mean Dp for Peak 9:	0.645091
	Affx-79603135	19	22988914	47024	47.024	0.114	0.986
	Affx-79530908	19	23035938	74695	74.695	0.009	0.246
	Affx-79602548	19	23110633	30107	30.107	0.001	0.076
	Affx-79578226	19	23140740	45820	45.82	0.136	0.381
	Affx-79583194	19	23186560	25363	25.363	0	0.031
	Affx-79537186	19	23211923	155092	155.092	0	0.009
	Affx-79572743	19	23367015	49174	49.174	0.879	0.952
	Affx-79573085	19	23416189	33731	33.731	0.952	0.976
	Affx-79588543	19	23449920	29258	29.258	0.191	0.783
	Affx-79560989	19	23479178	43292	43.292	0.096	0.322
	Affx-79609817	19	23522470	27892	27.892	0.666	0.875
	Affx-79541796	19	23550362	28548	28.548	0.024	0.234
	Affx-79569047	19	23578910	27280	27.28	0.431	0.732
	Affx-79538386	19	23606190	29215	29.215	0.838	0.92
	Affx-79542696	19	23635405	79760	79.76	0.297	0.925
	Affx-79591179	19	23715165	38592	38.592	0.817	0.96
	Affx-79591180	19	23753757	24926	24.926	0.594	0.905
	Affx-79573086	19	23778683	59917	59.917	0.012	0.273
	Affx-79541797	19	23838600	84167	84.167	0.248	1
	Affx-79544409	19	23922767	70175	70.175	0.153	0.68
Peak 10
	Affx-79536142	21	59911968	28079	28.079	0.925	0.962	Mean R2 for Peak 10:	0.544889
	Affx-79605701	21	59940047	31632	31.632	0.231	0.972	Mean Dp for Peak 10:	0.996333
	Affx-79551175	21	59971679	27496	27.496	0.334	1
	Affx-79595479	21	59999175	69665	69.665	0.929	1
	Affx-79587770	21	60068840	27898	27.898	0.539	1
	Affx-79541014	21	60096738	28646	28.646	0.087	1
	Affx-79542803	21	60125384	21891	21.891	0.792	1
	Affx-79558412	21	60147275	27224	27.224	1	1
	Affx-79605242	21	60174499	28208	28.208	0.47	1
	Affx-79568870	21	60202707	23864	23.864	0.158	1
	Affx-79586045	21	60226571	42986	42.986	1	1
	Affx-79551176	21	60269557	24197	24.197	0.153	1
	Affx-79538463	21	60293754	24781	24.781	0.153	1
	Affx-79542804	21	60318535	22950	22.95	0.332	1
	Affx-79548804	21	60341485	26860	26.86	0.353	1
	Affx-79605702	21	60368345	36234	36.234	1	1
	Affx-79596245	21	60404579	32797	32.797	1	1
	Affx-79599300	21	60437376	186892	186.892	0.352	1
Peak 11
	Affx-79582096	23	24788104	38273	38.273	0.132	0.743	Mean R2 for Peak 11:	0.276105
	Affx-79561973	23	24826377	37595	37.595	0.609	0.976	Mean Dp for Peak 11:	0.643842
	Affx-79548021	23	24863972	25841	25.841	0.011	0.399
	Affx-79597813	23	24889813	22663	22.663	0.081	0.792
	Affx-79584527	23	24912476	24033	24.033	0.579	1
	Affx-79543696	23	24936509	25438	25.438	0.011	0.155
	Affx-79529192	23	24961947	21818	21.818	0.111	0.392
	Affx-79576867	23	24983765	31561	31.561	0.153	1
	Affx-79590368	23	25015326	82724	82.724	0.001	0.046
	Affx-79539073	23	25098050	39179	39.179	0.049	0.253
	Affx-79578297	23	25137229	22671	22.671	0.352	0.918
	Affx-79598587	23	25159900	46051	46.051	0.006	0.096
	Affx-79603222	23	25205951	24521	24.521	0.439	0.83
	Affx-79523412	23	25230472	46161	46.161	0.006	0.309
	Affx-79602640	23	25276633	72763	72.763	0.56	0.846
	Affx-79582097	23	25349396	19672	19.672	0.822	0.937
	Affx-79609324	23	25369068	78400	78.4	0.749	0.915
	Affx-79529504	23	25447468	19968	19.968	0.11	0.863
	Affx-79586079	23	25467436	40706	40.706	0.465	0.763
Peak 12
	Affx-79526549	27	133187	69007	69.007	0.454	1	Mean R2 for Peak 12:	0.401941
	Affx-79582141	27	202194	46913	46.913	1	1	Mean Dp for Peak 12:	0.880059
	Affx-79566367	27	249107	5437	5.437	0.03	0.895
	Affx-79566960	27	254544	19921	19.921	0.028	1
	Affx-79570274	27	274465	51976	51.976	0.212	1
	Affx-79586158	27	326441	5604	5.604	0.27	0.917
	Affx-79527350	27	332045	11968	11.968	0.063	0.981
	Affx-79582764	27	344013	6531	6.531	0.134	1
	Affx-79553627	27	350544	107570	107.57	0.195	0.537
	Affx-79602701	27	458114	51189	51.189	0.193	0.457
	Affx-79600113	27	509303	49661	49.661	1	1
	Affx-79570037	27	558964	39039	39.039	0.04	0.315
	Affx-44190804	27	598003	31930	31.93	0.872	0.934
	Affx-79546408	27	629933	36880	36.88	0.212	0.972
	Affx-79601447	27	666813	39587	39.587	1	1
	Affx-79553630	27	706400	112746	112.746	0.324	1
	Affx-79552065	27	819146	25118	25.118	0.806	0.953
Peak 13
