# Supplementary material for: A genome-wide scan for signatures of selection in Azeri and Khuzestani buffalo breeds
Source: BMC Genomics. 2018 Jun 11;19:449. doi: 10.1186/s12864-018-4759-x (PMC5996463; doi:10.1186/s12864-018-4759-x)
Supplement: Supplementary file 7 — Genome wide distribution of iHS from Azeri buffalo breed values. (TXT 2913 kb) [file 12864_2018_4759_MOESM7_ESM.txt]

"BTA" "POSITION" "iHS" "Pvalue"
1 233256 -1.14276454938717 0.596645467002485
1 398433 -0.952068047875014 0.467166064090536
1 420689 0.470051825787801 0.194962914769824
1 506187 -0.216899685606419 0.0818194051610538
1 563340 -0.460423818462322 0.190297536032331
1 595201 -0.25345173218329 0.0969539029799835
1 671986 -1.34309935763974 0.7465655407341
1 751374 -0.631352789247503 0.277522486511508
1 784942 -0.0689223981643062 0.0245445748984135
1 893493 -1.17880467751734 0.622555391800596
1 923192 -1.33454669466881 0.739869546350414
1 1066330 -1.06381296324844 0.54149293085608
1 1083720 -1.25389873242846 0.67803139482146
1 1134724 -1.12896499280974 0.586846811297214
1 1193698 -0.509306732150466 0.214287841045053
1 1360054 -1.4336096596635 0.819061128057205
1 1398655 -1.57785730777532 0.940821465778828
1 1491567 -1.25404480775519 0.678141279068956
1 1565435 -1.08151601079975 0.553668468507027
1 1623085 0.938711484511474 0.458571917598495
1 1689207 0.351715201154563 0.139630929471516
1 1716786 -0.765793661682446 0.352813596335996
1 1754635 0.056540097407588 0.0200368520941374
1 1784029 -0.483771515156074 0.201661528548473
1 1831008 1.01467405329519 0.508272495138524
1 1886360 -0.0417103277835153 0.0146949743523739
1 1946945 -1.14012488746884 0.594765900133402
1 1976782 1.68069691670972 1.03235001489593
1 2020688 1.81725078268607 1.16002746319069
1 2060216 0.496570973063588 0.207964559343543
1 2104817 0.496570973063588 0.207964559343543
1 2221635 1.08379267569467 0.555242275877073
1 2251891 -0.200246645838896 0.0750554669272294
1 2288688 -1.24294452942118 0.66981302197031
1 2334772 2.47769690272919 1.8786587577411
1 2365273 -0.981966194643765 0.486627223671347
1 2400894 1.20458989028521 0.641376805984351
1 2444056 -0.839963503867624 0.396932691959484
1 2470005 2.33247426235098 1.70606858581888
1 2500210 2.33247426235098 1.70606858581888
1 2538560 1.400666423871 0.792328349949929
1 2590538 0.901563775538275 0.434992502519319
1 2635352 2.50408259363745 1.91090996933854
1 2702380 0.20998053923408 0.078999126256832
1 2740746 2.51126140770663 1.9197322905584
1 2763135 0.888210717146169 0.426632360417566
1 2785475 1.29180404923268 0.706803210039979
1 2844571 0.552566384558746 0.2361526164337
1 2895373 0.243484260347821 0.0927874084467403
1 2936035 1.21742326979845 0.650832830526712
1 2965978 0.405356678620859 0.164172916729454
1 3045362 -0.0750705886041566 0.0267989006503109
1 3067524 -0.582041980029495 0.251394627013513
1 3093240 -0.554982407282 0.237391428697254
1 3152347 -0.917098674314742 0.444795557366804
1 3250106 0.686699451196682 0.307794739758215
1 3291719 -0.856940553817524 0.407292928781154
1 3321327 0.908056803235251 0.439079755814685
1 3363763 0.343007090812205 0.135730383943891
1 3400567 0.603862155445112 0.262858830260857
1 3430313 1.86938211776246 1.21063316945229
1 3468215 1.36715576145395 0.765542225292287
1 3491045 1.19513431539652 0.634447331196987
1 3514781 2.65302008979505 2.09813251960323
1 3579871 0.0544415762595422 0.01927718037749
1 3641006 -0.958512441624202 0.471334671202978
1 3673904 0.76085084992013 0.349939173513191
1 3735697 1.22128020431434 0.653686258819917
1 3766910 1.42468321167876 0.811778222330763
1 3771466 -2.16836809791144 1.52099090893993
1 3802941 0.577640973141373 0.249101040581651
1 3835671 1.13567789101077 0.591605011015418
1 3876762 -1.67606182170238 1.0281395283563
1 3946502 0.655999318515507 0.290878875953755
1 3982537 -1.81789781996326 1.16064923283521
1 4038612 1.15905352229965 0.608298722956706
1 4069563 -0.110513447224886 0.0400041207710775
1 4101019 -0.394649430706406 0.159203081062242
1 4239710 -0.187577562425926 0.0699643969253936
1 4262563 -0.187455937201979 0.069915750307456
1 4287650 -1.63109366488184 0.987708907670601
1 4314845 -0.38357408278734 0.154099782468031
1 4385639 0.16331476964143 0.060345685064004
1 4421234 -0.368387382419559 0.147163686864983
1 4450922 0.366613313947072 0.146358070332164
1 4478338 0.180766539839605 0.0672468608967385
1 4506163 0.39518875391763 0.159452560510326
1 4535248 -0.0454080373266493 0.0160211553487961
1 4597233 -0.140123456293477 0.0513120446602011
1 4658758 -1.54947834192359 0.916258175739263
1 4751394 -0.529516136899578 0.224427811467024
1 4793624 1.23884143536194 0.666745781365857
1 4900388 2.54120250620459 1.95674812076074
1 4948874 1.44710082298061 0.830123781734325
1 4986236 1.44710082298061 0.830123781734325
1 5027952 -0.362727404367045 0.144596837502517
1 5093929 -0.210818503470086 0.0793399318369375
1 5158926 0.101092429528228 0.0364590884420475
1 5204938 -0.871640576965287 0.416342808752377
1 5231109 0.950025690754858 0.465847942887362
1 5343191 0.0834012502620856 0.0298705605235856
1 5370471 -1.6851812085844 1.03643119052472
1 5398055 -0.14346704097055 0.0526048372150128
1 5462353 -0.802564250057056 0.374454370343897
1 5520013 -0.832112711301057 0.392174828725546
1 5561690 2.26252081662083 1.62588900986569
1 5583742 -0.853228810223496 0.405019473212913
1 5605524 -0.817654351045074 0.383467161722008
1 5667235 1.88056584299526 1.22162440897951
1 5689717 -1.51585593161851 0.88754318815388
1 5711951 -1.51585593161851 0.88754318815388
1 5743738 -2.09839992710728 1.44527066068483
1 5802930 -2.12739751064968 1.47642170770965
1 5831109 -1.88730471467791 1.22827032981457
1 5855634 -0.553958092617492 0.236865983680897
1 5856061 -0.553958092617492 0.236865983680897
1 5914304 -0.268239812126041 0.103190188324073
1 5952542 -0.478408934881262 0.199036175477772
1 6056954 2.07954579050538 1.42519101551183
1 6080555 -0.233700019159239 0.0887263074027646
1 6115662 -0.233700019159239 0.0887263074027646
1 6143279 2.07649742148711 1.42195741654693
1 6170695 2.31105478619161 1.68131429636313
1 6202669 -2.0186944546039 1.36132122507502
1 6231148 -1.75010428298378 1.09636574426327
1 6260530 2.48422436076194 1.8866116358199
1 6294172 0.690738180135651 0.310043210184688
1 6332412 -2.00077410605329 1.34278405103189
1 6362811 -2.00077410605329 1.34278405103189
1 6387315 -1.26385747847325 0.685540379837403
1 6426558 -0.329244601442619 0.129613178056837
1 6461213 0.862336121314661 0.410606091552949
1 6487166 0.835440147482349 0.394188823706332
1 6513779 0.835440147482349 0.394188823706332
1 6569219 -1.60016484234574 0.960339971931682
1 6643231 1.39762373080823 0.789879303730292
1 6670119 1.134343046996 0.590657582512068
1 6705296 1.18702178140128 0.628527547052706
1 6813650 0.861749901528309 0.410245641875237
1 6835664 1.38900453307021 0.782960127441963
1 6870011 0.554811758061704 0.237303866963303
1 6922535 -0.565593629470683 0.242854552851003
1 6986094 2.44169828945602 1.83510140830717
1 7024603 0.881352914857428 0.422362501446624
1 7062591 0.881352914857428 0.422362501446624
1 7092311 0.881352914857428 0.422362501446624
1 7125551 2.17846584686638 1.5320757625437
1 7225217 0.890112031677768 0.427819018347812
1 7255990 -1.21746301745569 0.650862209375818
1 7289592 1.26517568160527 0.686536992520444
1 7313845 1.67364051092949 1.02594323396603
1 7343528 -0.945418483968008 0.462879775684849
1 7368326 0.896526810427744 0.431831767396866
1 7419371 -0.00522762346591186 0.00181523976715617
1 7477436 0.68628188093836 0.307562574236804
1 7554663 -0.100557255146914 0.0362584699248952
1 7639666 -0.369671832709939 0.147747569438145
1 7708022 2.27943234397521 1.64509715462986
1 7771957 -0.471878386727138 0.19585129830095
1 7862399 1.20904938573938 0.644656017567488
1 7893832 1.27256372849451 0.6921342280118
1 7934049 0.364800909711126 0.145536045866014
1 7958267 -0.714089265077118 0.323149173575898
1 8066998 -0.439471649068601 0.180245666595415
1 8164328 -1.24057558356429 0.668041394666732
1 8190976 -1.24057558356429 0.668041394666732
1 8247997 0.647767643555907 0.286395861373606
1 8284493 1.75567103022395 1.10157873279346
1 8310358 1.6904670630235 1.04125157177017
1 8350566 -0.787355832753224 0.365448579473998
1 8374147 0.465177232895867 0.192597214210681
1 8449192 1.7786639363364 1.12323458292529
1 8519879 1.45298122453554 0.834966587746514
1 8562618 0.667446219247933 0.297149890082685
1 8589980 2.1533680521625 1.50459770769847
1 8620223 1.99800682561498 1.3399325346943
1 8657798 2.09323908988368 1.43976070007098
1 8820741 -0.329364433573779 0.129666191934972
1 8845983 0.124353357844119 0.0452580970637473
1 8870858 1.35843242165776 0.758636558428697
1 8932847 1.40742157504495 0.797777633988582
1 8971916 0.86883435244662 0.414609507139769
1 9002590 1.70390457937832 1.05355306370115
1 9036417 -0.120570735690152 0.0438166532838265
1 9073316 -0.051031816787164 0.0180454797264483
1 9126106 -1.04954325144161 0.531758804360718
1 9178443 -0.0442459462806708 0.0156039588114767
1 9203688 1.35321550007029 0.754519918129174
1 9236006 -0.0528181310213595 0.0186903384366107
1 9259643 1.72981594118432 1.07746570801095
1 9284073 -0.991722266693694 0.493044636232537
1 9309951 1.4090861278536 0.79912296854893
1 9376574 0.693407406958608 0.311532198890331
1 9413773 -0.856914562092786 0.407276992469309
1 9438888 1.06008499120216 0.538942992337887
1 9462555 -1.18759394991559 0.628944293374698
1 9503222 -0.837698689553615 0.395557988138425
1 9534136 -1.19630889891621 0.635306381844274
1 9586733 -0.944827846556933 0.462499790532703
1 9621166 -0.572417610675799 0.246387002733516
1 9663723 0.437342103243037 0.179231722373253
1 9755410 -0.175921516355506 0.0653220094673738
1 9780942 -0.595759131752235 0.258583531435962
1 9808464 -0.792495893627294 0.368483599090812
1 9858506 0.992411707331118 0.493499391357383
1 9866796 1.72544172023199 1.07341115519694
1 9895507 1.73437392887583 1.08169827292645
1 9925168 -0.67933514822618 0.303708689740363
1 9986807 0.991882974050637 0.493150624063533
1 10008720 -2.13961782522683 1.4896471825233
1 10038512 0.170371245645753 0.0631254081412364
1 10062911 -0.621796273940905 0.272397070444016
1 10136584 1.68644645818477 1.03758406643582
1 10174319 -1.33515044712493 0.740341360835826
1 10226422 -1.05094710857444 0.532713283839518
1 10261558 0.690934822547023 0.310152823914959
1 10305779 0.203083834199237 0.0762020615690537
1 10347500 2.44069235973746 1.83389160801128
1 10367324 2.38646681751353 1.76926651880219
1 10395374 2.23683905742719 1.59693336878561
1 10422923 1.2442496785735 0.670789945092689
1 10499721 1.92671765600616 1.26748701629527
1 10542299 1.01261653341922 0.506899905596266
1 10572728 -0.477101852488465 0.198397646985781
1 10631118 -1.27218966148968 0.691850359529701
1 10696418 1.05257953628583 0.533824036286269
1 10768121 -0.302501555638349 0.117891315765228
1 10794679 1.48748226393145 0.863636258365375
1 10820700 -0.264485455687917 0.101600732489469
1 10848240 1.53378130116991 0.90280009788183
1 10876490 1.36466094728873 0.763564423390968
1 10913249 -0.222018349437308 0.0839149114312539
1 10960442 -0.0322781079631862 0.0113294663261807
1 11023279 1.49098150593864 0.86656855926994
1 11052921 1.27565388754918 0.694481188692322
1 11111621 -0.023476659865673 0.00821145365371522
1 11167079 0.389061276465303 0.156623425035001
1 11244608 1.50880326339857 0.88157300922649
1 11267209 1.057243118249 0.537002422071064
1 11307389 -0.0556232820390858 0.0197048092688556
1 11380038 0.597472736421361 0.259485883300047
1 11410786 0.556996891486614 0.238425787378436
1 11481193 -0.0865406569792356 0.0310332285433826
1 11526798 0.932769354982434 0.454768282944621
1 11553775 2.11352533271054 1.4614786823999
1 11616058 0.132984477858333 0.0485625873116966
1 11721491 2.05561742130578 1.39990520939595
1 11745907 1.53705170346931 0.905596488939877
1 11782445 -1.29695457302997 0.710752692568416
1 11821290 1.34030322527149 0.744373488101638
1 11853031 1.89153248715695 1.2324486345178
1 11962152 -0.19711879512283 0.0737941534724928
1 12022153 1.36308070581086 0.762312835679524
1 12061776 -0.113885931327388 0.0412793317237903
1 12101837 1.65471757296339 1.00885458319708
1 12213070 1.24982730752348 0.674971778503082
1 12234690 2.44172025257685 1.83512782712105
1 12260414 2.24196062975467 1.60268727133185
1 12334903 0.315037443908553 0.123358914636453
1 12380026 1.12582935880669 0.584629696763651
1 12403980 1.05173441517016 0.533248874125941
1 12434160 2.30941282012902 1.6794241141893
1 12463879 1.99683840916717 1.33872943605709
1 12593089 2.56701376484504 1.98894348502553
1 12685572 0.977515469108055 0.483710566864014
1 12710079 0.977246047857664 0.483534229766859
1 12734608 -0.402657423453518 0.162916685133823
1 12837665 0.732258085031681 0.33347167006425
1 12861787 -0.298821530796546 0.116295295419453
1 12886885 0.310254992941769 0.121267396537729
1 12945712 -0.00220302127554986 0.000764055109564618
1 13037838 1.03677820009395 0.523111535219552
1 13062536 1.39098896823197 0.784550754362011
1 13089425 1.1141663730876 0.576413676679813
1 13114831 3.43295747408559 3.2239996751647
1 13176980 0.323852974659554 0.127232445068966
1 13218204 0.713891877902075 0.323037631471418
1 13250790 0.278148954635703 0.107405679752273
1 13458417 0.590935198013314 0.256048450879705
1 13486124 1.63648240390444 0.992513963650679
1 13520817 1.12589442513745 0.584675667888353
1 13542802 1.56984441158605 0.933855611979177
1 13633146 0.425474131130933 0.173606998281398
1 13669691 0.737147080988329 0.336268071538047
1 13726791 2.54233625370938 1.95815673945279
1 13770261 0.926684921617273 0.450886155960906
1 13889563 0.991926049949171 0.493179034499681
1 13921439 0.794654210213514 0.369760656787349
1 13959201 0.79876729543848 0.372198676899096
1 14011346 0.099185119566255 0.0357444772477375
1 14040522 -0.890542531184569 0.428087875513533
1 14067817 3.04615313239727 2.63490576949626
1 14116577 0.0841660860066032 0.0301535565127466
1 14202117 -0.492997265484441 0.206199477582512
1 14237946 -1.05751503999289 0.537187981028167
1 14273575 -1.16758073718862 0.614436757740171
1 14301945 1.4412051310506 0.825281137355431
1 14327327 1.49509085173289 0.87001788507919
1 14422724 0.563916506049712 0.241988683897273
1 14455561 -1.27370896264719 0.693003626234746
1 14480254 0.932407158479617 0.45453682947696
1 14563567 0.0750932802415068 0.0268072407099104
1 14585453 0.789510445560058 0.366719718416959
1 14608232 0.133304078737901 0.0486853614384978
1 14632232 1.06285481912981 0.540837093173544
1 14674142 2.37881566894055 1.76024121923351
1 14730339 0.932899938058868 0.454851740179174
1 14754964 -0.259880958473682 0.0996571271266728
1 14794468 0.725441625530416 0.32958608117439
1 14823929 2.09155390885228 1.43796375140634
1 14852790 1.27257894879122 0.692145779316571
1 14885101 0.0939989525850866 0.0338066297734207
1 14916772 1.0807050117919 0.553108283653556
1 14950200 2.17332044336801 1.52642241576747
1 15019865 -0.0959052629991132 0.0345180438231822
1 15113082 -0.830738627223832 0.391344232305464
1 15146012 -0.70659537176546 0.318923494674816
1 15187352 -1.69845126357375 1.04855259190949
1 15294726 -1.6697729011461 1.02243961107658
1 15320807 -1.33395498394345 0.73940727051258
1 15351291 -0.199514377423778 0.0747599197359139
1 15382607 1.20432965517866 0.641185666276314
1 15417322 1.55884566657181 0.924332939148407
1 15445028 -0.466195828292109 0.193090931924666
1 15479564 1.09692013598151 0.56435259875498
1 15501968 -0.904470255644158 0.436820296701724
1 15592322 -2.00392206070329 1.34603141089465
1 15614926 -2.67872977840583 2.13134376651439
1 15676474 -3.30731987368364 3.02598013903421
1 15714194 -1.33421373883324 0.739609407934734
1 15751522 -3.23267121081925 2.91137273687062
1 15793094 -1.64036857149249 0.995985940587892
1 15825440 -2.94983030739379 2.49764321028775
1 15882648 0.854413071528327 0.40574432831818
1 15913170 1.10299491123737 0.568588988715505
1 15950230 -0.913315205598649 0.442400430184194
1 16034666 -1.03912540483717 0.524697294505279
1 16131956 1.34237252176411 0.745995458115263
1 16190585 -0.0637762660608006 0.0226658906787434
1 16216562 2.95694284566057 2.50765077276992
1 16241322 1.63297934852839 0.98938910775896
1 16257948 0.697029436347374 0.31355646065936
1 16268841 0.0737366640031522 0.0263088878908259
1 16304895 1.08684047048519 0.557352003956861
1 16378597 1.42357924740469 0.810879550561114
1 16405878 -0.442082064503257 0.181490506649889
1 16541147 -0.293271840489734 0.113896152004973
1 16601368 0.248508892708856 0.0948840443700701
1 16665861 0.949795825598959 0.465699679895939
1 16693685 1.32429508088715 0.731878409023013
1 16732416 0.484834888667441 0.202183204406101
1 16761559 0.529671357892563 0.224506197493085
1 16792735 -0.337657187227545 0.133345561728568
1 16831660 2.05945334856571 1.40394385899918
1 16866168 2.05320359431678 1.39736672787638
1 16893210 0.363764746856619 0.145066543505576
1 16934375 -0.456397030324122 0.188354962522036
1 16966993 -0.161266999118728 0.0595417334021146
1 17029204 -0.22972880360902 0.0870861159637534
1 17057830 1.09588734645244 0.563633652661994
1 17146609 -0.300115972215039 0.116856225045679
1 17177254 1.9104597928988 1.25123816433535
1 17216831 -0.38064646484936 0.152757136119577
1 17248173 1.5603785507076 0.925657408785966
1 17285320 0.476306500874283 0.198009370586233
1 17361313 0.106727259750026 0.0385763637921749
1 17386416 0.173795859857644 0.0644796862736683
1 17411178 0.426811652108469 0.174238703271418
1 17448047 -0.145065837680062 0.0532241536263581
1 17554496 0.739722762766908 0.33774450957664
1 17598165 -0.383748559492508 0.154179883562252
1 17627937 1.09997736193597 0.566483001416112
1 17662807 1.15171498099151 0.60303701149668
1 17690462 1.03978121636963 0.525140701768318
1 17720568 1.15091336969708 0.602463417712907
1 17747882 0.248252858054589 0.0947770262840994
1 17811059 0.725352576867029 0.329535423010552
1 17844701 -0.0151017088416565 0.00526457828807508
1 17873906 1.81137980297844 1.15439301590349
1 17902981 0.327731715629118 0.128944252174016
1 17927966 0.0184249010068345 0.00643156671712237
1 17953158 0.796361356136285 0.370771871324272
1 17975301 2.46094889529556 1.85833046136382
1 17998925 0.588674943194626 0.254863232417639
1 18061014 -0.216687768871926 0.0817328167202806
1 18087644 -0.183671840863569 0.0684043868488086
1 18148187 0.830249099079476 0.39104848038206
1 18172322 0.787424139091227 0.36548885363448
1 18200337 1.01300192416023 0.507156890844535
1 18229191 0.913554569508122 0.442551814009356
1 18263248 0.774592443857263 0.357950658240568
1 18295068 2.22614145479635 1.58494801901874
1 18330264 -0.225174972565949 0.0852110558094876
1 18360180 0.350808863205698 0.139223878124228
1 18388510 0.0724305835422554 0.0258295920480684
1 18454329 0.58782609534361 0.254418546122692
1 18479366 1.32943418621554 0.735879577582181
1 18503339 0.200073626315908 0.0749856211391818
1 18545417 0.00781024019755362 0.00271482006813939
1 18594023 0.050333318324191 0.01779356616687
1 18666273 1.47763495579341 0.855408630261679
1 18692282 0.773797120954928 0.35748525156604
1 18717983 1.03232651121223 0.520109288581879
1 18746288 0.117185529836981 0.0425301415162873
1 18783042 -0.338122440109408 0.13355260967396
1 18822149 0.0154645510536687 0.00539184641931482
1 18851858 0.886097818786376 0.425315097778148
1 18915491 0.246147331683344 0.0938976943209407
1 18973483 -0.449196437273649 0.184894017922638
1 19004295 -0.0954520382473956 0.0343488114050349
1 19027434 -0.598957392426667 0.260268445211038
1 19109897 -0.24254673123451 0.0923970376093598
1 19148409 -0.89397187031943 0.430231843467274
1 19184727 -0.82021823911042 0.385006126104475
1 19218108 -0.41407114382594 0.16824408781831
1 19262732 -1.02839540195399 0.517463882072442
1 19331091 1.23354939807135 0.662798678955267
1 19379741 1.19894677284689 0.637237429642617
1 19399161 -0.00398276843484921 0.00138229024426834
1 19418693 -1.21807174457386 0.651312211029507
1 19440864 0.908410085720367 0.43930255596483
1 19465255 0.721936867083198 0.327594277754023
1 19504731 0.123116965738015 0.0447864922455551
1 19541013 0.105152450814696 0.0379837181333041
1 19565501 1.25501204731633 0.678869072620073
1 19620968 -1.29593047605997 0.709966639300153
1 19655969 -1.51240676575252 0.884621124567638
1 19689430 -0.902804478886491 0.435772387772967
1 19783248 1.88018873710839 1.22125301650093
1 19808441 -0.40923977467119 0.165984079595275
1 19859969 1.79488033956014 1.1386283039163
1 19887027 -0.203678159697158 0.0764425471194155
1 19913958 -1.68079724337126 1.03244124008793
1 19943104 -1.09301591223654 0.561636764040503
1 19995443 -0.0639241691677136 0.0227197808083552
1 20045778 -1.96416770587528 1.30530140213165
1 20073664 -0.560558534282994 0.240257745694619
1 20103311 -0.978492531376893 0.48435026845705
1 20134207 -1.44488888578422 0.828305428973419
1 20165556 -1.47460169942504 0.852881483229878
1 20194798 -0.128625641675942 0.0468910896584676
1 20220786 -0.67439902249942 0.300979912205567
1 20242977 -1.7946356324969 1.13839527089025
1 20265066 -1.47918912988902 0.856704798718945
1 20302525 -1.18559221982769 0.627486817844039
1 20340128 -0.997421561900693 0.496808853244899
1 20380948 -0.296432629945952 0.115261426804502
1 20403114 -0.296432629945952 0.115261426804502
1 20429448 0.0897900867946018 0.0322395962491028
1 20451721 -1.67442453693926 1.02665415827372
1 20477167 -2.06353183287515 1.40824411691417
1 20501197 -0.436712885473788 0.178932403714522
1 20528074 -1.19076018239306 0.631252571384829
1 20601438 0.877443613065412 0.419935650583108
1 20641331 -0.110687214529914 0.040069746347632
1 20754186 -1.28227751735286 0.699523405059206
1 20780819 -1.18140890394583 0.624445526398457
1 20810535 -0.269590498279892 0.103763053336046
1 20835936 -1.62299502276912 0.980507890162793
1 20860414 -0.0944219428049642 0.0339643955835797
1 20882906 4.5826143336107e-05 1.58798216950813e-05
1 20973274 -0.375120221478066 0.150229939032486
1 20997981 -0.866989849591167 0.413471687690169
1 21028618 -0.114257103489678 0.0414198794369006
1 21052931 -0.577824214682658 0.24919641210606
1 21079496 -1.10180816123366 0.567760357018968
1 21134055 0.620917891720817 0.271927465201834
1 21166980 0.757822235189812 0.348181965207878
1 21227015 -0.582972081729025 0.251880151315146
1 21280246 -0.126830425603033 0.0462042647493644
1 21304580 -0.026172361810916 0.00916414013998717
1 21342122 -0.570598431905994 0.245443832460951
1 21367638 0.113212609003723 0.0410244730022973
1 21396661 -0.358900818029421 0.142867030716411
1 21424389 -0.22396045423164 0.0847120115614574
1 21450251 0.344203552941796 0.136264928030478
1 21481384 0.116188423736506 0.0421518295698076
1 21514785 -0.00265171634839409 0.000919836771892907
1 21539683 0.773180022065935 0.357124284112143
1 21589929 0.244337134193891 0.0931427578672025
1 21677339 0.257095112262154 0.0984842756330297
1 21705823 1.22822260214738 0.658835799047771
1 21740285 -0.407771915724079 0.1652988861231
1 21772808 0.524730601192394 0.222014912637225
1 21801616 0.420053666512898 0.171052656108133
1 21838739 -0.366098060676505 0.146124271923283
1 21888904 0.786011815148276 0.364656451141083
1 21913459 -0.109977688403796 0.0398018386738554
1 21937583 -0.0661627797532058 0.0235361978964357
1 21966256 0.647776755313891 0.286400811405385
1 21998943 0.699262574481068 0.314806668044324
1 22026478 0.837330789465557 0.39533484328147
1 22057020 0.971325537979017 0.479665586913598
1 22085437 0.583248824504212 0.25202466838391
1 22118808 -0.31506121442878 0.123369327591572
1 22148998 -0.459205514977631 0.189709272575703
1 22178206 -0.459205514977631 0.189709272575703
1 22203218 0.553099469557711 0.23642579370782
1 22228480 -0.936955618181601 0.45744669847017
1 22256535 0.401876183219711 0.162553518788365
1 22321206 -0.521485246214852 0.220382746243135
1 22346456 0.569889511995309 0.245076575373693
1 22380200 0.314202367732289 0.122993208678496
1 22416267 0.161243469654503 0.0595325028645296
1 22476834 0.511347475725717 0.215305862747522
1 22526517 0.183595262152987 0.0683738447375609
1 22572226 -0.479348708513148 0.199495602155068
1 22595280 0.986378892801845 0.489525744328568
1 22604378 0.689367449864725 0.309279483402111
1 22637145 1.32684339041062 0.733861256633661
1 22661728 1.18209699208626 0.624945341120544
1 22686138 0.512602561851719 0.215932619168877
1 22771009 -0.188043935545894 0.0701509730869117
1 22804216 -0.528459829881736 0.223894584931012
1 22871892 0.459563533856793 0.189882095161583
1 22897426 -0.793020450937942 0.368793831001182
1 22923083 -0.198870030247527 0.0744999885574277
1 22960319 0.30354671184547 0.118345345841827
1 22990729 -0.957129971162103 0.470439200152812
1 23031378 -0.926028164411398 0.450467878698051
1 23056249 -0.928585219055414 0.452097258264913
1 23085166 -1.28391128920673 0.700769542229203
1 23121305 -0.541496417375798 0.230500478314153
1 23143027 0.22324454506888 0.0844180501237513
1 23245268 -0.248074762929702 0.0947025971199426
1 23296734 0.0240231532514882 0.00840442584566639
1 23318652 -0.999960613918496 0.498489458418117
1 23351208 -0.984752688885002 0.488456771326162
1 23378864 0.381672712090069 0.153227485878791
1 23408568 -0.827695068284759 0.389506760684083
1 23444450 0.0476558574004857 0.0168292100753169
1 23484316 0.182649122584225 0.0679966348827786
1 23511380 -0.38045567437253 0.1526697288758
1 23540692 -0.348008877630235 0.137967949249731
1 23569444 -0.147903025630712 0.0543250015317586
1 23623655 0.00341511595041631 0.00118500818871238
1 23657926 0.045568816894222 0.0160789058740324
1 23694775 0.680152502727539 0.304161312680753
1 23752053 0.285088526338572 0.110375459257116
1 23822823 0.247858170748893 0.0946120920981132
1 23873981 0.64846014236608 0.286772144148892
1 23911315 0.324311023126043 0.127434357199643
1 23971360 0.705879285461469 0.318520680239845
1 23998418 0.705879285461469 0.318520680239845
1 24027425 -1.09869306294216 0.565587646761062
1 24061998 0.700330104411934 0.315404900442982
1 24096907 -0.35424177660834 0.140766986611628
1 24128094 -0.633695190398732 0.278783328433013
1 24149548 -0.754044478628826 0.345994403211542
1 24247020 0.772196016967519 0.356548961762412
1 24280511 -0.55813223314468 0.23900931591133
1 24364020 -0.0308532411682636 0.010823223876915
1 24395819 0.638955241137337 0.281621185061865
1 24423699 0.5727350503591 0.24655169173196
1 24449717 0.637353399854264 0.280756015742175
1 24505746 0.554795606472977 0.237295579914898
1 24545779 0.0512378092230093 0.0181197971240056
1 24574571 -0.0931724896301625 0.0334985249604485
1 24634793 -1.13631044987681 0.592054201077181
1 24665923 -1.22252299057075 0.654606829230581
1 24691696 -1.23487507807032 0.66378650295734
1 24716181 -1.14968048011296 0.601581667664429
1 24726569 -0.120984042984757 0.0439739519988814
1 24790259 -0.677524006339873 0.302706526001311
1 24818100 1.48845851625261 0.86445388561113
1 24842080 -0.154374286966958 0.0568446299991958
1 24896360 0.791703089037837 0.368014897010813
1 24934264 -0.562824758814376 0.241425521129356
1 24973592 0.530074819307715 0.22470998005201
1 25012852 -0.201937531449828 0.075738520070237
1 25051732 -0.384383512068351 0.154471465518313
1 25071947 0.602950946874155 0.26237699691098
1 25092214 -0.602057948664654 0.261905054522014
1 25135539 0.708967991129526 0.320259359985533
1 25162239 -0.347635132967358 0.137800488480765
1 25188158 0.621522948839132 0.272250917013571
1 25210364 1.03048894447056 0.518872041696672
1 25234482 0.273266675889096 0.105325000836118
1 25263685 -0.537059904806417 0.228246302551986
1 25294881 0.11613664753536 0.0421321929632096
1 25328045 0.51094296870444 0.215103969678645
1 25353446 0.627441894677848 0.275421366356987
1 25460630 -0.0339305195408483 0.0119172640689524
1 25489309 1.22539213145063 0.656734204848937
1 25511428 0.774533178862273 0.357915970262655
1 25533252 0.745883230151885 0.341284799453369
1 25560194 1.28528331656125 0.701816781612184
1 25589712 0.349608312174301 0.138685078637683
1 25632736 0.710237806508567 0.320975075772858
1 25669744 0.649352663147415 0.287257344567943
1 25692703 1.51015817008694 0.882718528762949
1 25714467 0.985575086239132 0.488997253364348
1 25743776 1.01292630302572 0.507106461275389
1 25771018 0.483784348143285 0.201667822094797
1 25801901 0.105339925697224 0.0380542330747349
1 25860489 0.318152153761722 0.124724812847269
1 25902128 -0.169280506184881 0.0626947895735732
1 25935432 0.546512020359902 0.233056487308671
1 25986054 -0.303440846268773 0.118299341334652
1 26028205 1.25390974504533 0.67803967872588
1 26056392 0.522576944700893 0.220931412077053
1 26126383 -0.0478805116275952 0.0169100476189479
1 26154320 -0.00809845588534841 0.0028153263762464
1 26174704 2.77334223985112 2.25583430891184
1 26194410 0.101559516758443 0.0366342503185102
1 26231843 2.78507081665362 2.27151608119934
1 26259465 0.653113912898852 0.289304939051137
1 26283772 1.43558245015596 0.820674630860252
1 26353981 0.778434542273561 0.36020196465802
1 26383884 0.144011998943868 0.0528158511949015
1 26408507 -0.206241142368209 0.0774808151589981
1 26442560 0.963759746255815 0.474739535148498
1 26472814 1.45071277257829 0.833096897985895
1 26512154 0.223646590055877 0.0845831162241793
1 26552464 0.563237587066253 0.241638427759119
1 26586836 0.753794070830365 0.345849569733947
1 26609186 0.398300112869501 0.160893570192622
1 26630964 -0.402828491126604 0.16299623273467
1 26663185 -0.143702866140913 0.0526961408715699
1 26694768 -0.791453706844436 0.367867507240519
1 26762186 0.606540851439056 0.264276846131696
1 26792551 -0.745879253945196 0.341282510328213
1 26822009 1.28382028296809 0.700700103127049
1 26864038 -1.8146291474342 1.15750983274071
1 26895535 -0.892910449744535 0.429567830317735
1 26965894 -1.4524984000271 0.834568478591764
1 27024822 -1.19521274905604 0.634504679569965
1 27052738 3.14186821561564 2.77501765688719
1 27076577 0.197051310436703 0.0737669718346392
1 27100558 -1.24349880960977 0.670227833999229
1 27122143 -1.95038095371445 1.29131800457722
1 27172310 -0.591147813171076 0.256160025848343
1 27203814 0.201979387317436 0.0757554389213534
1 27234297 -2.24122568524292 1.60186095828442
1 27302170 -1.36917124044467 0.767141682843223
1 27365477 -0.560235935687089 0.240091646502839
1 27488721 -0.740231894743815 0.338036617109778
1 27546045 -1.16126570083312 0.609888602623341
1 27597794 -0.471800106221737 0.195813203451622
1 27630837 -0.893033630218776 0.429644870905559
1 27664812 -0.866816679272084 0.413364923560498
1 27688836 -2.65229572450542 2.09720061473895
1 27712904 -1.99137261962267 1.33310837711654
1 27842745 -1.47730131683054 0.855130494165956
1 27869811 -0.814843622282919 0.381782584902766
1 27900750 -0.765327505197719 0.352542160199871
1 27941476 -0.737693643560158 0.336581188535381
1 27972069 -0.828645310785644 0.390080108736982
1 28054006 -0.340766972371377 0.134730742834739
1 28165753 0.540878811808904 0.230186297263121
1 28199176 1.02615531076293 0.515958846033631
1 28254750 0.703614651478426 0.317247891490374
1 28322397 -0.323854359087662 0.127233055241801
1 28365223 -1.16257483717468 0.610830290761547
1 28394627 -1.29754150065028 0.711203364139222
1 28421879 0.580622405879594 0.250654131428992
1 28477342 -0.936309931899869 0.457033187801354
1 28502295 0.596708422997995 0.25908329262843
1 28538253 1.1431337504961 0.596908553051764
1 28605466 -0.449102494885519 0.184848972443317
1 28633227 -0.0654973041675654 0.023293352299698
1 28657945 0.507207473630043 0.213242012629223
1 28691581 -0.689209195137962 0.309191348925348
1 28720664 0.451741002965059 0.186115194434853
1 28797071 -1.31192583266312 0.722287299809645
1 28828630 1.36423600403323 0.763227769128269
1 28855303 0.4339777167852 0.177632725511064
1 28878550 2.12836725150233 1.47746909675625
1 28932316 1.25438200753819 0.678394964795497
1 28999027 -0.60989239763748 0.266054331411166
1 29028095 -0.264633158654833 0.10166318459156
1 29082232 0.452235472395832 0.186352734042496
1 29144032 0.616018722654311 0.269312857382987
1 29170869 0.168949347427519 0.0625641184314189
1 29220337 -0.00698411396146708 0.00242686168515883
1 29243399 0.0805558673284161 0.0288192030874509
1 29294487 -0.993710549748646 0.494356556608341
1 29355127 -0.796792968353652 0.371027688860663
1 29407501 -1.32448509927848 0.732026181674053
1 29429135 0.108414662886339 0.0392121698772001
1 29451066 0.241309825232681 0.0918824121486394
1 29511405 -0.308460639497923 0.120484459748317
1 29593868 1.25914490494761 0.681982607850567
1 29618899 1.25914490494761 0.681982607850567
1 29643363 0.0806355466371096 0.0288486129721375
1 29676157 0.870159745330463 0.415427818970192
1 29706689 2.14802822215281 1.49878302930767
1 29736645 2.18255961494386 1.53658101517466
1 29763697 0.240563577555664 0.0915721497664878
1 29820279 1.99549905530207 1.3373509719181
1 29847168 0.173108300687627 0.0642075132829136
1 29905264 0.732906344248233 0.333842002735316
1 29936899 3.11181358255099 2.73062279298587
1 29969368 0.789533216565626 0.366733160774276
1 30001462 -0.2389901735189 0.0909185295840496
1 30106286 0.560335704386316 0.24014301171735
1 30170337 0.16758779599501 0.0620272032918922
1 30242910 -0.28568918497008 0.110633192513473
1 30330468 -0.0770371655374787 0.0275222360851029
1 30357978 0.930430480084279 0.45327447379411
1 30387749 0.831640375758641 0.39188924260303
1 30533445 -0.685096610017241 0.306903887200619
1 30567159 -0.893979962565442 0.430236907369174
1 30592775 0.650954950858474 0.288129050174852
1 30617007 -1.68707918869846 1.03816082628519
1 30669910 0.465164275339584 0.192590935732346
1 30722878 0.465164275339584 0.192590935732346
1 30799183 1.87938124632221 1.22045794217985
1 30862646 -1.43869067544313 0.823219679171038
1 30890195 -0.824067965870088 0.387321084957798
1 31009359 1.06782997904231 0.544246035900897
1 31069473 0.18225055168431 0.0678378099090361
1 31098970 0.833828171438718 0.39321267551767
1 31133419 -0.93452236730382 0.455889144184573
1 31160069 0.257244539342401 0.0985471260356571
1 31211289 1.28280922014892 0.699928848366663
1 31239616 1.59306909376702 0.954111274235269
1 31304237 0.143759750982726 0.0527181671996701
1 31367398 1.8458658904096 1.18767714770175
1 31425205 0.307994245395258 0.120281116239562
1 31452080 -0.233666365548788 0.0887123881012238
1 31497116 0.618086555295115 0.270415472869638
1 31530446 1.48342584164294 0.860242703553298
1 31619127 0.529631357401463 0.224485996656478
1 31660823 2.24513493500391 1.60625862977357
1 31699505 -0.235800193627133 0.0895956162409639
1 31707613 1.90221409621406 1.24303566546865
1 31752056 -0.844984255460504 0.399986408482503
1 31794941 0.73920292466795 0.33744634871462
1 31827596 -1.24792551877927 0.673544654126484
1 31887501 2.92512064709462 2.46303434222292
1 31941486 0.327707727757752 0.128933651502546
1 31982649 -1.19215099600594 0.632267647009191
1 32037796 0.476776942150328 0.198239007429958
1 32081714 0.00669016492004489 0.0023244470736306
1 32159664 -0.353159509992915 0.140280113126831
1 32211756 0.384097338606015 0.154340033945232
1 32282536 0.664574622798539 0.29557268281573
1 32284485 -2.00742017721599 1.34964446261132
1 32346109 1.78614027709525 1.1303192633361
1 32406155 1.08534877403922 0.556319021305009
1 32505194 0.111082474491505 0.0402190538633034
1 32532148 -0.630661402728847 0.277150677136665
1 32562275 -0.288394242227525 0.111795238723967
1 32597121 -0.0592009309225583 0.0210018669343533
1 32665656 0.405209992395584 0.164104590881625
1 32788530 -0.324621146140093 0.127571098660143
1 32864175 1.00266737624763 0.500283540922094
1 32917051 0.197404955464779 0.0739094286819717
1 32952028 0.879333770073864 0.421108387366708
1 33013226 2.54997869957337 1.96766535254007
1 33035173 -0.00556483976775146 0.00193259447717304
1 33093880 -0.397587538309678 0.160563279899598
1 33161961 1.08260251475052 0.5544193167859
1 33196444 0.596957919694165 0.259214690453968
1 33303612 0.112583734867617 0.0407865557967028
1 33360319 -0.118507888151023 0.0430322978901709
1 33398039 -0.690355821064262 0.309830109599266
1 33531006 -0.335563061533406 0.132414447844449
1 33555809 -0.358024739340917 0.142471632836679
1 33577873 0.761367081843713 0.350238998458295
1 33641711 1.03348523065807 0.520890069309586
1 33666709 0.385117060609706 0.154808479775416
1 33688903 1.64540962987549 1.00049813906345
1 33710842 0.226447544031245 0.0857344233018173
1 33782687 2.73685939793014 2.20740663392275
1 33844806 -0.762679551716824 0.351001676118381
1 33874888 0.489702754006802 0.204575881707478
1 33901596 1.47600933062127 0.854053824694266
1 33934565 0.481327057265065 0.200463669415799
1 33963564 0.481327057265065 0.200463669415799
1 33998878 -0.913858322160732 0.442743948307849
1 34042359 -0.71318639200578 0.322639072024235
1 34080211 0.234651155213051 0.089119841254359
1 34111488 -0.0185770177039094 0.00648505827485381
1 34132255 0.957919079358569 0.470950250255751
1 34152460 1.47210523764016 0.85080410777376
1 34236340 -0.519584816492453 0.219428535747999
1 34261788 0.637657299671853 0.28092009035368
1 34332146 -0.629632667385066 0.276597739404597
1 34374339 1.07758044441931 0.550952200614726
1 34443310 -0.553481860246928 0.236621804538457
1 34484735 0.0726561199568707 0.0259123232350487
1 34521625 -0.690568569722871 0.309948675073607
1 34554833 -0.708116019260675 0.319779456180983
1 34598476 -1.49100548427484 0.866588668263649
1 34631071 -1.46508592918116 0.844975444788976
1 34742940 -0.969893101037047 0.478731413088129
1 34899263 -1.46016357601337 0.840898861034859
1 34932275 -1.28738550876501 0.70342265864102
1 34971376 -0.984343913415706 0.488188210178631
1 35002556 -1.00106035704067 0.499218077172564
1 35027749 -2.00798611647468 1.35022943910179
1 35055340 -0.645818960742431 0.285337849560392
1 35082029 -1.36736079599238 0.765704870373445
1 35105684 2.25568619411506 1.61815795749577
1 35157652 0.553983573874099 0.236879050768002
1 35212881 -0.370882695345521 0.148298466161676
1 35267826 0.0755748668865044 0.0269842769593565
1 35304234 -0.634998105548415 0.27948542315357
1 35337505 0.596387304343569 0.258914204699565
1 35379807 -0.649255091432933 0.287204289018015
1 35407599 1.47913084849602 0.85665617644838
1 35448267 0.0998485014615601 0.0359929084425995
1 35478264 -1.19327857443707 0.633091109113524
1 35551019 0.986869799602309 0.489848618626463
1 35552623 -0.287233014008588 0.111296124632174
1 35576844 0.260765282759221 0.100029916701116
1 35602761 0.775400940839758 0.358423991614084
1 35626770 0.346328700649044 0.137215462105271
1 35649846 1.09858199996865 0.565510246052834
1 35687601 0.470748383556212 0.195301575009115
1 35711156 2.19438956171098 1.54963670139166
1 35736126 2.19438956171098 1.54963670139166
1 35763694 -0.456843915074253 0.188570293661529
1 35784673 1.99620536263418 1.3380778180516
1 35804293 1.2095994901546 0.645061020007624
1 35821992 2.06654685785652 1.41142721880745
1 35835603 -0.447808657754866 0.184228858018686
1 35896366 0.563910527711487 0.241985599008508
1 35923220 0.533053081086084 0.226215867998341
1 35955441 1.5950305934978 0.95583121567907
1 36011937 0.547264687453834 0.23344075158479
1 36037572 0.115438204354679 0.0418673771043803
1 36085302 1.14460995690374 0.597960954339155
1 36132997 0.848318465526451 0.402019067122228
1 36157697 0.0328072528837254 0.0115176112779835
1 36186682 -0.636426175454369 0.280255596655904
1 36286921 0.750448536931584 0.343916554973404
1 36331403 0.368477208225982 0.147204503153786
1 36364506 -0.341149206767831 0.134901204299088
1 36397662 1.76487140045477 1.11022010136216
1 36424959 0.438311068137041 0.179692901113091
1 36454011 0.495769975646188 0.207568588129873
1 36516921 0.514675649730198 0.216968962880498
1 36553505 1.87798998423778 1.2190886563707
1 36589358 0.758723590043637 0.348704612357034
1 36594430 1.94831293445533 1.28922677497195
1 36626817 1.16197841480637 0.610401196557103
1 36660858 0.724662379233502 0.32914287155323
1 36775793 -0.327590559044975 0.128881875063548
1 36801548 0.660075705938497 0.293107129074201
1 36842089 -0.300385443858641 0.116973060904396
1 36874850 -0.561254923909493 0.240616416191395
1 36900247 -0.319842714160365 0.125467411765531
1 36926314 -0.468858159739263 0.194382920856943
1 36956751 -0.0543213626013717 0.0192337001861415
1 36983673 -0.837615328306913 0.395507422472158
1 37010823 -0.452244369207863 0.186357008711579
1 37055433 0.0848651843437549 0.0304123745460745
1 37084297 0.848098191296024 0.401884663260831
1 37106235 1.07135328588023 0.546665437151357
1 37125968 1.34712610922419 0.749727339960518
1 37158371 -0.0993826173892723 0.0358184254555762
1 37188970 0.336514399459324 0.132837276397483
1 37219980 -0.324027346836024 0.127309302454043
1 37242801 1.04783188731255 0.530596185293443
1 37265824 0.446453828639409 0.183580074456081
1 37327504 -0.631854521585608 0.277792402638575
1 37373706 2.45060536005181 1.84583108497535
1 37395994 -0.961886732377664 0.473523083559032
1 37426211 -0.0188995140631924 0.00659848482207837
1 37453324 0.0391412530993017 0.0137758348424371
1 37486938 -0.609255704559646 0.265716381640218
1 37511283 1.94411228476903 1.2849840259096
1 37517148 1.91966283920731 1.26042369212009
1 37559213 -0.801598743326757 0.373880321792094
1 37658562 0.601446565706904 0.261582092846186
1 37722842 0.786273147192838 0.364810425759579
1 37784397 -1.181514270033 0.624522051464981
1 37814763 -0.120523579977555 0.0437987096306794
1 37848056 -0.812013384218432 0.380089012049973
1 37884272 0.383286500588196 0.153967775934967
1 37951358 1.78294929878456 1.12729286084576
1 37991896 0.221251816265527 0.0836006100157019
1 38024384 0.495380813946464 0.207376280452566
1 38053194 0.751216302702208 0.344359831443214
1 38077270 -0.425729163835901 0.173727405937284
1 38109420 0.792106461726664 0.368253342483348
1 38135193 0.0744712293220946 0.0265786656305674
1 38160832 0.191949763721725 0.0717160358360998
1 38203666 -0.744771701561885 0.340645091449145
1 38240890 -0.621099813895861 0.272024704727009
1 38268415 1.12950737870392 0.587230669558809
1 38292413 0.142706541274706 0.0523105067373482
1 38350633 -0.40738679239998 0.165119222339434
1 38378572 -0.465140040757241 0.192579193204961
1 38533475 -0.470370538880628 0.195117851260678
1 38569361 -0.118535215842099 0.0430426806894084
1 38600224 2.00723612582048 1.34945424660292
1 38627418 1.29712960636952 0.710887078647924
1 38656486 1.72989623298957 1.07754019950637
1 38681781 1.32129459671085 0.729546741375239
1 38706295 0.55870566592457 0.23930419925005
1 38773417 0.237121513794749 0.0901432122557845
1 38799952 0.951103726391783 0.466543519115916
1 38821514 0.209925055165478 0.0789765678392883
1 38877308 -2.20465884118462 1.56101419510451
1 38910542 -0.952355290646105 0.467351563851374
1 38982120 0.0300175806926642 0.0105265850661624
1 39082072 0.573196197288634 0.246790994568767
1 39110492 -1.43815347269452 0.8227795583091
1 39157519 -1.71860841588884 1.06709166001974
1 39211650 -1.11255546414611 0.575282647890231
1 39252427 -0.352815311228493 0.140125345602939
1 39282526 1.85539254310708 1.19695148082127
1 39319243 1.85539254310708 1.19695148082127
1 39390639 -0.149343973911748 0.0548849926551572
1 39457095 1.44765522553124 0.830579817537419
1 39488387 0.173080027675687 0.0641963242566928
1 39512830 1.49438175975954 0.869422238485355
1 39578265 1.4276791884291 0.81421932053519
1 39615428 0.890847666658476 0.428278478253873
1 39646856 1.53520651855606 0.904018257327189
1 39706297 1.3662357532784 0.764812610917096
1 39740543 0.968864609879676 0.478061113584094
1 39818690 1.93491128165914 1.27571443225865
1 39848184 0.467916676283777 0.193925777777347
1 39921473 -0.291324134513674 0.113056360948947
1 40131244 -0.372223746437684 0.148909121081156
1 40191030 -0.396101279561397 0.159874880854199
1 40217067 0.0222321370521158 0.00777231097204551
1 40255758 2.204792115883 1.56116212222226
1 40288738 1.00620783230305 0.502634056357564
1 40322730 1.01197789585257 0.506474164904392
1 40454326 -1.10984002940316 0.573378200282902
1 40483139 -1.48372506343396 0.860492821649251
1 40509964 2.08622744139589 1.43229123760233
1 40548530 -0.664464160534592 0.295512066225858
1 40572807 -0.0854748148270747 0.0306381834925238
1 40666842 1.40751281458785 0.797851349879536
1 40742148 1.94463449725005 1.28551110397601
1 40770192 1.59767031096824 0.958148115744933
1 40823622 2.12541654668245 1.47428325923201
1 40845903 -1.21935065680274 0.652258079456521
1 40910099 1.71276256503576 1.06169933015334
1 40949139 0.982777559870701 0.487159669292182
1 40973687 2.48756575680562 1.89068922055184
1 40996631 -0.239632307727545 0.0911851945936999
1 41046141 2.70847784172596 2.17010068384201
1 41080090 -0.379597945913579 0.15227691483567
1 41102869 2.29984798727352 1.66843436497176
1 41127920 0.559600063012099 0.239764347197351
1 41162527 1.29221765086586 0.707120010687412
1 41198544 -1.04680680100143 0.52990028181716
1 41217686 0.622300002337516 0.272666489791402
1 41244308 0.856349143907824 0.406930374373043
1 41277969 -0.364801014137164 0.145536093199811
1 41305448 -0.719842269122987 0.326405837179884
1 41378471 0.895330266019262 0.431082203521124
1 41400129 -1.90499914496337 1.24580321783769
1 41429979 1.26747181742485 0.688274454736673
1 41454959 -0.263374692285116 0.101131286509114
1 41476921 -2.42933307767957 1.82025785679462
1 41508319 -0.223599096323271 0.0845636144052163
1 41509691 1.33044409143804 0.73666698885424
1 41531122 1.01996943386547 0.511811876994558
1 41553398 0.862409201405499 0.41065103460061
1 41613479 0.809436124920633 0.37854917083848
1 41641853 1.84995833263311 1.19165696672345
1 41667855 -0.287605541213117 0.111456198347061
1 41709447 -1.09946321135778 0.566124489262793
1 41737575 -1.01233214605287 0.506710304342111
1 41757000 1.87754794423257 1.21865375333777
1 41769224 0.745878907328011 0.341282310778948
1 41800680 -0.889688728590539 0.427554717325677
1 41835189 0.0651994426454104 0.0231846971056946
1 41874710 1.24062607244173 0.668079131991877
1 41908911 -0.786026736982507 0.364665242340946
1 41950484 2.11533208895229 1.46342068440151
1 41978314 -1.43634531719028 0.821298946263245
1 42009278 -0.241474923301264 0.0919510762718094
1 42034079 -1.48755619403462 0.863698163728263
1 42063289 -1.60722163927935 0.966553095835957
1 42134575 -0.451211060112581 0.185860698942592
1 42185964 -1.5536771930325 0.91987361497351
1 42236157 -0.964560026096722 0.475259656656623
1 42282841 -1.72661076368849 1.07449405872003
1 42336256 -0.751122549229674 0.344305691478299
1 42482352 -1.04911326871303 0.531466598134179
1 42517958 -0.931343853371671 0.453857609379838
1 42604783 -0.070866151689252 0.025256124188794
1 42636846 -0.964473920925776 0.475203684154738
1 42665606 1.10329907714849 0.568801448345329
1 42689746 0.305453631078374 0.119174590237351
1 42711821 1.57431361932735 0.937737884479166
1 42750803 -0.0367230396328717 0.0129123584155575
1 42817463 0.67426266647382 0.300904646118467
1 42841999 0.178639093432173 0.066400814202462
1 42868655 1.09316349638091 0.56173932800566
1 42899767 0.649889240385408 0.287549169320358
1 42936737 0.0309682639626825 0.0108640693992951
1 42969246 0.504257425008427 0.211774699351578
1 43001355 -0.338849762158098 0.133876416831735
1 43134049 -0.524684990406883 0.221991950582211
1 43163893 0.236149754716541 0.0897404346627936
1 43202685 0.236149754716541 0.0897404346627936
1 43233598 -0.0493864075078052 0.0174522817038409
1 43260283 0.636082994135164 0.280070454417778
1 43293082 -0.471316564782922 0.195577933104586
1 43360753 -0.561650038238476 0.240819986420124
1 43381495 -0.0512639566895484 0.0181292313903405
1 43407164 -1.9833686435 1.32489775048328
1 43429237 -0.39403193839577 0.158917552972028
1 43457169 0.997732595188926 0.497014606500644
1 43616741 -0.760538238754414 0.349757653851523
1 43644504 -1.6501938293626 1.00478922404073
1 43686458 -0.365116189134702 0.14567896969216
1 43691763 -1.50645722352683 0.879591130901073
1 43712651 1.52929730848245 0.898972455843821
1 43737082 1.75369548027135 1.09972738619785
1 43758153 0.098085043573588 0.0353327846546503
1 43778181 -0.17822387283064 0.066235843015223
1 43821028 0.387573127525659 0.155938082384196
1 43853736 -1.50812196955755 0.880997258885504
1 43882991 -1.84223365945768 1.18415021279279
1 43904869 0.373241658266125 0.149373002914664
1 43929473 -0.793445187721402 0.3690450952408
1 43972747 -0.756869726983235 0.347629952289805
1 43998976 -0.756869726983235 0.347629952289805
1 44025011 -0.756869726983235 0.347629952289805
1 44052186 0.768584941615466 0.354440440953457
1 44071953 -1.0331173197046 0.520642108776069
1 44101698 -0.613210177322047 0.267817506474174
1 44141470 -0.19659435863456 0.0735829549782552
1 44174494 1.29072312533655 0.705975561710827
1 44267064 -0.564974816993963 0.2425349654928
1 44387432 -0.641012574131128 0.282733600879908
1 44430161 1.88009603077245 1.22116172303541
1 44464605 0.160793843216092 0.0593561467373567
1 44506829 1.11203692418554 0.57491877297074
1 44545336 0.709370058183366 0.320485922289012
1 44577489 -0.466085072523629 0.193037232262417
1 44633302 0.741286557680532 0.338641990550862
1 44656986 -0.0147054625962664 0.0051256353740643
1 44696591 -0.481626139540605 0.20061012735964
1 44724045 -0.1794806995257 0.0667353472522607
1 44745743 -0.0668314083920774 0.0237803201649772
1 44773052 0.626838243343581 0.275097500672733
1 44811795 -0.086082398663466 0.0308633395169941
1 44831320 0.0251666786752864 0.00880848528712665
1 44851304 -0.496417206035095 0.207888529174255
1 44882822 0.565821153170299 0.24297208909789
1 44959963 -0.622834774099861 0.272952603220872
1 44991421 -0.363352696232518 0.144879928417293
1 45011687 0.30575845520498 0.119307248452208
1 45076098 -0.771351731343052 0.356055588583801
1 45188211 -0.130370120431164 0.0475593931155175
1 45218900 -0.579107293655507 0.249864518737972
1 45262484 -0.36489322771375 0.145577892693382
1 45297441 -0.368802955816043 0.147352541685086
1 45363672 -1.13150678355353 0.588646591634935
1 45400885 -0.00672659869796192 0.00233713964460888
1 45423728 0.559508052607267 0.239716997956108
1 45446063 -0.814519204108782 0.381588320551293
1 45515494 1.0928069370153 0.561491549324231
1 45549239 -0.461789768137409 0.19095764686947
1 45572294 -0.321778965438932 0.126319001584154
1 45593221 1.50175641770891 0.875626123528138
1 45615781 -0.0724462327848492 0.0258353320325219
1 45638297 0.559914764859432 0.239926315713451
1 45714115 0.0302521941397854 0.0106098473451718
1 45753251 -0.588773531153531 0.254914894855618
1 45773328 -0.480911481465562 0.200260212603538
1 45798370 -0.517007577219103 0.21813633843573
1 45826077 -1.08818850804574 0.558286178427268
1 45859418 0.16786813459514 0.0621377080032439
1 45929396 0.4813752431193 0.200487263689792
1 45956951 -0.525682027204067 0.222494045081955
1 45993964 -1.12373961134179 0.583154030444035
1 46024095 0.351629515743131 0.139592435954425
1 46052118 0.700770188963779 0.315651628927972
1 46084463 -0.389716552375366 0.156925419030359
1 46116786 -0.37505549284916 0.150200393943249
1 46153978 -0.882980306585316 0.423374306620713
1 46177857 -0.731402792242023 0.332983278871385
1 46310462 1.30473902299297 0.716740101770573
1 46342260 -0.131625915725177 0.0480410269993439
1 46396971 0.330070819134457 0.129978786753514
1 46427075 1.23147801716877 0.661256461861942
1 46476542 -1.61109161343267 0.969968283867954
1 46498473 1.22717573997417 0.658058180387666
1 46527796 -0.395887821992706 0.159776068742686
1 46569428 1.11548207467043 0.577338119014284
1 46598305 -0.282640722595416 0.109326269380111
1 46627168 0.881161692014015 0.422243671049799
1 46656098 -0.257750758178599 0.0987600959812039
1 46708312 -1.24298633068743 0.669844301340947
1 46735971 0.221707836771729 0.0837875710220323
1 46806325 -0.516354991508613 0.217809475788067
1 46834066 -0.738415054847709 0.336994626001822
1 46925833 -0.708389773344354 0.319933631782343
1 46976938 -1.71440245845674 1.06321070198576
1 47033502 -0.0164276613313424 0.00572983808299547
1 47065032 0.596770603080071 0.259116037977212
1 47092271 -0.808199188508354 0.377810931725396
1 47119438 -2.07693393157497 1.42242023017895
1 47158084 -0.828418258336587 0.389943084246794
1 47194596 0.52991933683941 0.224631441928254
1 47256586 2.4834944921138 1.88572154724766
1 47283221 -1.44530503212705 0.828647390415633
1 47293410 0.357466487162629 0.142219801608395
1 47304881 -0.774472949328298 0.357880718944384
1 47329267 -1.02347972291046 0.51416351156146
1 47356125 1.82593198220867 1.1683828936226
1 47456290 -0.953795194041051 0.468281874816983
1 47488445 -0.159424951202112 0.0588195910567055
1 47520385 1.22207119307197 0.654272104759139
1 47555127 0.369147685630774 0.147509242435399
1 47586047 0.271133809404893 0.104418286574557
1 47618489 1.66859206109875 1.02137102001944
1 47662466 -1.19038322538964 0.630977570866299
1 47727454 1.82540103987421 1.16787105353861
1 47763891 -1.01143866491891 0.50611480320132
1 47792318 1.98329338451946 1.32482066526448
1 47822295 3.02514530817583 2.60464966362222
1 47851112 -0.961951467499925 0.473565106324245
1 47917343 -1.91181265589664 1.25258642159298
1 47962191 -1.15296729259189 0.603933561103199
1 47990662 0.198578234316563 0.0743823175878764
1 48015433 0.0875503564464107 0.0314077628949322
1 48045817 -0.522357746320408 0.220821216825084
1 48070674 0.438341012026629 0.179707157588746
1 48132422 0.0943817837105926 0.033949414955058
1 48184965 0.321509770547978 0.126200537701195
1 48199398 -1.9116609795585 1.25243522680104
1 48209645 0.429715940407627 0.175612309810393
1 48266905 -0.609934511893519 0.266076689848876
1 48294746 -2.2638747809705 1.62742272695265
1 48318915 -1.15379851100659 0.604528951042504
1 48356916 -0.657173093100099 0.291519930620345
1 48391567 2.9618259720388 2.51453328784232
1 48424316 0.701911266469502 0.316291659887558
1 48484073 -0.969068242718071 0.478193798324764
1 48506913 -0.400039152299257 0.161700305700657
1 48533875 -0.0321367823321528 0.0112792292445794
1 48560437 -1.0218444742232 0.513067480709282
1 48730343 0.259575762871689 0.0995285253496033
1 48766722 -1.23074396863774 0.660710305866566
1 48845641 -1.2717847822153 0.691543165358235
1 48894963 -0.666438822693017 0.296596274752683
1 48924373 -1.92066685680827 1.26142775826517
1 48963154 -1.60280326981123 0.962660789215249
1 49049747 -1.5061692119669 0.879347965827402
1 49073391 -1.43541846837518 0.820540459278144
1 49092868 -0.914355332664894 0.443058393354122
1 49170394 0.143357131006603 0.0525622892368187
1 49251769 -0.357943945534345 0.1424351802942
1 49316378 0.582513299756908 0.251640626632305
1 49451367 0.0790533237711595 0.0282649469807558
1 49473615 1.29383036997464 0.708355872892334
1 49493475 -0.452972383205197 0.186706883358901
1 49528643 0.54396177543864 0.231755844804768
1 49612577 -0.157332939204962 0.0580006519207729
1 49652277 1.27074861287657 0.690757261374218
1 49690197 1.34724922558377 0.749824103592019
1 49802842 -0.0036097213922685 0.00125263135364523
1 49839600 0.64379863161958 0.284242251485832
1 49864590 0.764514865656102 0.352069146042365
1 49969805 0.492012864110674 0.205713985920085
1 50047814 0.942441108304532 0.460965513854844
1 50082909 0.112485591418712 0.0407494361597031
1 50107328 0.916009561603256 0.444105590038209
1 50134600 -0.236986900899856 0.090087400739803
1 50162761 0.901763499989099 0.435118010325747
1 50227987 1.01163705496851 0.506247005249727
1 50262500 2.24321161782687 1.60409426762996
1 50296057 -0.138838132962589 0.0508159367802026
1 50325128 0.277530499435981 0.10714171639678
1 50360638 0.068647284344326 0.0244439504205816
1 50387869 0.101615204607275 0.0366551379189324
1 50423351 0.0972706505124746 0.0350282286757303
1 50448875 0.161787393484778 0.0597459237374649
1 50473113 0.161787393484778 0.0597459237374649
1 50509761 0.813076540213264 0.380724871729819
1 50536568 0.0605927414177485 0.0215074354581983
1 50600977 0.394759864822855 0.159254158194093
1 50635644 0.41242776227263 0.167474534614844
1 50661304 -0.0713382461607424 0.0254291050688694
1 50685485 -0.00249626263370932 0.000865858759903892
1 50709687 2.44061066613864 1.83379337519568
1 50733950 1.37343297942687 0.770528617361066
1 50799633 -0.600827312972999 0.261255097675558
1 50832671 -0.235084958409913 0.0892994172362445
1 50873191 -0.0595596653379434 0.0211321232354812
1 50905654 -0.356710592140215 0.141878964954117
1 50938578 1.00970448259673 0.504959772299778
1 50968803 -1.04284367285303 0.527213281640025
1 51003034 -0.250213568496474 0.0955970684323222
1 51038600 -1.79662439246969 1.14028981204011
1 51063500 0.0681499874675314 0.0242621155239636
1 51122174 -1.44861418706689 0.83136889869567
1 51149041 -0.470952212949045 0.195400704021083
1 51238146 -0.61680220214146 0.269730462652748
1 51318412 -0.626755071972174 0.275052887622921
1 51346154 -0.168023861128516 0.0621991026590481
1 51370875 -0.551968534857447 0.235846359382151
1 51398484 -1.06004310455291 0.538914369509388
1 51426631 -0.41725348384353 0.169736687435873
1 51451694 -1.18360758135805 0.626043197803721
1 51502005 -0.540837933086055 0.230165506233686
1 51540298 -0.0563833949403241 0.0199800824170658
1 51566912 -1.81600379826245 1.15882962343167
1 51577476 -1.01799421088042 0.510490513355117
1 51592790 -1.34297491524638 0.746467922624194
1 51621205 -1.05022186570012 0.532220106541123
1 51648369 -0.3232554866298 0.126969162682378
1 51693169 -0.473950106421586 0.19686019438114
1 51718279 -1.1297472990956 0.587400499656335
1 51784025 -0.379353307283335 0.152164919292299
1 51860517 0.741628084337295 0.338838105356469
1 51888034 0.461821636939507 0.190973054847965
1 51924780 -0.117835927371024 0.0427770626776024
1 51946646 -0.450250762960891 0.185399758374962
1 52000355 -0.747258188938371 0.342076687589291
1 52072461 -1.76400205239894 1.10940220484056
1 52102989 -0.802140615651434 0.374202456955974
1 52141619 -0.765479653898898 0.352630746173256
1 52189110 -1.69146462978823 1.04216247027972
1 52281718 -0.743634432287753 0.339990995841628
1 52304163 -1.51685184249467 0.888387722440325
1 52331917 -1.18272161396233 0.62539920126726
1 52381123 0.0326408857315099 0.0114584486510509
1 52407863 2.47564041649472 1.87615667935679
1 52435028 0.281581477694982 0.108872810167518
1 52468407 -1.23019991994264 0.660305640634276
1 52489247 0.396995324816561 0.160288898843911
1 52509327 0.773002148858467 0.357020262201298
1 52553988 -0.767717256019728 0.353934447243427
1 52610237 1.43898781608782 0.823463166832663
1 52637632 -0.156003738227165 0.0574809839939822
1 52698354 -1.19592632162438 0.635026523649603
1 52729913 -0.244754236973383 0.0933166224701428
1 52760202 -0.244754236973383 0.0933166224701428
1 52787581 -0.945186578473944 0.462730565495084
1 52817403 -0.945186578473944 0.462730565495084
1 52910133 -0.644728076995105 0.284746111555197
1 52936357 -0.488604804549245 0.204035556452472
1 52965767 -0.309874894126994 0.121101465083348
1 53001187 -0.736717770082786 0.336022195957617
1 53029048 -0.816538944327163 0.382798336506424
1 53068706 0.540953331860887 0.230224199742165
1 53103240 1.20006362216143 0.638055764942858
1 53166753 1.22599895908102 0.657184526002467
1 53231797 0.407670992464518 0.165251799979246
1 53308543 -1.24894798843972 0.674311765653768
1 53335621 0.545120842889226 0.232346718527678
1 53399191 -0.580977074214157 0.250839076801688
1 53439655 0.288650443373235 0.111905412773067
1 53468306 0.5099989612827 0.21463300983525
1 53490104 0.394251996859111 0.159019294324106
1 53596182 -0.276704197725717 0.106789221479289
1 53622006 -0.744529004779187 0.340505469201832
1 53647940 0.459615440260716 0.189907154728273
1 53676001 1.29500305865425 0.709255120233096
1 53704104 1.79948886367106 1.14302121183409
1 53742919 0.457842791967631 0.189051829049099
1 53746886 1.41284723519628 0.802166526873753
1 53847465 1.1899649942377 0.630672519066276
1 53875424 0.0161488445666344 0.00563196426180007
1 53920251 0.614168215092306 0.268327305017578
1 53944748 0.0645560378087041 0.0229500787049004
1 53967901 0.996444943756624 0.496163024087905
1 53990863 -0.446238441011593 0.183476985409543
1 54007883 -0.55224726585463 0.235989129027314
1 54080077 -0.154072826747141 0.056726984487782
1 54107403 1.32666488995305 0.733722288161872
1 54172681 -0.238653440685093 0.0907787404899205
1 54206044 -0.307869033867134 0.120226536406675
1 54235357 -1.39400822222552 0.786973601008268
1 54329241 -0.453279851853268 0.186854699076274
1 54371097 0.270074318072034 0.103968388499399
1 54387611 -0.13802021611343 0.0505004867275072
1 54413118 -1.29607437068978 0.710077063806245
1 54460932 -1.71051472709464 1.05962930466682
1 54484943 0.451357422683312 0.185930978105898
1 54512069 -0.375790388214086 0.150535909578751
1 54540784 -1.66195816246618 1.0153774519011
1 54568897 -1.12899677983646 0.586869304791823
1 54604473 0.50843772034387 0.213854738407484
1 54710744 -0.830220652200903 0.391031296492629
1 54738523 -0.169973062904085 0.062968167315403
1 54793090 -0.834662982695264 0.39371809385851
1 54815130 0.612050256969742 0.26720068029668
1 54836848 2.38702266890019 1.76992309879155
1 54873705 2.14959031177333 1.50048288305062
1 54898092 -0.176242447160696 0.065449297861684
1 54973015 0.884799464792907 0.424506410616537
1 54992445 -0.701048028149081 0.315807429372915
1 55018642 1.04566268268694 0.529124005245682
1 55085083 0.560485289332266 0.240220030479739
1 55163459 0.00454896245534925 0.00157915429294699
1 55248190 -0.0304913155433695 0.0106947252796847
1 55271664 2.02121898828901 1.36394259016299
1 55297352 -0.697378982099204 0.313752042595076
1 55299104 -0.722895093701338 0.328138445847555
1 55359137 0.025525003410108 0.00893517270606292
1 55446965 0.0406292536096766 0.0143079723170956
1 55479252 -1.53962267241175 0.907797605611116
1 55502827 -0.294301249463992 0.114340464472973
1 55526899 -1.68363625640989 1.03502426936152
1 55597352 1.1400504108249 0.594712905008183
1 55631487 0.629154605718493 0.276340902344205
1 55661030 -1.64990292215763 1.00452805634498
1 55726673 -0.687624664894441 0.308309355796712
1 55750308 1.04816617990555 0.530823207099672
1 55808930 1.01156148487381 0.50619664565703
1 55845241 -0.0954606890819657 0.034352041045504
1 55913498 -0.97377631543099 0.481265526869686
1 55948376 -0.572448249543765 0.246402896884972
1 56012605 -0.990948652645889 0.492534556919475
1 56046661 -0.800282598139511 0.373098304840293
1 56068826 0.424455093802756 0.173126086649548
1 56093075 -1.80231482491144 1.14571893908566
1 56128749 2.15880000603503 1.51052406583359
1 56196461 -1.84114201261328 1.18309119291264
1 56224070 -0.663838401341775 0.295168754192471
1 56249197 -2.41894216607035 1.80783093116621
1 56278725 -1.33386492258349 0.739336920940501
1 56305348 -0.327816870534647 0.128981885073842
1 56443711 -1.35194554083617 0.753519299821306
1 56478520 -1.37037363273659 0.768096590459031
1 56501378 0.578551813220345 0.249575211573576
1 56550595 2.46897590680242 1.8680596111155
1 56574594 0.564414991129609 0.242245948224297
1 56595370 0.0613250495160958 0.0217736622911241
1 56617698 -0.715656443617998 0.324035233992184
1 56652862 1.3894553580187 0.783321360589013
1 56689080 0.775679749133674 0.358587270375092
1 56716123 0.737412653256351 0.336420201229237
1 56774557 0.75873189167052 0.348709427286523
1 56799223 -0.801278796051111 0.373690164289643
1 56863305 -0.546727875729489 0.23316667083089
1 56948051 -0.87692952725377 0.419616900029958
1 56975441 -0.999292346160898 0.498046912851949
1 57003629 0.75615858901059 0.34721801996457
1 57033168 0.509578372650318 0.214423271972265
1 57057320 1.5652548718288 0.929876539579291
1 57079742 0.716012534053737 0.324236676099726
1 57112275 0.768579819729412 0.354437453368539
1 57180662 -0.69500450792652 0.312424244075586
1 57212493 -0.322721341295875 0.126733884207703
1 57235103 0.642532094600876 0.283556106515514
1 57256935 1.05670391449566 0.536634546989924
1 57281017 -0.073987949189873 0.0264011581210554
1 57309361 0.65556535829713 0.290641983928817
1 57348196 0.578295084886573 0.249441535157663
1 57370120 1.72344831129083 1.071565816789
1 57392008 0.48173439098022 0.200663144107155
1 57423472 -0.150313636234907 0.0552621684178953
1 57487677 1.91971841645461 1.26047926197222
1 57509572 0.225339063041684 0.0852785139433198
1 57544831 -0.542102732537496 0.230809034793627
1 57567564 1.15548041521533 0.605734425933605
1 57592425 1.47511720298575 0.853310734117436
1 57619556 0.337632123360393 0.133334409624765
1 57644718 0.182016663848579 0.0677446305160917
1 57708390 0.244307941267884 0.0931305910664945
1 57738807 -0.0945790066348383 0.0340229898402649
1 57763905 1.77543968232084 1.12018576711893
1 57797852 1.49129797429997 0.866833976760287
1 57837254 -0.732558264848321 0.333643137147813
1 57872887 0.0632408033491783 0.0224708405976433
1 57901301 0.0989094847584731 0.0356412911899386
1 57926430 2.01132284946655 1.35368092017268
1 57960649 -0.357319977923831 0.142153726186079
1 57988421 -0.71947865908149 0.326199679266705
1 58012680 -0.599557924137618 0.260585188506978
1 58034792 -0.5757620886071 0.248123765348417
1 58085999 -0.603640101776594 0.262741386780437
1 58110876 -0.603640101776594 0.262741386780437
1 58130386 -1.21684837980709 0.650407972991167
1 58196568 0.0215254968635405 0.0075231577654628
1 58199112 0.0414605604851986 0.0146055337577739
1 58232698 0.0400571065912345 0.0141032881691633
1 58265358 -0.573296987705857 0.2468433068491
1 58304127 0.0181689233257549 0.0063415671662219
1 58314290 0.749225647025422 0.34321091505312
1 58416219 -0.118282642321297 0.0429467268532926
1 58443273 0.478879181767213 0.199266029936948
1 58471712 0.089037786138659 0.0319600333404505
1 58514674 -0.021966016232392 0.00767846350350015
1 58536995 -0.0865394896745994 0.0310327957153908
1 58544409 0.0839473845903659 0.0300726180796375
1 58581269 -0.46346341614352 0.191767257615243
1 58608702 0.144310126003124 0.0529313258067818
1 58635827 0.587333956366243 0.254160835885997
1 58687730 -0.663150337636813 0.294791408419628
1 58717943 -0.023142012880529 0.00809332760008043
1 58784412 -0.0397812288479444 0.0140046263861614
1 58812784 -0.0661176224612401 0.0235197151224788
1 58878232 1.45501308389734 0.836642880646281
1 58958854 -0.111740770681953 0.0404678214469152
1 58986117 -1.85368959913316 1.19529110469896
1 59010489 -1.22964910972543 0.659896054302648
1 59055888 -1.20476487217168 0.641505341791461
1 59108633 0.456048661609711 0.188187144848416
1 59205461 -1.87850632576951 1.2195967556576
1 59256825 -1.18895150171991 0.629933551084687
1 59279839 -1.75792204099238 1.10369001922962
1 59397849 -1.84785236546078 1.18960815937284
1 59438770 -0.998139048663037 0.497283532363174
1 59466335 -1.3119421499175 0.722299915690378
1 59498978 -0.763923860314759 0.351725277691884
1 59538604 -1.48233240865647 0.859328988783434
1 59581263 -0.59077852758681 0.255966243638558
1 59626071 -0.916408656617781 0.44435837472392
1 59670431 0.219105478645256 0.0827214735456653
1 59701154 -1.18960505330408 0.630410033295109
1 59730821 0.227761583135122 0.0862753492310309
1 59775671 -0.140236701965939 0.0513557780213673
1 59843547 -0.248017149614992 0.0946785215032434
1 59874012 -0.331016537530956 0.13039753116161
1 59918635 0.552192160348164 0.235960901289772
1 59940599 0.30163114946556 0.117513451961281
1 59962373 0.926172108965901 0.450559541789805
1 59987054 0.330106975503722 0.129994791024565
1 60010096 0.120685467814596 0.043860313728188
1 60046922 0.682898615553518 0.305683629363898
1 60081001 0.349989216262955 0.138855978051503
1 60125191 0.874326145688012 0.418004100472553
1 60160117 -0.973785814500713 0.481271732191388
1 60191922 -0.661375654539609 0.293818860308513
1 60240791 -0.444441173552677 0.182617342963302
1 60262505 -1.06260797261935 0.54066818201681
1 60286400 0.83289231247949 0.392646360832055
1 60309923 -0.57901580106259 0.249816860403345
1 60338595 -0.427638543911569 0.174629520007304
1 60339677 -0.410810090998081 0.166717842073934
1 60362728 0.624237220022308 0.273703382343915
1 60390356 -1.46489919482635 0.84482063282129
1 60443619 -0.731256713617194 0.33289988907741
1 60468723 1.89226154749194 1.23316985411451
1 60494379 -0.319187756490165 0.125179610603664
1 60521283 1.23346473776687 0.662735616162294
1 60576170 -0.52946223425589 0.224400592634007
1 60652002 -0.99357362622655 0.494266166900397
1 60674382 0.224525552311072 0.0849441553374265
1 60705937 1.25475158050281 0.67867305283465
1 60742116 0.572629818943741 0.246497093642633
1 60776920 0.0662760761227106 0.0235775545175024
1 60804982 -0.600624334103363 0.261147942175597
1 60836001 -0.523049083238696 0.221168817330934
1 60890463 0.981646420527517 0.486417439697017
1 60913436 -0.726250514516704 0.330046364159671
1 60936330 -0.410830988640006 0.166727612099044
1 60994147 1.07751835528149 0.550909391290078
1 61027036 1.42612051928465 0.812948918562689
1 61058144 0.247568110224067 0.0944909095853069
1 61112787 0.0360791443689117 0.0126827174309782
1 61159032 -0.327643993250484 0.128905486930533
1 61209077 0.38845420501015 0.156343765427074
1 61276924 -0.307546577016361 0.120085999025839
1 61350437 -0.644943441860001 0.284862903005509
1 61379142 0.101947716067168 0.0367798759729624
1 61417282 0.841186925141676 0.397676011730248
1 61489177 0.426768126700991 0.17421813762553
1 61538177 0.452996043787692 0.186718257141238
1 61544908 1.44233952006765 0.826211917843095
1 61562269 0.157669777315335 0.0581324246157443
1 61585974 -0.0708997559481093 0.0252684350926818
1 61609111 -0.488767703216308 0.204115698359651
1 61639227 -0.536281618433506 0.227851508219696
1 61734704 1.00429960709002 0.501366640019268
1 61773994 0.198427855759704 0.0743216850239021
1 61841198 0.422395870739662 0.172155272381181
1 61883218 -0.52975683855084 0.22454936819832
1 61907207 -0.36246085230562 0.144476196869404
1 61932683 -0.0161059273801633 0.00561690084233074
1 61990624 0.549811966825384 0.234742580779047
1 62015614 0.472321641536987 0.196067042714153
1 62042722 -0.877893463086347 0.420214646784684
1 62085611 0.111855617049606 0.0405112341748279
1 62118380 1.95162545948373 1.29257726820023
1 62157107 0.503151632692968 0.211225406775418
1 62183016 1.06733091354101 0.543903687754367
1 62241361 0.137848710131437 0.0504343656921508
1 62269025 0.0583608896031517 0.0206969902996217
1 62296807 0.220068997173798 0.0831159604614713
1 62351508 -0.0131174894479911 0.00456925362924492
1 62376000 -0.533996457500805 0.226693455925962
1 62401269 -0.154441235189961 0.0568707602723807
1 62428455 0.715838705932133 0.324138335419906
1 62453659 1.40713843618143 0.797548894742905
1 62480290 0.524626175352076 0.221962342019927
1 62507105 0.615584754157146 0.269081632258181
1 62534727 -0.488982484863586 0.204221378196891
1 62567474 0.167824090464547 0.0621203450378403
1 62638752 0.735646795587876 0.335409093529376
1 62683425 0.368035895347415 0.147003997209238
1 62707692 0.187070996450908 0.0697618135957085
1 62795834 -0.444536717754817 0.182663016749881
1 62818893 1.18856465926895 0.629651589231174
1 62843348 -0.0232636524810443 0.00813626119417532
1 62901196 -0.173615602019439 0.0644083171440713
1 62970523 0.28454049922157 0.110140404248869
1 62978253 0.103078818150303 0.037204433256234
1 63056036 0.632927561677518 0.278369940240082
1 63087634 0.320562923626371 0.125784036494505
1 63110549 0.0549986172468557 0.0194787101705295
1 63171999 -0.821130300849049 0.38555412372874
1 63199268 -0.101392711057432 0.0365716895350046
1 63228694 -1.50467692637892 0.878088535997733
1 63258557 -0.0303947746101031 0.0106604554293144
1 63286489 1.29457978106309 0.708930482953722
1 63310478 -1.01906329710247 0.511205530330338
1 63349309 -2.56496710650708 1.98638096269497
1 63379081 -0.775792689063136 0.358653418913779
1 63411503 -0.605817167237581 0.26389352106067
1 63435944 0.74724217062132 0.342067458432162
1 63461454 -1.44119635287657 0.825273936595378
1 63524713 -0.291706746527266 0.113221241081008
1 63565535 -0.567169110981618 0.243668771515835
1 63593724 1.07881810812654 0.551805829968322
1 63655292 0.149541992819709 0.0549619951741715
1 63687893 -0.116791216505935 0.0423805009953724
1 63715974 0.216518742716504 0.081663762745118
1 63740680 1.84470219855425 1.18654664410593
1 63762543 -0.187614639456528 0.0699792275424193
1 63787059 0.807599869003823 0.377453426341122
1 63931116 -0.8935656438655 0.429977667080736
1 63962733 1.21953109796943 0.652391578775667
1 64004146 0.0657082963579204 0.0233703340981252
1 64035261 -0.629887780381933 0.276734828556737
1 64089834 -0.626189981206176 0.274749833200599
1 64111760 -0.970301516749313 0.478997691848147
1 64159719 -0.300857127821834 0.117177623646417
1 64210279 0.201095695549786 0.0753983452970783
1 64264717 -1.50896104422221 0.881706371703076
1 64291631 1.63697034917132 0.992949593187899
1 64327069 -0.369895988015074 0.147849517551265
1 64347154 -0.527893352454934 0.223608772593861
1 64372895 -0.469243033028874 0.194569878966779
1 64518986 0.498513010391706 0.208925446606467
1 64560708 0.398445179434909 0.160960830286292
1 64625541 2.54007850773061 1.95535211768807
1 64700215 0.313489006995517 0.12268097349623
1 64765258 1.56655907046575 0.931006466792795
1 64787836 1.17397392153353 0.619055652457592
1 64817750 0.0422771051910727 0.0148979997862994
1 64837261 1.45794085146345 0.839060971431375
1 64859584 0.0147574653319782 0.00514386753689797
1 64887256 0.170727154568879 0.0632659943690535
1 64921914 -0.362782420221386 0.144621740227535
1 64953215 0.301872293338229 0.117618115216675
1 65000830 -0.617000403974143 0.269836138616316
1 65022498 -0.882550664211664 0.423107095346196
1 65045172 2.95343543055711 2.5027131827359
1 65066703 1.97626103828951 1.31762727277696
1 65101608 -1.03474937941767 0.521742426796822
1 65141723 0.426791993740227 0.174229414668431
1 65180343 -0.389308012993414 0.156737121759794
1 65212994 3.3298899025745 3.06107853910886
1 65240792 -0.583961691643555 0.25239704681781
1 65310442 -2.18778660707154 1.54234287623898
1 65341634 -0.558599585891859 0.239249640444196
1 65402772 1.81079257727142 1.15383016826129
1 65468729 -0.218468918400126 0.0824610017282919
1 65495483 -0.991463307621714 0.492873869460235
1 65528159 2.80423721492587 2.29726123502316
1 65613802 1.58533239377248 0.947341323414834
1 65647934 -0.456309802012314 0.188312938942275
1 65677021 1.47862858961697 0.856237210086394
1 65773024 -1.13605212858854 0.59187074591037
1 65806456 -0.0562383789212376 0.0199275526333196
1 65886357 -1.71660369178799 1.06524101238234
1 65925354 -2.27655905843516 1.64182578379037
1 65946967 -0.184677917506139 0.0688058029446176
1 65993360 0.730970990705295 0.332736803100689
1 66013582 -0.580228642897631 0.250448847389623
1 66033038 -0.580228642897631 0.250448847389623
1 66056030 -0.580228642897631 0.250448847389623
1 66077833 -0.641948268129615 0.283239996003173
1 66150665 -0.027607395873064 0.00967212133978057
1 66216046 -0.291345300952975 0.113065481110427
1 66264404 -0.291345300952975 0.113065481110427
1 66315707 1.0698406137135 0.545626173965268
1 66386212 0.671562097296464 0.299415241614345
1 66416256 -0.471362651125315 0.195600353543186
1 66455699 1.29673544065849 0.710584464002026
1 66485720 -0.535563620589144 0.227487467923045
1 66487428 -0.0960251891564362 0.0345628336053047
1 66520830 0.551845402382044 0.235783297274924
1 66561974 0.551845402382044 0.235783297274924
1 66593596 0.551845402382044 0.235783297274924
1 66649516 1.22000839509952 0.652744763075176
1 66676160 0.595952408571867 0.258685259713511
1 66704815 1.54776815645135 0.914787488260765
1 66728956 0.679480753339615 0.303789304744389
1 66738896 0.679480753339615 0.303789304744389
1 66766107 0.539555166849973 0.22951335994709
1 66793767 -0.348714071545723 0.138284036403238
1 66821427 1.1747404075819 0.619610393964362
1 66883207 1.1747404075819 0.619610393964362
1 66937078 1.19081879046688 0.631295332144745
1 66964930 0.958195609295363 0.471129390253624
1 66998263 0.918806009811141 0.445877997054522
1 67025289 2.40708162750872 1.79369842082608
1 67083519 0.642596986294562 0.283591248753184
1 67106995 -0.71044260640146 0.321090558774066
1 67146544 1.76682389753745 1.11205808340052
1 67171789 0.205097050865967 0.0770171026960504
1 67198789 0.571684075761765 0.246006566220087
1 67237615 0.973908219425862 0.481351696706936
1 67328427 -0.934331799973014 0.455767245774598
1 67387899 -0.715227742959158 0.323792771759721
1 67407947 -0.499689533306264 0.209508152864115
1 67428319 0.0578906733505499 0.020526421319465
1 67458146 1.63052478832766 0.98720228281853
1 67487894 -0.286507156005131 0.11098434607132
1 67527412 -0.326664985070482 0.128473014299597
1 67579304 1.22118707042638 0.653617293942485
1 67605444 1.37270469467512 0.769949358154339
1 67640042 2.03454810909934 1.37782367447946
1 67673197 -0.291963277420897 0.113331813458142
1 67705424 -1.51300977358538 0.885131663240537
1 67732193 -0.417949124592273 0.170063381250352
1 67811000 -1.90783158848745 1.24862090736316
1 67834837 -1.98635505061816 1.32795838261702
1 67901612 -1.15110146040921 0.602597985724482
1 67909755 -0.903521258275129 0.436223183668924
1 67944546 -0.604633350715035 0.263266837389173
1 67983387 -1.6159912596971 0.974300158786325
1 68049621 -2.57400466640487 1.99770899452236
1 68084861 -1.76707604524827 1.11229554761127
1 68114804 -0.769227496617853 0.354815311612987
1 68120166 0.541075261850632 0.230286219760242
1 68145895 -2.67783380230319 2.13018193149158
1 68148655 -3.26702648851672 2.96383634116594
1 68180729 -1.86537710411506 1.20670868183212
1 68212263 -0.652047504694432 0.28872392374941
1 68272703 -1.39210561581483 0.785446437268504
1 68294560 -2.05693034251921 1.40128687679804
1 68340487 -0.955715333795571 0.469523577339893
1 68372885 -0.606769232167831 0.264397851434055
1 68393397 0.445329032765123 0.183041884006429
1 68416360 -0.715653451034188 0.324033541251171
1 68469898 -2.813187750699 2.30933441817624
1 68499017 -1.22636273682428 0.657454545373978
1 68597392 -0.632038574635279 0.277891437970307
1 68625982 -2.5992545603632 2.02953009497874
1 68664330 -0.053459448964965 0.0189220729881955
1 68697814 -2.42605741955686 1.81633576623806
1 68728654 -1.31764007394382 0.726711230066106
1 68801015 -0.737968228153389 0.33673853124821
1 68896956 -2.05558710211156 1.39987331051276
1 68931238 -2.12879655280851 1.47793288914808
1 68956080 0.0368277440096943 0.0129497115084093
1 69005467 -0.0869145346549878 0.0311718795878591
1 69032902 -1.23577514684321 0.664457544267325
1 69055897 0.0166733378074345 0.00581609648963009
1 69131690 -1.14000152504263 0.594678120565976
1 69193760 -0.95148014696927 0.466786489843206
1 69216563 -1.87897249993694 1.22005557573599
1 69276987 -2.27346463429046 1.63830624811709
1 69312123 -0.801782926292287 0.373989804765759
1 69359581 -1.76515098374184 1.11048319850565
1 69438911 0.408885687828773 0.165818731265813
1 69460647 -0.918843224333065 0.445901601973661
1 69502745 0.658887356432464 0.292456984744535
1 69581209 -1.59974716812008 0.959972814716065
1 69613542 -0.857877307167466 0.407867433979727
1 69647376 1.76516670867775 1.11049799706964
1 69682297 0.270290002434065 0.104059948502094
1 69702362 -0.267574062923418 0.102908026297259
1 69725306 1.2241840688762 0.655838105752922
1 69758713 0.609358532223215 0.265770952522173
1 69774534 -0.34789677870757 0.137917717492184
1 69793701 -0.129006279083396 0.0470368356279859
1 69819844 1.46656277259267 0.846200272805823
1 69842795 2.26180728976294 1.62508104327203
1 69864252 1.26828826919602 0.688892713061147
1 69885697 -0.206912669930863 0.0777531722262949
1 69923318 -0.310028749653312 0.121168625155376
1 69997094 0.640838135928188 0.282639227068996
1 70025864 -1.19930656456389 0.637501006753475
1 70051483 -0.0424913477290591 0.0149747671048417
1 70116333 -0.53125265659455 0.225305186559121
1 70143507 -0.702277540442271 0.316497194534649
1 70213523 1.66900019449776 1.02174029768319
1 70250883 1.08633554060746 0.557002258106176
1 70284706 -0.871834716052393 0.416462820627373
1 70306941 0.211200115557339 0.0794952047114362
1 70425780 -0.552630116481033 0.236185270795825
1 70476969 -0.936578257152529 0.457205011324607
1 70499574 2.07053263706701 1.41564058130992
1 70526411 -1.17874876130502 0.622514834599199
1 70555950 0.0709058152078334 0.0252706549335496
1 70612418 -1.5426003237184 0.910349963331954
1 70635720 -0.117660797257655 0.0427105631841378
1 70701304 1.19287657651592 0.632797480969325
1 70733691 -0.223505722351494 0.0845252752473859
1 70810239 0.920044666106118 0.446663924027854
1 70852233 2.07908225512571 1.42469908241884
1 70883654 2.07908225512571 1.42469908241884
1 70925114 0.431508443192494 0.176461404297952
1 71011673 1.76828833978773 1.11343758142115
1 71033731 2.70911306386617 2.17093212725129
1 71055366 -0.413531669807812 0.167991373321491
1 71095742 0.723091856237591 0.328250223248318
1 71119196 1.66115590525692 1.01465375019191
1 71147054 0.568453368626746 0.244333075776099
1 71172523 0.738444886458235 0.337011726094238
1 71198003 -0.35924702851932 0.143023349836256
1 71239970 0.585790366879233 0.253353038580134
1 71287965 0.458412829266566 0.189326771522263
1 71338972 -0.526886200916982 0.223100874421514
1 71405909 0.654293754989299 0.289948191607274
1 71425869 1.70289152235717 1.05262328504232
1 71489512 1.67402755237433 1.02629415927215
1 71544164 0.24891050935083 0.0950519526430709
1 71573022 1.36185831081947 0.761345294450719
1 71600740 0.95043714661807 0.466113377409437
1 71673306 0.172246480373886 0.0638665533674778
1 71769452 0.238257668941362 0.0906144855104021
1 71798728 0.115871975336049 0.0420318255905763
1 72000511 -1.14856185113666 0.600782102621096
1 72030090 -1.085410235248 0.556361567012117
1 72062808 0.892552912575478 0.429344245763749
1 72090492 -0.601224295410425 0.261464709138075
1 72117466 -0.71056806332893 0.321161308563855
1 72154184 -0.71056806332893 0.321161308563855
1 72313057 -0.71056806332893 0.321161308563855
1 72338776 -0.71056806332893 0.321161308563855
1 72388042 -0.71056806332893 0.321161308563855
1 72422490 -1.43113129851171 0.817036153588822
1 72445049 1.64473315151746 0.99989207783617
1 72497771 0.275344038330736 0.106209433584619
1 72535109 -0.810897078403976 0.379421774899604
1 72578106 -0.243323632212771 0.0927205070855665
1 72605058 1.0331295573126 0.520650355782427
1 72636986 0.174560328982991 0.0647824665392015
1 72667599 2.42507753563708 1.81516332983664
1 72697839 0.350344739583127 0.139015530065743
1 72725094 1.0889429042182 0.558809245546455
1 72751967 0.270656219811016 0.104215443152562
1 72801952 -0.371495641734754 0.148577505854958
1 72837199 1.1453783633515 0.598509064432346
1 72866262 0.718431681150125 0.325606313896248
1 72899978 0.744194943879058 0.340313317778477
1 72958436 0.269887011860729 0.103888886615165
1 73028993 0.473516847113126 0.196649091584194
1 73056822 1.01972036321769 0.511645181384877
1 73078931 0.0857923686705664 0.0307558482472982
1 73115612 -0.116496343472732 0.0422686269002972
1 73146589 0.749742663442335 0.343509186298082
1 73172082 -0.0260324887345485 0.00911465783204684
1 73197448 1.388387077437 0.782465498329014
1 73223100 -1.590556867285 0.951910521740881
1 73248654 1.78897815054045 1.13301401237359
1 73279297 0.453134051579587 0.186784601811901
1 73311473 0.802844574866956 0.374621098216479
1 73363481 0.388537163689362 0.156381975272289
1 73393153 1.22977508297797 0.65998971929796
1 73416245 -0.245982022977931 0.0938287123646177
1 73466413 1.07999995466985 0.552621464527139
1 73488895 -0.599665201777456 0.26064178313979
1 73532838 -0.992241310232618 0.493386982047532
1 73565541 -0.230964801458992 0.0875961056476768
1 73587147 -1.77550096329818 1.12024367699621
1 73614738 -0.236470196976442 0.0898732214793519
1 73638746 1.21106785555209 0.646142602348852
1 73658838 0.466394530644555 0.19318728196551
1 73692047 0.945560750609848 0.462971320571318
1 73727143 0.0569149184116461 0.0201726691358782
1 73790350 0.0951457393191249 0.0342344737226524
1 73875357 0.499334482380053 0.209332257526713
1 73908433 0.518869522666356 0.219069683453976
1 73935780 0.839132301089026 0.396427963899333
1 73969943 1.69991617853871 1.04989476137297
1 74005239 0.322692277677981 0.126721084858526
1 74043836 -0.30641239890026 0.119591937103166
1 74076068 0.207314577944276 0.0779162410655711
1 74099773 1.40335268054235 0.794493315986568
1 74121565 1.33964187057897 0.743855428603041
1 74156907 1.73586508230918 1.08308466468113
1 74192593 0.239079999151362 0.0909558249200261
1 74230491 0.191881650413776 0.0716887045022812
1 74267986 -0.230814207892818 0.0875339444027816
1 74301533 0.0676208945258539 0.0240687312978063
1 74326695 -0.281436743929101 0.108810876367444
1 74381972 0.0503366782987541 0.0177947776137264
1 74436015 -0.804193163525593 0.37542356419708
1 74523253 0.377423986901058 0.151282324188774
1 74548360 0.118789453736176 0.0431392853413902
1 74573114 -0.742692557345465 0.339449607122283
1 74597837 0.527328361495493 0.223323812414118
1 74625333 0.0156407368543445 0.00545365738142419
1 74657830 -0.901097883592055 0.434699786906765
1 74738587 -0.703090123682941 0.316953334219775
1 74766294 -1.10332736704964 0.568821210476665
1 74792005 0.00465693295935564 0.00161670540736333
1 74820869 0.109641753540144 0.039675044444311
1 74854027 0.473277881768729 0.196532682630989
1 74878684 0.492088546013134 0.205751300167916
1 74910586 1.06729860997068 0.543881531217369
1 74964823 1.0082468447381 0.503989740742268
1 75003176 -0.505847843495822 0.212565407525204
1 75066014 -0.464654676009658 0.192344055496106
1 75105467 0.333653638142428 0.131566625967349
1 75128592 -0.0921550950712279 0.0331195083739352
1 75148544 1.15059666468272 0.602236862002512
1 75170120 1.22131596281142 0.653712738518279
1 75192556 -0.596504465812371 0.258975893254743
1 75226851 0.39750432238303 0.160524718190467
1 75249890 -0.22009608994186 0.0831270568446657
1 75270638 0.0823317320764223 0.0294751081137766
1 75300974 -0.611794287606921 0.267064619042806
1 75328161 -1.57148259746326 0.935277794692851
1 75354898 -0.699384583403965 0.314875021456435
1 75410637 -0.339691574482186 0.134251397510848
1 75431289 2.05278121228516 1.39692276447201
1 75489832 -0.490065386042009 0.204754424903052
1 75512176 -0.502880232980937 0.211090650780614
1 75534530 -0.501321572165051 0.210317194360386
1 75582234 0.495603495943333 0.207486314837203
1 75608922 1.26733261359868 0.688169066564286
1 75643539 -1.12273043882827 0.582441960887826
1 75677035 -1.09953872861949 0.566177140866574
1 75712551 0.0351928132979326 0.0123668031031869
1 75738527 0.0509339041665402 0.0180101592587118
1 75868664 -0.783625391160503 0.363251452262369
1 75899573 -1.32202010577819 0.73011023320646
1 75928877 1.01273656597668 0.506979939843282
1 75973798 0.0371358087237627 0.013059630824116
1 75999242 -0.877351073478347 0.419878266258449
1 76112125 0.508990969280008 0.214130441693677
1 76139674 2.19168389438691 1.5466458861995
1 76199027 0.440278799169867 0.180630347648191
1 76240625 -0.55387167741422 0.236821670505702
1 76273499 0.436854365981847 0.178999695134915
1 76301628 1.21503057828 0.649065352581102
1 76336546 1.10283083528983 0.568474395361357
1 76374863 0.3612109375446 0.143910780790954
1 76411540 1.06102341251493 0.539584414655631
1 76472901 -0.539555570302028 0.229513564975415
1 76507401 -1.10068975475303 0.56697990004587
1 76572872 0.94609223104645 0.463313376191574
1 76600204 0.440530360884499 0.180750281609673
1 76642069 2.17311530099235 1.52619723561875
1 76674868 1.04907455222745 0.531440290492447
1 76703780 0.596503718877676 0.258975499960134
1 76770739 0.510799701100095 0.215032476033664
1 76829772 1.09114834903231 0.560339559457186
1 76853182 0.0150306370276464 0.00523965389458936
1 76883777 -1.8395890211693 1.18158539807204
1 76944107 -0.113524921004854 0.0411426698065016
1 76971588 0.6387241603437 0.281496324387257
1 77023605 2.04138965950664 1.38497513437356
1 77051870 -0.929440532642618 0.452642774352815
1 77084580 2.07212476924253 1.41732533821054
1 77116054 -0.621266535346958 0.272113828760264
1 77184344 2.09354009072474 1.44008178011334
1 77213865 -0.944871702977339 0.462528001318535
1 77279795 -1.10153190822288 0.567567538494792
1 77341843 -0.733975957728512 0.334453349431935
1 77383827 -0.336022884473218 0.13261878472598
1 77408984 -1.38016080893304 0.775888908294771
1 77434294 -1.17027079670646 0.616378476383426
1 77462246 -1.07398236059639 0.548473624354055
1 77500656 0.919447855626333 0.446285182179151
1 77554993 -0.611354924447256 0.266831123978438
1 77624776 -1.13075653256828 0.588115119102856
1 77656162 -0.140915510857339 0.0516179990899763
1 77676782 -0.4372520150329 0.179188859840144
1 77725301 2.60683148787025 2.03912830902289
1 77749562 1.01367237233261 0.507604080690681
1 77793008 -0.879070788524469 0.42094514896702
1 77832140 1.65677298320405 1.01070425465991
1 77860964 0.0687573963970065 0.0244842219737783
1 77918594 2.69671624102294 2.15473500860615
1 77945311 1.40948116619441 0.799442397605435
1 77981401 -2.3222220333682 1.69419773214016
1 78012681 -1.31340685606731 0.723432763567774
1 78053774 -2.28863928068335 1.65560144531814
1 78092299 -1.6760941283109 1.02816884753388
1 78130908 -2.00346681419508 1.34556155293006
1 78191341 -1.99969919856379 1.34167607353643
1 78220559 -1.56468831628695 0.929385886059994
1 78252756 -1.8822436880054 1.2232774911425
1 78317855 -2.81907512776055 2.31729328510883
1 78355463 -1.89699247266591 1.23785483154297
1 78377985 -1.45106823501179 0.833389750111292
1 78413847 -1.58093452568921 0.943502932749103
1 78458856 -2.77152313380414 2.25340699460772
1 78496952 -2.88356826742685 2.40538935072352
1 78519462 -0.929441777753401 0.452643568663741
1 78569316 -2.24562270281831 1.60680775803495
1 78595442 -1.81172059137502 1.15471971683051
1 78664798 -2.78590990341082 2.27264009925677
1 78691494 -1.26146192865751 0.6837308530014
1 78713920 -3.01852861435603 2.59515702773692
1 78735507 -2.85335490710258 2.36391069692254
1 78754916 -2.38727620219746 1.77022261649361
1 78779604 -2.83301443123515 2.33619259404022
1 78819408 -1.82580456620236 1.16826005202468
1 78865003 -2.09565731064753 1.44234122654806
1 78920826 -1.66987584361766 1.02253279276942
1 78949346 2.908387012966 2.4397364789971
1 78978060 -1.73889342912522 1.08590283510098
1 79000476 -2.5193614538109 1.92971124554425
1 79005535 -0.8230437858957 0.386704724682172
1 79032802 2.23838521536654 1.59866934269548
1 79060643 2.18646147031843 1.54088113447555
1 79091360 2.21319989817581 1.57050825977908
1 79123836 -2.21210022767723 1.56928429394569
1 79159186 2.18612959711656 1.54051515631326
1 79196305 -0.612019717046739 0.267184445592563
1 79221481 -1.59993132282311 0.960134688194225
1 79273257 -0.227497875466315 0.0861667525298822
1 79309102 -0.122058771696384 0.0443832079995086
1 79349377 0.0759447280293646 0.0271202863925502
1 79380531 -0.812619723339676 0.380451608772585
1 79470082 1.92731686147658 1.26808782186995
1 79500713 -0.768540400510135 0.354414460518452
1 79528576 -1.50577611164178 0.879016124910515
1 79555673 -0.413885282941261 0.168157011778363
1 79598266 0.348527643931094 0.138200459640313
1 79643090 -0.853998626702871 0.405490603330566
1 79671407 -1.8564652431311 1.19799793378594
1 79698528 -1.49805979499777 0.872513852304765
1 79762846 -1.50291137456397 0.876599543010457
1 79794866 -2.25806816329459 1.62085027361799
1 79828599 -1.47676079562533 0.854679979007883
1 79855833 -0.674942095509753 0.301279739555964
1 79883225 -1.88264791615659 1.22367591394194
1 79910062 -0.296442407932654 0.115265655004272
1 79978940 2.51872283373011 1.92892354602623
1 80012622 -1.69808577306753 1.04821785171396
1 80042617 -1.00255045983623 0.500205994304621
1 80068244 -0.614359827075983 0.26842930292993
1 80095284 2.52518692048516 1.93690406562066
1 80123930 0.23739232893269 0.0902555105776549
1 80152522 0.230432438949503 0.0873763899450888
1 80178506 -0.901883473951093 0.435193409112653
1 80201760 0.653155742082282 0.289327736608597
1 80229662 0.579708970853432 0.250177998745829
1 80252314 0.667229835871479 0.297030948333295
1 80282026 0.419200678994637 0.170651528719095
1 80311008 0.636838379369645 0.280478026660635
1 80337791 0.339042373038338 0.133962195175208
1 80492882 1.21139703608454 0.646385179086524
1 80524366 0.849402036982709 0.402680465647768
1 80556416 0.754890938122742 0.346484142464277
1 80610459 0.364432148333721 0.145368916182322
1 80674990 0.576568378769045 0.248543006120174
1 80696594 -0.0227378115350018 0.00795069136704621
1 80717264 -0.111747643408664 0.0404704192791468
1 80741696 -1.24898461912282 0.674339254927459
1 80765092 0.000238898627384316 8.27902926239327e-05
1 80798449 -0.506871964379877 0.213074995450237
1 80828057 -0.511337034824437 0.215300650945211
1 80859433 -0.485920845610243 0.202716328880176
1 80883218 1.16043283638235 0.609289823636093
1 80932424 -0.00565712810925061 0.0019647172505142
1 80998970 0.933158830585472 0.455017218906532
1 81025644 0.318917565875495 0.125060921601412
1 81065334 1.31484755133591 0.72454779867177
1 81105283 -0.932891253813184 0.454846189789731
1 81129465 1.88349140543074 1.22450749014749
1 81153510 0.759118220506262 0.348933522855812
1 81208043 0.726500836105916 0.330188849014687
1 81241252 1.7434016718877 1.09010460237433
1 81270185 1.33968698702576 0.743890764655834
1 81300911 1.02623297842599 0.516010998797311
1 81362232 -0.0712277238869762 0.0253886027717817
1 81389804 -0.286944201609267 0.111172051700121
1 81418253 -0.42440172210346 0.173100908018683
1 81448341 0.807904935165965 0.377635388914471
1 81543479 0.183378480629151 0.0682873944453345
1 81566472 0.81679761693181 0.382953405496626
1 81577436 2.27360963906774 1.63847108998835
1 81588209 0.650432457016043 0.287844701129821
1 81633218 0.300514065257048 0.117028835528765
1 81710323 0.476917868046685 0.198307811305078
1 81749491 0.783670314891655 0.36327788327973
1 81776178 0.333641071769768 0.131561049936169
1 81812616 0.793891021364166 0.369308905200714
1 81838619 1.48291894897127 0.859819069675913
1 81862137 1.57287414675039 0.936486645002844
1 81883789 0.110793041623312 0.0401097176238043
1 81972155 -0.73120650625221 0.332871229564594
1 82021810 -0.761165648658465 0.350121996450911
1 82103897 0.539906385959828 0.229691864009737
1 82135364 -0.754029456013643 0.345985713683533
1 82167212 0.325413506618489 0.127920604458422
1 82207934 -0.964856206709464 0.475452207886715
1 82257591 -0.0435890259143484 0.0153682887646757
1 82292437 0.0974586299164372 0.035098509926343
1 82321382 1.91854317129722 1.25930442487482
1 82355465 1.72936861455232 1.07705074091347
1 82395061 -0.175400042125291 0.0651152452444045
1 82434218 1.34472536657612 0.747841571108507
1 82468371 0.287364473697119 0.111352607648453
1 82488243 1.95863562658731 1.29968165911551
1 82509024 1.1697418799551 0.615996494215735
1 82542213 1.51588766024635 0.88757008843119
1 82646552 -0.390760898306403 0.157406996742189
1 82677814 -0.390760898306403 0.157406996742189
1 82704629 0.545659407749171 0.232621416789635
1 82732508 0.806672784924065 0.376900641928142
1 82757073 1.10626394787121 0.570874118393546
1 82782198 1.10626394787121 0.570874118393546
1 82840253 0.22119844045935 0.0835787308285262
1 82867813 0.88253087219197 0.42309478744008
1 82895613 0.794954557157944 0.369938493822166
1 82956431 0.451667667784584 0.186079971276848
1 82987492 0.721879996248487 0.327561990921747
1 83039734 1.10767505894109 0.571861682231175
1 83063071 0.911660795570187 0.441354649294991
1 83095137 0.41170128430518 0.167134611742982
1 83124835 2.52375823469023 1.93513879473448
1 83151195 1.25262159758672 0.677071005013264
1 83175261 1.00221661997486 0.499984596035245
1 83212122 0.0767458545335984 0.0274150184937144
1 83284705 0.575174828523743 0.247818544173698
1 83331768 0.692584164060882 0.311072713911485
1 83355366 0.959681303485594 0.472092296466136
1 83392411 2.08428158159191 1.43022169764462
1 83427625 1.00275084063871 0.500338902879672
1 83471316 0.0155224684752466 0.00541216453700111
1 83510403 2.42449626218164 1.8144680118809
1 83537219 -0.555570464311482 0.237693238063315
1 83576664 0.456443132529836 0.18837717393496
1 83604139 2.01162636973978 1.35399509096286
1 83627770 0.0313137557860423 0.0109867785599352
1 83653166 1.11252105298749 0.57525849761325
1 83675444 -1.42663374261252 0.813367125737164
1 83702315 -1.42663374261252 0.813367125737164
1 83727368 -0.566263571682818 0.24320068540425
1 83761062 -0.699360766974747 0.314861678322412
1 83898198 -0.0246889710508967 0.0086396451603965
1 83919295 -1.17275241521093 0.618172024104025
1 83942715 0.670140107170969 0.29863195759012
1 83964469 1.59987886282271 0.96008857414033
1 83987495 0.459724154197 0.189959642795199
1 84016904 0.459724154197 0.189959642795199
1 84058609 -0.252607410221243 0.0965998186818071
1 84091771 0.990013875276775 0.491918492582175
1 84116274 -0.381293491532793 0.153053643560015
1 84138331 0.0214455774711225 0.00749498786077079
1 84166103 1.41680295758109 0.805373159150017
1 84233092 -0.914310575210315 0.443030073053411
1 84281551 1.76469471571932 1.11005385040807
1 84322787 0.467018049944286 0.193489705007977
1 84428053 -1.05645101220583 0.536462037968075
1 84466950 -0.444410519086871 0.182602689561815
1 84489037 1.58579985122037 0.947749736346783
1 84544409 -0.625372000288447 0.274311340018634
1 84630570 -0.128775209284754 0.0469483540777723
1 84717086 0.694993533746717 0.312418111677045
1 84800637 0.736390869714211 0.335835014277072
1 84866883 0.389062433039814 0.156623957943066
1 84891317 1.90269707520991 1.24351539785523
1 84948584 0.26720108652963 0.10275000721098
1 85023986 -0.169189220311461 0.0626587661044938
1 85108308 -1.42139387546465 0.809101886297774
1 85136919 0.0312120560468137 0.0109506541555589
1 85166167 -1.06406875801589 0.541668073673858
1 85178385 -0.0759931011932121 0.0271380775757362
1 85191266 -1.18468279878069 0.62682513335035
1 85216699 -0.709527976380857 0.320574922877348
1 85254250 0.0412439378741118 0.0145279762957069
1 85297026 -0.383659351381938 0.154138927536478
1 85334587 -0.173165834249403 0.0642302828739157
1 85380520 -0.836534537937167 0.394852044772056
1 85417236 -0.592913741913527 0.257087305844218
1 85445591 1.28395890003306 0.700805871182845
1 85475782 1.33519817367083 0.740378663347835
1 85517638 0.166287661350343 0.0615150119266107
1 85549648 -0.0953322457636265 0.0343040911339984
1 85569266 -0.755473884184876 0.346821559035942
1 85590065 -0.209143657716467 0.0786589679541766
1 85622644 2.0299750893825 1.37305356850536
1 85658391 -1.48377983681939 0.860538610040984
1 85713000 -0.899805437847105 0.433888144476129
1 85752601 -1.10607084898389 0.570739033127243
1 85783479 -1.61019864502644 0.969179758057346
1 85807866 0.507887846778121 0.213580813719974
1 85833575 -0.678828483858658 0.303428226934494
1 85860111 1.19132183361749 0.631662405503413
1 85883044 -0.744788465632834 0.340654736461156
1 85939890 0.256234731584252 0.0981225215748784
1 85968124 -0.979769988976324 0.48518714399564
1 86002123 1.52513116729191 0.895422813498997
1 86033583 -1.0523299572029 0.533654154772777
1 86074271 -0.159517508246226 0.0588558528504827
1 86143680 1.2421834119601 0.669243596939086
1 86209634 0.331446911886113 0.130588182306117
1 86237136 0.632639277708734 0.278214741489206
1 86267357 1.51824953676019 0.889573588643643
1 86295996 0.194380648448588 0.0726923517453582
1 86325493 1.06439290380755 0.541890049468059
1 86357322 0.993588556402698 0.494276022700986
1 86388940 -0.562393389577565 0.241203111052948
1 86442698 0.813087868140451 0.380731648869877
1 86470699 1.01771505645706 0.510303877343546
1 86556490 -0.468422937925988 0.194171561478463
1 86636417 0.545949485818229 0.232769411425636
1 86667365 0.367358525875189 0.146696358076675
1 86730068 0.390230502516134 0.157162373899543
1 86760078 0.737413278973112 0.336420559690866
1 86827953 -0.512407656699272 0.21583525584052
1 86865971 0.0528181767141893 0.0186903549431863
1 86950264 0.123412592771241 0.0448992151028815
1 86981009 1.54226241368382 0.910060151107023
1 87009765 -0.683418467003692 0.305972090726265
1 87037069 -0.136546460138477 0.0499325840642543
1 87125297 0.00348098596243543 0.00120789609074087
1 87146529 1.38674934829432 0.781154226535514
1 87168780 1.21967962155223 0.652501472634419
1 87226956 -0.476953333780045 0.198325127634221
1 87313830 0.708640701744586 0.320074974003963
1 87353137 0.537489153590261 0.228464126728149
1 87409381 0.136425423586602 0.0498859712757354
1 87427932 0.96277016694044 0.47409668965078
1 87438690 0.955435955827442 0.469342831964184
1 87460739 0.788890818013248 0.366354001996775
1 87521104 0.859537937752943 0.408886622569663
1 87557894 0.294223103476693 0.114306723949207
1 87599175 -0.126741269312706 0.0461701789865187
1 87634636 1.89004925167629 1.23098197695352
1 87666322 1.06692445643271 0.54362493158907
1 87692238 1.15088250471452 0.602441336805327
1 87716493 0.366750849940231 0.146420491706458
1 87762980 1.12257482037732 0.582332188972344
1 87796694 1.17065751588843 0.616657826899627
1 87828809 0.30422757524651 0.118641300164337
1 87908216 1.23650000119135 0.664998166784267
1 87948533 0.666688048792642 0.29673320602164
1 87988560 -0.534463763674471 0.226930136963161
1 88008244 0.189695444101534 0.0708121849943671
1 88031261 0.665244903016469 0.295940587665924
1 88099726 0.827531437978016 0.389408061879292
1 88138018 0.128894875183387 0.0469941747790503
1 88168760 0.392597336921042 0.158254650289643
1 88250004 -0.0820827905789679 0.029383109075232
1 88370334 -0.983142195515131 0.487399030063202
1 88403706 -0.130976113744819 0.0477917523175307
1 88430948 0.432286603434011 0.176830325479231
1 88456987 -0.144689086341603 0.0530781470172335
1 88487938 0.963953533862511 0.47486546213807
1 88560127 -0.442041591531499 0.181471189827257
1 88611497 -1.27632665781003 0.694992610805662
1 88640997 0.507013365395642 0.213145380793349
1 88661824 0.893962988409306 0.430226285441392
1 88716110 -0.930970076504457 0.453618939930596
1 88744930 0.599319397641881 0.260459366539279
1 88771638 1.1145899809758 0.576711246589625
1 88794158 1.14895832636205 0.601065441318011
1 88818624 -1.02856176988609 0.517575728559705
1 88863389 -0.306333825913555 0.119557724190302
1 88942208 0.234405196501434 0.0890180497166718
1 88969774 -0.0191138221430683 0.00667387602135092
1 89004829 1.49105813339272 0.866632822229152
1 89039274 -0.756580450633318 0.34746236626017
1 89069789 -0.733778067336225 0.334340214769463
1 89093080 -1.06654900181972 0.543367489080184
1 89153263 -1.42975392859809 0.81591173114598
1 89176003 -2.07592689256606 1.42135261933216
1 89226358 0.81802838168971 0.383691533804988
1 89283619 -1.44371860565025 0.827344111405278
1 89326263 -1.04386846731702 0.527907565064669
1 89346752 -1.04386846731702 0.527907565064669
1 89371385 0.988403894015564 0.490858147077607
1 89398084 0.43674437035665 0.1789473781149
1 89401771 0.816167173768939 0.382575507181966
1 89501416 -0.516783395361427 0.218024036454746
1 89545814 1.61978184660607 0.977657641705193
1 89580629 0.858189799443393 0.408059150025699
1 89607715 0.928450721902816 0.452011499345935
1 89629912 -0.332566226815697 0.131084291273959
1 89665108 0.223495893574169 0.0845212397222692
1 89704697 0.0418792814735048 0.0147554858594308
1 89739693 0.278320367941597 0.107478861170585
1 89766979 0.331271750310339 0.130510580818722
1 89848792 0.563130954902867 0.241583429427608
1 89896497 -0.526163797802742 0.222736772168831
1 89920928 1.32927044976177 0.735751949048959
1 89945274 -0.510910110523653 0.2150875721554
1 89978618 -0.474015052721198 0.196891844155352
1 90004923 -1.40477685400455 0.795642187110415
1 90068130 -0.740713388778289 0.338312947265794
1 90101721 -0.0855757128636591 0.0306755666193278
1 90138733 -1.11715899120291 0.578517246250173
1 90176338 0.575400582583891 0.247935863881997
1 90256538 0.448540805178256 0.184579699428382
1 90292386 0.0469885824919391 0.0165891875091978
1 90365974 -0.565828638026565 0.242975955975927
1 90435975 -1.04814670880799 0.530809982988003
1 90467208 -0.42058386648889 0.171302103235218
1 90507521 -1.2397907969811 0.667454932741658
1 90544347 -0.483616188637058 0.201585357538883
1 90589523 -1.5142339167961 0.886168501925027
1 90614707 -1.21888690362228 0.651915025367976
1 90636582 -1.06349911597633 0.541278070832284
1 90662758 0.0299369217205385 0.010497963447318
1 90684854 -0.460694656592993 0.190428374963349
1 90711655 -0.416171680403322 0.169228939672066
1 90739246 -0.0368064689071857 0.0129421214064903
1 90796520 -0.633333420275986 0.278588481750909
1 90850275 1.14328202892374 0.597014227194339
1 90931515 -0.00268788311840633 0.000932395876151846
1 90977639 0.712626244773844 0.322322738266212
1 91000292 1.06146238218422 0.539884561803305
1 91038334 -0.368695420023454 0.147303667591951
1 91052076 -0.330572025546954 0.130200676529706
1 91073024 1.55940091117801 0.924812590586281
1 91114907 -0.164242426963592 0.060710283895617
1 91233236 -0.611656579127353 0.266991428521053
1 91265978 -0.524386012839838 0.221841451335391
1 91338834 -0.950376290811941 0.466074115003066
1 91362846 -0.714190871583019 0.32320659573809
1 91389307 0.727826941918267 0.330944025666228
1 91443172 -0.763810726663427 0.351659465765937
1 91466886 -1.2555758973132 0.679293493406447
1 91489959 -0.331406226284118 0.130570156609383
1 91561598 -0.828732023534002 0.3901324438518
1 91634125 -0.261145085914128 0.100190095758769
1 91724351 0.288627818976359 0.111895682817855
1 91753799 -0.570290110082098 0.245284085930295
1 91810439 1.11357304387421 0.575996990019396
1 91842328 0.349914823979587 0.138822597131289
1 91898356 1.15077239130687 0.602362564076365
1 91930459 -0.103490130590482 0.0373589094022903
1 91967104 0.817676046207543 0.383480174841934
1 91999555 -0.351739136280134 0.139641682546377
1 92027631 1.07213884001351 0.547205459816585
1 92099514 1.33055592099501 0.736754203807965
1 92127364 1.09101589717112 0.560247605405053
1 92159624 1.4473266389492 0.830309517909978
1 92196506 -0.854129515171925 0.405570727530193
1 92228991 0.170242721982696 0.063074649585583
1 92253551 -0.0899077652881433 0.0322833414029933
1 92275145 -0.766590565998571 0.353277790691194
1 92425918 -0.482474585418475 0.201025757825781
1 92463909 0.679367561790475 0.303726635068649
1 92556357 0.332985702658227 0.131270312187168
1 92587086 -0.446351276519213 0.1835309890397
1 92606848 0.296111195953744 0.115122448321914
1 92635170 0.296111195953744 0.115122448321914
1 92661996 1.17448175342176 0.619423170558364
1 92686790 1.09930092159392 0.566011345563383
1 92708807 0.458786537930837 0.189507075548594
1 92801371 0.496455762724599 0.207907592839871
1 92867034 -0.508787228235944 0.214028899075435
1 92896709 0.07963996744908 0.0284812709936611
1 92921721 -0.749753732945815 0.343515573366584
1 92974436 -0.805937838051271 0.376462627541603
1 93006261 -0.593420997517114 0.257353849944428
1 93067503 0.406749178716898 0.164821870731174
1 93095653 0.351524171927753 0.13954511413553
1 93120053 0.501407886818646 0.210360006205229
1 93144050 -0.614618946992689 0.268567255327597
1 93194957 0.302081540745235 0.117708948773112
1 93300653 -0.995877467191396 0.49578790904244
1 93328914 0.0901876722505149 0.0323874083198445
1 93420250 -0.633010832865201 0.27841477464872
1 93447796 -0.366633365435091 0.146367170434141
1 93472754 1.34560570085352 0.748532825116709
1 93504189 1.55892607212866 0.924402390888161
1 93529497 1.80005634264888 1.14356269727123
1 93553807 -0.0280108691231658 0.00981504850139137
1 93590205 0.342756251004999 0.135618371654296
1 93612179 1.68439805064546 1.03571789039837
1 93637653 -0.730784817317131 0.33263055298939
1 93698431 0.400271239456664 0.161808041274596
1 93704685 1.3472805871038 0.749848753143006
1 93706303 0.510960100332687 0.215112519170628
1 93714752 2.01055586570936 1.35288718101289
1 93714779 1.54843799673512 0.915363393399608
1 93715453 2.52136043589705 1.93217791391327
1 93716074 1.25234268083483 0.67686134106236
1 93716339 1.22437941742239 0.655982973105628
1 93834606 0.371555689693118 0.148604848509498
1 93842516 1.48137586954397 0.858530029308554
1 93873329 -0.606248725858885 0.264122090947502
1 93912133 -0.409744620527272 0.166219895481787
1 93935285 1.41285090548114 0.802169499465881
1 93962069 2.49405434428985 1.89862000868275
1 93986831 -0.245155955800219 0.0934841234840848
1 94008500 2.32443146487183 1.69675250428652
1 94072796 -0.973605484581386 0.481153935975598
1 94084539 -0.159292442824973 0.0587676815565217
1 94114205 -0.720425199530345 0.326736435966028
1 94146325 -0.748519409188805 0.342803624585416
1 94168013 -0.748519409188805 0.342803624585416
1 94248306 1.0719534918702 0.547078024229313
1 94277436 0.574615290615345 0.247527834849054
1 94305549 -0.743499400648405 0.33991336162574
1 94341872 -0.0772124180328235 0.0275867497082018
1 94366896 2.82104550707769 2.31996005225829
1 94391231 1.93152536581785 1.27231143691308
1 94431273 0.432275646017783 0.176825129318074
1 94457239 -0.676932623339633 0.30237952867247
1 94484301 0.369855361570729 0.147831039082408
1 94507240 0.479581218516271 0.19960931230128
1 94527535 1.21429031101038 0.648518933318078
1 94561162 -0.296358382389272 0.115229321598274
1 94639890 -1.02006871986359 0.511878332205799
1 94748451 -0.0875673823091247 0.0314140808953526
1 94778527 -0.115050392134333 0.0417203979450159
1 94805320 -1.37697681344552 0.773350053034301
1 94830699 0.0226058741681937 0.00790414262112126
1 94854676 -1.05013672286625 0.53216222007507
1 94879095 1.63409711258698 0.990385696374576
1 94905821 1.53080408201094 0.900257842354134
1 94947536 1.01259304755902 0.506884246489407
1 94955934 0.0532832696970538 0.0188584006401992
1 94980267 1.17809227766198 0.622038756578457
1 95039880 0.589764631006486 0.255434429633518
1 95072811 0.498065247210005 0.208703794720449
1 95100020 -0.119711443054794 0.0434897762741716
1 95125999 -0.0795862407480385 0.0284614552864022
1 95148078 0.32546964760687 0.12794537519212
1 95175960 0.178463086378164 0.0663308787270928
1 95228282 0.342229602329427 0.135383259815161
1 95273781 -0.18281053307961 0.0680609679645601
1 95294156 -1.00250695373631 0.500177139425477
1 95326638 -0.61712986531006 0.269905170876159
1 95358905 -0.7095818523963 0.320605288572076
1 95420842 -1.45960821388866 0.840439482099172
1 95447519 -0.216503701396485 0.0816576181711065
1 95475623 -1.40928476804953 0.79928358240274
1 95563706 -0.0560750282367366 0.0198683884994563
1 95629042 1.38156359575046 0.777008636519399
1 95660611 1.06982229315856 0.545613591975703
1 95702506 0.217479792682887 0.0820565028622431
1 95730898 0.333998843187262 0.131719821410256
1 95778020 1.62330087684519 0.980779399114205
1 95840240 -0.256930224696469 0.0984149301609569
1 95908791 -0.0199379157122139 0.00696390205088206
1 95936974 0.374580301049364 0.149983534376431
1 96037217 -1.09112827288403 0.560325621292722
1 96066293 -0.928845471018544 0.452263219431972
1 96097124 -0.273203982787348 0.105298329540377
1 96138338 -1.13119244902552 0.588423894994679
1 96177002 -0.0493620536605517 0.0174435074442225
1 96211095 -0.961389658520997 0.473200456659961
1 96285463 0.643836966162049 0.284263027367837
1 96313446 0.194763617851019 0.0728463220444274
1 96387819 -0.631367028890474 0.277530145855403
1 96445257 0.14033610986215 0.0513941705495745
1 96526782 -0.039718265962629 0.0139821120440168
1 96557881 0.279319974335155 0.107905798882277
1 96678928 0.0900919560706892 0.0323518193856936
1 96712381 -0.354052717580973 0.14068190972809
1 96780753 0.296362152142906 0.11523095162815
1 96813302 0.00957272159164631 0.003329791191117
1 96855659 -0.70725518682157 0.319294805693727
1 96882636 -0.0534580917841065 0.0189215824607019
1 96927322 0.470721189275741 0.195288350517619
1 96965384 0.168525829886838 0.0623970502843403
1 96994857 -0.996899310915112 0.496463451921598
1 97031918 0.522358254487891 0.220821472272935
1 97056241 0.764591156652697 0.352113543435794
1 97078342 -0.299160119049706 0.116441969339405
1 97104116 0.875523592417045 0.418745633631027
1 97128308 0.328023661898674 0.129073282536842
1 97156958 -0.850079901281795 0.403094428421137
1 97182474 0.116122090159095 0.0421266720812923
1 97209510 -0.340374411690206 0.134555722770659
1 97224038 0.243520478195383 0.0928024941847619
1 97332799 1.18550720864725 0.627424952169893
1 97354518 -0.150077834404816 0.055170421968637
1 97418487 0.176766010921059 0.0656570196972094
1 97480359 -0.17168258337741 0.0636435775450589
1 97516597 -0.493328987220738 0.20636314689525
1 97547482 -0.821473613101681 0.385760470244808
1 97578130 0.349784624573354 0.138764178811162
1 97648996 0.0830753000159941 0.0297500065755643
1 97671883 -0.3200731434833 0.125568697933038
1 97709765 0.248991381153908 0.095085769428181
1 97737455 1.27430644834383 0.693457391909597
1 97765849 -0.120421810337117 0.0437599865093282
1 97795074 0.128851841664891 0.0469776965434163
1 97876662 0.0636840218986692 0.0226322836281476
1 97913185 0.135197997704265 0.0494135123029981
1 97937803 -0.143764622867078 0.052720053681162
1 98002850 0.00990866794747503 0.00344710851575346
1 98038621 0.361262352017481 0.14393402935889
1 98082411 -0.353418443096638 0.140396565264782
1 98122373 1.28521542012832 0.70176494172335
1 98156334 0.16059340858005 0.0592775496016339
1 98195438 0.16059340858005 0.0592775496016339
1 98227277 0.222928936548629 0.0842885054836288
1 98262268 -0.0258972789632114 0.00906683042906538
1 98297559 0.615650357041267 0.269116582555228
1 98363361 -0.332483003314345 0.131047391334136
1 98389281 -0.00329917418903213 0.00114472473615432
1 98415770 0.705493961798629 0.318303997435749
1 98440332 -0.187212942370457 0.0698185723064012
1 98468901 0.001922950358582 0.000666846012277269
1 98495806 -0.928809335091494 0.452240174367477
1 98529490 0.298955841541603 0.116353473687244
1 98556946 1.28911740699842 0.704746864748903
1 98581069 -0.131734246104049 0.0480825961537495
1 98620554 -0.00501377763962925 0.00174083555995368
1 98634368 1.81050105318882 1.15355079510338
1 98647198 -1.32875721865487 0.735351961067313
1 98670213 -1.29014848315154 0.705535738045946
1 98691899 -0.871180500163608 0.416058452226985
1 98714248 -1.08488385418589 0.555997229774606
1 98773247 -0.789255273306706 0.366569095072576
1 98795671 -1.90386847740103 1.2446792960454
1 98818088 -0.122827253033724 0.044676048926454
1 98854804 -0.244676982190674 0.0932844157687944
1 98923417 0.0185852315435912 0.00648794683972599
1 98951821 -0.913669192354153 0.442624313293144
1 98982378 -1.04131145450667 0.526175911436909
1 99018264 -0.974056614405506 0.481448646930283
1 99056381 -0.296798227206739 0.11541953814286
1 99095337 -0.524252325267352 0.221774164958897
1 99137556 -1.31229678984058 0.722574133614777
1 99163530 0.808375096062442 0.37791588690485
1 99189254 -0.653851564329319 0.289707054767144
1 99233006 -0.373985392017379 0.149712138582533
1 99261360 -0.420682386994759 0.171348464571419
1 99289329 0.947483962020919 0.464209542444712
1 99329402 1.1890011503436 0.629969742856372
1 99360824 0.167365335284291 0.0619395293718079
1 99388064 0.820682725532597 0.385285170150323
1 99448355 0.730034335774564 0.332202366288376
1 99472501 0.838277463087923 0.395909128355769
1 99531721 0.723446546938979 0.328451749419361
1 99564092 0.031949368647132 0.0112126178329215
1 99605450 -1.11951837429568 0.580177934716833
1 99642804 -0.125011084372386 0.0455091571354358
1 99670218 -0.145709945825682 0.0534738672180744
1 99694674 1.28256716696842 0.699744261094808
1 99757890 -0.491834056968447 0.205625833961281
1 99795178 -0.998527417812455 0.497540546583585
1 99820398 0.297021152178534 0.115515967251012
1 99877565 -1.06019576065738 0.539018688518316
1 99911511 1.97886339199266 1.32028700821713
1 99939524 0.105035682954466 0.0379398033124808
1 99966939 0.274170039873076 0.105709446787358
1 99996289 -0.786722337325016 0.365075138409841
1 100015770 -1.69914727825419 1.04919018675752
1 100062682 -0.0333393690559372 0.0117068916360356
1 100091009 -0.635099347146748 0.279540001885788
1 100127994 1.98958969101903 1.33127728442609
1 100155938 1.88990899682504 1.23084333317225
1 100213816 1.18176433099946 0.62470368107549
1 100241029 1.32559501401782 0.732889596795928
1 100274000 0.736522603028646 0.33591043989718
1 100307678 2.64411621298163 2.08669207697641
1 100335851 -0.0963670526568672 0.0346905346277152
1 100358236 0.495970378341138 0.207667637634432
1 100381772 1.81267685557094 1.15563668644321
1 100409345 0.0391600299479685 0.0137825459381367
1 100432950 1.63053519278948 0.987211547642307
1 100456986 2.58322025533346 2.00929356537592
1 100477799 -0.318268462373682 0.12477587495495
1 100497666 0.0434737977723443 0.0153269631742616
1 100524784 0.403832620851957 0.163463342991932
1 100546645 0.0152026851859135 0.00529999240743157
1 100569681 0.696302608136542 0.313149906602499
1 100594230 2.47041015735382 1.8698006765965
1 100616409 0.645385765531654 0.285102820884584
1 100641592 0.573767347717932 0.247087476634031
1 100669064 2.22029855948161 1.57842062369487
1 100723770 0.437655572554483 0.179380885880062
1 100751526 0.475875016683802 0.19779881138342
1 100862327 -1.06913933656285 0.545144642664901
1 100884356 0.293616742846237 0.11404498274665
1 100977056 0.413839358600469 0.168135497829085
1 101014128 -0.321754954383434 0.126308434206585
1 101048499 1.18555631615872 0.62746068914656
1 101078019 -0.253198824485043 0.0968478184298155
1 101145788 -0.197961954621943 0.0741338761500321
1 101205502 -0.983095245848185 0.487368207920212
1 101308564 0.742917878782957 0.33957909471644
1 101336820 -1.02897719069099 0.51785505149795
1 101362191 -1.0570977514552 0.536903234642822
1 101426039 1.46574272213071 0.845520060420641
1 101449632 -1.35996657282118 0.759849032193516
1 101471963 -1.35996657282118 0.759849032193516
1 101498828 0.131855801937112 0.048129244286525
1 101531870 1.20591511170531 0.642350541567062
1 101568928 -0.577419209233619 0.248985633870506
1 101635789 1.06101358454352 0.539577695517352
1 101665452 0.790484985215527 0.367295172249129
1 101687754 0.354402618006209 0.140839374150351
1 101773151 -0.907186134304416 0.438530844927297
1 101812787 -0.600891693555741 0.261289087915876
1 101894047 -1.37174392995549 0.76918548606714
1 101914434 -1.57172706281731 0.935490111613927
1 101934768 -1.60281688735917 0.96267277423553
1 101956594 -0.165527972825725 0.0612159588049123
1 102022737 -0.312094921493403 0.122071233910215
1 102062814 -0.312094921493403 0.122071233910215
1 102090329 0.158825308631339 0.0585847247961958
1 102165349 0.423476347064439 0.172664494508411
1 102187353 0.673985630588879 0.300751746123863
1 102210166 0.290213704970912 0.112578090541095
1 102244451 -0.0312158971354796 0.0109520184825535
1 102311978 1.38427845873117 0.779177725822956
1 102372190 -1.258297977885 0.681344065046802
1 102390581 0.800328979338029 0.373125853338106
1 102415399 -0.957485409406494 0.470669365966902
1 102481609 0.359920396263969 0.143327490753298
1 102509634 0.60483598722268 0.263374075931216
1 102610326 0.466760391478724 0.193364719103043
1 102644943 0.156290078327218 0.0575928888740133
1 102673600 -0.910896146636028 0.440871619052059
1 102703109 1.85638829270966 1.19792285161634
1 102727132 -0.923256016453966 0.448703980428381
1 102751249 -0.923256016453966 0.448703980428381
1 102780596 -1.19982045940086 0.637877557321086
1 102818229 -0.00547301509219156 0.0019006354334392
1 102844930 1.53326294330746 0.902357234573127
1 102872628 -0.0195902919949744 0.00684153861398623
1 102938875 0.834922469242227 0.393875242472735
1 102969678 1.71218089970306 1.06116349431174
1 103007740 0.836587488637496 0.394884144184422
1 103033152 0.869985543116915 0.415320230465884
1 103058600 -0.594098567764416 0.257710018200194
1 103083268 -0.532678270468288 0.226026197741441
1 103105945 -0.532678270468288 0.226026197741441
1 103136771 2.47358104117377 1.87365276075212
1 103222043 1.27635914169758 0.695017308326342
1 103252351 -0.589777320028448 0.255441083284193
1 103276070 2.60601662314823 2.03809496873475
1 103297702 1.07869513866681 0.551720992566088
1 103326238 1.66693087294069 1.01986862750228
1 103354980 1.66693087294069 1.01986862750228
1 103384660 -0.660704702906041 0.293451440136621
1 103444885 0.208741307093872 0.0784955023847503
1 103490005 2.27114835724509 1.63567421216421
1 103521354 1.40595766348838 0.796595300739531
1 103582307 -0.315506040476289 0.123564220526888
1 103622014 -0.0978946189370638 0.0352615551986475
1 103655292 1.12860456989358 0.586591789792915
1 103678677 1.53301194739098 0.902142829921127
1 103734042 0.177013161540601 0.065755103572133
1 103756720 0.935330996914627 0.456406531822843
1 103812334 0.475818468362408 0.197771220828836
1 103850339 -0.0220746259619498 0.00771676232620854
1 103886114 1.23190660936134 0.661575437770889
1 103921065 0.179062258277159 0.0665689936186002
1 103953018 0.935491377070052 0.456509175051164
1 103980854 0.867863575020087 0.414010518619887
1 104029528 0.730896589195596 0.332694340392008
1 104052503 1.61585520960436 0.974179753216047
1 104092897 1.04744531948066 0.530333711588844
1 104120287 0.973362697167258 0.480995358688241
1 104188767 1.36518210388295 0.763977390873566
1 104219572 0.0955448737770973 0.0343834710700077
1 104250718 0.407208152228334 0.16503590061734
1 104288841 0.279759648144658 0.108093681357478
1 104315334 1.5068739921248 0.879943058440806
1 104375444 0.423814859851197 0.172824108558441
1 104402975 1.55847049619415 0.924008910757454
1 104423355 1.75112364393346 1.09731945085715
1 104450029 0.172013235311598 0.0637743124795816
1 104488359 1.75002534597185 1.0962919077475
1 104519579 0.0316144220025353 0.0110935940446438
1 104585896 1.95296271153441 1.29393103975965
1 104651612 0.0446662302771911 0.0157547991304583
1 104672038 2.57249727164146 1.99581731403493
1 104693208 0.769319031755548 0.35486872505208
1 104786370 -1.10353135530865 0.568963716428292
1 104819470 -1.50293900268626 0.876622834549741
1 104899950 0.954220839719147 0.468557018495986
1 104922760 0.546329223595935 0.232963190268017
1 104968677 -0.385271159902101 0.154879298775717
1 105002141 -2.11226587708791 1.4601256977055
1 105026236 -0.43623754807105 0.178706368093607
1 105058434 -1.79725989715037 1.14089552532975
1 105157163 0.517367783869609 0.21831681443488
1 105239375 -0.862127751458528 0.410477957520722
1 105266197 -0.973281969334981 0.480942635600149
1 105290764 -0.582751436716281 0.251764946647764
1 105351559 -0.568634880631365 0.244427008857009
1 105413522 -0.241789701916229 0.0920820148854811
1 105470930 -1.02304960553499 0.513875133519574
1 105518232 -2.10786756871751 1.45540558481919
1 105540866 -1.14067516516443 0.595157520563075
1 105575710 -0.649932274864657 0.287572578289
1 105608594 -1.4438730251436 0.82747092929592
1 105633667 -1.59456640089688 0.955424058800484
1 105658143 -1.83955642956653 1.18155380677982
1 105693602 -1.38470666642075 0.779520095771548
1 105723779 0.123060338793807 0.0447649032101466
1 105743798 -0.00211773464976403 0.000734450894895208
1 105764719 -0.566866570629354 0.24351235471538
1 105839825 -0.127245545769942 0.0463630014573974
1 105875412 -1.06550172405443 0.542649651043375
1 105906005 -0.342571683310756 0.135535965413486
1 105928842 -1.51802680816291 0.889384567347861
1 105989606 -1.05910584256937 0.538274061748617
1 106018175 -0.887055995588425 0.425912273165097
1 106056760 -1.1749491500697 0.619761506840072
1 106088120 0.207830687408313 0.0781257155223037
1 106126251 2.13668962092671 1.48647284564089
1 106161062 -1.06919388885906 0.545182094751671
1 106194098 2.14787141963354 1.49861245035892
1 106222700 -0.836314445920867 0.394718632278697
1 106297105 -0.0418540453241881 0.0147464469130942
1 106325271 -1.01658867050291 0.509551078503912
1 106372536 -1.18793523993483 0.629192931977075
1 106395094 -0.739066307812472 0.337368005036476
1 106416700 -1.05572585131159 0.535967517535447
1 106461575 -0.35910054083605 0.142957204001078
1 106488756 1.70254652395669 1.05230673536817
1 106526262 0.258320579846555 0.098999915839189
1 106552392 0.133812372496605 0.0488806823464864
1 106575610 -0.672713657679914 0.30005005082591
1 106598641 1.31159818173162 0.722033992970464
1 106685149 -1.24038109279244 0.667896033352624
1 106713376 1.12488251436426 0.583960895082336
1 106737199 0.6313877080645 0.277541269068585
1 106761346 0.937894442562687 0.458048197039928
1 106818324 0.155542557529226 0.0573007995712565
1 106833052 -1.90151039553364 1.24233685462154
1 106860606 -2.06836300494921 1.4133463044981
1 106888613 -1.53615814081004 0.904832045444134
1 106912559 -0.216750291932685 0.0817583620438437
1 106993963 -0.196649544328821 0.0736051752821563
1 107023490 0.223366046966708 0.0844679296501385
1 107116788 -0.0693383640696952 0.024696757505576
1 107140328 -0.668143246101224 0.29753313694454
1 107165253 2.68217625203729 2.13581588097683
1 107189482 -0.298619781934777 0.11620791580047
1 107250361 -0.0673450630458482 0.0239679458892829
1 107276750 1.44123082122559 0.825302211238491
1 107298699 -0.811564841073796 0.37982085874608
1 107323469 -0.677096129527647 0.302469925707826
1 107362432 -0.726102797574477 0.329962292387123
1 107416105 -0.957178261596498 0.470470468302082
1 107459191 1.41416018070076 0.803230206285301
1 107485196 -1.32098314733973 0.729304901931949
1 107510308 -0.482361181569147 0.200970191188676
1 107540115 -0.995747077816775 0.49570173448652
1 107634096 0.03147246347693 0.0110431583311065
1 107665634 1.01338382209245 0.507411598084701
1 107697286 1.19171688073267 0.631950736878442
1 107726973 -0.968130768082735 0.477583070071406
1 107756309 0.829051920993747 0.390325538641358
1 107778121 1.98469507683333 1.32625672831812
1 107801585 0.0430947575597821 0.0151910499140214
1 107831544 1.86668534619138 1.20798994775784
1 107856639 0.0325024472309506 0.0114092237648561
1 107889781 0.0325024472309506 0.0114092237648561
1 107917520 0.0325024472309506 0.0114092237648561
1 107941830 1.56413707104568 0.928908606201488
1 107970371 -0.0505588134465557 0.0178748760144592
1 108001665 -0.1143873988454 0.0414692263327167
1 108039484 1.64358337106068 0.998862375271112
1 108059135 1.38217249501835 0.777494893714827
1 108082620 -0.704352781732217 0.317662555088907
1 108110799 -0.366804742005868 0.146444952468659
1 108137491 0.918067075276028 0.445409394409524
1 108166041 -0.0591194749817149 0.0209722953755562
1 108168889 0.668636127329509 0.297804234706485
1 108197700 1.12504735537693 0.5840773073909
1 108230134 -0.00739801748208898 0.00257111016501724
1 108264210 0.60042520679236 0.261042832964021
1 108295402 0.678547615784257 0.303272789563481
1 108373099 -0.0052455972968274 0.00182149404883371
1 108419890 0.324930800340335 0.127707662637711
1 108447714 -0.249072300028883 0.0951196078506134
1 108475201 -0.226577413612426 0.0857878614727726
1 108508144 -0.0486303589770961 0.017179968559263
1 108565509 -0.6009124836537 0.261300064500701
1 108594106 0.299566362787353 0.116617996892508
1 108623630 -0.68085195753932 0.304548821709052
1 108664690 -0.634973673466352 0.27947225246793
1 108728352 1.28964107912926 0.705147476753245
1 108745191 -0.981606827700844 0.486391467765732
1 108784146 -0.861621274208051 0.410166568290609
1 108797892 -0.767858103836739 0.354016565959714
1 108835280 -0.39465026809717 0.159203468351504
1 108892087 -0.840207631510895 0.397080977175099
1 108921785 -0.384887094478682 0.154702808512824
1 108958347 0.187556719213482 0.0699560599272397
1 109012763 -0.681016196514188 0.304639836086065
1 109046902 -0.669059686611575 0.298037267407282
1 109096275 -0.522151659428387 0.220717626962168
1 109135044 0.898969817399784 0.433363688151505
1 109196932 0.741737064944949 0.338900693462639
1 109223596 -0.141029785030668 0.0516621558407217
1 109253683 -0.25232518505332 0.096481509084582
1 109330804 -0.38722017062839 0.155775634419339
1 109370396 -0.0571415744588395 0.0202548175557745
1 109398332 -0.0781056282254924 0.0279156919445433
1 109431802 1.36122855031618 0.760847043338599
1 109437906 0.0575443317152351 0.0204008271981684
1 109461176 0.475265817821482 0.197501629674969
1 109490477 0.369844928672153 0.147826293881089
1 109524565 -0.321188868532474 0.126059348018118
1 109563092 -0.466199227555499 0.19309258011034
1 109588699 0.66293571292192 0.294673736431774
1 109615357 -0.365523528464863 0.145863671806067
1 109648608 0.281042876361343 0.108642366332537
1 109670625 -0.131417575533373 0.0479610910230256
1 109692615 0.852121543506913 0.404342175802909
1 109743673 0.526843019097942 0.223079105435877
1 109769273 0.278802691202778 0.107684826700987
1 109789440 0.0671538953924142 0.0238981082161186
1 109810985 0.953306388205024 0.467965980679806
1 109840254 1.5042935525053 0.877765116519089
1 109864974 -1.14636066402998 0.599210052018345
1 109886867 0.0226752555559007 0.00792862042368724
1 109942725 2.0867091904217 1.43280383310733
1 109995372 1.16870260036224 0.615246219533068
1 110018926 0.907164787678607 0.438517390269844
1 110042354 0.272372620779507 0.104944757927308
1 110065178 -1.25278078096693 0.677190676971427
1 110139535 0.712885402648072 0.322469080392005
1 110204543 0.0879811102497365 0.0315676334706569
1 110237953 0.0432172584007661 0.0152349708947421
1 110265397 0.508627315461344 0.213949209309535
1 110300625 0.384512996989643 0.154530942690392
1 110336281 0.0580360882501454 0.0205791633093368
1 110371047 -0.776488167099361 0.359060852400864
1 110401548 -0.226946528298742 0.0859397705001206
1 110429907 1.44179257228366 0.825763081300949
1 110459482 -0.115939099082335 0.042057277943423
1 110525452 -0.279366455122609 0.107925658414178
1 110585339 0.0292163379035276 0.0102423468429797
1 110654327 0.620680057046878 0.271800356061933
1 110679128 -0.0952609171218287 0.0342774650623746
1 110709584 0.317844861254568 0.12458992428758
1 110732313 0.142722215848488 0.0523165714597791
1 110759429 -0.279715443293033 0.10807478900231
1 110841005 -0.381234462097943 0.153026587278541
1 110873249 -0.622499097849257 0.272772998918785
1 110947920 0.547962517740469 0.233797182099888
1 110978576 0.493601524830085 0.20649764127138
1 111007366 -0.52557300553964 0.222439127754216
1 111029210 0.145964801688196 0.053572705202515
1 111057903 0.193037453772941 0.0721526700013169
1 111082386 -0.638571872546761 0.281414047749303
1 111113485 -0.250929304126143 0.0958967017212379
1 111143488 -0.843122933768312 0.398853319304353
1 111212001 0.838651339307454 0.396136018366467
1 111271421 0.496038227141197 0.207701174952346
1 111301646 -0.481390925126091 0.200494942565785
1 111328318 0.071511625884653 0.0254926492481362
1 111412728 0.0407589222883847 0.0143543737116458
1 111441588 0.0138893223750841 0.00483959498427459
1 111469852 0.0345550251838541 0.0121396127443725
1 111502840 0.0345550251838541 0.0121396127443725
1 111548539 1.61394890282718 0.9724933811626
1 111579109 0.277475486600341 0.107118241898025
1 111608529 0.277475486600341 0.107118241898025
1 111648815 -0.605776619306868 0.263872048441871
1 111698157 -1.25481981482716 0.67872440165318
1 111717614 -0.649245462087098 0.287199053138582
1 111763917 -0.233576943554886 0.0886754043531549
1 111786989 -0.628472510054776 0.275974577853038
1 111903836 0.295720854684806 0.114953718386082
1 111928183 0.703857413164843 0.317384249178956
1 111959466 1.00764835964896 0.503591674047213
1 111990533 0.0469424560563647 0.0165726001905521
1 112097925 -0.302479447113872 0.117881715094721
1 112128305 0.384520843305536 0.154534546957583
1 112167260 -0.351503499603129 0.139535828256581
1 112193883 -0.348178485400264 0.138043958160633
1 112226854 -0.382073346621369 0.153411193068113
1 112303446 0.330291655802519 0.130076544212953
1 112328261 -0.668787929835261 0.297887746212658
1 112357561 0.560259028439657 0.240103535359446
1 112382592 -0.310136024225785 0.121215456244958
1 112407481 0.130562035581683 0.0476329686903706
1 112434328 0.0235187070810401 0.00822629798342551
1 112482546 0.452015286535126 0.186246948827222
1 112528722 -0.399115035166129 0.161271493500643
1 112551459 -0.0134720033180222 0.00469340472260352
1 112583150 -1.46612084634378 0.845833674720229
1 112671592 -0.390124304804549 0.157113405121102
1 112728280 -1.21840376279372 0.651557711498139
1 112759704 -0.971652097063023 0.479878654187858
1 112832228 0.433440862368389 0.177377901705888
1 112852409 0.433440862368389 0.177377901705888
1 112909069 0.330018730140753 0.129955730759699
1 112911823 0.364460280046484 0.14538166453632
1 112984746 0.306870538042492 0.11979146118789
1 113011440 0.0957062029197555 0.0344437083204777
1 113048897 -0.349865052233696 0.138800264758495
1 113065984 -0.302064126858911 0.117701388961103
1 113073396 0.304966910576628 0.118962829846156
1 113100727 1.30694903279031 0.718443925561441
1 113169534 -0.251144423128139 0.0959867883590502
1 113194666 0.481698315404708 0.200645475480528
1 113243568 -0.516778117472425 0.218021392734558
1 113268108 0.0225130909583599 0.00787141073517165
1 113288171 0.649701838158724 0.287447237373133
1 113309581 1.42185801133802 0.809479285605021
1 113345989 -0.210534159431524 0.079224263998384
1 113373237 -0.366732970078766 0.146412376515696
1 113396421 -0.672604908077383 0.299990082849443
1 113418932 -0.180398416582483 0.0671003701942937
1 113443328 -1.52757096274798 0.89750079207149
1 113504153 0.606373768467393 0.264188329584503
1 113543661 -0.197287108977701 0.0738619531537071
1 113575705 -0.241844674614562 0.0921048849332916
1 113626984 0.344758694249426 0.136513097672431
1 113660977 0.912822413432323 0.442088829577326
1 113698613 -1.58564706486315 0.947616239472316
1 113735933 0.576251548930277 0.24837824139602
1 113769750 1.5991661950825 0.959462217565986
1 113821353 0.892153079358424 0.42909426333955
1 113848209 0.728477918245679 0.331314950814027
1 113899060 1.45802893228924 0.839133767663057
1 113925726 -0.427246178259472 0.174444048236499
1 113955770 0.579306169226363 0.249968122011868
1 113984887 -0.248636352963393 0.0949373278609885
1 114051715 0.541346170239161 0.230424035100182
1 114078897 0.0374692245453726 0.0131786255044402
1 114103192 2.84480297619184 2.35223668923756
1 114128755 0.9152275617168 0.443610434017703
1 114155081 -0.104077368334779 0.0375795414733764
1 114180390 0.833937154524854 0.393278643555131
1 114244806 0.259890174027037 0.0996610107636257
1 114277445 1.45120187913279 0.833499866487091
1 114320651 1.05661653134396 0.536574938896433
1 114346436 0.322418936044306 0.126600720307751
1 114371422 -0.151149261125233 0.0555874256307581
1 114393008 0.0949305674556713 0.0341541686747971
1 114494198 -0.173559325439524 0.0643860376136178
1 114526514 0.594586832144049 0.257966769117346
1 114544996 0.785561804998617 0.364391362787693
1 114595829 0.6151670863494 0.268859150294389
1 114634935 -0.218635769214011 0.0825292632189981
1 114656893 2.03129924107029 1.37443395881399
1 114680861 1.28640570281521 0.702673980572199
1 114751738 1.04270516808888 0.527119474861273
1 114773903 0.236132412910304 0.0897332493306713
1 114853921 -0.402252770923571 0.162728555207413
1 114891314 0.86124838666193 0.40993736768123
1 114928930 1.13545021571314 0.591443369890257
1 114964430 -0.713714529215744 0.322937424001785
1 114991632 0.630470373577962 0.277047974237637
1 115022499 -0.149314666765931 0.0548735971134997
1 115048248 -0.373748174466666 0.149603951059013
1 115072243 -0.0206716583822579 0.00722228967097746
1 115140461 0.591109757533216 0.256140054152002
1 115192026 -0.245776497722629 0.0937429597407382
1 115213613 -0.216655974913865 0.0817198269657199
1 115276880 0.0378201550179929 0.0133039047101335
1 115304947 0.753646852254213 0.345764429699018
1 115338916 0.306839865491971 0.11977810100402
1 115410594 0.318447336459476 0.124854412747296
1 115439865 1.46030756323523 0.841017981479816
1 115469570 0.172719180787344 0.0640535398417713
1 115562976 0.836987187921024 0.395126477829757
1 115584442 0.476845859262953 0.198272653864127
1 115628103 -0.384300412691886 0.154433297659109
1 115652332 -0.149564966680151 0.0549709296287586
1 115682010 -1.11813539390397 0.579204263729198
1 115707110 0.133013466169051 0.0485737219054649
1 115759705 0.0283665120389855 0.0099410698273146
1 115782450 2.81407690712041 2.31053553571648
1 115843601 -0.332985516774494 0.131270229743203
1 115877695 -0.939749080729447 0.459237344164266
1 115902750 -1.62752612668372 0.984533761887907
1 115928780 -1.45767242063201 0.838839138783102
1 116004133 0.137093250283536 0.0501432129910937
1 116047158 -1.29302095575364 0.707735483465533
1 116085071 -0.996575702654533 0.496249474592986
1 116118503 0.228960373583988 0.0867692798614565
1 116138926 2.17376198673183 1.52690714345864
1 116271766 -0.521855870279367 0.220568971830975
1 116302904 -1.71965227664745 1.06805589243589
1 116341054 -2.06635395826891 1.41122346060187
1 116378558 -1.89266629898566 1.23357034027763
1 116445663 -1.30795014799663 0.71921632457893
1 116470165 -0.245778862594536 0.0937439463798027
1 116495096 -0.505758219588828 0.212520827826653
1 116563390 -1.14968476387918 0.601584730435925
1 116586880 -1.20022466637103 0.638173801658399
1 116607340 -0.549320043495675 0.2344910129142
1 116638715 1.07590937344651 0.549800500477969
1 116662743 2.38869309397256 1.7718969615658
1 116691922 0.932520858672292 0.454609482144339
1 116772066 -1.43040459617398 0.816442819985612
1 116840443 -0.271776740334033 0.104691462493892
1 116867660 -0.520820026857988 0.220048606830504
1 116895641 -2.03230268489843 1.37548047048213
1 116942007 -1.61456278753053 0.973036292562407
1 116971492 -1.42949675279017 0.815701861546196
1 117034897 0.7575470492087 0.348022453821259
1 117071888 -1.19200034715885 0.632157663653234
1 117094728 2.41293017799819 1.80066037680202
1 117117542 0.718142140551622 0.325442283611668
1 117192079 -0.430239512288163 0.17586021782946
1 117226730 -1.23369748672672 0.66290899520984
1 117279840 1.97564761724857 1.31700070464745
1 117305191 -1.83137632901163 1.17363754387443
1 117332809 -1.93130158456806 1.27208668149259
1 117355495 -1.58279739244666 0.945127934818578
1 117406571 -1.4661632145657 0.845868817987041
1 117434024 -1.99687095954743 1.33876294552288
1 117499834 -1.23405883139145 0.663178206112435
1 117539291 -0.0466644546488438 0.0164726420171288
1 117585244 -0.368174862416019 0.147067128989999
1 117608218 -0.346094317194308 0.137110559435393
1 117630017 -0.379189530750303 0.15208995273909
1 117675532 -0.66303577504434 0.294728595466041
1 117704099 0.375939493228517 0.150604003637311
1 117731407 -0.702318120065756 0.316519968524265
1 117760828 1.95832467037524 1.29936612386931
1 117789029 -0.0570282500874342 0.020213742859908
1 117819648 0.72098255552118 0.327052636235701
1 117853483 -0.78982535762301 0.366905635229954
1 117879376 0.680278496652292 0.304231103395975
1 117903412 1.52850849510184 0.898299876490555
1 117990817 -0.0063291664235682 0.00219870456049554
1 118033847 -0.0639168955601026 0.0227171304446888
1 118062114 0.635153476593682 0.279569184117009
1 118095800 0.987976527745145 0.490576831684412
1 118143700 -0.880126850898036 0.421600812971385
1 118166276 1.84819048014352 1.18993698326422
1 118187245 -1.01532802198986 0.508709072411767
1 118231311 -0.0801480572344192 0.0286687073164375
1 118259368 0.0195612008873106 0.00683130007857318
1 118294616 1.0849153185572 0.556019005252836
1 118324714 0.20735302762225 0.0779318440094801
1 118352295 0.0408515860950508 0.0143875359548119
1 118396725 1.22347591207741 0.655313062664329
1 118430743 1.25399686708097 0.678105215151672
1 118464694 0.045743238585027 0.0161415647300774
1 118528285 -0.131743755277645 0.0480862452300407
1 118555615 -0.96870861481425 0.477959478762692
1 118618251 0.413274190476948 0.167870790086769
1 118681669 0.570628853491658 0.24545959603923
1 118701204 0.285775756787792 0.110670348099646
1 118721216 -0.14936667020721 0.0548938178610918
1 118765507 -0.467957317938834 0.193945505808595
1 118878662 1.24738975452603 0.673142845105906
1 118908998 0.135996891804229 0.0497209719996163
1 118952126 -0.633210020381574 0.278522029271319
1 118983787 0.625728573807044 0.274502460742423
1 119044725 0.963745692050505 0.474730402955393
1 119070012 -0.272145968517102 0.104848400556213
1 119107913 -0.329268147567667 0.129623594545006
1 119146527 -0.323081331359585 0.126892441831488
1 119234337 -1.12905557574054 0.58691091155602
1 119239596 0.287106774821696 0.111241889564739
1 119256826 -0.340844683861009 0.134765395474589
1 119277592 -0.0492527433462579 0.0174041269284374
1 119326905 1.26151373319867 0.683769962749077
1 119330317 1.33811310617992 0.742658508422855
1 119353881 -0.404051823827487 0.163565355493603
1 119418146 -0.497494018092918 0.20842111710512
1 119453721 0.684175281341726 0.306392200261295
1 119481222 0.291670706684503 0.113205708438549
1 119513180 0.759118129856317 0.348933470267157
1 119584944 0.184968296954688 0.0689217170659385
1 119613909 -0.915038800117894 0.443490943159239
1 119688053 -1.18710860500797 0.628590778630461
1 119710204 -0.84501815460469 0.400007055666978
1 119738944 -0.802546331463431 0.374443713861201
1 119769870 0.839244900375235 0.396496323406275
1 119848228 -0.227334110884705 0.0860993234922219
1 119898853 1.25633971983106 0.679868619782292
1 119922902 0.411539613234064 0.167058987345537
1 119951484 0.601499244400289 0.261609915470317
1 120031801 0.552688773421008 0.236215326039785
1 120072591 0.559375931085145 0.239649011999391
1 120125132 -0.611743800583572 0.267037785036452
1 120153779 -0.203195858665386 0.0762473827505866
1 120185104 0.214268028519166 0.0807450609390648
1 120221121 -0.697567255235518 0.313857404133886
1 120260126 -0.298577021021077 0.116189397166855
1 120399496 -0.230870666523448 0.0875572483193688
1 120428455 1.19468075913923 0.634115747353065
1 120457051 0.711136429189516 0.321481896425732
1 120541947 -0.53182785447807 0.225596017452002
1 120569745 0.942133201965743 0.460767724242783
1 120707919 -0.188242710796041 0.0702305140536751
1 120730271 1.00829103837844 0.504019139930969
1 120756000 0.555765454613378 0.237793337767627
1 120781734 0.663206318372663 0.294822103387395
1 120803954 -0.0775410864531337 0.0277077620058941
1 120916888 0.168907186233089 0.0625474844427393
1 120947784 1.19516553438476 0.634470157335021
1 120993219 0.841062346177121 0.397600297484487
1 121022040 0.822299983384721 0.386257320393787
1 121045484 -0.0604039854307517 0.0214388387186073
1 121071101 0.343241671657737 0.135835153233571
1 121113953 0.886694633520096 0.425687020526061
1 121148832 -0.131459332856222 0.0479771114715543
1 121187336 0.118662232040315 0.0430909416513754
1 121212076 -0.504081999191023 0.211687532176998
1 121342769 -1.04497460600122 0.528657370543616
1 121419812 -1.48535795734233 0.861858331759314
1 121467072 0.786479375590387 0.36493194998445
1 121497412 -1.57704758011411 0.940116460132724
1 121527083 -0.454484927320245 0.187434326257179
1 121556915 -0.786482193219973 0.364933610428271
1 121621969 1.9101911312376 1.25097050058836
1 121664957 -0.445205585622404 0.182982841400305
1 121722870 0.969469974670651 0.478455604199329
1 121779888 1.49462086482102 0.869623069143009
1 121824725 1.0820150583864 0.554013292821054
1 121861219 -0.26205701699949 0.100574872093249
1 121951107 1.73402123771968 1.08137048289409
1 121976142 1.16583973615421 0.613181454130174
1 122004192 -0.485161636061985 0.202343573914345
1 122031705 0.413525799230435 0.167988623770971
1 122053069 0.68785098949694 0.308435283543892
1 122074219 0.190420200283364 0.0711026072489944
1 122118967 -0.41382579295978 0.168129142926013
1 122156652 0.192868674742615 0.0720848938260382
1 122185971 1.35456189870096 0.755581404810841
1 122356828 -0.949472292821667 0.465491032208252
1 122384276 -1.25578998203257 0.679454669066848
1 122455723 -1.11915774793873 0.579923974805965
1 122498053 -0.870578422064389 0.415686438961472
1 122528253 -0.870578422064389 0.415686438961472
1 122590961 0.327766451021272 0.128959602678992
1 122614284 0.307945703972077 0.120259956419295
1 122670519 -0.385954182347802 0.155193282003967
1 122694753 2.274158134276 1.63909469539449
1 122716819 -0.0769415030551723 0.0274870246651058
1 122776888 0.61527673368066 0.268917551389756
1 122802141 -0.473615300619656 0.196697057213546
1 122828885 1.16046693554361 0.609314334021072
1 122884743 2.05526639949057 1.39953592039229
1 122906863 -0.16194498923556 0.0598077761043868
1 122946103 0.230971692744027 0.0875989503583723
1 122982504 0.973562082077002 0.481125586007758
1 123039801 -0.212179927648182 0.0798940742108233
1 123088697 0.173534457223352 0.0643761927440289
1 123117700 1.59528271755733 0.95605239470243
1 123150171 1.02680675114401 0.516396344511083
1 123177431 1.38116291052052 0.776688729522016
1 123214015 1.39437013217523 0.787264244725919
1 123251515 1.0187727927842 0.511011198309375
1 123279258 -0.684916678688559 0.306803935041767
1 123324569 -0.259001820800493 0.0992867560753469
1 123349266 1.66685380976528 1.01979895604022
1 123376574 0.837800288025921 0.395619619415066
1 123412731 0.4259340238651 0.173824140464324
1 123439822 0.366233284096899 0.146185622227482
1 123468771 -0.726259486956893 0.330051470977287
1 123497468 1.23865146103074 0.666603913749025
1 123529558 1.82442959594012 1.16693483744634
1 123591844 -0.490037297129242 0.204740593735813
1 123649685 0.62578752033852 0.27453405963502
1 123699024 -0.32425351142214 0.127409001984344
1 123755487 0.039554599811772 0.0139235933069357
1 123783103 -0.116043945976159 0.0420970369562075
1 123854693 0.229260972348053 0.086893200708334
1 123876533 -0.054494082072715 0.0192961725312519
1 123899669 0.35684463735973 0.141939393779377
1 123925697 0.890203688932531 0.42787625516864
1 123949653 -0.0513335448949613 0.0181543404448165
1 123976572 0.388385629397749 0.156312181870783
1 124034445 1.28193677180923 0.699263627453519
1 124059897 0.329933603851183 0.129918053348957
1 124109926 0.946030184824032 0.463273438823808
1 124159222 -0.804919171860985 0.375855823088541
1 124180880 -0.146087008273172 0.0536201059327885
1 124205187 1.79740222837864 1.1410312052924
1 124254287 0.163270209907634 0.0603281779813177
1 124298827 0.632337426603832 0.278052267915751
1 124320638 1.84222878572727 1.18414548372032
1 124361549 0.264855125502514 0.1017570494154
1 124412552 1.02397315894171 0.514494421981733
1 124435604 1.63727770684479 0.993224042800453
1 124459734 1.05494045148565 0.535432125392844
1 124485243 0.227411721653556 0.0861312782466963
1 124510559 0.281414696531062 0.108801442501103
1 124704037 -0.0776026781599068 0.0277304428416157
1 124740912 0.379375725034077 0.152175181367313
1 124767427 0.664683327824218 0.29563233903025
1 124823740 -0.154871212815582 0.0570386140286758
1 124833552 0.78315327972278 0.362973725032545
1 124860555 -0.607409696168401 0.26473728546335
1 124899354 1.1548146357128 0.60525712015324
1 124926125 -0.374551344279632 0.149970321853561
1 124961574 0.235121010202166 0.0893143436557685
1 124996199 -0.651692163822802 0.288530404848485
1 125031273 -0.831997527390525 0.392105178625275
1 125083591 -0.391409693818186 0.157706344970748
1 125110306 -0.449469512919992 0.185024973735791
1 125170400 -0.0598315114391729 0.0212308546025183
1 125201380 -0.57188532591353 0.246110924209651
1 125238755 -0.362968093449191 0.144705791407017
1 125256826 -0.410552182357969 0.166597276314667
1 125268203 -0.37549596626999 0.150401471571114
1 125296892 -0.46939736036884 0.194644858968488
1 125326678 0.378524077428163 0.151785435441481
1 125352221 -0.194128235807493 0.0725908944946317
1 125379444 0.10297483192641 0.0371653869303082
1 125421617 0.839290712630789 0.396524137452863
1 125448331 0.608026763725065 0.265064445918632
1 125501318 0.52630510754605 0.222807981327754
1 125535709 0.926702046534195 0.450897064508104
1 125593430 -0.0979840091113882 0.0352949908301139
1 125622780 -1.10353624101015 0.56896712975353
1 125701020 -1.96683371381579 1.30801384993599
1 125735852 -1.32573289201508 0.732996884831462
1 125763818 -1.63333364110276 0.989704941330053
1 125788035 -1.92546488201214 1.2662313409017
1 125825246 -2.13382637384543 1.48337214326031
1 125845033 -1.32674394126835 0.733783830782756
1 125866780 -0.70203777304366 0.316362644033003
1 125896609 0.537222352671509 0.228328730491918
1 126001064 -0.888510598817484 0.426819441951285
1 126057654 0.768829498087862 0.354583100439383
1 126103181 -0.814903785908134 0.381818615299382
1 126135366 -0.0449408638181056 0.0158533921460618
1 126176724 -0.566367763998298 0.243254530435348
1 126200396 -1.50459870250464 0.87802254085018
1 126252279 -2.23721695348107 1.59735757154906
1 126274428 -0.107862653047982 0.0390040852504997
1 126297898 -0.559983525120528 0.239961709000222
1 126328782 -1.91745783018208 1.25821992984541
1 126398278 -1.21342554001156 0.647880861562223
1 126463682 -1.41360327012826 0.802778949543876
1 126539458 -1.67240957125188 1.02482753109236
1 126571195 -1.88330008441795 1.22431884746539
1 126609965 -1.31451026330549 0.724286685094904
1 126636182 -1.67671016489335 1.02872799342996
1 126662106 -1.00964499927183 0.50492017274269
1 126776120 -0.875479062021006 0.41871804889372
1 126802310 -0.711293727323266 0.321570639669032
1 126807580 -0.894487056904035 0.43055427757256
1 126870538 0.863748094139049 0.411474753378043
1 126898042 0.854890671002862 0.40603678930579
1 126921362 -0.0326073359974549 0.0114465188054899
1 126943476 -0.542129723799826 0.2308227735072
1 127008432 -0.185251089679452 0.0690346264645376
1 127047657 1.27906260450898 0.697074086661611
1 127081947 0.516527622776352 0.217895928941818
1 127107757 0.017244858706942 0.00601682565857681
1 127133844 0.744649129062547 0.340574573645734
1 127185679 0.293424855489734 0.113962175926519
1 127209059 0.348937927800609 0.138384406753958
1 127288533 0.549181807482571 0.234420333489126
1 127331334 0.278093477811298 0.107381996946194
1 127359963 -0.0732961452517967 0.0261471755399522
1 127389292 0.147613618616773 0.0542126028150777
1 127413378 0.156829822107499 0.0578038915193578
1 127444595 0.773339842431014 0.357217757602722
1 127510330 -0.440025777855876 0.180509737817353
1 127537258 0.428153073269597 0.174872811628938
1 127562643 -1.22281441436066 0.654822775989473
1 127590363 -0.923103484467751 0.448607002099509
1 127646695 0.223408869974613 0.0844855105941024
1 127676456 -0.226282433591649 0.0856664915995111
1 127707849 -0.157553782263467 0.058087043067081
1 127748210 0.159232486159129 0.0587441955083719
1 127807339 -0.984469467059997 0.488270691420967
1 127866772 -0.765413954378389 0.352592492802426
1 127891520 0.754952608909 0.346519832923686
1 127916298 -0.683472414438367 0.306002030827251
1 127952785 -0.770081090528346 0.355313517721245
1 127993396 -0.801378712363171 0.373749544857793
1 128032689 -0.845747814799418 0.40045156939765
1 128062532 -0.0979203452236886 0.0352711776626885
1 128115202 -0.943740664243982 0.461800669040728
1 128140566 0.0275013229662481 0.00963455340573757
1 128164591 1.73555101082566 1.08279258871306
1 128186836 -1.12425470548015 0.583517618466499
1 128209571 -1.30164074264386 0.714354434190805
1 128270013 -1.54874773761189 0.915629754015032
1 128297195 -0.0564316546925514 0.0199975650710972
1 128320221 1.53841500259947 0.906763362564061
1 128346973 1.66063005729229 1.0141795231582
1 128373925 1.56405794483783 0.928840106315173
1 128453682 -0.308540970330272 0.120519489907835
1 128565250 1.23965848003867 0.667356075609413
1 128615670 -0.451412513169709 0.185957432741536
1 128639586 -0.933349568679859 0.455139149502169
1 128674789 -0.283302777641936 0.109609864590352
1 128738716 -0.706181101299669 0.318690437631778
1 128760709 0.254771757103235 0.0975079103596917
1 128788766 -1.66501817687239 1.01814005097034
1 128817969 -1.58352079093311 0.945759312617332
1 128883718 -0.302095538456895 0.11771502560318
1 128908524 -0.783313356430795 0.363067884367806
1 128931980 -0.00213533468490641 0.000740559955466918
1 129016945 -0.633441240189937 0.278646548276993
1 129058461 -1.84531937978885 1.18714615929055
1 129086038 -1.01930232475369 0.511365449257777
1 129137044 -0.866987576571449 0.413470286246582
1 129170223 2.60407193944122 2.03562995739677
1 129199793 0.295453747883842 0.114838284647607
1 129234004 -0.730432314027981 0.332429409147552
1 129253917 -2.21716624186723 1.57492683412616
1 129361980 -1.77394179577478 1.11877072200358
1 129390663 -2.91330292928094 2.44656910828947
1 129423772 -2.11352170368275 1.4614747829921
1 129446625 -1.40564598888031 0.796343676893594
1 129470070 -1.08919345329364 0.558983010257872
1 129503155 -2.11949876711951 1.46790408449299
1 129534320 3.10788037940672 2.72483999256394
1 129576985 -1.70938409884847 1.05858883234125
1 129612695 -1.64052153025905 0.996122712470382
1 129637036 -1.29111726595046 0.706277300781232
1 129658618 -1.23453016780893 0.66352943406232
1 129686850 -1.23453016780893 0.66352943406232
1 129744108 3.29822077361959 3.01188894867453
1 129798142 -1.18026061373492 0.623611805116973
1 129826597 -1.61414211379016 0.972664239176102
1 129889493 2.9317569781779 2.47230517340322
1 129917420 -1.0752995071874 0.549380425924776
1 129980515 -1.2777168218769 0.696049893779536
1 130007369 3.32122280550235 3.04757587397521
1 130036945 -1.01481367417897 0.508365690913534
1 130071524 3.26175463871813 2.95575456016818
1 130099478 -1.41577435816234 0.804538793020075
1 130131028 0.0132571855619132 0.00461817117348713
1 130194646 0.469256803221375 0.194576568915149
1 130229800 -1.11825242148604 0.579286629419869
1 130277975 -2.04212758124235 1.38574756111238
1 130305920 -1.77412151482887 1.11894045677726
1 130348360 -0.936171175235915 0.456944343953245
1 130383538 -0.196880381735606 0.0736981307712809
1 130412279 0.0467531391189222 0.0165045270434402
1 130443088 -1.25409347153822 0.678177887798511
1 130488645 3.50622066051941 3.34244868101891
1 130516779 0.0698177970800218 0.0248722205071196
1 130583187 -0.0828431383352028 0.0296641590986685
1 130647639 -0.613402244075738 0.267919686597326
1 130674332 -0.8987829554217 0.43324644161563
1 130703028 0.125822389369129 0.0458190110591517
1 130728190 1.9454608006887 1.28634531979589
1 130751058 1.81177936316186 1.15477606357208
1 130779072 0.269749905958862 0.103830698865582
1 130844135 -1.37913540893396 0.775070870831897
1 130885876 -1.5262048675439 0.896337014542964
1 130911894 -1.06877444326448 0.544894157349849
1 130940921 1.19788514032828 0.636459965815243
1 130969086 -1.49621340902703 0.870961227522101
1 131017420 -0.692796626851189 0.311191276496975
1 131046987 0.0265918143825447 0.00931256082842353
1 131078192 -1.24661916314549 0.672565102842071
1 131159849 -0.84106891620515 0.397604290360266
1 131194441 0.122192490122718 0.044434151130024
1 131221416 -1.50393623268408 0.877463725494884
1 131253631 -1.03450176965705 0.521575430908625
1 131281122 2.04884399476891 1.3927876895788
1 131304746 1.68603469080661 1.03720880434604
1 131328173 -0.735272772093286 0.335195065747614
1 131489798 1.57122263079925 0.935052039345089
1 131510118 1.19288904874307 0.632806590091771
1 131537534 1.25406378942254 0.678155558472499
1 131562347 0.796853051555859 0.371063305284764
1 131590499 -1.56247428892378 0.927469618075792
1 131621327 -1.72170103296111 1.06994955789982
1 131657169 -1.55918881517356 0.92462935664308
1 131704953 -1.79033388284074 1.13430244693937
1 131733121 -2.19440183610044 1.54965027586258
1 131751589 -2.59288418540864 2.02147796057134
1 131777263 -2.8620156093385 2.37576311602736
1 131804018 -2.23615154129772 1.59616174860373
1 131849763 -1.35844627522519 0.758647503377756
1 131880749 -2.30911742089736 1.67908417157573
1 131904420 -2.36503547924357 1.74404417021991
1 131941563 -1.38499153738425 0.779747899089196
1 131984893 -1.62585792806941 0.983050680259887
1 132019311 -1.916275457678 1.25703899183101
1 132090903 -0.925836698490043 0.450345965309147
1 132113943 -0.337392213888198 0.133227672230727
1 132144404 -0.219792538717985 0.0830027438147934
1 132181940 0.686972945194658 0.307946831297463
1 132240659 0.686806462612886 0.307854246463527
1 132263546 0.16365579003846 0.0604796877865275
1 132400026 0.345399223804052 0.136799556411845
1 132421650 0.345399223804052 0.136799556411845
1 132442188 -0.564533553784582 0.242307149285121
1 132464019 -1.01016698573381 0.505267714407477
1 132485581 1.76132019561353 1.10688087145765
1 132532084 1.78316749762589 1.12749968319
1 132559598 -0.38539927119576 0.154938180131989
1 132591136 2.38761088279276 1.77061803825257
1 132617777 0.319405337829638 0.125275205609085
1 132668659 2.64007877586279 2.08151484557829
1 132736705 1.51960965412181 0.890728266852895
1 132813973 -0.612416022667819 0.267395141101536
1 132873365 -0.145809195326309 0.0535123558377381
1 132900643 -0.168736880149092 0.0624802983261978
1 132924862 -0.616738394699623 0.269696444938164
1 132952434 1.41227656027148 0.801704392830774
1 132974584 -0.349201807061255 0.138502741930049
1 132998995 1.13130753319312 0.588505424634736
1 133032326 -0.564880113916845 0.242486066721324
1 133092246 1.6723715766822 1.02479310250349
1 133124507 0.744607780332797 0.340550786230104
1 133151980 1.09863205256564 0.565545127584707
1 133180620 1.19856585413413 0.636958425667619
1 133220639 0.0670422811932253 0.0238573379155781
1 133253774 -0.817479484692667 0.383362279778641
1 133275536 1.02718131143418 0.516647961187993
1 133302448 -1.08954669566583 0.559228033991782
1 133348875 -1.88582491618931 1.22680945777413
1 133376301 -1.88582491618931 1.22680945777413
1 133403032 -1.43180291840948 0.817584686047568
1 133478392 -1.1041706043682 0.569410390166494
1 133543311 0.370394726586991 0.148076404473143
1 133629304 -2.0955207214492 1.44219540947149
1 133759568 -1.53677154502701 0.905356781343027
1 133784317 -0.0879608346473574 0.0315601071705803
1 133806091 0.580293195227095 0.250482497608575
1 133832998 -3.07382788901323 2.67503614760025
1 133863943 -3.13472162027302 2.76442796266793
1 133891580 -1.33062521043192 0.736808244348047
1 133918898 0.586920699264445 0.25394449296688
1 133939769 -2.62384577883127 2.06076466400725
1 133966662 -2.62384577883127 2.06076466400725
1 133998237 0.482441477992795 0.201009535131231
1 134024944 -1.98024921438278 1.32170444935861
1 134085351 -0.642616969980675 0.283602071239393
1 134110574 -2.45414749706999 1.85010673265705
1 134145071 -1.65110234078576 1.00560506218499
1 134166463 -1.7043759053873 1.05398577595706
1 134260776 -2.41506682412652 1.80320714323816
1 134350982 -2.42793289778552 1.81858084170297
1 134381308 -1.40846627278416 0.798621867195216
1 134430237 -0.171698354467366 0.0636498124780949
1 134457706 -2.27527727127593 1.64036745050108
1 134485672 -1.07231077031819 0.547323680799972
1 134526624 -2.40670612949484 1.79325189847198
1 134554139 -0.162072573972419 0.0598578552003255
1 134582263 -1.59109298065502 0.952379968691164
1 134618220 -1.74637827965585 1.09288306144666
1 134709035 -0.466741644447889 0.193355626042172
1 134762999 -1.4217446242222 0.809387080706716
1 134843915 1.82762485032811 1.17001557083111
1 134884389 1.68338734653921 1.03479768175513
1 134906508 0.52008991539532 0.219682034708098
1 134927464 -0.19064122625087 0.0711912068384817
1 134956425 1.00469444801349 0.501628783807118
1 135005205 0.478886730352023 0.199269720219772
1 135034849 0.825837470102008 0.38838682407198
1 135094575 1.37635701961081 0.772856271600289
1 135149581 1.13073029551628 0.588096536567308
1 135179708 1.66116467279765 1.01466165792775
1 135222912 -0.0817920845204987 0.0292756977721217
1 135254271 -0.00807049423667511 0.00280557460723964
1 135277389 1.26424539376588 0.685833593862224
1 135300021 0.737391495954793 0.336408080676905
1 135324303 0.237174368958573 0.0901651278772533
1 135349287 -0.293069171106439 0.113808713771711
1 135377838 0.217688852112083 0.0821419727200001
1 135410003 0.663183126117141 0.294809386646182
1 135434191 0.528077557763004 0.223701700875747
1 135460927 0.291161771533591 0.112986406746904
1 135482910 -0.569735874155594 0.244997004417861
1 135570859 -0.209914374888768 0.0789722256135061
1 135597400 1.50786073281192 0.880776537469506
1 135622160 0.302998415220429 0.118107117069672
1 135653964 -0.0297492330635679 0.0104313696666172
1 135660399 -0.174750763334881 0.0648579176911832
1 135719659 0.18270578310563 0.068019217092352
1 135751990 1.70510880928739 1.05465880216216
1 135791008 0.169641085914139 0.062837106257498
1 135823615 0.9158311893978 0.443992627708289
1 135854033 -0.983848943290985 0.487863097673954
1 135886056 0.722806546979802 0.32808814818161
1 135916616 -1.09761820810108 0.564838754164208
1 135943104 1.25782589601437 0.680988249764547
1 135970244 -1.23794201299051 0.666074231963013
1 136007521 0.0768397424304113 0.0274495714914477
1 136043888 -1.38448434500056 0.779342332148469
1 136109408 -1.17775941493397 0.62179742519037
1 136190953 0.23324570465223 0.0885384290540054
1 136229971 -0.499110113740776 0.209221123986296
1 136262337 -1.15678968121738 0.606673514774818
1 136327358 0.0193953235403098 0.00677292450258431
1 136390965 -0.807738888338004 0.377536343199572
1 136458156 -0.223136449320007 0.0843736778300692
1 136521651 0.157899140267577 0.058222171391568
1 136596375 -0.674848815120613 0.301228233103212
1 136618498 1.37585786231495 0.772458701524153
1 136624969 0.234295856061364 0.0889728042727446
1 136640819 -1.16631350961384 0.613522949371805
1 136705843 -0.141235778653987 0.0517417635026091
1 136748704 -0.294401574974363 0.114383783993337
1 136927442 -0.61928932481171 0.271057457617615
1 137025137 0.477530706500128 0.198607088792018
1 137051655 -0.856536815796198 0.407045410741729
1 137096798 -0.609613618423863 0.265906342209721
1 137132160 -0.0978626095750918 0.0352495829248462
1 137205118 0.0104090232978431 0.00362189788154919
1 137254217 0.502307636344985 0.210806420625931
1 137285897 0.439716671982153 0.18036242090611
1 137309228 1.53469781527268 0.903583372910171
1 137332580 2.61015101667368 2.04334057391928
1 137359777 -0.223545821859385 0.08454173970499
1 137394815 0.310750237827252 0.121483660581621
1 137427225 1.23540898593232 0.6641845199404
1 137468104 0.923850672809332 0.449082133446712
1 137495469 0.134529461440799 0.0491563633602758
1 137558849 -0.798088165409774 0.371795731701855
1 137600301 1.33408470555407 0.73950860504535
1 137696343 -0.489110617008373 0.204284430509551
1 137752920 -1.06868883125107 0.544835394745444
1 137800559 -1.00334232153964 0.500731301811336
1 137825455 -0.884025312594013 0.424024499681506
1 137858737 -1.10439672117961 0.569568423272389
1 137907186 0.079250152401535 0.028337516366452
1 138040816 -0.785577492256988 0.364400602566414
1 138104946 -1.44692972264227 0.829983062255972
1 138140076 -0.966994565414434 0.476843286065786
1 138207574 -0.489839984031511 0.204643442504676
1 138235506 0.495266485556915 0.207319793207698
1 138274012 -2.05584440138062 1.40014402684764
1 138303684 0.029588821858117 0.0103744619911478
1 138333573 -1.68037699325546 1.03205913961225
1 138435447 -0.458032022434196 0.18914308804071
1 138471869 -0.674776279817788 0.301188183405585
1 138500964 -0.738964393307683 0.337309565661665
1 138534250 -1.02066721881891 0.512278999043072
1 138559200 -0.806961760087666 0.377072915547154
1 138584628 1.13863355917811 0.593705094697184
1 138623014 0.0996948488223974 0.0359353555759174
1 138685891 0.218467307114002 0.0824603425640499
1 138714734 0.926173135329532 0.450560195398048
1 138777032 -0.246595294859193 0.0940846666247345
1 138861355 0.588319619886783 0.254677060653869
1 138926422 1.08816351867171 0.558268855258029
1 138963832 0.37148468734619 0.148572517927439
1 139006725 2.69987643006955 2.15885814030017
1 139041488 0.0594143553525347 0.0210793568736181
1 139064681 2.44956366904957 1.84457462156758
1 139116558 1.82230745150544 1.16489089601364
1 139149331 0.597009890613694 0.25924206356081
1 139182199 1.62797928843532 0.984936816742728
1 139227637 -1.12419355724571 0.583474451026235
1 139267180 -0.0478942186003761 0.0169149802709269
1 139307241 0.298175844734406 0.116015685146903
1 139334259 2.69463731337951 2.15202478344364
1 139356809 -1.2900701971509 0.705475828189398
1 139404072 0.344651534438878 0.136465185742474
1 139424692 2.54261092810499 1.95849808390759
1 139450157 -0.170982407588516 0.0633668436615302
1 139492202 0.168042904793902 0.0622066110447141
1 139597834 -0.527163063664578 0.223240461699573
1 139632913 -0.717750389819049 0.325220393645716
1 139690789 2.28233017465777 1.64839974278304
1 139715010 -0.616522142798691 0.269581164242994
1 139742403 0.917341484965742 0.444949436672326
1 139799671 0.608718071952358 0.265431114733734
1 139848737 0.426105328905297 0.173905040451021
1 139871041 0.518429314769972 0.218848918825257
1 139890931 0.377578683703615 0.151353050065293
1 139914160 0.912679907438624 0.441998736228267
1 139937830 0.892436885116851 0.429271697819728
1 139967810 0.963073339822966 0.474293599287117
1 140006044 0.713472112322129 0.322800467872569
1 140039366 1.95737064763248 1.29839828396497
1 140100746 0.683726880750029 0.30614326915553
1 140127907 -0.62436695115646 0.273772864438384
1 140156874 2.65493944128678 2.10060279965574
1 140187772 1.83989507974993 1.18188208272613
1 140239502 -1.49565935388183 0.870495568435557
1 140267375 -1.73948955620474 1.0864579967545
1 140331861 -0.243227219729638 0.092680355133761
1 140372649 2.04351026753371 1.38719546692865
1 140439595 2.04351026753371 1.38719546692865
1 140473676 2.04351026753371 1.38719546692865
1 140497828 0.386753846427357 0.155561068407212
1 140527309 0.183242821466474 0.0682333019397784
1 140554615 -0.32282025814724 0.126777448203566
1 140616597 1.07122397963812 0.546576567432402
1 140638272 0.999290728908798 0.498045842050856
1 140704841 0.113476909345609 0.0411244976159817
1 140735230 1.64210262141074 0.997536997390804
1 140798671 1.29000984248785 0.705429642142444
1 140836638 0.499366179222015 0.209347958791853
1 140872672 1.43599398413501 0.821011395658503
1 140951364 0.372854871835068 0.149196699326533
1 140998299 0.372854871835068 0.149196699326533
1 141043988 1.87772907297739 1.2188319486504
1 141076238 0.28246013090505 0.109248934780297
1 141100883 -0.928852753992887 0.45226786407771
1 141153411 0.598692930331502 0.260128994942944
1 141189928 2.33902915182548 1.71367997457857
1 141234839 0.861532584882974 0.410112049850712
1 141277621 -0.43841724612407 0.179743454393614
1 141306018 1.23128793277501 0.661115014342862
1 141349261 0.905969598940611 0.437764318887744
1 141375634 1.40308800229911 0.794279883579901
1 141426779 1.98411184245967 1.32565910080851
1 141469957 -0.0606341904791663 0.0215225000109983
1 141499504 -1.3858433118562 0.780429215945184
1 141523476 -1.01787602812728 0.510411495858615
1 141549126 2.92794597671559 2.46697910746237
1 141582743 -1.52505394255791 0.895357077027998
1 141604255 -1.32370799345443 0.731421928213716
1 141625917 -1.32370799345443 0.731421928213716
1 141657101 -1.07443226319891 0.548783295322429
1 141684839 1.80066109154362 1.1441398798563
1 141723518 -0.754505646388351 0.346261193079248
1 141727083 -0.869617154793151 0.415092745335579
1 141754819 -1.69170563260791 1.04238259094907
1 141791717 -0.62195870995368 0.272483940378617
1 141815958 -0.656426953926014 0.29111237582458
1 141831032 0.432961650291097 0.177150514642276
1 141865894 3.06525013591511 2.66256466284225
1 141923183 1.54440482760774 0.911898332675943
1 141947421 -0.886421591091525 0.425516850953814
1 141948637 -1.01144255428777 0.506117394845345
1 141987584 -1.09350892939912 0.561979417542634
1 142007015 -0.373471371445147 0.14947773177843
1 142028481 -0.309615205217694 0.120988123564692
1 142057509 1.59353162837568 0.954516718625389
1 142085312 -0.029015999824229 0.010171305589339
1 142168934 -1.21136428686744 0.646361044093109
1 142195687 -1.57204608698536 0.935767215912593
1 142215297 -1.36087028088948 0.76056365376938
1 142245434 -1.34709345544269 0.749701676558316
1 142314656 -0.706788969796334 0.31903242704013
1 142373714 -1.21138459214628 0.646376008307039
1 142408662 -1.21138459214628 0.646376008307039
1 142477253 -1.42814328272397 0.814597755276382
1 142502425 1.7104940485849 1.05961027073477
1 142524066 1.97016612327805 1.31140814345311
1 142554748 2.22979595811131 1.5890374196127
1 142589799 -1.66868396305587 1.02145416713627
1 142614467 -2.00639576407968 1.34858590345866
1 142637006 -1.19004404110097 0.630730169929608
1 142673252 -1.06906381430751 0.545092795682488
1 142705365 -1.19973079187138 0.63781184766794
1 142748033 -1.00735439280236 0.503396195370104
1 142823409 -1.8961627947434 1.23703259362325
1 142854042 -1.9729874999116 1.31428524658838
1 142927894 -1.88134634406681 1.22239325726235
1 142958729 -1.47668084738953 0.854613352663911
1 142983427 -1.08088076141276 0.553229660309462
1 143012546 -1.56265907223734 0.927629480645819
1 143100636 -1.36863188757811 0.76671351447242
1 143142221 -1.74485591788846 1.09146162334956
1 143190296 -1.19898895258574 0.63726832738738
1 143218154 -1.39355707163057 0.786611356660526
1 143244248 -0.832889766503831 0.392644820595081
1 143358906 1.06773208768833 0.544178877652238
1 143395179 0.5077095748372 0.21349202653251
1 143431816 0.321927836369198 0.126384524292248
1 143503365 -0.0371038449418229 0.0130482247219696
1 143536649 0.925621282242365 0.450208816941339
1 143605761 -0.804177867916759 0.375414459239692
1 143638403 -0.151287556777456 0.0556412751390303
1 143663641 1.40148884499141 0.792990893086502
1 143693912 -0.286862115599346 0.111136792390235
1 143730494 -1.2026948661055 0.639985486162409
1 143764565 0.971054060480954 0.479488486377241
1 143798834 0.305693942041017 0.119279170237216
1 143891831 -0.596340746457436 0.258889691999706
1 143981446 -0.630508068676385 0.277068239289316
1 144058817 0.0630890258833571 0.0224155681752877
1 144149601 0.298183480292806 0.116018990940328
1 144184110 -1.10744637911658 0.57170159328437
1 144212878 -1.01645783650489 0.509463666742118
1 144297245 -0.715003041510886 0.32366571067728
1 144327672 -0.308623351112856 0.120555416029634
1 144376094 0.772481213572807 0.356715675429464
1 144409608 -0.582461482802003 0.251613577886281
1 144510350 0.581572009696156 0.251149403213863
1 144535116 0.197490042772914 0.073943709417289
1 144604116 0.164515527516122 0.060817668867998
1 144636427 0.115988625786325 0.0420760585819796
1 144681192 0.276018419554817 0.106496828935306
1 144768615 -0.829063370049709 0.39033245010143
1 144790806 -0.198102005372524 0.0741903251331478
1 144846772 0.904100567747843 0.436587650855841
1 144880341 -0.161340217321044 0.0595704577122737
1 144922902 0.960022778955447 0.472313720966437
1 144953314 -0.952484291213572 0.46743488096229
1 144981894 1.07337549888349 0.548056030087677
1 145009592 -0.054058631416111 0.0191386868594479
1 145034819 -1.34051353093546 0.74453826029951
1 145058398 0.0417814735358208 0.0147204545408546
1 145155704 0.260783101087082 0.100037430477906
1 145198692 0.506960761565407 0.213119195382307
1 145254824 0.312313396279307 0.1221667505492
1 145290187 -0.493005704472823 0.206203640890917
1 145456310 -0.247431363221705 0.0944337876466753
1 145479156 0.678206669045827 0.30308413853417
1 145515845 0.990731515294612 0.492391425644978
1 145543044 0.0261436609499951 0.00915398631253514
1 145608740 0.579735439006089 0.250191791612057
1 145643805 0.479780835330858 0.199706949513412
1 145669616 -0.0985514651171363 0.0355072961174587
1 145720352 -0.258845652334631 0.0992209882152987
1 145746485 0.663148929054378 0.294790636088785
1 145814839 -0.387914855187416 0.156095398840431
1 145850169 -1.0904797776062 0.559875470176976
1 145938554 -0.121606817239806 0.044211063556083
1 146040819 -0.787687665312546 0.365644246264232
1 146128987 -0.827988014398425 0.389683483056707
1 146196847 -1.4843504785109 0.861015709811286
1 146229434 2.29777678536458 1.66605932721878
1 146262746 -1.0245251866076 0.514864726121647
1 146306882 -1.10644151306489 0.570998348445795
1 146380081 -1.92365674929889 1.26442007958988
1 146409848 -0.917987839415392 0.445359157340965
1 146447579 -1.00826950074366 0.504004812241753
1 146501164 -1.35827925671793 0.758515555807678
1 146673469 -0.754925464715649 0.346504123728935
1 146701480 -1.44862317668977 0.831376297402328
1 146769287 0.419837117178735 0.170950799751274
1 146801788 -0.612671024183287 0.267530739434228
1 146829027 -1.13413643368981 0.590510991593678
1 146871547 -0.677563627839192 0.302728438299377
1 146937119 -0.524029261314923 0.221661907208567
1 147004748 0.0343977929547257 0.0120836215857229
1 147049331 -0.40833561295245 0.165561939540419
1 147094967 -0.0715547685462076 0.0255084624829749
1 147173115 0.545655038283127 0.232619187742601
1 147199770 0.819561593811865 0.384611765488838
1 147276953 0.599928721387325 0.260780819535768
1 147351134 -0.0252419984169512 0.00883511196892942
1 147384437 0.968338780650941 0.47771855590048
1 147439002 0.493227924164512 0.20631327935383
1 147479132 -0.353582719325843 0.140470457246065
1 147546552 0.175338608344093 0.0650908920208899
1 147570336 1.37480665072909 0.771621726995543
1 147592435 -0.810667278622461 0.379284471429309
1 147631584 -0.06088029154217 0.0216119547805805
1 147666030 0.499117602909113 0.209224833238696
1 147741624 -0.0936637903475052 0.033681658049946
1 147776423 1.79227977753233 1.1361529656331
1 147807758 -0.0237681451760649 0.00831436962636832
1 147855227 0.0966444486329716 0.0347941787107448
1 147886063 0.5339926983557 0.226691552279107
1 147916610 1.98817952286328 1.32982988737894
1 147953722 0.477628306866038 0.198654762543338
1 147979766 0.881768607020757 0.422620865472825
1 148036225 0.700771545942536 0.31565238980208
1 148061698 0.205135832274907 0.0770328148936419
1 148084341 0.516869776465663 0.218067306430984
1 148159021 -0.170221627837237 0.0630663192195381
1 148271553 -0.106921093218602 0.0386493579403451
1 148349355 0.341165763995379 0.134908589179391
1 148376533 0.0997957193021633 0.0359731373442786
1 148449500 0.15076870000227 0.0554392715384596
1 148518533 0.255136968544767 0.097661279644525
1 148554759 -0.621864481443643 0.272433546414113
1 148607355 0.459913268319099 0.190050957661257
1 148662032 -0.798785504983543 0.37220948322625
1 148801711 -1.16838603419471 0.615017761092975
1 148801893 -1.0395194906417 0.524963725741349
1 148832661 0.519900753545692 0.219587088653065
1 148860021 1.00255679267487 0.500210194535922
1 148868758 -1.05930193223768 0.538407998520596
1 148899066 0.718732341584915 0.325776673245067
1 148915131 0.712907220194867 0.322481401413326
1 148942769 0.634034287533949 0.278966002440888
1 148972976 -1.84379356079065 1.18566427870154
1 149003105 0.216008079486745 0.0814551876356163
1 149031552 -0.735089037548452 0.335089944241894
1 149065435 -0.891857932665433 0.428909767774509
1 149087284 -0.0395876657508241 0.0139354154092242
1 149169788 -0.291374479563688 0.113078053765288
1 149203776 0.470063112763478 0.194968401177344
1 149240764 2.05282017944873 1.39696371975735
1 149264785 0.386030327220474 0.155228294498474
1 149293343 1.27648115335528 0.695110077267403
1 149320723 1.75699561030303 1.10282086193699
1 149369647 -0.621098871680595 0.272024201074167
1 149394490 -0.680447820544506 0.304324903745623
1 149414303 -1.49213253916176 0.867534091630049
1 149448084 2.00769096494443 1.34992434379754
1 149488080 0.198251725037864 0.0742506776610101
1 149516189 2.0646348027753 1.40940816611769
1 149579352 -0.918599546981772 0.445747047723539
1 149615638 0.0906085886332303 0.0325439432933047
1 149647508 -0.0756114846386024 0.0269977407146966
1 149669964 1.46877307303817 0.848034897447504
1 149692381 -1.07947501808211 0.552259126368973
1 149722817 -1.70250806533208 1.05227145083321
1 149799412 -1.49550972762765 0.870369833557432
1 149894950 -0.960661365765714 0.472727910934145
1 149925348 -0.567247529225267 0.243709319453724
1 149958523 0.327577381413013 0.128876052176485
1 150000696 -0.133742061095923 0.0488536594964238
1 150045414 0.0560120124466047 0.019845566762058
1 150139139 -0.110552819021654 0.0400189893050696
1 150161443 0.0562985079702849 0.0199493327214493
1 150176049 0.392147325800491 0.158046839914664
1 150210577 0.0550748979120561 0.019506314271529
1 150253199 0.399256200960892 0.161336980615419
1 150295378 0.241821001055736 0.0920950360172619
1 150319607 0.340419371672442 0.134575765431961
1 150380054 0.237758967304605 0.0904075784827183
1 150423558 -0.78706519221838 0.365277232188312
1 150457954 -0.435347677850689 0.17828340123481
1 150548509 0.477540604831628 0.198611923581303
1 150578116 1.07729824456798 0.550757639901595
1 150598880 0.586210246180517 0.253572695114267
1 150618718 -0.62305381254103 0.273069820018638
1 150661622 -0.221563249391356 0.0837282858731478
1 150692659 0.378407612545787 0.151732154146537
1 150720165 0.532176313471786 0.225772256371304
1 150751386 -0.320988808883462 0.125971342123202
1 150784219 0.0407390060893892 0.0143472464767618
1 150814570 -0.494997799410953 0.207187057382131
1 150838938 1.72780259795847 1.07559860403593
1 150863499 1.56751888960476 0.931838435512615
1 150885179 -0.621274907747681 0.272118304620721
1 150901239 -0.43766222874507 0.179384053543668
1 150912172 1.78239006996172 1.12676287152157
1 150940279 0.752833728170451 0.345294311018861
1 151012162 -1.06109556164811 0.539633742251341
1 151039267 -0.0765122098977407 0.0273290425154966
1 151067890 -0.0765122098977407 0.0273290425154966
1 151126538 0.337768134601165 0.133394929785663
1 151174569 -0.818990212181135 0.38426873017616
1 151197173 -0.958382114341109 0.471250225781717
1 151218151 -0.483400167241686 0.201479434893648
1 151256834 -0.654389573348091 0.290000452040434
1 151296462 -0.819736595854492 0.384716851989731
1 151323546 -0.516662741969337 0.217963602805154
1 151364730 -1.54909823144593 0.915931202933094
1 151386455 0.229235389066635 0.0868826530407688
1 151410489 -0.565699089975306 0.242909030516536
1 151439386 0.76079173001563 0.349904842657076
1 151464909 -0.591759737429285 0.256481229694168
1 151495655 0.543906709850329 0.231727783987263
1 151522485 0.461491110382874 0.190813266894606
1 151546170 0.586308597336628 0.253624154990381
1 151567846 0.128999522076887 0.0470342480077299
1 151611975 -0.403096679219411 0.163120960269937
1 151634118 1.33580507905635 0.740853085644489
1 151656551 1.77032432306401 1.11535681623372
1 151681236 -0.252693830418573 0.0966360510353501
1 151706822 -0.519951023926166 0.219612319763864
1 151733937 1.56074679078709 0.925975712113869
1 151745140 0.465935716537226 0.192964823503401
1 151758584 -0.0203833553676878 0.00712074583387032
1 151779848 -0.493481537035673 0.206438425683268
1 151832739 -0.0798070356309273 0.0285428950169328
1 151859694 0.0116851095079807 0.0040679881844533
1 151888262 -0.494190110108796 0.206788182167914
1 151909459 1.34490584279305 0.747983261265524
1 151931990 1.00881989051669 0.50437100404107
1 151956663 0.329672818431967 0.129802641902473
1 151979347 -1.02109315353758 0.512564218371207
1 152013432 0.89408109550597 0.430300195433516
1 152045982 0.690856191706887 0.310108991452443
1 152072269 -0.634183120023432 0.279046191412755
1 152097468 0.695575349923068 0.312743286889435
1 152121134 -0.104382878066861 0.0376943640536454
1 152180794 -0.570792948901377 0.245544630642004
1 152217792 -0.628262833559329 0.275862000066701
1 152292552 -0.0293791794303876 0.0103000998193352
1 152321698 -0.215624452880766 0.0812985500563031
1 152349339 -0.351974694376226 0.139747518557738
1 152370907 0.889514158967682 0.427445737788425
1 152393559 0.664845805277193 0.295721512249137
1 152422772 1.07240042520325 0.547385332509192
1 152446066 0.862821226484991 0.410904457242633
1 152446097 0.862821226484991 0.410904457242633
1 152471590 0.0700594952895643 0.0249607019321152
1 152544868 -0.130096225226666 0.0474544067904225
1 152567673 0.0878838024364891 0.0315315138940151
1 152605494 0.13854995985546 0.0507047735592983
1 152639723 -0.357350262507359 0.142167383942162
1 152683005 -0.19032552767723 0.0710646615526894
1 152711131 0.656500794493729 0.291152700739489
1 152735766 1.62804151663823 0.984992170256847
1 152759071 -0.470793822460706 0.195323672323658
1 152795450 -0.397395607807203 0.160474343812675
1 152830372 -0.772922160409836 0.356973487669153
1 152853328 1.60737096970402 0.966684773804609
1 152877965 -0.739997346666605 0.337902037611028
1 152915458 -1.0271317081297 0.516614636585576
1 152942928 -1.17456488852932 0.619483344211936
1 152972849 -0.963983075601949 0.474884660081342
1 153025274 -0.904509745833507 0.436845150781352
1 153074489 -0.627381084498149 0.275388735630253
1 153101135 0.0203415671209921 0.00710602942401506
1 153161491 -1.96547558034773 1.30663171796519
1 153195835 -1.49724027203111 0.871824560599106
1 153231608 -1.41730779838776 0.805782811227852
1 153261743 -2.24039620305002 1.60092860791271
1 153290746 -2.18189008981899 1.53584374683768
1 153319271 -0.554264756056164 0.237023258146228
1 153343571 -1.6467631131672 1.00171124755309
1 153375887 -0.710215356562041 0.320962417494876
1 153464730 1.803831156561 1.14716771237411
1 153486653 -0.491898301515942 0.205657505369722
1 153554241 -0.402620120119212 0.16289934004351
1 153607926 -0.777835249038191 0.359850478179923
1 153650829 -1.19572163466873 0.634876815052361
1 153753446 -0.805272745172626 0.376066401849437
1 153787073 -1.43428843168827 0.819616119914996
1 153860117 -1.4874543012386 0.863612844333449
1 153883226 1.55839418009563 0.923943004216189
1 153905590 0.74208427954627 0.339100126952328
1 153982031 -1.42964940826933 0.815826433884974
1 154004777 0.769647424504886 0.355060374967969
1 154113944 -1.02207176932141 0.513219770164953
1 154182991 0.236675841285245 0.0899584537128328
1 154226223 -1.16776100060131 0.614566793616372
1 154270532 -1.07428102248246 0.548679187387745
1 154317132 0.33863945319391 0.133782769683429
1 154358224 -0.0945009917905916 0.0339938847309642
1 154385484 0.0529064723692493 0.0187222529251127
1 154457849 -0.391387567800604 0.157696134084162
1 154487777 0.907610202530426 0.43879816512167
1 154550263 0.479788803564891 0.199710847222976
1 154576107 0.479788803564891 0.199710847222976
1 154601214 -0.102635402180106 0.0370379542160404
1 154671402 -0.187536044957924 0.0699477906354183
1 154723470 0.257315763104821 0.0985770857553918
1 154751235 0.0916818894261133 0.0329433225267382
1 154855125 -1.30028247277356 0.713309664746594
1 154892787 -1.73606030388463 1.08326623296479
1 154943183 0.58760602860857 0.254303297743125
1 154970821 0.860687570983138 0.409592743517033
1 154998600 -0.0743716605963575 0.0265420888886722
1 155049734 -0.850974135246989 0.403640764154876
1 155072885 0.818959382312227 0.38425022425994
1 155102235 -0.588583707711154 0.254815425655601
1 155131177 0.205009889207103 0.0769817909711306
1 155145685 -0.654272680776308 0.289936697893604
1 155167126 -0.439712230041793 0.180360304137921
1 155201076 -0.733412475588034 0.33413123892895
1 155242814 0.248522112432869 0.0948895705187446
1 155273041 -0.257116214850326 0.0984931511703744
1 155304004 0.622954897035764 0.273016884182352
1 155335056 -0.772877718847337 0.356947500677802
1 155368961 -0.74625404332699 0.341498301932458
1 155398103 -0.255903018555917 0.0979831092744348
1 155443082 0.04243139700611 0.0149532842836615
1 155466142 1.15699462450341 0.606820568272683
1 155489755 -0.589471917687811 0.25528095614293
1 155518988 -0.0504464368394158 0.0178343530633688
1 155652560 -0.134528458242426 0.0491559775823063
1 155692024 -0.531629604310836 0.225495766477128
1 155813249 -0.563536680304083 0.241792712473254
1 155839194 0.591520226347171 0.256355493998774
1 155883187 2.73284781677292 2.20211410568054
1 155910595 -0.292201134549532 0.113434354649301
1 155938223 -0.0200453726592152 0.00700173366763442
1 156000088 1.29017654022149 0.705557209793214
1 156036360 1.3459993242241 0.748841996263266
1 156083648 1.3459993242241 0.748841996263266
1 156177907 0.0134746818678387 0.00469434288615371
1 156239367 1.4281417195869 0.814596480520592
1 156340536 -1.36818524939387 0.766359028418906
1 156370280 -1.0906954208526 0.560025141868835
1 156402709 -1.68587708592437 1.03706518879944
1 156437175 -1.54810323964094 0.915075560201915
1 156473767 -1.64282375661275 0.998182362971219
1 156506019 -2.17581248371935 1.52915917913306
1 156534691 -1.30021712706971 0.713259418217078
1 156587485 -0.0258577808569999 0.00905285982839087
1 156613433 -1.03120183064176 0.519351893005988
1 156656801 1.21023437868196 0.645528577485127
1 156689734 1.22430103774337 0.655924846348312
1 156733521 -1.47237623588534 0.851029501889782
1 156761932 -1.24576496606024 0.67192492751053
1 156786557 -1.08603308661744 0.556792802643082
1 156818505 2.1257813918457 1.47467699486904
1 156840544 -0.719575934733304 0.32625482785602
1 156864826 -0.564101155160298 0.242083970553495
1 156901010 -1.78953706216929 1.13354509560704
1 156931293 -1.31451818424046 0.724292816662322
1 156958804 -0.544728909048861 0.232146868807594
1 156984148 -1.05940882648198 0.538481017073842
1 157007264 -0.866941755218895 0.413442035199445
1 157036641 -1.82780434904896 1.17018875121706
1 157064405 -1.8148026614735 1.15767638255334
1 157095611 -1.04834642290256 0.53094562835779
1 157182975 -0.746917284920247 0.341880289889441
1 157216326 -0.141047139737753 0.0516688622138024
1 157254818 1.09755320470885 0.564793476871834
1 157286296 -1.25074831397433 0.675663379740229
1 157318773 -1.85169734644419 1.19335005291271
1 157362855 -0.800827992654078 0.37342229229532
1 157391965 -1.996119067239 1.33798900297382
1 157435165 -1.61201387170487 0.970782986166665
1 157496650 -2.2559504140699 1.61845649336648
1 157520007 -0.820556938507922 0.385209595355681
1 157569278 2.68512891033995 2.13965099300532
1 157600947 -1.31718477534548 0.726358307023327
1 157642293 -0.63270953521304 0.278252562376883
1 157678893 -2.25240013441097 1.61444739552135
1 157716437 -1.39834503126415 0.79045956827985
1 157750961 -2.11644439102668 1.46461687759171
1 157775067 -1.29546581705118 0.709610111830162
1 157822418 -1.39754179968332 0.78981340462902
1 157840409 -1.35483366250881 0.75579574056584
1 157948529 -1.00393939935723 0.50112753731706
1 157983702 0.00270887032588771 0.000939683962133362
1 158020147 -0.773779663738523 0.357475038340239
1 158107396 -0.704508385058799 0.317749992278013
1 158133654 -0.638134437052219 0.281177756343286
1 158161184 1.69239293292693 1.04301045871527
1 158182471 -0.042924876855644 0.0151301485057976
1 158211559 -0.482846159885552 0.201207853735628
1 158242733 1.77441733835952 1.11921987246546
1 158266789 1.77441733835952 1.11921987246546
1 158268559 1.73961412942962 1.08657402633463
1 158295460 0.484458112532951 0.201998322466428
1 158317029 0.529011015962165 0.2241727805931
2 275184 -1.11287870359596 0.575509522699729
2 396628 -0.933980875210675 0.455542805759792
2 434753 0.674703392605937 0.301147941150213
2 483106 -0.254036694152257 0.0971993441128109
2 506205 -0.377795767458135 0.15145231110831
2 622660 -0.36409844768526 0.14521771275388
2 737298 -1.39087563013346 0.78445986931571
2 829685 -0.749329951923688 0.343271082263248
2 873645 -0.0492812015037505 0.0174143790403179
2 901947 -1.23262689864204 0.662111655059021
2 938624 -1.29556005839009 0.70968241580835
2 1071170 -1.11994222999181 0.580476480722891
2 1214189 -1.3085628729899 0.719689244504181
2 1306716 -0.941158596097284 0.460141882751741
2 1351992 -0.243637482421022 0.092851232361693
2 1401353 -1.38887365200728 0.782855270088341
2 1428025 -1.82153793610067 1.16415016054571
2 1468793 -1.49284277621853 0.868130110603724
2 1607252 -0.901206477209409 0.434768008627568
2 1754845 -0.0946974114753208 0.0340671666197261
2 1797107 -0.81686251939651 0.382992316758713
2 1882966 1.79238573731587 1.13625377309773
2 1915687 0.638898250497089 0.281590389491983
2 1974508 1.5028213698081 0.876523667594432
2 2005359 1.5028213698081 0.876523667594432
2 2057175 1.54276388086624 0.910490255111603
2 2199089 1.52210022308529 0.892844421945657
2 2236970 1.9578914594011 1.29892659540793
2 2290080 0.990825160177985 0.492453151899373
2 2351625 1.38368815713526 0.778705864743145
2 2405259 1.46517536447328 0.845049595591993
2 2651037 0.108520079361651 0.0392519174060156
2 2725085 0.828343322270575 0.389897864710899
2 2757823 1.37139858663834 0.768910997285157
2 2786704 0.968990058517822 0.478142852729861
2 2822804 1.01245835840382 0.50679444672568
2 2851623 0.564315949927491 0.242194827447276
2 3004742 1.79745647063093 1.14108291477665
2 3056477 0.385564582084939 0.155014166332087
2 3085935 2.14689905990752 1.49755487375595
2 3095261 2.06301482267171 1.40769863793187
2 3110353 1.08779445053488 0.558013034930411
2 3152311 2.22362194189351 1.58213171023482
2 3178778 1.81469630833669 1.15757429669158
2 3200507 1.81469630833669 1.15757429669158
2 3229844 -0.0896609675011359 0.0321916026928343
2 3274412 1.98198573978236 1.32348163655496
2 3349552 1.02142101473193 0.512783807685047
2 3375918 1.04970296443901 0.531867358081907
2 3431715 0.576070310817887 0.248284004598478
2 3625869 1.06923002963978 0.545206907255522
2 3651007 1.11958530490115 0.580225073577054
2 3687992 2.60746114293598 2.03992696340461
2 3727693 1.08000134339504 0.552622423225057
2 3762185 -0.828302426012445 0.389873187011426
2 3790792 0.0669429762385129 0.0238210668818597
2 3813088 1.20168257329072 0.63924279048748
2 3843190 0.881279141986423 0.422316655760345
2 3867002 0.0713537721188032 0.0254347950312771
2 3896595 0.627864791766943 0.275648326204239
2 3944228 1.04974639941847 0.531896881511836
2 3973842 2.1157281041558 1.46384651256753
2 3998963 -0.665308534864823 0.295975521728405
2 4022232 1.43326924102342 0.818782851457598
2 4103673 0.622809580528928 0.272939122071261
2 4118580 1.12020144796688 0.580659094200775
2 4279069 0.993652105118888 0.494317973740664
2 4340394 1.58434430248431 0.946478305613663
2 4449097 0.906649020482146 0.43819235262792
2 4476422 1.55657842111428 0.922375553717909
2 4519211 0.97429993910333 0.481607633671968
2 4551846 0.0437809555698953 0.0154371309687367
2 4631926 0.757956403167643 0.348259744779485
2 4831799 1.47342074781035 0.851898494317941
2 4862337 1.3076579576637 0.718990850976507
2 4981082 0.691262377819027 0.310335440333407
2 5022015 0.862594352061424 0.410764907333086
2 5065341 -0.469893755748072 0.19488608382714
2 5089323 -0.115592050815624 0.0419256962108843
2 5171860 -0.193170444720179 0.0722060807411886
2 5229063 -1.00254393520218 0.500201666880336
2 5262950 -1.39194884814898 0.785320663648825
2 5326846 -0.845435715382469 0.400261414280054
2 5414559 -0.414093043518221 0.168254348558078
2 5444762 0.52276791891718 0.221027431002398
2 5469682 0.52276791891718 0.221027431002398
2 5476251 0.323567264653895 0.127106533733114
2 5512099 0.377432558057168 0.15128624264483
2 5539416 -0.415960872246493 0.169130038676434
2 5575902 -1.31963250385422 0.728256538412156
2 5599764 -1.63668602973738 0.99269574662895
2 5678467 -1.34970240115269 0.75175333236071
2 5679998 -1.33099112501796 0.737093659047689
2 5705048 -1.35477672876638 0.755750835611619
2 5730136 0.307452678735781 0.120045080971653
2 5765367 -0.793072587216882 0.368824670322229
2 5803641 -0.717624797606099 0.325149268249929
2 5828843 0.85867709716462 0.408358176658915
2 5835026 0.85867709716462 0.408358176658915
2 5863762 0.916093770041731 0.444158922667338
2 5864942 0.961765773290913 0.473444566925807
2 5885901 0.961765773290913 0.473444566925807
2 5977179 1.33425614707448 0.739642539259875
2 6151487 1.54015604733943 0.908254557668189
2 6230991 0.134523271401359 0.0491539829973693
2 6259849 -0.417038722569694 0.169635859556005
2 6323118 1.29378440274112 0.708320634176609
2 6348783 -0.475372711487945 0.19755376646809
2 6425802 1.75787733227476 1.10364806702682
2 6447848 -0.98354753866198 0.487665166939591
2 6525508 0.827495381798016 0.38938631467048
2 6553841 -0.0274375222774834 0.0096119585723494
2 6609611 -1.19505599656885 0.634390068977713
2 6667406 -0.152193958348082 0.0559943468609131
2 6690662 1.26496318575674 0.686376295111601
2 6730498 -0.319750382834733 0.125426831680456
2 6841662 0.174440954321056 0.0647351750367913
2 6881116 0.234141934857905 0.0889091171816333
2 6914730 0.258947495172076 0.0992638768748459
2 6954089 1.00758476823402 0.503549385212237
2 6994839 1.18468501466388 0.626826745243474
2 7081828 0.388987373973712 0.156589374275314
2 7109996 0.593195507363568 0.257235352894734
2 7130778 1.58049885710282 0.943123079933378
2 7244042 1.53967832565227 0.907845279831555
2 7273526 0.23840533961456 0.0906757670088249
2 7310702 1.1875419588057 0.628906420154543
2 7345808 -0.00614511691992204 0.00213461058168354
2 7425146 0.826474251432469 0.38877060476699
2 7467060 2.31430068560106 1.68505398763409
2 7522469 2.37498006176732 1.75572539951655
2 7556625 0.273426226548556 0.105392883214256
2 7599244 0.369074195922112 0.147475833805188
2 7626935 1.20856761780573 0.644301415295903
2 7652306 -0.796963556158648 0.371128813935605
2 7682919 1.78941587677356 1.13342993402459
2 7705449 -0.105286520111764 0.0380341446034286
2 7735888 2.09644319976986 1.44318035013512
2 7826444 -0.436166318712617 0.17867250272763
2 7967853 0.149706464937428 0.0550259611854309
2 8031508 -0.74192413476008 0.33900813782501
2 8147682 -1.27693837473524 0.695457763469258
2 8176368 2.1083674820774 1.45594169711873
2 8213036 0.597738189747858 0.259625751204454
2 8242391 0.303179017252439 0.118185576581898
2 8304069 1.44313187443166 0.826862334896602
2 8376935 1.16469885089637 0.61235943334552
2 8410747 1.70337673347957 1.05306856120325
2 8437639 2.00853321998173 1.35079506342092
2 8466833 0.435817904289545 0.178506875072286
2 8514911 0.692187691785427 0.31085150669654
2 8565235 -0.296610136191651 0.115338188606614
2 8621260 0.2612717774994 0.100243536569286
2 8659197 0.748190225040586 0.34261383954624
2 8693335 0.722882583518593 0.328131339463731
2 8741877 1.09256280315446 0.561321922724362
2 8764340 1.85672203562972 1.19824850802811
2 8792500 -0.931209035362169 0.453771517875645
2 8815653 -1.31777427514347 0.726815269967283
2 8882584 -0.871070578770505 0.415990524545229
2 8915529 0.681643391898484 0.30498748340733
2 8948911 -0.412014369786606 0.167281085944801
2 9023092 -0.777513275366119 0.359661689869226
2 9059139 -1.84587705504606 1.18768799642028
2 9092652 -1.09080012847709 0.560097822287533
2 9171751 1.58470875887173 0.946796586470462
2 9231186 0.213817318278357 0.0805612689763877
2 9321727 -0.604852765952252 0.263382956106307
2 9354317 -0.604852765952252 0.263382956106307
2 9447702 -1.7276655978062 1.07547161042395
2 9470408 -1.40472394002184 0.795599488487432
2 9494291 -1.19801588065969 0.63655568895611
2 9536820 -1.15448217535248 0.605018834055739
2 9566520 1.3730675801294 0.770237963864247
2 9593958 -0.593948590728698 0.257631169183016
2 9622458 0.888785321117448 0.42699085477082
2 9683291 0.978241782284485 0.484186066597783
2 9735727 -1.28962671341344 0.705136485581907
2 9783494 -1.22858096723369 0.659102086145562
2 9849058 0.217335288682431 0.0819974327875116
2 9877273 0.791837923402809 0.368094595482061
2 9910824 1.32778201486755 0.734592196783752
2 9938195 -1.50385722096861 0.877397087305232
2 9972158 1.00162106142193 0.499589725614691
2 10005643 0.248061205653348 0.0946969316774067
2 10071930 2.68602104163551 2.14081043750512
2 10098438 -0.301850817252259 0.11760879327422
2 10132167 0.532757916699807 0.226066498391188
2 10261462 2.67533057837295 2.12693763388131
2 10301900 0.243250261915338 0.0926899510326505
2 10332992 2.11429676572615 1.46230770672391
2 10353792 -1.28941727781313 0.704976255420155
2 10433247 -0.929941356382969 0.452962314897062
2 10528825 -1.37699978457555 0.773368356517897
2 10588379 -1.13185476492209 0.588893166877257
2 10711635 0.293006143902496 0.113781524293881
2 10860311 1.82957532024612 1.17189804068642
2 10931979 -0.768484889657868 0.354382082457125
2 11072063 -1.25782413287803 0.680986921012204
2 11108405 -1.19935546574046 0.637536834469336
2 11142160 1.85491343012902 1.19648423242948
2 11266767 0.433366484446094 0.177342604526421
2 11348140 0.061516016106205 0.0218431120861425
2 11387814 -0.414732893889866 0.168554205843676
2 11416816 -0.589830156136753 0.25546878913279
2 11490815 0.874152324232971 0.417896500126664
2 11579070 1.29268534729067 0.707478320021871
2 11608236 -0.815093455443083 0.381932211348308
2 11663008 1.3881018144002 0.782237027870047
2 11768583 1.22240316662855 0.654518047806319
2 11831616 -0.11097388114558 0.0401780287963349
2 11916333 -0.946133633622472 0.46334002657716
2 11939199 0.312356896759068 0.122185770582034
2 12009496 1.06989269253127 0.545661940727897
2 12111829 -0.1487346557962 0.0546481218272206
2 12135322 -0.873261363878919 0.41734513254773
2 12308998 -0.905863847329253 0.437697709893966
2 12341332 0.234459737115415 0.0890406201359032
2 12382801 0.559375030174732 0.239648548435941
2 12411319 0.537076493548249 0.228254719485434
2 12479766 0.34466432789807 0.136470905606222
2 12509575 -2.8317945243666 2.33453549679495
2 12540035 0.635059679144655 0.279518616707073
2 12596737 -1.57827468130677 0.94118495570654
2 12655745 -0.295750362448959 0.114966471879767
2 12696300 -1.64009008816213 0.995736950275885
2 12736601 1.53473354287969 0.903613912887417
2 12758696 -2.3210508478898 1.69284426326185
2 12859803 -1.21786613620863 0.651160200160231
2 12900970 -1.7569076856486 1.10273838977302
2 12923270 -0.346900603795035 0.137471498607055
2 12987499 -0.122039950136416 0.0443760379034155
2 13068419 -1.97123424174148 1.31249699940703
2 13095976 -1.62789871350129 0.984865145511276
2 13148256 -0.420926704620799 0.171463447525078
2 13176108 -2.40475593577076 1.7909337245358
2 13253211 -0.382802173924001 0.153745517166544
2 13290445 -1.84280685151187 1.18470645486404
2 13316179 -1.95627404306866 1.29728622846678
2 13342196 -1.95627404306866 1.29728622846678
2 13364814 -0.57168930065492 0.246009275416021
2 13389812 -1.66758960912669 1.02046427020032
2 13421007 -1.58065541184397 0.943259569500065
2 13474936 -1.11114442838709 0.574292704575934
2 13543675 -2.13163002601359 1.48099580321778
2 13577715 -1.98908602445864 1.33076023315846
2 13606981 0.0208496179440936 0.00728498074979861
2 13671023 -0.584825978986729 0.252848742668837
2 13698568 2.63860850833314 2.07963112426523
2 13750824 -1.47667059326695 0.854604807371242
2 13799479 -1.04131407117064 0.52617768231785
2 13828132 -0.952426525783641 0.467397571510915
2 13855540 -2.27941829304631 1.64508114912726
2 13917850 -0.410819360991419 0.166722175946506
2 13966286 0.156676823358863 0.0577440709453509
2 14063481 -0.241174705987067 0.0918262222300532
2 14088657 -0.771080496508694 0.355897138453369
2 14160912 -1.23250120749879 0.662018071242676
2 14180848 0.469710472587322 0.194797007758515
2 14200560 -0.985219024502049 0.488763219695032
2 14231981 1.79647550845986 1.14014792959584
2 14259800 0.0309766304061286 0.0108670405350777
2 14286677 1.14175468928631 0.595926105921113
2 14318182 -0.241807799681663 0.092089543919137
2 14432663 0.521379662094949 0.220329701952547
2 14462099 0.399386915963101 0.161397625099881
2 14486110 0.586267269156159 0.25360253063297
2 14510423 -0.311603469978988 0.121856425480776
2 14531748 0.491398610133843 0.205411200989629
2 14611211 1.00433330182718 0.501389008596983
2 14640431 1.0862554539361 0.556946793342626
2 14696303 -1.47357008717262 0.852022771572767
2 14726433 -1.49977293519873 0.87395555671976
2 14759670 -1.49977293519873 0.87395555671976
2 14799890 0.825863912647733 0.388402757955315
2 14834567 -0.848978022203252 0.402421604798259
2 14867043 1.19596407045806 0.63505413488366
2 14886699 1.32547705447396 0.732797813527517
2 14944183 0.417153360903408 0.169689679110037
2 15005751 0.845080444704219 0.40004499614271
2 15033203 0.935462959515469 0.456490987182936
2 15060101 -0.2765471834039 0.106722263414957
2 15104822 0.34979113427824 0.138767099484652
2 15126944 1.07422620046446 0.548641452134158
2 15150789 1.02291838347711 0.513787166760347
2 15217545 0.459027295054266 0.189623257438962
2 15237640 0.0739280417925844 0.0263791589035154
2 15257719 -0.383874304194904 0.154237617954222
2 15293276 0.182104395639956 0.0677795804134664
2 15426003 1.4877838127825 0.863888772919303
2 15483722 -0.229391108924481 0.0869468574024118
2 15515292 -0.837765441954829 0.395598480830305
2 15554660 -1.02272075285773 0.513654693323468
2 15596363 -0.10000476879572 0.0360514475998689
2 15616259 -0.947111866443194 0.4639698764376
2 15673625 -1.30860822425748 0.719724253403358
2 15705521 -1.42017942718586 0.808114764600004
2 15804529 -1.28634567957839 0.702628127573336
2 15833116 -0.490897137951421 0.205164098427264
2 15863253 -0.852563735794602 0.404612607791004
2 15898731 -1.32472500626354 0.732212770163505
2 15944204 -1.05543938948996 0.535772216898884
2 15978181 -0.765755805499104 0.352791550516146
2 16003209 -0.503872484890882 0.211583439629985
2 16039997 2.20349372714162 1.55972128136425
2 16061515 -0.722096296531268 0.327684795111946
2 16082582 -0.346947906066617 0.13749267994506
2 16134939 0.376814880392138 0.151003918411476
2 16234819 0.342382109332698 0.135451334807019
2 16314346 0.0577710887455194 0.0204830524448116
2 16379675 1.12129470190418 0.581429529533779
2 16435705 0.192310354807585 0.0718607503144499
2 16460818 -0.553831386888235 0.236801010596706
2 16527007 0.057947577091478 0.0205470595986932
2 16554680 1.26927255640086 0.689638384104672
2 16654789 -0.201594216860402 0.07559976597089
2 16691506 -0.902545491246729 0.435609548933314
2 16781221 -1.11523390948723 0.577163705604046
2 16804827 -1.58444741687711 0.946568350705762
2 16827387 -1.63286978033987 0.989291442868301
2 16859383 -0.723662595649113 0.328574523255439
2 16890377 -1.17953970879288 0.623088628995806
2 16930471 -1.08304566750672 0.554725684813135
2 16961060 -0.0494977278678631 0.0174923905797442
2 16990258 0.518622307313398 0.218945697137476
2 17017209 1.2381995842958 0.666266516668163
2 17047380 -0.48591220820172 0.202712087078603
2 17049693 -0.460602285461624 0.190383748887297
2 17082063 -0.1453520642136 0.053335105643504
2 17143983 -0.31898573242731 0.125090863626421
2 17175278 0.688147979187906 0.30860055523602
2 17210609 0.112501656853096 0.0407555122100158
2 17247094 1.03610312958729 0.522655817842386
2 17274658 0.167442621456785 0.0619699869646289
2 17323983 -0.41641811353441 0.169344571739738
2 17349119 -0.422733865563795 0.172314528187588
2 17400073 -1.12324354133107 0.582803959676276
2 17473742 0.626760928320221 0.275056028888945
2 17505274 0.13828637986342 0.050603118194097
2 17609299 0.241555489618922 0.0919845866714947
2 17646674 0.452149373120565 0.186311367036608
2 17670122 0.0714009600268052 0.0254520889029696
2 17691808 0.757548363344376 0.348023215499018
2 17714394 0.660754193010243 0.293478536386622
2 17742918 -1.57573790179493 0.93897667876814
2 17768402 0.775716084214733 0.358608551243489
2 17795520 1.59264721972535 0.953741541227026
2 17832942 -0.574751610033031 0.247598650631386
2 17909962 -0.189137704037724 0.0705887939560573
2 17937567 -1.03811459396002 0.52401415973042
2 17961678 1.22052462652966 0.653126849346242
2 17986732 1.11260142341757 0.575314903461836
2 18044065 0.368551959823909 0.147238471710481
2 18067409 0.61999009223319 0.271431713321624
2 18089430 -0.23478421654522 0.0891749170091308
2 18114887 0.153188904530601 0.056382184075758
2 18141924 0.309552525416461 0.120960769959938
2 18175989 0.95790739175118 0.470942679440845
2 18246330 -0.157298972260949 0.057987365719425
2 18262414 0.51030217731128 0.21478425162338
2 18286597 0.171107092421866 0.0634161129798514
2 18312744 0.712415426789653 0.322203709303279
2 18352117 0.10193619824262 0.0367755546580408
2 18396356 0.313446837630798 0.122662520970221
2 18428317 0.0489346613785548 0.0172895527129045
2 18451268 1.53295837277863 0.902097068669235
2 18474083 0.707903579805626 0.319659829491387
2 18502424 0.414314474853787 0.168358104950792
2 18535055 -0.146224705735655 0.0536735203536646
2 18568545 0.533649687611628 0.22651786923398
2 18604038 0.357460824067706 0.142217247439531
2 18632204 0.502383599807548 0.210844121988548
2 18658929 0.95844684314139 0.471292166003509
2 18680223 1.1244620143587 0.583663977488345
2 18701131 1.15155816743727 0.602924785442803
2 18737918 0.7641922014813 0.351881393822163
2 18757886 -0.948996066102349 0.465183977277175
2 18803244 0.54633167930925 0.232964443560417
2 18825009 0.533648627703278 0.226517332609122
2 18853091 -0.194830327246346 0.072873146521976
2 18878444 0.0938748817705644 0.0337603638362359
2 18904236 1.73269974795654 1.08014271174133
2 18931869 -0.163572582988052 0.0604469887548008
2 18968287 -0.833025914305562 0.39272718890975
2 18989538 0.371438365323555 0.148551426251648
2 19011290 -1.08069179603036 0.553099156989579
2 19065649 -0.260845303514897 0.100063661246737
2 19101984 -0.939489039537686 0.459070540863534
2 19143247 -0.0977944071328988 0.0352240745413343
2 19181458 -0.432707661605441 0.17703002564805
2 19208431 1.22741297500137 0.658234366272259
2 19233336 0.483944528753989 0.201746382165541
2 19260840 -0.188283896028951 0.0702469959921609
2 19293002 1.21780749500537 0.651116848179966
2 19318305 0.820479353065687 0.385162983486818
2 19352275 0.933495145616618 0.455232218957372
2 19380020 0.454319653055533 0.18735480425694
2 19411833 0.488215314960267 0.203843971793862
2 19514921 -0.368106898361102 0.147036252645509
2 19537337 1.15709009276003 0.606889074959485
2 19559820 -0.405264057511801 0.164129773414939
2 19588640 0.914529291547829 0.443168472452062
2 19610445 0.297721845937019 0.115819159349708
2 19653224 0.151640664278975 0.0557787931842017
2 19678340 0.0893604981153559 0.0320799367986336
2 19707876 0.874599023032251 0.418173039979608
2 19736159 -0.809170588735371 0.378390647706225
2 19768888 0.788096002336218 0.365885075120883
2 19811360 1.05578921093228 0.53601071801228
2 19841487 1.24718059447915 0.672986008600833
2 19866049 -1.0558881664823 0.536078191669847
2 19893368 -0.644262284452055 0.284493566186569
2 19917965 -0.644839854933658 0.284806726360091
2 19942570 0.567153037055196 0.243660460371087
2 19967521 0.894635282113764 0.430647062466468
2 19996491 -0.780331743311197 0.36131547125894
2 20019568 0.429318800641329 0.175424323764175
2 20046063 0.565772634063511 0.242947023260309
2 20078465 0.620719623601649 0.271821500862369
2 20104294 0.198556350029126 0.0743734934396098
2 20156423 0.696621234609545 0.313328109993793
2 20194244 0.349926579084211 0.138827871708102
2 20216317 0.517771041869936 0.218518909743156
2 20238586 0.206001136503891 0.0773835062319847
2 20259625 -0.283067641706457 0.109509127593952
2 20281757 0.253302766266621 0.0968914154892724
2 20377428 -0.0409288572834371 0.0144151913746154
2 20417282 -0.393469950133194 0.158657792650398
2 20454803 -0.306493541524074 0.119627270873572
2 20488067 1.20210120204638 0.639549884247168
2 20515930 -0.21100344929291 0.0794151784570598
2 20544022 0.680359491448197 0.304275970900301
2 20637190 0.0772608680407512 0.0276045865722292
2 20666280 0.0769173889661039 0.0274781491674692
2 20734214 0.251978795473521 0.0963363341123188
2 20754018 1.40430954538842 0.795265130625204
2 20774938 1.44257190578852 0.826402651573097
2 20822023 0.220805609144444 0.0834177319625628
2 20861772 0.220805609144444 0.0834177319625628
2 20897775 0.408638225167952 0.165703196503373
2 20906324 0.408638225167952 0.165703196503373
2 20963863 0.593192605818839 0.257233828214963
2 20995360 -0.380843752404288 0.152847531710247
2 21021679 -0.350650465216771 0.139152764830707
2 21044500 0.869766416338108 0.415184910928177
2 21070655 0.233957445948493 0.0888327915468453
2 21095998 0.318265174603272 0.12477443149298
2 21136473 0.000703535936345075 0.00024385549419949
2 21180004 -0.393205416465777 0.158535554670867
2 21206953 -0.393205416465777 0.158535554670867
2 21233231 0.284900505086031 0.110294804620442
2 21288772 -0.495702957203933 0.207535466950985
2 21308771 -1.46071483616601 0.841354959154826
2 21339919 -0.106676025999317 0.0385570718937003
2 21367468 -1.04684338902183 0.529925114105769
2 21394136 -0.156646896958765 0.0577323708974383
2 21421820 1.81957104903035 1.16225785719623
2 21453898 -0.238761083109805 0.0908234228007106
2 21478428 2.09373509197969 1.44028980825166
2 21503388 0.138028838545784 0.0505038111751335
2 21536229 0.78363960043059 0.36325981225743
2 21569042 0.346631452798802 0.13735098936043
2 21608513 0.886321209149589 0.425454295830558
2 21638528 1.48723396833134 0.863428362831855
2 21660601 -0.371037968713881 0.148369142359585
2 21684761 0.575964782693497 0.248229138948198
2 21708386 0.814110351583738 0.381343546830109
2 21727994 1.01107067197776 0.505869618437383
2 21761532 -0.233910962110014 0.08881356213043
2 21786355 -0.403417106014739 0.163270012006224
2 21812662 -0.403417106014739 0.163270012006224
2 21853681 -1.23378889610489 0.662977093078811
2 21894862 0.664888454658487 0.295744921135636
2 21911310 0.466192349010462 0.193089244944669
2 21931435 -1.55828803639935 0.923851342174272
2 21951170 0.636728438825507 0.280418696038039
2 21984211 -1.3589565220966 0.759050670308102
2 22017369 0.887700240465039 0.426313969661307
2 22059145 0.00824417558764534 0.00286615038145538
2 22086376 0.478781554163221 0.199218304273751
2 22121732 0.823605115180481 0.387042493501889
2 22127186 0.192800953367585 0.0720577014748808
2 22152690 -0.467043705641778 0.19350215131299
2 22180352 0.430897199581298 0.176171750113118
2 22213536 1.62094891034697 0.978692439785657
2 22240369 -0.38548823379271 0.154979071304238
2 22281906 0.221807792297527 0.0838285593967837
2 22339805 0.475329354652518 0.197532618976846
2 22420996 -0.149841998260321 0.0550786783036553
2 22447600 -0.278365634979253 0.107498188485689
2 22524463 0.347565528102019 0.137769305915708
2 22566365 0.224457460964945 0.0849161782169986
2 22586206 0.0304206754704186 0.0106696493940599
2 22605695 0.0696990458756765 0.024828753854899
2 22634841 0.0183423130937015 0.00640252752529642
2 22669957 0.330152893016227 0.130015116547101
2 22711627 0.389886252804415 0.157003649759846
2 22761230 0.493722636566847 0.206557416171872
2 22783364 0.768457269906247 0.354365972946646
2 22864161 1.10180083827866 0.567755245410063
2 22910611 -0.0737800684180796 0.0263248244217567
2 22936251 -0.895275395901271 0.431047842410502
2 23004683 1.64280970771736 0.998169788333327
2 23032555 -1.68071382593387 1.03236538987829
2 23061199 -0.532853167578298 0.22611469759035
2 23098650 -2.06355717939719 1.40827086177837
2 23137386 -0.841104779661366 0.397626086313233
2 23158212 -0.453237487780523 0.186834330760442
2 23213639 -0.253157988538122 0.0968306911942554
2 23257116 -1.02487353120416 0.515098452928975
2 23286872 1.19545137488624 0.634679169231488
2 23314157 -0.370281013591641 0.148024667235909
2 23333711 0.175387107217252 0.0651101175714311
2 23415109 -0.351265560186998 0.139428956795015
2 23472138 -0.245849517881169 0.0937734249681317
2 23499617 -0.328794086691238 0.129413908971888
2 23533944 0.20084612422292 0.0752975369315427
2 23556225 0.307880424934257 0.120231501587849
2 23578466 -0.0862571228696571 0.030928107564306
2 23607062 -0.692889388835998 0.31124304600823
2 23666203 0.203027685563695 0.076179347185925
2 23695332 -0.0841005610817618 0.0301293051986542
2 23727876 -0.670856373902658 0.299026420246164
2 23757126 0.768634587160328 0.354469399546629
2 23790559 -0.514941783926944 0.217102103472485
2 23829393 0.569914187817745 0.245089355999834
2 23857365 1.12941202136194 0.587163175552115
2 23890962 0.0846592076509977 0.0303361040503935
2 23928684 1.49220645144959 0.867596108897759
2 23962892 -0.225548786774574 0.0853647436837406
2 23982863 1.10885052425962 0.57268486654779
2 24006935 0.569369021409745 0.244807037589787
2 24035388 1.76206941089073 1.10758496852727
2 24068285 0.715472856966452 0.323931394565058
2 24095261 -0.310618678976333 0.121426204067357
2 24119321 0.350484466915548 0.139078247608348
2 24144186 0.484594313051589 0.202065150111345
2 24224926 0.207538479925642 0.0780071069913666
2 24297503 0.708010874170162 0.319720246104972
2 24326857 0.979659785889381 0.485114926522941
2 24361390 -0.649643465794984 0.28741548978838
2 24388469 0.357703971808634 0.142326920793385
2 24410477 -0.950146331003091 0.465925763128898
2 24430551 -1.84549252795966 1.18731437734079
2 24469278 0.883230654380509 0.42353003671458
2 24498793 -1.3915227045527 0.784978816943849
2 24525461 0.312004278966671 0.122031609474082
2 24553190 -0.622820561854157 0.272944998183376
2 24585501 -0.962237073453737 0.473750524559312
2 24648128 1.18699774080537 0.628510039331115
2 24709216 0.309636477854772 0.120997407261792
2 24731237 -0.763687615251209 0.351587854462083
2 24755494 -1.24872493024385 0.674144383396046
2 24785105 1.34981469522736 0.751841695152765
2 24811935 0.501773710949633 0.210541480310278
2 24867325 1.71928432327608 1.06771596063642
2 24917980 1.94720049413892 1.28810252731907
2 24947589 0.309195960006869 0.120805186699538
2 24970735 1.85555612452033 1.19711103137613
2 24997814 -0.313533376133623 0.122700389185069
2 25033846 0.885390229618559 0.424874300409841
2 25058206 1.58517211676316 0.947201309713843
2 25084469 1.41458008474878 0.803570523674529
2 25120921 0.875754764790266 0.418888846222725
2 25153150 -0.908279898778974 0.439220447648847
2 25180960 -0.239161597410871 0.0909897063572448
2 25211697 0.762517327942085 0.350907376477849
2 25287062 -1.24318458384391 0.669992660273944
2 25346485 -0.100630074634571 0.0362857626421734
2 25413783 0.587040044058249 0.254006965105842
2 25441382 0.41876262701093 0.17044561781653
2 25470518 0.593220027524372 0.257248237655365
2 25500018 -1.39769332771731 0.789935284063468
2 25539441 0.581300782306994 0.251007913138862
2 25566258 0.881840960115359 0.422665840926767
2 25601511 -1.03866199318911 0.524384063354788
2 25625494 0.522165043903199 0.220724354275337
2 25649991 -1.16556447278197 0.612983081358985
2 25672307 1.33397127872222 0.739419999157161
2 25692943 0.609436599032389 0.265812385056579
2 25730261 -0.977790133991913 0.48389036184051
2 25746344 -1.53689138134734 0.905459311463394
2 25768191 -0.0601440529137958 0.0213443918178124
2 25843537 -0.425517469100453 0.173627457845394
2 25879343 -0.292538099471956 0.113579650870931
2 25900905 0.841308562636801 0.397749943346471
2 25923774 1.01066221587785 0.50559752929761
2 25985052 0.177365033476771 0.0658947778358005
2 26044181 0.824900664108017 0.387822471457724
2 26074010 0.661908355562056 0.294110678312574
2 26106540 1.66013139743257 1.01372991100392
2 26129039 -0.639168015176375 0.28173616943025
2 26154233 -0.0493997908298841 0.0174571035486187
2 26233157 2.85250063558867 2.36274323403665
2 26263107 0.216807066257695 0.0817815595828535
2 26291477 0.90632302568061 0.437986957026902
2 26320030 -0.199418062538474 0.0747210583141582
2 26351850 1.19068361187418 0.631196706977353
2 26389389 0.078065386242882 0.0279008671733418
2 26426221 -0.00857121950254657 0.00298023794006856
2 26487869 1.26378463871372 0.685485328398559
2 26511885 1.70916314129885 1.05838555007848
2 26537640 2.19865886446022 1.5543617396515
2 26559927 -0.179884696344713 0.0668960070449274
2 26584483 1.32413415820476 0.731753273631496
2 26648957 0.443460730433087 0.182148819073048
2 26672357 -1.20453766718877 0.641338446775684
2 26697223 0.755108315261384 0.346609949824916
2 26719117 0.755108315261384 0.346609949824916
2 26780711 1.04181681688796 0.526517970229736
2 26807946 0.859527580817847 0.408880263238598
2 26837363 1.04651061316715 0.529699276397545
2 26850568 0.92125270079887 0.447430929473793
2 26864030 1.32252221875324 0.730500328425329
2 26895406 1.46987611531938 0.848951132934587
2 26950794 -0.214980711997605 0.0810358036872378
2 26974250 -0.888314753188302 0.426697259941444
2 27013446 -0.455032920379129 0.18769805552416
2 27050847 0.338607162327999 0.13376839228544
2 27079326 -0.546879549779496 0.233244101899764
2 27142646 0.0130182388992899 0.00453450224689035
2 27198727 -0.500424701759525 0.209872489062667
2 27227479 0.748480392081316 0.34278112810276
2 27260454 -0.0991792368795539 0.0357422747910926
2 27288361 -0.0586917351477584 0.0208170404959256
2 27323651 1.19346962835483 0.633230679333297
2 27334003 -1.84545122097065 1.18727424546701
2 27391261 -0.83657998327616 0.394879594277645
2 27421836 -0.535944998692173 0.227680814241969
2 27443652 0.824366514467536 0.387500820861964
2 27464381 0.160982946794726 0.0594303113060629
2 27533958 -0.8510847543224 0.403708366199296
2 27609966 -0.340953362964014 0.134813860104305
2 27637909 -0.161206135282709 0.059517857034231
2 27671881 -1.05972047004573 0.538693921031081
2 27707895 -0.591173077913663 0.256173285109166
2 27736090 -0.319061374207376 0.125124090785193
2 27765498 -0.258222816277279 0.0989587633496852
2 27798774 1.15288715856604 0.60387617520996
2 27839509 -0.287369685536595 0.111354847076675
2 27912907 -0.553274792700411 0.236515657307967
2 27945367 0.0193711106692994 0.00676440414657765
2 28016254 0.31872225173583 0.124975138072379
2 28044066 -0.134762154327543 0.0492458528057666
2 28072115 0.137850134222335 0.0504349146896816
2 28083556 -0.650448345815503 0.287853346735175
2 28093614 0.606899657508144 0.264466963633076
2 28113096 1.11111769704173 0.574273957398951
2 28137185 -0.0330868124756117 0.0116170442409846
2 28164150 -0.317995338696767 0.124655974003996
2 28201736 0.102372728804341 0.0369393608941502
2 28237516 0.937842596152175 0.458014971464485
2 28262178 -0.287245175651134 0.111301349788999
2 28328126 -1.01246791881074 0.506800820618277
2 28389775 0.440508641350941 0.180739925874515
2 28421801 -0.06913960261419 0.0246240338127539
2 28451231 0.449106487930255 0.184850887056299
2 28478095 -1.00910960613963 0.50456380343089
2 28504964 0.0276290825028149 0.00967980249898862
2 28541304 0.698439479339719 0.314345671771334
2 28677788 0.272878985318163 0.105160085992668
2 28733294 1.54883384300059 0.915703806375699
2 28765439 -0.0978977175670404 0.0352627141765622
2 28788608 -0.267548882404951 0.102897356741247
2 28811440 -0.0919065956106782 0.0330269780894321
2 28838545 0.747940116634066 0.342469668353379
2 28866152 1.72847381467686 1.07622089709628
2 28934383 -1.61855555614242 0.976570877286668
2 28967008 1.80730152006255 1.15048673978276
2 28997351 -0.161169074349853 0.0595033188720771
2 29031533 1.98954883180914 1.3312353357671
2 29090579 0.25983589700524 0.0996381375985346
2 29144685 -1.09065731009217 0.55999868910907
2 29171334 -0.454599837552478 0.187489620577249
2 29199895 -1.63214492142703 0.988645444453589
2 29242475 -0.123096661868766 0.044778751284658
2 29272530 -1.30495178260329 0.71690405352489
2 29305599 -1.80586050692733 1.14910801192913
2 29328460 -1.03231872086338 0.520104040793619
2 29351064 -1.76446036951255 1.10983336128104
2 29380807 -1.07466123880593 0.548940928083672
2 29419716 -0.34556391894966 0.13687323196568
2 29463003 -1.6323141801496 0.988796271214777
2 29484975 2.20706359671273 1.56368439716078
2 29509255 -1.06959034450454 0.545454307021867
2 29591725 -0.976151764789398 0.482818276537142
2 29642747 -0.869538435058834 0.415044140757869
2 29670911 1.27704535516749 0.695539125798625
2 29700818 1.58549655769126 0.947484742531495
2 29733223 -1.59429153226815 0.955183001355298
2 29760446 0.570664783763883 0.245478214442708
2 29811624 -0.43818100771626 0.179630981781675
2 29845840 -0.43653516249178 0.178847883412567
2 29893100 1.47897066328646 0.856522545587477
2 29921197 -1.71924814279037 1.06768253823782
2 29947962 -1.04881419115524 0.531263390195177
2 30010527 -0.621535448691059 0.272257600450234
2 30029489 2.66235572445473 2.11016163756155
2 30059167 -1.15110349901442 0.602599444297267
2 30096003 -1.67482554530803 1.02701786624263
2 30134161 0.0743367395804411 0.0265292612591429
2 30165315 -0.15042583726585 0.0553058295799064
2 30220534 -0.526933821647743 0.223124881859438
2 30268727 -0.282287256530483 0.109174914162764
2 30314194 0.668134131856309 0.297528124620397
2 30424175 -0.374686837651819 0.150032147594719
2 30456624 -1.02956893190532 0.518253033812288
2 30493887 0.754827712817503 0.346447553684919
2 30528847 0.766861569234352 0.353435697729804
2 30558870 1.10634902012513 0.57093363616108
2 30595973 0.628688802584167 0.27609072290261
2 30616368 0.486663315558905 0.203081041626036
2 30637389 0.519794996702365 0.21953401107015
2 30665437 0.588958967263933 0.255012076319738
2 30690759 -0.195254491170135 0.0730437374457616
2 30728620 -0.685717648988171 0.307248957488158
2 30793764 0.0338259601336087 0.0118800474502301
2 30825183 -1.56975135056786 0.933774851483813
2 30865105 0.459531760380607 0.189866755863105
2 30899348 0.486295423510032 0.202900305527032
2 30919287 1.93373341661554 1.27453012780423
2 30942055 -0.989350980049686 0.491481795893737
2 30969610 -1.0599798348504 0.538871135949448
2 31005572 1.36257532014777 0.761912750504081
2 31037685 0.100795973331001 0.0363479470712324
2 31127251 -0.739079785271519 0.337375733481992
2 31155058 0.540660472839111 0.230075255680122
2 31184183 0.620436721779787 0.271670326245974
2 31218264 0.542104906581915 0.230810141386558
2 31265705 -0.0596794589676356 0.0211756283307469
2 31298652 -0.490233093576685 0.204837010411694
2 31325996 -0.811925202389045 0.380036288793696
2 31356546 1.6887760527855 1.03970833016668
2 31393362 -0.689581138819074 0.309398503173409
2 31423596 -0.539623255013661 0.229547962076095
2 31453757 0.622606718469809 0.272830577563097
2 31478229 0.564936425400944 0.242515142116701
2 31499954 -0.421854222466516 0.171900133845909
2 31568511 0.206055380366989 0.0774054975924485
2 31596624 -0.106013731552543 0.0383077547647381
2 31627325 -0.0149420585836002 0.00520859201201696
2 31707028 0.0678844718436135 0.0241650592885695
2 31775075 0.183382016005048 0.0682888042072467
2 31800267 0.644041303105434 0.284373778432776
2 31824500 0.273703504038026 0.105510871815632
2 31862514 -0.661542237117365 0.293910105596979
2 31891014 1.42671155210342 0.81343053831435
2 31913308 -0.61220889188479 0.267285013842368
2 31939970 -0.934125792166612 0.455635484770025
2 31968274 -1.32041138915015 0.728861025041002
2 32001775 -0.932406664582641 0.454536513894129
2 32046190 0.335227104024804 0.132265195322129
2 32092380 -0.897529097893709 0.432460018137199
2 32125356 -0.881530611210653 0.422472937357971
2 32155975 0.234475243469129 0.0890470372567421
2 32187459 0.601140462900412 0.261420440311951
2 32221314 -0.0138286234813133 0.00481832866141312
2 32255510 -0.945994237983045 0.463250301484467
2 32292455 -1.02507969026992 0.515236798266003
2 32349952 -0.561010807314483 0.240490667914025
2 32395600 -0.734419217270953 0.334706809860947
2 32506252 -0.79177811393742 0.368059242293374
2 32535855 -0.32106296974466 0.126003963937555
2 32647828 -0.949294202319659 0.465376196293071
2 32721471 1.05274752904982 0.533938396562187
2 32766194 -0.836640004845466 0.394915981140757
2 32802654 -0.872226149024685 0.416704833678199
2 32858492 -0.161587610424203 0.0596675243065659
2 32888017 -1.61016938703379 0.969153927147448
2 32918974 1.4582786035279 0.839340129162847
2 32948983 -2.33810459736149 1.71260538149044
2 32979294 -0.506363540269176 0.212821969166842
2 33019168 -0.801505918544533 0.37382514874698
2 33072534 -0.474789302662983 0.197269255962722
2 33142182 -0.292156843464593 0.113415259284887
2 33167995 1.69721896913084 1.04742417660572
2 33200185 -0.456936622584829 0.188614972586698
2 33239560 0.726241628306997 0.330041306447995
2 33306164 0.606110775788689 0.264049020754366
2 33347159 -0.21941347672482 0.082847545241614
2 33368959 -0.289591070334199 0.112310079966389
2 33460235 0.925221656962293 0.449954431071983
2 33484274 0.0682136951287997 0.0242854061053455
2 33513570 0.377360018575768 0.151253080650369
2 33540581 0.411244682741165 0.16692104954213
2 33573858 -0.144805285789772 0.0531231746882698
2 33619782 0.131878315099448 0.0481378843808508
2 33646620 1.23659848566019 0.665071634604703
2 33683891 -0.595989220172831 0.258704636306026
2 33716483 0.0602800425286216 0.0213938014871245
2 33736067 1.32140783747888 0.729634681186684
2 33755867 1.28365333287366 0.700572725514949
2 33791291 1.16137915098089 0.609970185480548
2 33847098 -0.508925201267805 0.214097662091309
2 33877324 -0.654698002146172 0.290168693101356
2 33913544 0.166524532014091 0.0616082910116663
2 33967206 -0.0582552243518408 0.0206586552418659
2 33990465 -0.723086973675324 0.328247449393274
2 34014332 0.792948167721579 0.368751076004854
2 34050751 0.036119302460486 0.0126970361556718
2 34083123 2.12622705942602 1.4751580229286
2 34120590 -0.397293447798184 0.160427009924017
2 34158452 0.198763028992862 0.0744568358294252
2 34192167 0.462891887132773 0.191490686865232
2 34222438 -0.641324419972809 0.282902339194922
2 34265550 -0.439983855150354 0.180489756100715
2 34301687 -0.143497752669145 0.0526167268504522
2 34329513 0.746903474111456 0.341872334182895
2 34395928 -0.401653394333296 0.162449988163044
2 34481019 0.350001114551027 0.138861317147109
2 34505825 1.06780254985277 0.544227217798186
2 34529872 -0.728666063594278 0.331422181959451
2 34557965 -0.365105089719863 0.145673937538111
2 34633985 1.00006010148324 0.498555355144498
2 34733530 -0.910458562759451 0.440595286719288
2 34794160 -0.825514526692062 0.388192242287092
2 34875594 0.474103529334869 0.196934962917891
2 34903036 0.889244908614946 0.427277671826208
2 34983011 0.0929210348471779 0.0334048214310387
2 35074789 -0.152938556851821 0.0562845696775375
2 35143690 -0.531558675275414 0.22545990219716
2 35170695 -0.449018853138501 0.184808868465143
2 35295185 0.0196481768968367 0.00686191174678653
2 35328995 -0.0260488536419677 0.00912044689439221
2 35353786 -0.179754001802824 0.066844027749936
2 35375634 -1.53708638441763 0.905626164482225
2 35397992 2.09864749612226 1.44553523653692
2 35420619 2.66065046831175 2.10796179476455
2 35444201 -2.14289304639029 1.49320164772329
2 35466787 -0.674668221327557 0.30112852312185
2 35523928 -0.339350979958893 0.134099655451779
2 35589272 -1.84612837205169 1.18793221463329
2 35617166 0.608355535380534 0.265238806522507
2 35642194 -1.39940478532631 0.791312453573172
2 35667000 0.692624882291187 0.311095435128383
2 35707215 -1.32591443649964 0.733138161912176
2 35726964 -1.25426016621677 0.678303295117928
2 35747329 -1.46248916656826 0.842823752456708
2 35802699 -1.42200502456559 0.809598841825561
2 35835180 -0.627999819674393 0.275720805095204
2 35880483 -1.10436947253672 0.569549378231594
2 36004191 -1.10418368651738 0.569419532792584
2 36027218 1.37101757868325 0.768608211661033
2 36086924 0.531785677714859 0.225574688489537
2 36106332 0.64716241770793 0.286067128741861
2 36130263 2.1176013480166e-06 7.33785193849533e-07
2 36154110 -1.19961553165279 0.637727387544586
2 36194637 0.0776964495783203 0.0277649757604332
2 36224705 -0.26206803549915 0.100579522715468
2 36260799 -0.215596876359584 0.0812872920356704
2 36316121 -1.15388005143682 0.604587370513434
2 36344261 -1.28625218972032 0.702556711317333
2 36368113 -0.633680541273903 0.278775437693226
2 36393619 1.38194605885293 0.777314049621572
2 36458975 -0.523538616589031 0.221415044373376
2 36483753 -0.910518345816058 0.440633035586771
2 36545356 -0.596649609826605 0.25905232152008
2 36568366 -0.168767677085642 0.0624924471571717
2 36591463 1.5788343077875 0.941672435219929
2 36624975 2.17210199730773 1.52508519513166
2 36646928 -0.162495762071087 0.0600239973847466
2 36701801 0.865733334782595 0.412697244640494
2 36795720 -0.770327270406347 0.355457247718626
2 36830827 -0.680233075298504 0.304205942938522
2 36861343 -0.30513595205721 0.119036367593675
2 36950090 -0.20804002073794 0.078210700495389
2 37080557 0.345907025215935 0.137026745525424
2 37104688 -1.00439727152739 0.501431476589473
2 37125452 0.526876861932307 0.223096166365936
2 37145275 -0.257406268801713 0.098615158460118
2 37224302 0.0108998759908359 0.00379343517767963
2 37248988 1.3300321358769 0.736345747240288
2 37280343 -0.0432925352567355 0.0152619624576057
2 37309758 -0.824010623107812 0.387286566214154
2 37330526 -0.918657280456227 0.445783663783302
2 37353082 -0.808504776494974 0.377993267374853
2 37377200 -1.21740886664936 0.650822184807636
2 37406071 -1.35424419903904 0.755330874251917
2 37436147 -0.668039719863942 0.297476204920948
2 37552969 -0.112212525085965 0.0406461720435128
2 37635475 1.04940213494015 0.531662897740366
2 37652220 1.01983833884834 0.51172413628377
2 37660261 1.01983833884834 0.51172413628377
2 37681311 0.688885476863869 0.309011091034672
2 37703523 0.737920830798677 0.336711369778658
2 37733275 -0.471318054574246 0.195578657859252
2 37799910 -0.0885867842307582 0.0317925135027354
2 37839881 -0.840050884536708 0.396985765400896
2 37899283 -0.191240739396817 0.0714315975151849
2 37926462 -0.289214896896029 0.112148214324924
2 38029932 0.12957498312881 0.0472546700887817
2 38110040 -0.737817883499524 0.336652377505675
2 38132021 -0.99527248383031 0.495388124429013
2 38160603 -1.17871173203864 0.62248797710903
2 38245438 -1.27805535979823 0.696307472795653
2 38338286 -0.507487063565412 0.213381220422355
2 38361018 -0.692254835938204 0.310888965362205
2 38389986 0.362500572747441 0.144494172832174
2 38417330 -0.337486899218449 0.133269796291995
2 38474997 -0.167744904864555 0.0620891301145898
2 38501989 -0.167744904864555 0.0620891301145898
2 38547471 -0.273401080314371 0.105382183996797
2 38583558 -0.635583466211422 0.279801033851277
2 38611005 0.467888766927562 0.193912230484837
2 38669336 -0.615491218945317 0.269031803283044
2 38694209 -0.690723438835679 0.310034993505243
2 38757389 -0.968780612406814 0.478006386010222
2 38781268 -0.326773977953058 0.128521146983066
2 38804334 -1.52847866026549 0.898274442430267
2 38841999 -0.311009932571748 0.12159709410018
2 38878667 -0.607944066141917 0.26502059365229
2 38944909 -0.311391217047871 0.121763674568138
2 38968756 -0.27666426223522 0.10677219046253
2 38991533 0.00402576248600329 0.00139723603933262
2 39032234 1.17767038372832 0.621732882677715
2 39062482 0.280080441835611 0.10823080041081
2 39095920 0.264776345929971 0.101723733602202
2 39134457 0.0519165643371398 0.0183647610288001
2 39175276 -0.684146968479681 0.306376480317919
2 39203251 -0.0543245325491402 0.0192348466753067
2 39223639 -0.589899106096124 0.255504946015656
2 39243664 -0.653803065652911 0.28968061121558
2 39280080 -0.826509575325156 0.388791898083746
2 39308932 0.514525202051736 0.21689370748275
2 39375370 -0.420224309498702 0.171132930214021
2 39402612 0.233591358097483 0.0886813658556837
2 39462857 -0.320860976144556 0.125915115099486
2 39498438 -0.20024774334485 0.0750559100046026
2 39525819 0.471598823859439 0.195715259194043
2 39545581 0.682595402639273 0.305515420135656
2 39565637 0.752842831497232 0.345299573007285
2 39598081 0.23568655561704 0.0895485453814302
2 39634673 0.188604004730982 0.0703751174183247
2 39671484 0.680546824707105 0.304379753457223
2 39702457 -1.02839727668444 0.517465142369742
2 39731024 -1.29645588569761 0.710369874032493
2 39760435 -1.24799764562067 0.67359875522915
2 39789269 -1.62660303803494 0.983712978192636
2 39818495 -1.48620416368722 0.862566359998298
2 39855406 -0.214491556006129 0.0808362339191065
2 39865570 -0.307548756480184 0.12008694880255
2 39907891 -0.979016937711216 0.484693743941782
2 39947602 1.83857319868586 1.18060094340906
2 39988068 0.0311464279916652 0.0109273441805685
2 40015380 0.00114368037277918 0.0003964853763349
2 40040739 -0.768617770345169 0.354459590088351
2 40074803 -1.66506043324606 1.01817822485026
2 40101898 -0.100384139936078 0.0361935924901689
2 40134283 -0.8919649810614 0.428976680052757
2 40166467 0.00614878310993843 0.00213588721562654
2 40204544 1.43849505847274 0.823059401327866
2 40240886 0.299077006366624 0.116405962329214
2 40280338 -0.454462205999515 0.18742339334493
2 40308509 0.227459220203227 0.0861508357506414
2 40370555 -1.2290927638352 0.659482462055479
2 40437323 0.370339750241615 0.148051390790312
2 40540363 0.148538077793531 0.0545717256144822
2 40565060 -0.297185332682674 0.115586995282403
2 40590817 -0.10979021686562 0.0397310760006268
2 40705439 0.174815462338192 0.0648835542091912
2 40730276 0.923199103814568 0.448667794999367
2 40756988 -1.84613120756262 1.18793497018844
2 40785721 -0.145763174396217 0.0534945087222706
2 40841373 -1.06780383776766 0.544228101380713
2 40874328 -1.71827981904361 1.06678821431498
2 40966136 -0.0221467768694437 0.0077422065669113
2 40992048 -0.599342080909573 0.260471331096453
2 41050649 -0.0475617627764122 0.0167953561305395
2 41087710 -0.794274994696463 0.369536164624623
2 41133295 -0.299660604767367 0.116658839575841
2 41163245 1.5783176905142 0.941222416039008
2 41268017 -0.817373876416554 0.383298942688254
2 41297120 0.824325597921381 0.387476185995481
2 41359643 1.8526255528218 1.19425421639562
2 41385067 1.57516369968701 0.93847716577457
2 41414450 0.709115631423773 0.320342548153712
2 41441523 -0.835908341755963 0.394472508487939
2 41478411 1.22745065000065 0.65826234798988
2 41498762 0.971618488418803 0.479856724131749
2 41548328 -0.222463838555243 0.0840976552127397
2 41612737 1.93740973123106 1.27822829966661
2 41640079 1.50384535125427 0.877387076631182
2 41665421 1.73960901981925 1.08656926704311
2 41730056 1.39355151655371 0.786606896761498
2 41809380 1.29205749981904 0.706997334701977
2 41832379 1.67334011118197 1.02567090427628
2 41857129 0.708752077251713 0.320137715964569
2 41882379 0.464599264593257 0.192317215842921
2 41907421 0.120270001785138 0.0437022292277452
2 41931848 1.68837308012298 1.03934072973577
2 41969043 1.6984587978321 1.04855949280626
2 42009586 -0.277667647567197 0.107200242769552
2 42044584 0.724646059355576 0.329133591502733
2 42075994 0.579117099672672 0.249869626835977
2 42103902 -0.397366374112147 0.160460798607844
2 42126509 0.607733469347177 0.264908929971339
2 42149136 -0.846932343230216 0.401173576797008
2 42182056 -0.0157211845107967 0.005481883563926
2 42288944 -0.245121917576702 0.0934699290123509
2 42319238 -0.459074035131206 0.189645814859375
2 42347830 2.13924829187719 1.48924640428336
2 42368550 1.39744895759001 0.789738732548647
2 42379885 1.68764886106003 1.03868023470842
2 42407306 -0.77153260876075 0.35616126737243
2 42427436 0.16467936213598 0.0608821001706613
2 42449181 0.382495679343857 0.153604903466502
2 42483289 -1.18017929725157 0.62355278273855
2 42513182 -0.281968979648913 0.109038659259801
2 42551516 0.397186458851666 0.160377442110058
2 42581734 -1.553046821974 0.919330413703324
2 42603387 -1.42709323947939 0.813741635091588
2 42623764 -1.26384291585551 0.685529373428336
2 42657739 -0.408866485223972 0.165809765318872
2 42697175 -0.285039618390699 0.110354478407729
2 42733108 -0.42501403987108 0.173389828458948
2 42773063 -0.971609251497628 0.479850696994958
2 42801883 0.0806849308747238 0.0288668417552467
2 42868029 0.321045317218469 0.125996198808087
2 42895987 0.322802480778582 0.126769618648494
2 42951366 0.910173133031574 0.440415074482984
2 43026233 1.13780756178487 0.593117888996825
2 43091908 -0.211653765003872 0.0796798445879042
2 43118716 0.225954944497888 0.0855317760647098
2 43186467 0.0646128638606404 0.0229707956893381
2 43224788 0.663154953827923 0.294793939498473
2 43262856 0.506663854178448 0.21297141577215
2 43292060 2.04069319845253 1.3842462996694
2 43316256 1.44187373076923 0.825829674673924
2 43339075 -0.821980031125837 0.386064923626992
2 43358842 0.00765042214355031 0.00265909838924839
2 43386238 -0.216476055501771 0.081646324639652
2 43413309 0.797072219013524 0.371193234783157
2 43445179 1.24650156330922 0.672476952449059
2 43500848 0.18971709238757 0.070820857600335
2 43525630 2.195182234264 1.55051345284213
2 43545290 0.531254812696513 0.225306276527298
2 43581512 0.802877488273616 0.374640675753757
2 43626761 0.387343424099049 0.155832357292488
2 43668703 0.65035820792968 0.287804300917698
2 43691055 0.677033837078312 0.302435485282925
2 43697751 0.637594997887278 0.280886451343754
2 43727862 0.721371555378135 0.327273385534581
2 43755421 0.915343823472228 0.443684036733416
2 43782022 0.632499899677802 0.278139716542016
2 43803712 0.0385321571141331 0.0135581893938533
2 43837015 0.722460470156854 0.327891589315049
2 43874825 1.05356713304833 0.534496479931772
2 43944148 -0.513565232976924 0.216413691438409
2 43971538 0.846796237454741 0.401090591807747
2 43995919 1.17132437853883 0.617139666953387
2 44022720 -0.366363287464709 0.146244609522745
2 44044427 -0.249887361961581 0.0954605571152859
2 44102546 0.445882465941902 0.183306640172968
2 44129454 0.134972004212975 0.0493265706585251
2 44192317 -0.244845772191154 0.0933547848371105
2 44224877 0.629236711407747 0.27638500804945
2 44260928 0.257135717530916 0.0985013539210687
2 44292608 1.9684435686717 1.30965306817178
2 44320292 -0.194111723742618 0.0725842581234309
2 44352737 0.533746671221271 0.226566972940499
2 44381999 0.219512492292089 0.0828880808770489
2 44395859 1.46741159059071 0.846904607916515
2 44403805 0.109814887366985 0.0397403875086649
2 44427029 -0.252005613999141 0.0963475727160708
2 44453827 1.74930798844496 1.09562100996617
2 44514437 0.203687251411155 0.076446226763512
2 44552585 0.941828337874855 0.460571921086899
2 44590427 0.562974125342941 0.241502547127511
2 44618584 -0.266740150362671 0.102554779823681
2 44689482 -0.201320392309231 0.0754891218689695
2 44719078 0.384772092560777 0.154649970353338
2 44771648 0.104403934241455 0.0377022787762851
2 44835901 0.4562130653503 0.188266337367713
2 44887909 -0.0421470491441758 0.0148514044234717
2 44916879 0.426665717811335 0.174169752016381
2 44952690 0.995917723839016 0.495814515922228
2 44979776 1.07082463388329 0.546302141784405
2 45018763 0.813264892596734 0.380837562625564
2 45047895 0.522111269570457 0.220697326533006
2 45084371 0.442356879454373 0.181621683116336
2 45112030 0.390960241882619 0.157498958143181
2 45142885 0.16234951630459 0.0599665759055712
2 45186703 0.817578054934973 0.383421399307351
2 45208637 -0.0750434801071456 0.0267889374142655
2 45262791 -0.401052708079541 0.162170924362533
2 45292966 -1.06425219292302 0.541793685795993
2 45314887 -0.279303846767602 0.107898908317451
2 45376610 0.257949561677729 0.0988437550288805
2 45416202 0.352376661708338 0.13992816137252
2 45486213 0.371322641233148 0.148498736818416
2 45514218 0.609460374505946 0.265825003848975
2 45543201 1.14468672295313 0.598015702719126
2 45589612 -0.495374913261387 0.207373364947054
2 45614845 0.854434656131011 0.405757544109299
2 45641176 0.452989612505989 0.186715165568565
2 45668951 -0.285904677204272 0.110725683384876
2 45747663 -0.0248729944915538 0.00870467854102339
2 45803847 0.467298931950265 0.193625980122608
2 45818117 0.363629649605535 0.14500535307069
2 45820862 -0.662609450882552 0.294494886202257
2 45833136 0.629798363825542 0.276686776685297
2 45874854 -0.772103340405365 0.356494792902477
2 45993564 0.00896909698148927 0.0031190754066026
2 46025214 -1.02128934127456 0.512695613161982
2 46053773 -0.722021157088445 0.327642133033547
2 46121892 1.26558276937693 0.686844893131337
2 46126388 1.28322524158664 0.700246151448164
2 46154152 0.710338026234587 0.321031586148419
2 46184064 -0.929898684409861 0.452935085535998
2 46216153 0.541651022665834 0.230579146438135
2 46261651 0.0439169229059016 0.0154859066073378
2 46290263 0.000515503156851553 0.000178667274842882
2 46357209 0.0112468634853553 0.00391473653251329
2 46433419 -0.690401629671401 0.309855637612156
2 46472394 -0.547268677311969 0.233442789038826
2 46498462 -1.4633108855389 0.843504365096307
2 46526624 -1.08653454015117 0.557140086854311
2 46546667 -0.000594953739579793 0.000206210439055691
2 46569887 -1.24240965219619 0.669412835353884
2 46598015 -0.962058519711226 0.473634602382371
2 46624181 -1.93039808206695 1.27117944080438
2 46651401 -0.698397483120864 0.314322156685006
2 46719865 -1.75897674731545 1.1046799167612
2 46748699 -0.540805514759971 0.230149018565848
2 46789234 -0.797519580587083 0.371458495284245
2 46839602 -0.817985242417275 0.383665653169743
2 46905300 -1.095596435848 0.563431211670472
2 46928064 0.435585476890529 0.178396405931041
2 46952083 0.428487580100414 0.175031025229345
2 46972769 0.424084834587879 0.172951431492684
2 47009300 1.6645557161895 1.01772231353084
2 47043152 -0.0119369436165547 0.00415607697805193
2 47103999 -0.197250449067168 0.073847185208782
2 47133603 -0.613155122466911 0.26778821932998
2 47166943 1.17733024672708 0.621486328887006
2 47212769 -0.881729446127462 0.422596523390443
2 47265594 -0.675456620830062 0.301563895516114
2 47287241 1.55147375377558 0.91797551791184
2 47313902 -0.267009190030136 0.102668722589917
2 47335711 1.04709404807985 0.530095249009127
2 47360563 1.12290732509118 0.582566745339454
2 47388227 0.730197254089088 0.332295303285577
2 47419557 -1.04534702333867 0.528909913170989
2 47466302 -1.29171953228957 0.70673848138604
2 47581952 0.319512969671164 0.125322499301056
2 47611271 0.163101211365405 0.0602617853665513
2 47638575 -0.874238063844021 0.417949574057489
2 47673429 -0.286106587044962 0.110812357297637
2 47702151 0.864998628899069 0.412244663645806
2 47722689 0.336489003022397 0.13282598518775
2 47748961 1.00596039933781 0.502469643339002
2 47777493 1.36823417986712 0.766397859820879
2 47802282 0.153771848508726 0.0566095534054456
2 47828768 -0.792940876108123 0.368746763166206
2 47869601 0.844354597515323 0.399602969322724
2 47943509 -0.0429074374789978 0.0151238970320472
2 47973922 0.596542687396033 0.258996018873899
2 48026555 0.717727819520148 0.325207611245534
2 48105505 0.885555905252495 0.424977493802212
2 48138698 0.681646400018989 0.304989151087164
2 48205531 0.681646400018989 0.304989151087164
2 48233487 0.105167779903026 0.0379894834868573
2 48307859 0.920003981837763 0.44663810150014
2 48368512 0.512247140897211 0.215755080527607
2 48390118 0.544288337539596 0.231922277243358
2 48471222 -0.695510990287672 0.312707310987647
2 48503977 -1.29223007146055 0.70712952527213
2 48528452 0.235661530028956 0.0895381798593766
2 48552039 -1.60720002312328 0.966534035630431
2 48603529 -0.549096326998398 0.234376630788943
2 48643408 0.310516614850665 0.121381632586093
2 48670023 -0.545088869836906 0.232330413405518
2 48697164 -0.313238349402299 0.122571298353369
2 48724325 1.32830318007144 0.734998184595157
2 48753793 0.452177197841072 0.186324735365627
2 48781323 0.311494256883163 0.121808699511572
2 48814308 -1.02555261178468 0.515554213571517
2 48853242 1.50827816226306 0.88112923964104
2 48892944 0.788954583321331 0.366391631581031
2 48915763 0.892130404172629 0.42908008807259
2 48963637 1.33659084638192 0.741467524263296
2 49021798 -0.355343471032709 0.141262969211907
2 49047700 0.377055063829061 0.151113685957164
2 49072333 -0.599299724860764 0.260448990033961
2 49183747 1.11286840919059 0.575502296709112
2 49212025 -0.243294031111657 0.0927081791134894
2 49244997 0.487989958084153 0.203733143748103
2 49276518 2.15125447964491 1.50229486004471
2 49348656 -0.356914446787719 0.141970866700739
2 49399318 0.161096257762898 0.0594747557434794
2 49437968 -0.983370624175371 0.487549002866966
2 49468995 0.399534160510254 0.161465944724268
2 49507022 0.35786358763892 0.142398926415187
2 49613510 -0.578444659097436 0.249519414678794
2 49651974 -0.776710101449207 0.359190902869963
2 49677743 0.379305148468952 0.152142874368824
2 49704710 -0.136286908027551 0.0498326322825706
2 49726450 0.600292095110209 0.260972577232817
2 49752389 -0.666820835903334 0.296806171037572
2 49783350 1.90326291199733 1.2440775444314
2 49813470 0.991695750602458 0.493027149513415
2 49885113 0.157520492090085 0.0580740194442083
2 49970798 -0.995003514043487 0.495210424886674
2 49985234 -0.173018323614883 0.0641719057253903
2 50012361 0.407834213278722 0.165327952873448
2 50036093 0.737817292708347 0.336652038972606
2 50099016 0.795322521368582 0.370156408797663
2 50138270 0.407673148588406 0.165252805894217
2 50170788 1.29484277196681 0.709132179025348
2 50198463 -0.809179126488663 0.378395744311329
2 50222603 0.903904205641896 0.436464098568377
2 50256140 -0.885442235867443 0.424906692221181
2 50307511 -0.682058353157926 0.305217563060558
2 50350309 1.37573181782042 0.772358323652398
2 50385690 -0.354769712366001 0.141004616689523
2 50432719 0.492481969367037 0.205945303105409
2 50513585 -0.305976109102315 0.1194019877741
2 50546548 -0.590781444086185 0.255967773895379
2 50584155 -1.79754230993536 1.14116474821084
2 50608475 2.30185953333442 1.67074260398667
2 50634812 0.753263861908654 0.34554297112651
2 50662622 -0.759880009066105 0.349375555515379
2 50725914 -0.248616029519517 0.0949288315225805
2 50760673 -0.479178129474268 0.199412190519391
2 50794173 -0.930502106979603 0.453320193013221
2 50826968 0.106509670330273 0.0384944364011834
2 50899515 0.122961197396711 0.0447271077517679
2 51003239 -1.0657737784878 0.542836088922737
2 51128341 -1.49122894200624 0.866776077210744
2 51201826 -0.152916078784513 0.0562758060248729
2 51231621 -0.179445996185854 0.0667215487988169
2 51289145 -0.368364903943365 0.147153473173719
2 51322769 1.51926640211345 0.89043679682313
2 51347833 0.879634889990537 0.421295328084336
2 51400901 -0.871344415540334 0.416159754006848
2 51429304 -0.202272021817251 0.075873741164184
2 51492355 1.03169473356561 0.519683775066012
2 51522056 -0.370139116644615 0.147960112428261
2 51530056 0.170852195697812 0.063315395166629
2 51557838 -0.217798034841318 0.0821866150838162
2 51619294 0.848144241475981 0.401912760155384
2 51683687 0.89953441006846 0.433718014445113
2 51709746 0.89953441006846 0.433718014445113
2 51818438 0.938558755504519 0.458474001444439
2 51840798 -0.21291226266503 0.0801923840480382
2 51869671 0.300841021303616 0.117170637363986
2 51907663 -0.153177341033002 0.0563776748898429
2 51978178 -0.786208120033183 0.364772110164563
2 52010756 -0.0256350754412052 0.00897409638660572
2 52030205 -0.203287562331664 0.0762844855999102
2 52123744 2.09833427565644 1.44520050326564
2 52152608 -0.0820570955001133 0.0293736141817
2 52174991 0.655147855259596 0.290414133945869
2 52199231 0.46045741779498 0.190313766246567
2 52229940 0.264545194465355 0.101625990586597
2 52285853 -1.75532192234269 1.10125146616084
2 52339014 -0.766529038160126 0.35324194333312
2 52371891 -1.28511241317482 0.701686297631932
2 52399382 -0.723383719000934 0.328416049146825
2 52471598 -0.480492915394847 0.200055347043761
2 52498509 -1.40926719339255 0.799269371537521
2 52555323 -1.38758132507045 0.781820238526086
2 52611795 -1.27958882407995 0.697474737876586
2 52640712 -1.08259749461358 0.554415846573899
2 52670486 -1.02770219495141 0.516997954195969
2 52774771 -1.0489514527027 0.531356648522428
2 52845632 -1.20837114641918 0.644156827594847
2 52882205 -0.174603037796719 0.0647993870873739
2 52923732 -0.938064786920429 0.458157368096743
2 52953408 -1.51190085737765 0.884192899216787
2 52986428 -1.0020190512469 0.499853589280602
2 53011491 -1.71268523736233 1.06162808779639
2 53033552 -0.982881499038576 0.487227894233201
2 53064367 -1.90901924313024 1.24980328799744
2 53101204 -2.07846527577659 1.42404443375103
2 53123012 -1.02251578060733 0.513517313129683
2 53147940 0.54916454200166 0.234411506160793
2 53187753 0.447936269467603 0.18428999680706
2 53229131 0.385815561972082 0.155129546990076
2 53253924 0.229367170146788 0.0869369868124709
2 53279268 0.0245329983690902 0.00858453223372499
2 53314557 -0.366004311731775 0.14608174172038
2 53353667 -0.454720637219123 0.187547753345037
2 53387625 0.303918950260355 0.118507131185152
2 53455381 0.728746301172691 0.331467915970446
2 53503333 0.428257822363341 0.174922351643591
2 53526900 0.0569185521978255 0.0201739860383641
2 53589466 0.546811713256933 0.233209469786504
2 53611731 1.08114434273755 0.553411715893606
2 53641433 1.15614612237137 0.606211837322469
2 53680157 0.7084626954033 0.319974704956868
2 53709786 -0.0512563191096784 0.0181264756555778
2 53744691 0.163607681254179 0.0604607815625992
2 53784535 0.754869339284626 0.34647164296553
2 53812900 0.669356001827709 0.29820032840206
2 53842988 -0.462847217706053 0.191469075051186
2 53868602 0.145344309790913 0.0533320994289548
2 53890467 -0.600008302881923 0.260822812204671
2 53910433 0.315333717483074 0.123488713015941
2 53930909 -1.3551835624502 0.756071740606727
2 53977766 -1.42546519676392 0.812415060252359
2 54004511 -0.322421325329927 0.126601772318563
2 54062953 -0.0308038133770812 0.0108056728049096
2 54087250 2.02799997364558 1.37099582256387
2 54130909 2.02799997364558 1.37099582256387
2 54172541 0.30112690115792 0.117294650847113
2 54199034 0.237700850466642 0.0903834711208188
2 54226513 0.342105973940996 0.135328080676981
2 54251357 0.173675668671437 0.0644320981601973
2 54273192 0.518537109832903 0.218902972424292
2 54317841 -1.42026039351976 0.808180558432327
2 54386576 -0.217379357161686 0.0820154463631383
2 54411087 -0.908499829995021 0.439359160658825
2 54437712 -1.53452883608448 0.903438935820745
2 54464984 1.00895405798985 0.504460285916184
2 54518182 -0.571242243251861 0.245777500415741
2 54540401 -0.114072893002731 0.0413501215201546
2 54669322 1.62928277454343 0.986096602022638
2 54696758 0.177885725500937 0.0661015310547619
2 54717606 -1.07704601781241 0.550583767630415
2 54737152 2.20539749370412 1.56183414329369
2 54771657 2.22793398827802 1.58695321852967
2 54795869 1.96127113118074 1.30235746266038
2 54824038 0.066104029282437 0.0235147536159858
2 54846906 -0.688498784696998 0.308795812394843
2 54940659 1.09639559068014 0.563987404955104
2 54971771 2.11329194010744 1.46122791131561
2 55006908 1.62380192535576 0.981224259152194
2 55054293 0.849623230361162 0.402815528360429
2 55084236 0.432908140136083 0.177125128428889
2 55117009 -0.814330361872785 0.38147525659083
2 55156748 1.45854508111129 0.839560406955246
2 55180907 -1.71606985203527 1.06474845699303
2 55200306 0.252134226560301 0.0964014722375804
2 55239567 2.11923889878987 1.46762426602681
2 55265996 0.0940751000689204 0.0338350273012386
2 55292806 0.954480638001877 0.468724986718542
2 55321272 0.750567632077589 0.343985302723473
2 55346048 1.7143961466072 1.06320488286674
2 55381837 0.0805831467311315 0.0288292717982732
2 55423132 -1.13167576372524 0.588766323512374
2 55460736 -0.253717160714185 0.0970652600733253
2 55489923 0.251430787364447 0.0961067322260087
2 55540607 0.860132849337924 0.409251969493217
2 55633581 1.06372018425326 0.541429410702866
2 55658132 0.111972707696184 0.0405554991496822
2 55711989 -1.10569362302838 0.57047517694209
2 55739556 2.09638689648481 1.44312022503484
2 55768726 -0.944964367507831 0.46258761026286
2 55798843 0.780581005315673 0.361461858118796
2 55837446 0.203971456945535 0.0765612641374108
2 55868051 1.02307998916479 0.513895502517893
2 55895073 1.26596599594556 0.687134800876236
2 55923910 0.0227057065791425 0.00793936398967739
2 55961553 -1.14632902209391 0.59918746642106
2 56004515 -1.50287718582417 0.876570721015907
2 56057309 -0.482403495025022 0.200990923840053
2 56079565 0.673650001173971 0.300566541396163
2 56124337 -1.03464251704676 0.521670352790424
2 56197804 1.15419321832243 0.604811760230685
2 56224769 0.29296347888869 0.113763119598051
2 56252099 0.0994705713055557 0.0358513612244709
2 56286927 1.25941185266778 0.682183927265533
2 56311157 1.01971040616814 0.511638517876276
2 56335380 0.480491888674325 0.200054844587471
2 56365127 0.480491888674325 0.200054844587471
2 56398100 -0.570178247978115 0.245226135942901
2 56420534 -0.599655248724274 0.260636532220286
2 56486346 0.730796574941967 0.332637262785143
2 56520066 -1.42015485319915 0.808094796074632
2 56562949 -0.729633894052789 0.331973971244318
2 56592444 -0.952642121628392 0.467536826115886
2 56621892 1.95217918167009 1.2931377475231
2 56644905 0.768417605661955 0.354342838806359
2 56689857 -0.162398686744822 0.0599858813380543
2 56711493 1.70531713224204 1.05485014217667
2 56770201 -0.328980878184013 0.129496521995876
2 56827973 -0.155894982035977 0.0574384871153575
2 56856288 1.61910336191368 0.977056284883668
2 56883225 1.7930902662344 1.13692415232178
2 56919376 -0.26818675241822 0.103167695346447
2 56994846 0.199321151554128 0.0746819591327189
2 57025919 0.0270385161227098 0.00947067743670206
2 57053906 1.26060319243949 0.683082692333594
2 57083361 -1.0329098859112 0.520502325709805
2 57163335 0.190987348810995 0.0713299809702941
2 57229364 0.745080461950075 0.340822748167111
2 57256433 1.18923626538562 0.63014114384127
2 57292273 0.560191011104958 0.24006851844318
2 57317597 0.717523844896039 0.325092100497016
2 57385830 0.911266303376423 0.441105422739995
2 57418709 0.852071328093102 0.404311469713829
2 57512199 -1.02135949383268 0.512742600401403
2 57539050 0.753128702780948 0.345464829037888
2 57589652 0.396970781351781 0.160277529850334
2 57611266 -0.177122859513202 0.0657986438917153
2 57646150 1.21262162240733 0.647287930587949
2 57703991 -0.210853675860391 0.0793542412145691
2 57726555 0.0881606798116774 0.0316342947678133
2 57750778 1.14601983056871 0.598966788282062
2 57877008 0.165063531076996 0.0610332131088098
2 57901392 0.683963572038117 0.306274660858206
2 57923636 0.666600951463265 0.296685350172995
2 57963607 -0.670107586757745 0.298614051944024
2 58066671 0.167390375382958 0.0619493971963023
2 58093651 0.631027372200928 0.277347466388721
2 58116312 1.36807361974899 0.76627044199103
2 58169413 0.730986823635023 0.332745839567497
2 58225594 -0.355368614676107 0.141274293223656
2 58251718 -0.379726621161256 0.152335829770959
2 58277688 -1.52025276404825 0.891274476495672
2 58347682 -0.329650403053761 0.129792722871105
2 58448976 0.791281155263547 0.367765538117967
2 58475644 -1.20444000488357 0.641266713915233
2 58554557 -0.06770977780618 0.0241012127314054
2 58596461 -1.08090445457395 0.553246024172738
2 58617482 -0.367457591654486 0.146741341702992
2 58637800 -0.112475967633051 0.0407457964177027
2 58670660 0.0530584091289646 0.0187771472400799
2 58695631 1.94144956355808 1.28229812023648
2 58721700 0.210062757999348 0.0790325559966319
2 58754771 1.02146379563592 0.512812463519994
2 58783211 -0.0937084230175747 0.0336982983556008
2 58813864 -0.0677259035630581 0.0241071059542888
2 58838383 -0.0677259035630581 0.0241071059542888
2 58867684 -0.111038863797109 0.0402025779387773
2 58899074 -0.659759045254778 0.29293383913814
2 58952986 -0.657618881877829 0.291763515770433
2 58977013 -0.273425880116714 0.105392735813176
2 59004853 0.395049771852037 0.159388261737429
2 59024642 1.62499224719671 0.982281472303851
2 59045929 -0.122489656882011 0.0445473821054497
2 59081069 0.95382562043001 0.468301540809008
2 59125509 0.133086161829189 0.0486016458357934
2 59156285 0.725830639973911 0.329807415330949
2 59222368 0.278600593031547 0.107598516604831
2 59244349 0.372992523464085 0.149259437905358
2 59270874 -0.254107175447257 0.097228923895152
2 59304123 0.623806157966655 0.273472551241257
2 59334162 0.819334281683978 0.384475282906016
2 59364350 0.671711727625481 0.299497702157672
2 59384079 0.764375464377942 0.351988026780717
2 59407807 1.18414360815212 0.626432963616802
2 59438253 0.875912062924582 0.418986303731904
2 59462226 0.367282357085122 0.146661773532633
2 59488774 0.330151871183784 0.130014664222955
2 59514104 -0.169912520000821 0.0629442632097935
2 59535790 1.2296485912539 0.659895668814843
2 59604677 0.938347784551 0.458338758995143
2 59625149 0.758537316026591 0.348596579805856
2 59645577 0.183618688071238 0.0683831875826606
2 59721552 -0.124747343415778 0.0454084699062983
2 59756748 1.05330483654204 0.534317851821328
2 59785148 0.150692052538253 0.0554094374338096
2 59817754 0.087649145083583 0.0314444227828808
2 59899632 -0.284195330452697 0.109992403936987
2 59933832 0.512623585444013 0.215943122061341
2 59961947 -0.973375488680785 0.481003712991888
2 60003016 -0.76083784674678 0.349931622486018
2 60039281 -0.857292523293966 0.407508754531805
2 60059972 -1.0532583691359 0.534286209289847
2 60080233 -0.819623020032064 0.384648649973497
2 60163482 0.60946939400827 0.265829790982676
2 60227391 -0.475301513166436 0.19751903948008
2 60264967 0.339325218353562 0.134088179555008
2 60302451 0.509822933225732 0.214545221844773
2 60333774 -1.00929070703559 0.504684336951634
2 60365534 -0.114773450853236 0.0416154648159281
2 60397106 0.324366865390786 0.127458977372409
2 60447342 0.935609229649807 0.456584606297721
2 60482351 0.762410330896256 0.350845184602268
2 60510332 -0.639667336486981 0.282006063818173
2 60535082 0.356505426102112 0.141786484892242
2 60559997 1.13388455232409 0.590332303715434
2 60584292 -0.195739479692322 0.0732388557246098
2 60608720 -1.21574678695534 0.649594200001197
2 60636457 -0.536893003592812 0.228161623733854
2 60665663 0.167061677011703 0.0618198780016157
2 60702306 0.17233461514347 0.0639014119580006
2 60736616 1.47168991621372 0.85045872996616
2 60772934 -0.231616353246486 0.0878651274959756
2 60806302 -0.0154032954212938 0.00537035823220915
2 60842110 1.56822405150937 0.932449886226621
2 60866511 0.271155991048113 0.104427709299575
2 60892349 -0.17531607318838 0.0650819590416298
2 60929740 0.705227276805261 0.318154058671569
2 60962308 0.39878345031626 0.161117694901641
2 60988970 0.818883158163644 0.384204471383416
2 61020120 0.260770278445317 0.100032023312893
2 61050740 0.647695516915561 0.286356678987962
2 61053795 1.07848567616633 0.551576495317462
2 61074929 0.530711258734822 0.225031542283051
2 61098288 1.17372478711106 0.61887538737982
2 61127530 -0.270726882576825 0.104245450957158
2 61187954 -0.352652815508574 0.14005229271805
2 61215286 1.61164135807347 0.970453877753006
2 61242727 -0.760102778077245 0.349504855343496
2 61270083 0.262872126507393 0.100919006808612
2 61296544 0.234580638987397 0.0890906558380332
2 61331830 -0.213245124902374 0.0803280247621094
2 61385701 -0.20080867180098 0.075282410504787
2 61458243 -0.808890330792187 0.378223361605159
2 61484249 0.555889030606874 0.237856782741448
2 61536557 0.203063593990942 0.0761938734830189
2 61564249 1.02938882886409 0.518131890506105
2 61592058 0.0360065091308205 0.0126568198372879
2 61644085 0.712020932589436 0.321981015370299
2 61695645 0.429138373237046 0.175338934768252
2 61726893 0.212965612776024 0.0802141219110483
2 61756515 -1.14449184012289 0.597876719329634
2 61792461 -0.28542768037634 0.110520971599083
2 61828696 -1.22454800867298 0.656108008671569
2 61893734 -0.840837997377542 0.397463960296953
2 61926556 2.38919664971852 1.77249220510156
2 61983189 0.668983211376775 0.29799518810297
2 62005475 -1.11404345875175 0.576327345474674
2 62027961 -0.861070466879355 0.409828023449667
2 62061439 -1.16343476861054 0.611449188439625
2 62096099 -0.839675067262707 0.396757519157984
2 62159599 0.0390472809783902 0.0137422494394324
2 62187178 -1.02807903325984 0.517251219152772
2 62213060 0.176924884928436 0.0657200681793173
2 62259736 0.687474446360257 0.308225783052332
2 62286377 -0.53466440823788 0.227031780788244
2 62317508 -0.0126483171294546 0.00440500270002685
2 62371394 -0.408879507523175 0.165815845587906
2 62466467 -0.604885921221964 0.263400503865867
2 62544131 -0.604885921221964 0.263400503865867
2 62585071 -0.604885921221964 0.263400503865867
2 62650956 0.321966330257986 0.126401467742853
2 62673370 -1.58143904964825 0.943942907791711
2 62697549 -0.644436243120024 0.284587875520437
2 62742064 -1.70216196965686 1.05195394436138
2 62765477 -0.840400113158834 0.397197906427555
2 62804463 0.147854261985974 0.0543060612050272
2 62867092 -0.121511060219462 0.0441745983111895
2 62911462 -1.74008573976949 1.08701334512091
2 62942712 -2.11281538930293 1.46071594194556
2 62969781 -0.0581768406268559 0.0206302198790841
2 63007057 -2.60433448300567 2.035962660421
2 63034799 -1.8898434504692 1.23077854230449
2 63066053 -0.123345787090011 0.044873739836167
2 63093924 -1.28689262572315 0.703045999185158
2 63114537 -1.7578587719348 1.10363065124601
2 63126659 -0.217773468859146 0.082176570298329
2 63193738 -1.4956011134028 0.870446626446216
2 63274160 -0.787767206844364 0.365691153842125
2 63313706 -1.23919317195364 0.667008482803672
2 63373811 0.258594453457641 0.0991152151272384
2 63402158 1.60632563258291 0.965763181445744
2 63428763 -0.865972285622758 0.412844478694727
2 63453909 -0.210544307605623 0.0792283917463716
2 63494273 0.174682245097424 0.0648307691627935
2 63525731 0.781761197030921 0.362155245671195
2 63579537 0.0849896412048129 0.0304584651528037
2 63603876 0.4594645764184 0.189834322471372
2 63626656 -0.613977213197654 0.268225643757383
2 63646304 0.357386083972624 0.142183539087517
2 63775145 -0.731829193099522 0.333226732797585
2 63795239 0.441860893324647 0.181384952975931
2 63817223 -0.627547351977934 0.275477957578031
2 63838302 -0.824138500333926 0.387363546263757
2 63877419 -0.565054031304666 0.242575869049209
2 63898428 0.214433719405944 0.0808126419577676
2 63925660 -0.900956604661441 0.434611037353651
2 63962940 1.45566674351905 0.837182475421674
2 64030284 -0.495759689544771 0.207563504543922
2 64060346 -0.351821214814092 0.139678558415626
2 64088147 0.616799630174805 0.26972909143238
2 64117640 -0.566344109900283 0.24324230604411
2 64151685 -0.0650914372809128 0.0231453046420496
2 64181697 0.068293957235335 0.0243147503818257
2 64248475 -1.08221808938507 0.554153605172394
2 64267891 -1.59748583941493 0.957986119253499
2 64303717 0.101596257434107 0.0366480310449723
2 64331169 -1.50963882481343 0.882279362846437
2 64355274 -2.14242380920733 1.49269214803468
2 64372497 -0.818330879166524 0.3838730294278
2 64375198 -0.853545374046497 0.405213186879697
2 64387730 -1.70043656373717 1.05037173766925
2 64416836 0.206190878391175 0.0774604345268667
2 64479811 -0.520495898038323 0.21988584823017
2 64513983 -0.951877151200806 0.467042799856629
2 64547200 -1.15440931489413 0.604966617634595
2 64607492 -0.349504627523276 0.138638566371117
2 64628254 -0.919410227461394 0.446261307074283
2 64648021 -1.05284557569199 0.534005145918725
2 64698217 -1.46593364526023 0.845678404515253
2 64739701 -1.2356200239498 0.66434187251411
2 64806833 1.48524690611183 0.861765433828795
2 64847116 -0.523173587002321 0.221231433373912
2 64874738 0.000800133797910991 0.000277348364218779
2 64910100 -1.23639788207633 0.66492199125293
2 64944943 0.162817190017483 0.0601502237338092
2 64978239 -0.463185287955935 0.191632654704356
2 65002026 2.43234587960535 1.8238689532213
2 65025268 1.18830533111236 0.629462599934665
2 65059166 -0.338412237177076 0.133681609296069
2 65086284 2.13204766177126 1.48144752042309
2 65123070 1.00070821400823 0.498984724157316
2 65159508 0.192675033153322 0.0720071439647446
2 65185031 2.99133487638776 2.55632918540315
2 65208015 1.50226617361429 0.876055694694781
2 65284009 0.579085265184257 0.249853043897871
2 65310828 0.706700104989689 0.318982423679719
2 65354517 0.464595039133896 0.192315169194942
2 65382341 -0.489694601891876 0.20457186846323
2 65436853 0.509765793980517 0.214516727715744
2 65479975 0.721416426578779 0.327298852238574
2 65531919 1.16466231756974 0.612333118320249
2 65563930 -0.33118306716471 0.130471295269467
2 65593089 -1.73111645341986 1.0786725699279
2 65631520 -1.49538479553227 0.870264856162402
2 65654215 -2.49914198593502 1.90485011418888
2 65676203 -2.49914198593502 1.90485011418888
2 65713811 -2.41699839588525 1.80551102027855
2 65746400 -1.57025197519418 0.934209342998871
2 65773805 -1.84496231991736 1.18679930214845
2 65793315 -2.68508786126754 2.13959765186011
2 65824983 -2.73968108298605 2.21113317144189
2 65851900 -3.03746653010622 2.62237343378222
2 65878832 -0.2089169694569 0.0785668639831894
2 65951187 -1.67345401842226 1.02577416377082
2 65990337 -2.57247757138071 1.99579259748526
2 66020145 -1.44342608065748 0.827103897593777
2 66087096 -0.518907894337168 0.21908892980816
2 66119380 -0.942443143690283 0.460966821433152
2 66155696 -2.40666013397996 1.79319720685923
2 66190884 -0.8762670387214 0.419206267800615
2 66281520 -0.962199815481953 0.473726334712058
2 66329481 -2.07304607154103 1.41830068614534
2 66371410 -0.985150165380265 0.488717964776332
2 66403222 -0.532684828944557 0.226029516225466
2 66435513 -2.36398297240705 1.74281013644652
2 66547072 -1.72673110799694 1.07460556480798
2 66613282 -0.732773552567469 0.333766131102967
2 66635531 -0.571003339522819 0.245653668233406
2 66659416 0.805758612994187 0.3763558404422
2 66720413 0.821275090515161 0.38564114414328
2 66917191 -0.583650420254177 0.25223442862775
2 66942897 -0.583650420254177 0.25223442862775
2 66970385 -1.32909685214735 0.735616644606958
2 66995138 1.98732881346109 1.32895708860769
2 67018205 -1.35283712376184 0.754221728887163
2 67048870 -1.23319114263444 0.662531834890045
2 67132877 -1.345196582886 0.748211543436175
2 67181988 -0.875414698219222 0.418678179378241
2 67207394 -0.692734473443948 0.311156590909698
2 67288190 -1.03931122059047 0.524822912969255
2 67318661 -0.650354107178957 0.287802069680964
2 67378038 -1.28059993440606 0.698244853905367
2 67400235 -1.01079208605099 0.505684034774107
2 67422267 -1.24967804450831 0.674859722785837
2 67444802 2.02106698102565 1.36378468302898
2 67466593 0.685808105211045 0.307299228650241
2 67540394 1.35658477019165 0.757177455537661
2 67576713 -0.13813387600111 0.0505443109301222
2 67604831 -0.636464152962463 0.280276087435735
2 67629256 2.00671473433247 1.34891546241697
2 67655977 0.830760217030131 0.39135727780992
2 67719916 -0.754585815626154 0.346307578987396
2 67746606 1.61385865669564 0.972413580555103
2 67806626 0.680638778435696 0.30443070002324
2 67831763 0.318045347255959 0.12467792600216
2 67862732 0.314393763635386 0.123077008212161
2 67891720 1.77125589386683 1.11623549123433
2 67911415 1.60943622166512 0.968506744094024
2 67934224 -0.587652071885517 0.254327409191181
2 67984420 0.661039942311996 0.293635002276142
2 68006527 1.35264742185109 0.754072248987387
2 68029471 0.304188095852567 0.118624135621559
2 68064489 0.333130985837438 0.131334752043005
2 68100252 0.418441517805538 0.170294715092036
2 68142856 1.56380921578701 0.92862479569607
2 68187364 0.621459317845429 0.272216895502752
2 68235119 2.16943815867312 1.52216369519472
2 68259277 0.56165397978582 0.240822017431603
2 68284171 0.17980656465603 0.0668649322304204
2 68327378 0.780054801182634 0.361152852853902
2 68364601 1.69143863763488 1.04213873157031
2 68390067 0.134036563381404 0.0489668553815963
2 68418835 0.0922684830680673 0.0331617349308237
2 68447424 2.15717933016772 1.50875467984576
2 68479899 0.207240753235817 0.0778862840976034
2 68528555 0.692621034988522 0.311093288268067
2 68557177 0.689746825554333 0.309490797207428
2 68705351 0.538544078966677 0.228999703998324
2 68735108 1.16053230998234 0.609361326147065
2 68775905 1.22453565077453 0.656098843100097
2 68815565 0.559817601964919 0.239876305202329
2 68849965 -0.149452228988513 0.0549270877995492
2 68905606 0.674416764713184 0.300989706040427
2 68934545 0.530293954816617 0.224820684061602
2 69010395 -0.634742414745855 0.279347596704926
2 69015583 1.88950251204102 1.23044155998689
2 69048131 0.14188275334513 0.0519918711951428
2 69075775 0.279648513964164 0.108046185735534
2 69123936 0.0371723451899236 0.0130726690141537
2 69147911 1.99131386004781 1.33304801073545
2 69173830 1.52599988700584 0.896162451094431
2 69243243 -0.625241525956621 0.274241417123024
2 69278708 -1.64055249257574 0.996150399260752
2 69315233 -0.306649007785635 0.119694974644915
2 69345542 2.69796720766624 2.15636668123938
2 69410347 0.96550521478984 0.475874243405887
2 69443638 0.462822291595223 0.191457015656082
2 69508408 0.876945197671694 0.419626614885012
2 69536296 1.21597545258981 0.649763085041431
2 69568709 1.24882315855811 0.674218091449584
2 69593383 0.331186158939472 0.130472664847513
2 69645000 0.0314720974761899 0.0110430283038665
2 69689953 -0.468604556168684 0.194259754569693
2 69737346 0.629598113432531 0.276579172905513
2 69760797 -0.308445491612104 0.120477854373764
2 69829904 1.47541212982952 0.853556358624354
2 69865742 1.70611392933076 1.05558213330893
2 69934941 1.48003793956746 0.857413074927283
2 69961913 -0.00154682944248543 0.000536333307587709
2 70007710 0.520419055019259 0.219847267061674
2 70027123 -0.337011680198587 0.13305840622007
2 70048043 0.666008763604696 0.296360037192305
2 70078079 0.94270422407334 0.46113455728074
2 70099860 2.00473725922482 1.34687297303043
2 70123248 0.672103915680012 0.299713870053324
2 70202340 1.09053531916521 0.559914018387863
2 70227695 -1.18101353401526 0.62415841322131
2 70253476 1.22213662450484 0.654320576598042
2 70283948 0.373631586155264 0.149550785128925
2 70312322 0.917209850444951 0.444866011835447
2 70333642 1.52540388415175 0.895654977565839
2 70355767 0.776844111682147 0.359269439022656
2 70383396 1.30053440492371 0.713503398380084
2 70413684 1.05268679601182 0.533897051693656
2 70531579 1.13831923557506 0.593481611957558
2 70563404 -0.545173395888036 0.232373519404887
2 70618664 -0.494654384168357 0.207017437381645
2 70662794 1.04462119233684 0.528417759535766
2 70691291 -0.309639339635651 0.120998656196263
2 70804514 0.879818238126227 0.42140916910484
2 70831470 0.724801153037877 0.32922178674539
2 70902065 0.255525963572592 0.097824680628149
2 70921580 -0.562351795439498 0.241181668659119
2 70942678 -1.98094373984926 1.32241509854874
2 70967164 0.080035026948603 0.0286270036604923
2 70982030 -0.611627159513609 0.266975793124054
2 71029762 -0.273961661681836 0.105620745208942
2 71059849 -1.38789086401672 0.782068094384157
2 71090112 1.86363367877 1.20500221978723
2 71118725 2.45143649129267 1.84683388330778
2 71179408 -1.00752630479857 0.503510507769872
2 71201442 3.42874845330783 3.21726139997815
2 71225512 -0.442916949995326 0.181889092951712
2 71249831 0.951079636347312 0.466527971218365
2 71276391 -0.594941800472242 0.258153475615456
2 71310726 -0.665048402439127 0.295832716702705
2 71369607 1.17388941391158 0.618994503178775
2 71391836 1.80010871986956 1.14361268149271
2 71417880 -0.0828686058724292 0.0296735755974211
2 71463335 3.00395375925342 2.57430959038375
2 71483652 0.140419789116714 0.0514264907026624
2 71542258 0.89539166028659 0.431120651447338
2 71576128 1.4893348681114 0.865188144072914
2 71614478 -0.415350707912008 0.168843857111425
2 71675868 -0.963372610216545 0.47448800545602
2 71707982 -0.858442730904567 0.408214349455532
2 71743518 -0.56357011465259 0.241809961089275
2 71802499 -1.6221746817193 0.979779839854806
2 71848689 -1.49486947167185 0.869831902984163
2 71932044 -0.218354232416428 0.0824140865304775
2 71992657 1.66117934362492 1.01467489009802
2 72054509 0.091303582343051 0.0328025155941407
2 72091937 0.0351224147628541 0.0123417204282506
2 72121958 1.1765840266525 0.620945563653292
2 72156027 1.08779998483302 0.55801687068613
2 72198967 0.297934462414898 0.115911188445478
2 72241519 0.297934462414898 0.115911188445478
2 72286387 0.907958862469471 0.439017996343009
2 72363644 0.713698906106821 0.322928596964253
2 72403784 0.977666202703399 0.483809233477121
2 72429018 -0.851849032701283 0.40417554919521
2 72525749 0.617353215775333 0.270024280171707
2 72550333 0.566813517529883 0.243484928700381
2 72585978 -0.369699565512161 0.147760181759529
2 72614794 0.571911880350216 0.246124694952193
2 72649572 -0.263939422041292 0.101369914087517
2 72719611 0.943215944685631 0.461463389698801
2 72758563 1.59317030559957 0.954199986771826
2 72789550 0.331423061083883 0.13057761518165
2 72818165 -0.148231215258034 0.0544524918656151
2 72849665 0.324750342836988 0.127628073554131
2 72874513 0.344903781882748 0.136577973010388
2 72897012 1.11187125406118 0.574802537339458
2 72959884 0.0512890413831267 0.018138282378342
2 72960665 1.82880654611805 1.17115589605787
2 72986221 -0.268443139105277 0.10327639016004
2 73009761 0.349896548622435 0.138814396967257
2 73032753 1.21685497478516 0.650412846167619
2 73071176 0.662288741259874 0.294319113785553
2 73107363 0.125479572665694 0.0456880592444297
2 73134531 0.984157494646251 0.488065754276937
2 73178899 0.151618359281767 0.0557701054114474
2 73242201 0.434805540717238 0.178025837937667
2 73271643 -1.61652943835298 0.974776519536157
2 73298999 -0.575262679015765 0.247864196298613
2 73341832 -0.47589782833167 0.197809941725994
2 73371771 -1.19453750208628 0.634011030904225
2 73403948 -0.603365010726963 0.262595914205683
2 73444593 -0.0515084325748959 0.0182174500292709
2 73476758 -0.305532594907955 0.119208952270608
2 73537547 0.342106881688822 0.135328485815609
2 73561079 0.250517950981731 0.0957244754520203
2 73581437 -0.0973480784171446 0.0350571759975896
2 73616916 -0.247764486728377 0.0945729497114164
2 73644015 1.57152923318112 0.935318295862046
2 73685188 -0.187544569550829 0.0699512002881678
2 73718403 0.929277608319042 0.452538842364403
2 73748591 1.35119336294656 0.752926925156606
2 73778121 0.153357306438886 0.0564478568008603
2 73813386 0.290186419810291 0.112566343301794
2 73953318 -0.0227063106365179 0.00793957711256006
2 73993756 0.849659160692214 0.402837469320824
2 74025728 1.84273699587772 1.18463865825822
2 74055677 0.0442301484887234 0.0155982899358484
2 74146426 0.0632422835852633 0.0224713796835662
2 74256192 0.589539002303441 0.255316127049277
2 74282897 0.517917688863158 0.218592415675119
2 74315021 1.85956351235332 1.20102285437642
2 74346820 0.443899703755597 0.182358553769623
2 74402481 0.915866492076502 0.444014983871499
2 74408779 0.915866492076502 0.444014983871499
2 74427170 3.03669180027088 2.62125719683872
2 74453607 -0.0637955052638738 0.0226729003451993
2 74474706 -0.0694699440845256 0.0247449067139099
2 74496631 2.29895913004426 1.66741491065073
2 74528579 2.18311600048062 1.53719382904558
2 74551078 0.148852559469479 0.0546939481704474
2 74577372 2.23851821864652 1.5988187178738
2 74610162 -0.267743876744807 0.10297998522725
2 74652858 0.29929844508984 0.116501901134609
2 74675164 2.17795664503245 1.53151583426796
2 74698446 2.77273748118326 2.25502720546394
2 74727929 -0.464122982193617 0.192086558623064
2 74759612 -1.33036640417789 0.736606403868775
2 74779489 1.82447242752135 1.16697610825511
2 74803260 -1.31687166314545 0.726115642833611
2 74825711 -1.23021719016713 0.660318484653342
2 74848124 -2.15333201686598 1.50455843082175
2 74891413 -2.02684395698718 1.36979214070317
2 74925758 -0.208397294602755 0.07835577611503
2 74954428 0.495074122957523 0.207224760267737
2 74978859 0.639224925483715 0.281766926612173
2 75037792 -0.667591483101563 0.297229747447806
2 75109396 1.87100364984262 1.21222383712683
2 75172229 1.89165747609859 1.23257226484344
2 75192982 0.114590349507822 0.0415460997533545
2 75196070 -1.81438808986574 1.15727846931877
2 75219252 -0.694850503611424 0.312338189728775
2 75262836 1.25686831395246 0.68026675191539
2 75325550 -0.122337734715797 0.0444894912486809
2 75353029 -0.717702362516835 0.325193194200204
2 75390626 -0.640924716382344 0.282686067211703
2 75415033 0.36857456657155 0.147248744988225
2 75441930 1.13686880468755 0.592450815507087
2 75522867 1.05716688147631 0.536950402874983
2 75542850 -0.047727909209186 0.0168551350014493
2 75562759 0.638557540025829 0.281406304698403
2 75590012 1.05865189837025 0.53796405218399
2 75614042 0.0353000665711574 0.012405019617625
2 75637059 1.47684458853612 0.854749811910986
2 75709642 1.50667194826605 0.879772440645392
2 75767518 -1.40708744559602 0.79750770412223
2 75820265 -1.24970384845119 0.67487909391975
2 75902839 -0.483179790359649 0.201371391825026
2 75932749 -1.91136100554852 1.25213623105557
2 75970853 -1.5193889039927 0.890540813429263
2 76001593 -0.578947998082971 0.249781543692685
2 76038473 -0.872001636606433 0.416566016970029
2 76082688 1.55712235315872 0.922844973566456
2 76147745 0.701425862312922 0.316019343768017
2 76212003 -0.346620494028393 0.137346083167855
2 76274468 -1.68476014729217 1.03604765933241
2 76309392 0.187535733306765 0.0699476659821004
2 76313841 0.87705455078317 0.419694410536326
2 76317717 -0.630962171343167 0.277312403355205
2 76338601 3.57773672135768 3.46019363424253
2 76371056 -1.24881806020317 0.674214265687082
2 76421302 -2.08366612605868 1.42956742820632
2 76447994 1.06834595409036 0.544600075597485
2 76486842 -2.63492141967475 2.07491097495602
2 76523857 -1.11027856502819 0.573685587240418
2 76531774 -0.0889527501441919 0.0319284431993719
2 76593497 -0.209872568843078 0.0789552290660692
2 76664537 -0.770629098410787 0.355633495117409
2 76688505 -0.295073731428358 0.114674092676676
2 76787231 -1.30964402937727 0.720524045578853
2 76851619 -1.65944671355027 1.01311272381573
2 76866835 2.92236613262839 2.45919154407291
2 76880157 -0.980044622224753 0.485367132953099
2 76939730 -0.116029833493092 0.0420916851746864
2 76967392 0.425323970239967 0.173536112871637
2 76997233 1.29856967746892 0.7119931484701
2 77031253 1.76677294743679 1.11201010323387
2 77060485 -0.655678649368509 0.290703821773333
2 77092716 -0.655678649368509 0.290703821773333
2 77142116 0.477922800538228 0.198798628800481
2 77218071 1.77555115850634 1.12029111199728
2 77255225 1.28200958923982 0.699319138489949
2 77294815 1.31542215921655 0.724992729751118
2 77317628 0.582260473394615 0.251508658045837
2 77343282 2.17482767476774 1.52807737146357
2 77380636 1.07797227687917 0.551222393201791
2 77427283 0.636071127741473 0.280064053328231
2 77493573 1.82650640686452 1.16893677223116
2 77546203 0.152628293591075 0.056163618528913
2 77566076 1.26888867544582 0.689347524098846
2 77653534 0.151323745790348 0.0556553673193789
2 77679550 1.74345547517974 1.09015479437449
2 77705355 2.82082280717849 2.31965856586285
2 77776020 -1.40294637754449 0.794165690109502
2 77834779 0.292377824014514 0.113510537269015
2 77857389 1.78228930133493 1.12666738421282
2 77880564 2.02754421873383 1.37052121434387
2 77908560 -0.508331091180119 0.213801612565622
2 77967355 0.883926601024458 0.423963066298887
2 78002279 1.43940478593551 0.823804901479089
2 78030556 -0.359784093378109 0.143265915396085
2 78058071 0.219567907767357 0.0829107684907442
2 78090120 0.73402241216364 0.33447990949284
2 78122065 1.09870312676872 0.565594660540292
2 78151092 0.0488006285996496 0.0172412821621715
2 78178716 1.19625999676317 0.635270606633995
2 78218094 -0.137995447689017 0.0504909371832878
2 78245555 0.957946122868482 0.470967768257249
2 78325786 -0.60155153427574 0.261637533628436
2 78350866 1.07179892297182 0.546971760055341
2 78374174 -1.42748752700402 0.814063057791209
2 78409562 -0.20707048903968 0.077817199551524
2 78437295 0.769642053417346 0.355057240112042
2 78488714 0.697910827965845 0.314049704758951
2 78600196 0.0383773846927867 0.0135029018389095
2 78648945 0.418677857190751 0.170405777788452
2 78688842 0.356720891252722 0.141883607693628
2 78721287 -1.22393493377413 0.655653370995177
2 78749287 -1.22393493377413 0.655653370995177
2 78780501 -1.2817170940595 0.699096171732048
2 78812574 1.80389603778272 1.14722972234348
2 78841428 0.397613899538048 0.160575495966244
2 78866267 0.400888227290038 0.162094530242895
2 78890990 0.178613890458922 0.0663907993778251
2 78980339 1.44028758097669 0.824528621612601
2 79010361 1.30762977364852 0.718969103939467
2 79043815 1.30501574913368 0.716953349094513
2 79080106 0.614702250122918 0.268611609577265
2 79105271 -0.305849201089646 0.119346746130787
2 79133510 0.737994287963266 0.336753465369666
2 79219640 -0.314090283386676 0.122944139566473
2 79279545 0.446534493854303 0.183618686271169
2 79300460 -0.132151906541582 0.0482428949056368
2 79353307 1.01035878492853 0.50539543928669
2 79381353 -0.997307605715345 0.496733477912853
2 79436956 1.55030818937568 0.916972200700825
2 79466906 -0.080844467024787 0.0289257347080811
2 79497142 1.61887270960008 0.976851891512465
2 79520399 2.43049795749938 1.82165363877872
2 79578516 0.0941859124948556 0.0338763553100965
2 79617924 0.867161642939184 0.413577612977526
2 79684750 1.68281023736185 1.03427241730924
2 79716345 1.68281023736185 1.03427241730924
2 79742568 0.939221968417069 0.4588992524804
2 79766219 2.32477528295658 1.69715023428783
2 79843428 1.09218027306091 0.561056179301281
2 79872692 2.4755347296875 1.8760281378619
2 79909700 0.141209135499924 0.0517314663799409
2 79939243 1.49213562358871 0.867536679626682
2 79969991 1.25530581596615 0.679090183687756
2 80038461 -0.210869087679517 0.0793605114051094
2 80062986 1.79577731523661 1.13948268237861
2 80086991 -0.995247091312805 0.495371347348176
2 80117074 0.576529400347968 0.248522733967397
2 80141834 0.403875332776833 0.163483219061563
2 80182258 -0.635258984620087 0.27962606828611
2 80212782 0.0701322745660697 0.0249873483720169
2 80217172 -0.279258977275063 0.107879738067301
2 80235616 -1.21024527013322 0.64553659964659
2 80258588 -0.709743959236561 0.320696661319007
2 80296938 -0.640903103244188 0.282674374245027
2 80448267 -0.205574555592273 0.0772105935110603
2 80474911 -1.30457561549477 0.716614191687771
2 80535279 -1.26931785966246 0.689672713110733
2 80562399 -1.29854480317063 0.711974037001035
2 80636879 0.843968091855625 0.399367667874382
2 80710262 0.731574258549428 0.333081170427236
2 80772076 1.16733633215019 0.614260470751461
2 80793789 0.200705556025423 0.0752407658470645
2 80843183 -0.503056321888422 0.21117808017284
2 80914823 -0.792473172293404 0.36847016340872
2 81009776 1.7214569821114 1.06972389873003
2 81033296 0.0974190280104479 0.0350837028300385
2 81055764 -0.974166618451369 0.481520520302449
2 81078934 1.10990372331849 0.573422841649882
2 81100979 -0.581001041519078 0.25085157626084
2 81126177 2.35689068375469 1.73450598337965
2 81145582 1.06858546976403 0.544764452639781
2 81180817 -0.358975126210877 0.142900578847148
2 81210382 -0.79825309249802 0.371893572873186
2 81241026 -1.16602846206276 0.613317477928591
2 81272240 0.557738433301892 0.238806868683459
2 81293122 -0.055147018278049 0.0195324143693773
2 81313414 -0.543882383106246 0.231715387656071
2 81336463 0.382688143307705 0.153693198765201
2 81400844 0.33185375882505 0.130768463030763
2 81446367 0.101069654902548 0.0364505493486425
2 81466124 0.187903623680348 0.0700948335322788
2 81513260 -0.856050506183183 0.406747344490518
2 81615061 0.767072072371698 0.353558369800553
2 81647899 -0.741463561454006 0.338743626547828
2 81680445 -0.476009360402428 0.197864363228741
2 81721433 -0.115338613148132 0.0418296283465308
2 81750452 -0.556382081021968 0.238109967933621
2 81797367 1.35690197901313 0.757427869155118
2 81886937 -1.35431215785628 0.755384461906073
2 82007839 1.25444299724503 0.678440853587889
2 82031205 -0.00553444231180923 0.00192201456098945
2 82082865 0.820463907018864 0.385153704036458
2 82142067 0.689133420832055 0.309149151984418
2 82171439 0.689133420832055 0.309149151984418
2 82201825 0.811002135618629 0.379484551655065
2 82232107 0.614058683715962 0.268269005202627
2 82365868 -0.776346641599119 0.35897792903992
2 82444301 -0.776346641599119 0.35897792903992
2 82486756 -1.19276021220026 0.632712496675028
2 82514041 -1.34814452537985 0.750527932594252
2 82602031 -0.316830528051844 0.124144878233005
2 82641900 -1.16974521902782 0.615998905372156
2 82717823 -0.913475759388241 0.442501968995882
2 82746490 -0.133060165346594 0.0485916598654614
2 82809709 1.00863162463438 0.504245732897771
2 82974554 -1.46976474591469 0.84885860426911
2 83017717 -2.13534245618961 1.4850135613786
2 83049783 0.530631369057253 0.224991170761363
2 83084741 -1.79083394204638 1.13477785929668
2 83119218 -1.82625467262448 1.16869402660226
2 83149462 -0.359028441296522 0.142924650209294
2 83179542 -2.33865577520966 1.71324596524148
2 83208719 -2.36388383426171 1.74269392227886
2 83283231 -1.65525883547917 1.00934151385156
2 83314418 -2.33401757196502 1.70785912432735
2 83344475 -2.60372092652896 2.03518518618724
2 83387559 -2.60372092652896 2.03518518618724
2 83536887 -0.371845988098344 0.148737050677695
2 83600740 -0.490699781735043 0.205066872171662
2 83622772 2.12738932200286 1.47641286494188
2 83660656 0.0118631336426841 0.00413025723946647
2 83727845 -0.938675413334713 0.458548791266962
2 83775902 -2.12554912668587 1.4744263316887
2 83797960 -2.64249797440059 2.08461621989221
2 83825694 -1.13512603092212 0.591213242260109
2 83826500 -1.13512603092212 0.591213242260109
2 83853926 -1.00734588486599 0.503390538308922
2 83876366 -0.0895630582795602 0.0321552130646775
2 83898498 -0.293856627119777 0.114148517741208
2 83920426 2.86615563384563 2.3814395012578
2 83946980 -1.8434202212297 1.18530182492165
2 83970007 -0.192052949587983 0.0717574430774147
2 83989426 2.2569773011823 1.61961700782559
2 84019292 -1.92487351508226 1.26563881305715
2 84052008 -1.7521984811673 1.09832548572304
2 84079993 2.85031478176515 2.35975734086402
2 84106744 -0.511532100133907 0.215398027760072
2 84107856 -0.511532100133907 0.215398027760072
2 84176233 -1.13794224526843 0.593213619657965
2 84205506 -1.40008311442608 0.791858585284901
2 84238490 -2.21325669132833 1.57057148504015
2 84278865 -0.833306176280948 0.392896764902259
2 84320293 -1.95550014654918 1.29650170549227
2 84356777 0.0965802446781948 0.0347701880894227
2 84419540 -1.53388418330092 0.902888007919448
2 84446551 -2.8986451651001 2.42622501601871
2 84484326 -0.0278515181726001 0.00975859427712981
2 84565424 0.299856652272687 0.116743811450704
2 84629048 -1.99233111243209 1.33409326775455
2 84663729 -1.69989802279432 1.04987812196257
2 84717976 -1.16848235447551 0.615087269424105
2 84745937 -0.0994222902969589 0.0358332813450288
2 84801087 -1.78002292879484 1.12452080859489
2 84830106 -0.40185532415465 0.162543824867854
2 84907907 -1.59233534868149 0.953468258154207
2 84945339 -0.986059763992068 0.489315894996336
2 84981809 -2.83890866925221 2.34420762299902
2 85022596 0.207491107031122 0.0779878804614246
2 85062241 -0.0810264219722258 0.0289929124081516
2 85089254 -0.797931903431634 0.371703039464312
2 85118334 -0.783338088272684 0.363082432747335
2 85160865 -0.73577735474322 0.335483814478629
2 85181344 0.00754543374892527 0.00262249730678317
2 85202187 1.10584934656327 0.570584093946846
2 85231118 -1.09711059122953 0.56448521965197
2 85268066 -0.73044284635794 0.332435418458936
2 85291143 -0.246516401668071 0.0940517335893069
2 85313734 0.363066065735318 0.14475014610393
2 85337048 0.363066065735318 0.14475014610393
2 85359870 0.44184156083306 0.181375727296869
2 85389671 0.817003065016986 0.383076583575812
2 85457871 0.290898897667418 0.112873164236342
2 85485636 0.874446780269768 0.418078782714566
2 85569095 -0.852178699145878 0.404377126794759
2 85591578 -0.25784144284653 0.098798255778931
2 85613087 0.419009691958408 0.170561745914331
2 85666650 1.6698923262806 1.02254771295175
2 85698524 0.166924592690325 0.0617658710690094
2 85739330 0.413939021995796 0.168182187482044
2 85779950 0.39765339402131 0.160593798522868
2 85808374 0.271987398244276 0.104780996265329
2 85838845 0.923539301922468 0.448884111753371
2 85870351 0.92674929091959 0.450927159636041
2 85898956 0.811562356943722 0.379819373843556
2 85923689 0.664987184811927 0.295799113265512
2 85957572 2.24433877969879 1.60536251892842
2 85984426 -0.133802673017287 0.0488769544511567
2 86012453 0.305686307713083 0.119275847614318
2 86115908 1.38342713886794 0.77849725879505
2 86137787 0.326465046267247 0.128384728119513
2 86162334 1.08288812603405 0.554616762600353
2 86189666 -0.657919283691889 0.291927696267
2 86217005 0.790846173755912 0.36750853084136
2 86292828 -0.812584834312513 0.38043074142709
2 86325284 0.28099412589828 0.108621512463771
2 86349322 0.28099412589828 0.108621512463771
2 86374439 1.17679785103788 0.621100496044303
2 86427916 -0.823718531132781 0.387110752257786
2 86488365 -1.16613331376549 0.613393055047134
2 86550307 -0.949247372077577 0.465346001140232
2 86643608 0.214814771939517 0.0809680942080478
2 86681251 0.462334815742458 0.191221211392376
2 86770404 -0.551376311060101 0.23554309750653
2 86797706 -0.416041866498868 0.169168035625819
2 86829107 2.27756766017985 1.6429737564766
2 86854362 2.36916601399481 1.74889130989762
2 86906568 -1.21850217540639 0.651630487205935
2 86934296 -0.127315392351583 0.0463897147876087
2 86951167 1.74487980445882 1.09148391962401
2 86961197 -0.571632422554921 0.24597978362809
2 86991069 -0.501083175811887 0.210198962685911
2 87023668 -1.38514756991879 0.77987268648569
2 87087335 -1.33966992129085 0.743877398363159
2 87125941 -1.02284949461035 0.513740988436322
2 87161325 -0.400351896955035 0.16184548664923
2 87178416 -1.28247722632109 0.699675678667957
2 87193425 1.4005468852511 0.792232070124518
2 87198649 -0.530808638140846 0.225080754840507
2 87222395 0.847668622603278 0.401622602434046
2 87241952 0.379232249000189 0.152109505657377
2 87306060 1.66554963426912 1.01862021168798
2 87338533 1.05377548334328 0.534638386995425
2 87366949 2.09027859382938 1.43660458311762
2 87394976 1.30961944185398 0.720505055935285
2 87423129 0.859279928596683 0.408728211513384
2 87447502 0.0470241195575228 0.0166019672400073
2 87486385 1.77014448802584 1.1151872302656
2 87511925 -0.708400820355933 0.319939853871791
2 87537728 1.50566727685608 0.878924260659167
2 87593613 1.24612422352081 0.672194139942586
2 87641101 -0.75059840909501 0.344003069547073
2 87681868 0.301041378304319 0.117257548797826
2 87721537 -0.0990881335306101 0.0357081672882799
2 87754244 0.341396257656976 0.135011403029475
2 87863939 -1.78432457856154 1.12859673727814
2 87901197 -1.2597203239008 0.682416593702516
2 87949018 -2.74700208732016 2.22081670543601
2 88027622 -0.910975134135486 0.440921506318522
2 88066902 -2.90414838409289 2.4338530175996
2 88107016 -2.09712871854499 1.4439124997153
2 88132446 -3.08016300007384 2.6842660929585
2 88166431 -0.924312289557138 0.449375767939371
2 88251428 -2.55592316519705 1.9750773792882
2 88285450 -2.95838889777107 2.50968790702256
2 88315006 -2.46601923265192 1.86447300956761
2 88410376 0.613215459495015 0.267820316446444
2 88442865 -0.134169848886401 0.049018093675943
2 88497489 0.0303331382285547 0.0106385772679732
2 88521392 1.65039036077715 1.0049656819425
2 88574471 1.69118660703932 1.04190856446001
2 88606740 -0.155955598227115 0.0574621726892168
2 88628752 0.0209960211247849 0.00733656184940942
2 88650480 1.19472762674896 0.634150007708621
2 88691012 -0.234494137470284 0.0890548564119747
2 88780201 -0.204473297475146 0.0767644513829758
2 88820436 1.08646032835708 0.557088685514808
2 88849574 0.137842429299904 0.0504319443923251
2 89021364 -0.257046697363878 0.0984639133149293
2 89062876 -0.325341494815831 0.127888832551403
2 89103649 0.777682985744075 0.359761194710898
2 89136736 -0.0495593181154158 0.0175145831258502
2 89169814 -0.837050824828486 0.395165065243881
2 89239585 0.177283541265741 0.0658624265818224
2 89271261 0.0879035748512626 0.031538852976026
2 89299117 0.903689879097649 0.436329258028171
2 89329896 0.901688675481216 0.435070988643568
2 89353896 -0.161110990172209 0.0594805345728688
2 89410476 -0.645463584281447 0.285145036669709
2 89460129 -0.0523726854790741 0.0185294487565442
2 89558531 0.125795833928216 0.0458088659941026
2 89635190 0.463092495377142 0.191587752232317
2 89665095 1.50946683682111 0.882133949277528
2 89698606 0.206176987048374 0.0774548021086218
2 89733355 -0.543377472872643 0.231458140242804
2 89764049 -0.384782001494213 0.154654522897301
2 89800301 -0.103934227819746 0.0375257528204088
2 89828159 -0.395455025366429 0.159575765272491
2 89881606 -0.2076060446851 0.0780345296379659
2 89942164 -1.06467525320341 0.542083433048437
2 89969585 -1.04506247998651 0.528716955033687
2 89994887 -0.706084484884979 0.318636092101261
2 90019869 -0.81332241498837 0.380871980558319
2 90087376 -0.462557405176413 0.19132887418249
2 90107280 -0.157610804155785 0.0581093516485866
2 90273292 -0.826141320668853 0.388569934151906
2 90311463 -0.153762415002726 0.0566058732097342
2 90353284 -0.564040416238912 0.242052625520033
2 90406643 -1.32596940598716 0.733180941271422
2 90433256 -0.568467874522923 0.244340582236246
2 90464754 -0.0485424522853822 0.0171483168006407
2 90502396 -0.360037566799838 0.143380427561382
2 90531676 0.775534042093567 0.358501936571875
2 90595174 0.0348223722237331 0.012234832196525
2 90626454 0.528926936820938 0.224130337734661
2 90648515 -0.0171130448033177 0.00597052201311954
2 90674692 1.24875168267172 0.674164457400606
2 90808712 0.977429194982188 0.483654097425183
2 90828828 1.3737531729462 0.770783352355067
2 90855042 0.482009688725344 0.200797989420784
2 90875832 1.25363126537399 0.677830214300103
2 90895476 0.281747013845792 0.108943653361708
2 90924645 1.4272352186269 0.813857369748781
2 90956333 0.440519034810654 0.18074488139141
2 90996344 0.427778623301265 0.174695747375344
2 91027956 -0.716942577906016 0.324763005005156
2 91063020 -0.173821340437186 0.0644897755150139
2 91129204 1.13511462561896 0.591205146705988
2 91152544 -0.661342420812318 0.293800657688738
2 91187574 -0.192946048260982 0.0721159634782889
2 91271660 -0.633057136687962 0.278439706274896
2 91297539 -1.3104963922413 0.721182484962745
2 91327080 -1.3104963922413 0.721182484962745
2 91392451 0.640305149313883 0.282350934613875
2 91431449 -0.750121541010966 0.343727820728776
2 91459871 -0.704481743284548 0.317735021065998
2 91493410 -1.17964370256442 0.623164088064855
2 91521089 -1.15485747898535 0.605287830298164
2 91574679 -1.47264343069839 0.851251759106979
2 91604002 -1.52170087442474 0.892504953891503
2 91665720 -0.14221709053581 0.0521211668532266
2 91752538 -0.837683331235888 0.395548671839046
2 91791333 -0.858970810098976 0.408538450453627
2 91827922 -0.826403408522739 0.388727901784982
2 91878225 -0.844439751493427 0.399654817177719
2 91942540 -1.45399320904126 0.835801289679274
2 91998623 -1.00171614015506 0.49965275694749
2 92030995 -1.00908327428162 0.504546278949446
2 92061352 2.3430662999987 1.71837621085494
2 92088732 -1.19582429387633 0.634951898406245
2 92122644 -1.19582429387633 0.634951898406245
2 92159534 -1.49651557447028 0.871215232105528
2 92201033 -0.849920598607741 0.402997130347216
2 92237734 -0.258462982365208 0.0990598637168009
2 92335387 -1.05847349480189 0.53784223582086
2 92391964 -0.885331866341417 0.424837950258551
2 92413773 0.64216523966861 0.283357461351008
2 92440691 -0.425245002657744 0.173498838018399
2 92452355 -0.381938015929639 0.153349132906777
2 92477924 0.763461217317108 0.351456176820422
2 92503171 -0.488597232087503 0.204031831202791
2 92532328 0.395007580399192 0.159368743435225
2 92560811 -0.219999548508924 0.0830875173691314
2 92607326 -0.518625028831376 0.218947061958664
2 92635623 -0.793819148046789 0.369266371592135
2 92679956 -0.818170976313642 0.383777085376158
2 92688205 1.12288066117682 0.58254793456682
2 92709827 0.460608642522606 0.190386820006278
2 92779827 -0.561004602290237 0.240487471858972
2 92806809 0.442889100173914 0.181875793523888
2 92835807 0.837419125153465 0.395388417919301
2 92860095 2.84887813619907 2.357795916734
2 92885272 -0.470746889472382 0.195300848434875
2 92918648 0.316613825941099 0.124049839159532
2 92943206 0.701293300636749 0.315944989028796
2 92965375 1.17669542054647 0.62102627515719
2 92987823 1.2170040978905 0.650523040715078
2 93009783 -0.817328917419175 0.383271980300628
2 93048339 -0.299934290961681 0.116777465208822
2 93090590 0.983034594608228 0.487328391918156
2 93120405 0.833779861028212 0.393183434258747
2 93196647 1.0800378372253 0.552647616760091
2 93218924 0.335997665255803 0.132607576094138
2 93266720 0.59314485283326 0.257208735762283
2 93288530 -0.0139845165256583 0.00487294904609072
2 93310404 -0.882831541765324 0.423281776865334
2 93362867 0.403459269601875 0.163289627459336
2 93395948 0.37411649668289 0.149771938776817
2 93464158 -0.0292460053611645 0.0102528680790981
2 93495526 0.0217378824265744 0.00759802785399326
2 93523584 1.01561364372199 0.508899794915703
2 93546136 1.18284917652832 0.625491907353214
2 93570299 0.0986994547389566 0.0355626793668998
2 93597394 -0.403742948104614 0.163421615464841
2 93621574 1.28393366024796 0.700786612121303
2 93651492 0.179116357826039 0.0665904983094307
2 93693066 0.187529550728799 0.0699451930985645
2 93736327 0.636795830994368 0.28045506449368
2 93772116 -0.638389618966645 0.281315591446659
2 93815010 0.00846914618418246 0.00294462701338595
2 93847176 -0.596918492730506 0.259193924838739
2 93868790 -0.694875332050006 0.312352062803752
2 93890897 0.332571169287347 0.131086482751584
2 93915911 -0.501026083300357 0.210170650574025
2 93942456 1.23646726217627 0.664973744779674
2 93974622 -0.417236376991616 0.169728655444128
2 94089777 -0.0847765570098247 0.0303795555161799
2 94146694 0.330667874656308 0.130243118748933
2 94176514 1.0014381622495 0.499468483594158
2 94204699 0.49736607460838 0.208357817379447
2 94234051 0.147676792225784 0.054237135852104
2 94275091 -0.889275847159787 0.427296982392732
2 94305731 -0.621260719258037 0.272110719509921
2 94363574 -0.749802625051412 0.343543784446466
2 94386304 -0.63966567942796 0.282005168005659
2 94427446 -0.0628987323390169 0.0223462786381269
2 94467249 -1.58103904832632 0.943594074954282
2 94494984 -0.717634598763432 0.325154818654009
2 94522304 0.073579707534296 0.0262512636085981
2 94552414 -0.542927194235239 0.231228796127541
2 94576460 -1.07267470324964 0.547573958960664
2 94605134 -0.952225279364324 0.467267599769259
2 94627513 -0.154294529116485 0.0568135017549493
2 94649295 -0.933355869541107 0.455143177583401
2 94676779 -1.01255466296077 0.506858654120095
2 94712630 -0.349934561552577 0.138831453507482
2 94749472 -0.687684767547591 0.308342795459668
2 94771243 -1.12566300391154 0.584512169338489
2 94873678 -0.0494354961245841 0.0174699679693255
2 94915100 1.55343353771261 0.919663635624456
2 94949177 1.89516223330825 1.23604135423311
2 94974385 0.670927078352696 0.299065367780956
2 94996736 1.67186819117129 1.02433701337345
2 95019618 -0.281374162084407 0.108784098589153
2 95070781 0.914614551809945 0.443222427919216
2 95100732 -0.914559592385194 0.443187647521649
2 95197113 -0.525566836902717 0.222436020549034
2 95257403 -0.519069195965385 0.219169840160425
2 95380017 1.18191221306528 0.624811104419276
2 95405239 1.12610283026373 0.584822921840274
2 95429351 0.667435831408443 0.297144179736691
2 95490193 0.452928978112614 0.186686018730957
2 95530117 1.4944017120986 0.869438996174954
2 95561391 1.07733149121073 0.550780560111532
2 95595289 1.90805278782535 1.24884108356689
2 95633960 0.384822534735267 0.154673145738574
2 95674976 0.106903388276237 0.03864269013563
2 95702430 -0.288465010422243 0.11182566915517
2 95741805 0.536399098448049 0.227911088819946
2 95795539 0.301885048328792 0.117623651733333
2 95802077 0.121745262953694 0.0442637897516592
2 95832786 0.588116246885008 0.254570521696416
2 95862847 -0.978271411273904 0.484205467865836
2 95941654 -1.13383723698446 0.590298740113417
2 95971491 -0.562180605821591 0.241093423742031
2 96001619 -0.801820161066897 0.37401193943898
2 96037192 1.14034451904067 0.594922194174622
2 96066917 -0.780048782898938 0.361149319247375
2 96099672 -0.663648028744286 0.295064335070564
2 96121705 0.797663291971641 0.37154372243725
2 96144476 -0.609223601152379 0.265699344991003
2 96205208 -0.692310317495666 0.310919918773729
2 96263064 -1.23453708458039 0.663534588858568
2 96288022 1.29554689548713 0.709672316753781
2 96316863 0.279943036553197 0.108172064533166
2 96348829 0.67180054377333 0.299546651788484
2 96419614 -0.0313272137269686 0.0109915591240126
2 96447187 -0.262922364183816 0.100940223390062
2 96704791 -0.391351789155508 0.157679622997774
2 96743074 -1.08107548487061 0.553364153415827
2 96778612 -0.926090170125801 0.450507362718312
2 96798281 -0.324920125668707 0.1277029543982
2 96819008 -1.39136121602518 0.784849290334541
2 96856227 0.926278879314294 0.450627537157873
2 96885089 1.54825697041488 0.915207736913327
2 96920590 -0.746375968854054 0.341568512814482
2 96940475 0.258299381985879 0.0989909925921234
2 96960126 -0.55060238036253 0.235146958250936
2 96982927 -1.21260959269631 0.64727905980793
2 97007141 -1.05619454116088 0.536287117540417
2 97049132 -0.2383311252729 0.0906449681659337
2 97085412 -0.0603334631048313 0.0214132124332414
2 97149145 -0.642114096795382 0.283329771928957
2 97176143 -1.66005837503443 1.01366407884257
2 97203561 -1.91355810887123 1.25432696608116
2 97228235 -0.890408232966133 0.428003996283521
2 97248881 -1.19796604404426 0.636519199745293
2 97268681 -1.1303921980675 0.58785709901427
2 97370140 -1.64643784696598 1.00141965331976
2 97403050 -0.654341833143022 0.289974413607886
2 97437454 -0.397238081624626 0.160401358417877
2 97468698 -0.759386006349106 0.349088885165712
2 97503216 -1.2832096625577 0.70023426806481
2 97534523 -0.815931166668042 0.38243407507451
2 97608668 0.915260746062104 0.443631441810778
2 97643891 0.546400225811691 0.232999427582282
2 97746529 -0.234663476102574 0.0891249408039495
2 97789616 -1.19037508933685 0.630971635950763
2 97828704 0.673358695243953 0.300405825020779
2 97924876 0.177866765143597 0.0660940010001288
2 97980853 -0.772717940117987 0.356854076300615
2 98014788 1.23458384734505 0.663569439748253
2 98038675 0.769956796734857 0.355240957580119
2 98091973 -0.25754000343749 0.0986714206129051
2 98147604 -0.204795844999684 0.0768950849372007
2 98207662 0.246929668228139 0.0942242674698657
2 98234488 -0.96721657916541 0.476987804569095
2 98259446 1.77321550750056 1.11808490711477
2 98284700 -0.214758679919477 0.080945208498724
2 98312925 0.92710316300279 0.451152603972649
2 98337326 0.0646477738063499 0.0229835232057178
2 98370377 0.573659639282017 0.247031557529472
2 98425480 0.80838580656831 0.377922277661589
2 98487246 0.452045191858943 0.186261315527391
2 98516616 0.136829547622727 0.0500416213538427
2 98545975 0.145869535843654 0.0535357570808081
2 98571211 -0.672244522256133 0.299791382520407
2 98596393 -0.0168831676233447 0.0058897822180962
2 98631746 0.192183184001756 0.0718097090388767
2 98670112 0.912912648723209 0.442145880603872
2 98705845 0.800231448737554 0.373067925068985
2 98729948 1.24151860987613 0.668746399862583
2 98762865 0.0866829128154034 0.0310859788655726
2 98803767 -0.294928895675621 0.114611525644491
2 98831813 0.478822536442459 0.199238338265631
2 98857417 0.924209416967093 0.449310324321833
2 98881836 0.564574610900689 0.242328343684147
2 98926976 0.774663982195911 0.357992531412601
2 98987885 0.303129990929061 0.118164276944146
2 99016801 0.348684199424439 0.138270643812187
2 99051387 1.56261389519948 0.927590395223262
2 99144555 1.56261389519948 0.927590395223262
2 99193227 -0.377140647258178 0.151152803210855
2 99233388 1.95913829917064 1.30019181232313
2 99263021 0.0123810972983479 0.00431147994584925
2 99294146 0.662355891491324 0.29435591424456
2 99331538 1.3621041972408 0.761539872973477
2 99382358 0.184147443752956 0.0685941114203106
2 99411400 -0.337100886650288 0.133098082363239
2 99438565 -0.203655749467321 0.0764334772428128
2 99469299 -0.461644294842247 0.190887317274998
2 99581888 -0.244253863750552 0.0931080537305519
2 99610545 -0.00742142901630813 0.00257927067905175
2 99666472 0.550536511993164 0.235113252169929
2 99700467 1.67809174213495 1.02998250064948
2 99726658 0.147218631803228 0.054059238631391
2 99797638 0.0803190778016022 0.028731813963445
2 99829510 -0.527858156080142 0.223591017886751
2 99850241 0.0699272848649894 0.0249122999939426
2 99893674 0.213466093989004 0.0804180873188057
2 99916521 0.949898267696144 0.465765752780119
2 99948536 1.10622867757323 0.570849443537048
2 99983584 0.198032050839885 0.0741621284740479
2 100019838 0.262503795552496 0.100763474868225
2 100046613 -0.72366689171255 0.328576964733467
2 100082933 0.160671776217421 0.0593082787855935
2 100117684 0.56718386136469 0.243676398385801
2 100182908 0.0261770142475623 0.00916578610664363
2 100248910 0.225270091830693 0.0852501586790714
2 100352824 -0.290677322707317 0.112777728941237
2 100386043 0.72985814168819 0.332101866049359
2 100444494 -0.204164018637393 0.0766392205247911
2 100470031 -0.629245940109015 0.276389965680011
2 100498059 -0.835627880463789 0.394302564549454
2 100543263 0.193115417738258 0.0721839806230822
2 100616494 0.40939875621318 0.166058332071764
2 100729939 0.509413992369607 0.214341314619728
2 100768053 -1.09475287135565 0.562844354544758
2 100789091 -0.534928167260057 0.227165417151153
2 100809768 1.31359347426384 0.723577155505363
2 100837148 -0.133485497948731 0.0487550664341242
2 100872850 0.772176564391212 0.35653759161672
2 100925473 0.141129650665677 0.0517007480734438
2 100953044 -1.13276021021083 0.589534955091823
2 100997718 -0.162685487142963 0.0600984997232008
2 101017693 -0.150355966069568 0.0552786399387871
2 101042306 -0.19944020586247 0.074729992527876
2 101095134 0.0293504865690694 0.0102899231421409
2 101124130 -0.484622318528113 0.202078891903293
2 101151106 -1.69946511446176 1.04948140604795
2 101179745 -0.372082843241882 0.14884493397914
2 101201684 -0.315591062804929 0.123601478452718
2 101262609 -0.712972979333716 0.322518538521403
2 101291390 0.179885427872948 0.0668962979993953
2 101329597 -0.253694548572359 0.0970557726222997
2 101356601 3.2731267206885 2.97320215614084
2 101382819 0.568526914818361 0.244371134900749
2 101410243 1.28721076859663 0.703289112793489
2 101445385 -0.682684323747634 0.305564746524321
2 101468399 0.32740882243055 0.128801574577319
2 101494336 -1.76853042174441 1.11366569965576
2 101518489 -0.050675825341026 0.0179170742218789
2 101547804 0.66033391342094 0.29324845535594
2 101585994 2.06041345728544 1.40495559689847
2 101620620 1.6662039856139 1.01921155002358
2 101651293 1.13621841467914 0.591988836610854
2 101673919 1.95686583515486 1.29788630149324
2 101710469 0.993827992831555 0.49443409154553
2 101756106 -0.126829665485947 0.0462039741357293
2 101910911 0.150693274526448 0.0554099130646625
2 102002333 -0.0903052236859803 0.032431119550561
2 102058262 -0.298709854684443 0.116246925763059
2 102089035 1.46062295943945 0.841278935009052
2 102118760 1.28353906557021 0.700485548995795
2 102205899 0.595744567966479 0.258575866502368
2 102244080 -0.233820834645904 0.088776280065793
2 102270423 -0.476976602355518 0.198336488853431
2 102296728 1.95291012329573 1.2938777889298
2 102336282 0.3351808161687 0.132244634175906
2 102385473 1.67746026320058 1.02940901283713
2 102415119 0.49870902927568 0.209022499981127
2 102438173 1.62737736685924 0.984401467434096
2 102504008 -0.990794155374247 0.492432714669689
2 102572639 -1.34848708460583 0.750797308429151
2 102602089 -0.864788867959522 0.412115484031779
2 102654769 0.140991862967766 0.0516475019351468
2 102705826 0.779911193009575 0.36106853731841
2 102731083 -0.280374270897185 0.108356420971242
2 102806260 -0.968473612001301 0.477806384255822
2 102832997 1.00527474049653 0.5020141515445
2 102915356 0.21533194429374 0.0811791458830247
2 102921094 0.254765018415602 0.097505080845785
2 102937014 1.12589415190525 0.584675474839274
2 102971103 1.2866948515958 0.702894885565002
2 103000647 1.73248909749979 1.07994706124361
2 103037977 0.553661054825927 0.23671367461598
2 103091971 0.607317096630689 0.264688201183392
2 103112308 1.58102774306841 0.943584216739227
2 103147040 -0.382793299218338 0.153741445217496
2 103178624 -1.20962296924684 0.645078308388749
2 103206693 -0.717483089779043 0.32506902254632
2 103228762 1.94427517770843 1.28514842534908
2 103251251 0.891164230792176 0.428476253563087
2 103291133 -0.757085725211878 0.347755104465024
2 103321049 -1.41832782919756 0.806610798078856
2 103352611 0.0640998534688898 0.0227838013507733
2 103383903 -1.38878107916168 0.782781107722514
2 103434711 -0.697759719188122 0.313965123060266
2 103461121 0.932085015620332 0.45433100933567
2 103488399 -0.0951863425146841 0.0342496288653
2 103517238 -1.11637001963405 0.577962355475685
2 103559537 -0.497394536037025 0.208371898152071
2 103585749 -1.39794181081197 0.790135166097592
2 103745837 0.2187723487038 0.0825851463321892
2 103830608 -1.16000686734769 0.608983673083439
2 103869057 -1.24511537997935 0.671438272756207
2 103953052 0.464180375672415 0.192114349731817
2 103978091 -0.6006789469356 0.261176771769713
2 104000064 0.646308553519161 0.285603550542126
2 104022016 -1.19275894762197 0.632711573142731
2 104051004 -0.172530727814107 0.0639789855281916
2 104083092 -0.020294450354575 0.00708943707247555
2 104135563 -0.609210543702799 0.26569241575422
2 104272850 0.133004784967136 0.0485703873753782
2 104302841 -0.478749701122113 0.1992027334332
2 104373140 -1.64368132910076 0.998950083731802
2 104412883 -0.240893249765719 0.0917091949136826
2 104452012 -0.760178583945562 0.349548858453463
2 104540424 0.0483361856132764 0.0170740567719332
2 104569215 -0.187622172823123 0.0699822408986886
2 104593345 -1.30397602533827 0.716152273330796
2 104654558 -0.986309973254373 0.489480421951785
2 104727912 0.994260179469611 0.494719458810236
2 104777956 1.01501028965332 0.508496941624316
2 104857458 -0.842240215561822 0.39831637114545
2 104890500 -0.823117761130065 0.386749231721474
2 104951707 -1.14923153458991 0.601260720455137
2 104989490 -0.00650779628171549 0.00226092016020691
2 105012495 -0.759626492116813 0.3492284291365
2 105138124 -1.49298962544979 0.868253367231573
2 105166253 -0.808634821405706 0.378070871028241
2 105196476 -0.263001689087071 0.100973725748264
2 105223133 0.318900130838585 0.125053263522408
2 105244783 -0.37989996241276 0.152415203458967
2 105351094 0.666004296368809 0.296357583595382
2 105423079 1.34560054269756 0.74852877402126
2 105460211 -0.990640216233266 0.492331248577506
2 105543437 -1.55473432135113 0.920784891244914
2 105587137 -0.991752710979644 0.493064713802032
2 105625684 -0.519018000493195 0.219144159150425
2 105657358 0.684801338327556 0.306739868894757
2 105752497 -0.020985512274636 0.00733285914873838
2 105821226 0.621253363382474 0.272106787113581
2 105876293 -0.383860162065789 0.154231124496518
2 105901272 1.13507358247217 0.591176014410147
2 105968981 0.515745719059195 0.217504430155508
2 105995743 -0.259878793341976 0.0996562146962218
2 106038843 0.0670847619116265 0.023872854806189
2 106069774 0.185716720348549 0.0692205878427779
2 106125050 -0.405355681991019 0.164172452480759
2 106160969 1.01411580721342 0.507899938433226
2 106188773 0.146703697832119 0.0538593696695824
2 106213649 -1.4368666025428 0.821725678795963
2 106244662 0.794706342773006 0.36979152257697
2 106278496 0.369841387117678 0.147824683081434
2 106301793 0.942682978327803 0.461120906685935
2 106324241 0.747095674241501 0.341983056653356
2 106353381 0.258155403185371 0.0989303882230186
2 106377409 0.258155403185371 0.0989303882230186
2 106435382 0.313388231191806 0.122636876784569
2 106505850 0.537551977575449 0.228496011985616
2 106546132 -0.295251997339117 0.114751109777293
2 106586889 0.598929779270746 0.260253883795004
2 106613557 -0.914121708935446 0.442910575402807
2 106637767 -0.752701893021188 0.345218109561488
2 106670090 -0.444161379372181 0.182483607104828
2 106742681 0.97368063458452 0.481203024552175
2 106779364 -0.110484199485154 0.0399930758169921
2 106806363 -0.0415461527072731 0.0146361819942145
2 106830902 1.0776102675326 0.550972763587729
2 106857475 1.07643218789319 0.550160718032699
2 106895698 -1.03002859981591 0.518562273128316
2 106997940 0.662557083138784 0.294466182525561
2 107050233 -1.72355145816042 1.07166126516449
2 107073738 0.958585110745422 0.471381759630729
2 107096101 -0.486676296841657 0.203087419786364
2 107119128 -1.1944242857556 0.633928278473054
2 107141804 0.960342163599456 0.472520857502036
2 107260346 0.470860474854217 0.195356087112115
2 107293532 -0.833714592969751 0.39314393015408
2 107335934 0.108293614000933 0.0391665320378684
2 107366179 0.00115370029748208 0.000399960632057882
2 107440024 -0.317813650756415 0.124576225790385
2 107474470 -1.24431813739487 0.670841204406732
2 107523199 0.182462121614992 0.0679221117963911
2 107550124 1.11645380337736 0.578021270889495
2 107574909 -0.840546695465194 0.397286961059501
2 107612286 -0.840546695465194 0.397286961059501
2 107638907 1.16958233852612 0.615881293400944
2 107678302 -0.405842706373466 0.164399354272843
2 107702735 1.69250799768414 1.04311559088942
2 107734585 -0.785970113146567 0.364631882800216
2 107782017 -0.785970113146567 0.364631882800216
2 107818787 -0.144809287712343 0.053124725516191
2 107952922 0.165707964494315 0.0612867977285586
2 107979447 -0.276750858091914 0.106809121015669
2 108017507 -0.247845587592182 0.0946068345413992
2 108048665 1.71445237778789 1.06325672492449
2 108113689 -0.0869919625351001 0.0312005983792513
2 108153842 1.1205530364573 0.580906818694346
2 108196051 0.12858160817656 0.0468742319375679
2 108251843 -0.880994254244681 0.422139631515896
2 108338676 -1.11145312711993 0.574509218882092
2 108358798 -1.19499812352776 0.634347756948184
2 108379514 -1.19894577127573 0.637236695973681
2 108418978 -1.46429868963923 0.844322871474062
2 108450783 -0.828911214565557 0.390240601912719
2 108481012 -0.0435646394885923 0.0153595424702979
2 108550299 -1.50801812945319 0.88090952037105
2 108602615 -0.0830766317485186 0.0297504990605165
2 108633181 -0.197612612032697 0.0739930949605051
2 108660829 2.6162290806704 2.05106459626589
2 108683451 -1.43706394649152 0.82188725373527
2 108710297 -0.396338735966418 0.159984818922003
2 108745384 -1.39244399046871 0.78571794352751
2 108824292 -0.342492487088731 0.135500608884503
2 108848790 0.872078352693308 0.41661344882545
2 108870395 0.560820131756793 0.24039246129543
2 108908352 0.643936453366683 0.284316947940148
2 108932249 -0.597326368799682 0.25940877167486
2 108956918 0.125970481173694 0.0458755907973375
2 108993644 -0.94135380947425 0.460267212457517
2 109124768 0.281791869126383 0.108962851141718
2 109152838 -0.170801414324946 0.0632953320948306
2 109185830 0.640994499254796 0.282723821625184
2 109211908 0.0103484242233578 0.00360072508205126
2 109239421 1.16495380536178 0.612543090754918
2 109264902 -0.591945245924867 0.25657862852269
2 109322670 1.13002528030709 0.587597296985432
2 109353554 -0.412852650075288 0.167673418009684
2 109391501 0.865332728772936 0.412450447357077
2 109426360 2.36060020954147 1.73884689310879
2 109457075 1.00221235511564 0.499981767886751
2 109515433 0.831343282410502 0.39170965110406
2 109543840 -0.427174122172179 0.174409992455147
2 109628575 1.30012835110295 0.713191157837077
2 109651912 0.580053558942701 0.250357585373662
2 109672524 -0.435466237896975 0.178339740048607
2 109692307 1.23137230491793 0.661177796594418
2 109718847 0.828067859839442 0.389731655574473
2 109743084 0.413594198068153 0.168020659796946
2 109764318 0.0705761044789555 0.0251498788202621
2 109779060 0.320052350182327 0.125559557487996
2 109806796 -0.467406186936786 0.193678023432649
2 109885295 -0.59969655983225 0.26065832687874
2 109927903 -0.477538693455546 0.19861098997704
2 109964373 -0.679513960655541 0.303807691120772
2 110026029 -0.356230433413968 0.14166255024163
2 110052647 -0.405602081893251 0.164287239529921
2 110077478 0.857487969885085 0.407628619508497
2 110101642 0.709515537779934 0.320567912347922
2 110126039 1.48482154962701 0.861409651505845
2 110152000 1.48208014901449 0.859118253481452
2 110174613 -0.705548190836391 0.318334489603917
2 110207548 0.196210786371047 0.0734285358567309
2 110287378 -0.121708797914102 0.044249901731597
2 110317174 -0.0654533176434935 0.023277305130493
2 110343619 -0.777713595813791 0.359779143081645
2 110366775 -0.705338502403209 0.318216590367404
2 110390082 -1.5784887533334 0.941371415834444
2 110434739 -0.810779968350131 0.379351800382747
2 110536772 -0.542308141880645 0.230913595250307
2 110569421 -1.30301327143289 0.715410849272101
2 110609038 -0.770474194507492 0.355543037767542
2 110626115 -1.26956762832295 0.689861991125097
2 110644873 1.25601025154528 0.679620518215662
2 110698509 -0.22789977841367 0.0863322672745568
2 110703049 0.449415207454939 0.184998929209753
2 110728119 0.410386622770406 0.16651989230826
2 110747851 0.0858968610965425 0.0307945726004762
2 110802682 -0.192248955400275 0.0718361064547201
2 110839389 0.175845753386524 0.0652919645590239
2 110868523 -0.29393911850133 0.114184125363125
2 110939230 -0.0186952604387123 0.0065266425630644
2 110959490 -0.976298707047797 0.482914391872185
2 110980541 0.785794234871788 0.364528272205481
2 111045405 0.51898109236681 0.219125645571645
2 111080786 -0.0545884173121071 0.0193302969768889
2 111110013 0.0910816558904499 0.0327199329374801
2 111140843 -0.35227915369928 0.139884337036205
2 111177525 0.217765542456887 0.0821733293094813
2 111246226 -0.539227683271805 0.229346954874995
2 111272666 0.0302326926634625 0.010602925854381
2 111296795 0.815595902931361 0.382233193743208
2 111380904 -0.520969200837726 0.220123524574797
2 111409740 -0.508793912634163 0.214032230306932
2 111436272 1.32901074722495 0.73554953726605
2 111458761 -0.352039424523043 0.139776604727556
2 111481673 -0.666357007203802 0.296551327658872
2 111506130 -0.237656870672757 0.0903652285939251
2 111531790 0.0158796217948437 0.00553747875546929
2 111554095 0.385351601673778 0.154916270103607
2 111574931 -0.221993741998327 0.0839048189445184
2 111594506 0.775442045098737 0.358448061900452
2 111632743 -0.184963958877249 0.0689199852035478
2 111659883 1.60418735867045 0.963879301523142
2 111697430 -0.769865723316435 0.355187794092866
2 111733462 0.549712383090928 0.234691647732996
2 111765171 -1.31639311189864 0.725744830830988
2 111786779 -0.788757366509734 0.366275253182615
2 111867691 2.52797659625799 1.9403532938561
2 111904157 -2.22057895418084 1.57873356272841
2 111915910 -2.07038996632706 1.41548965830591
2 111940411 -0.931887337827433 0.454204728800492
2 111974462 -0.604242420871964 0.263059988633778
2 112001897 -1.6320936972169 0.988599800576559
2 112038756 -1.6320936972169 0.988599800576559
2 112136325 -2.34896791248501 1.72525280987366
2 112158877 -0.371099857520815 0.148397314525912
2 112181548 -1.76005010367034 1.10568774995146
2 112212968 -2.79730872743056 2.28793759750026
2 112238311 -2.81822370218443 2.31614142339484
2 112260973 -1.41875157682385 0.806954877646444
2 112290454 -2.04691217795903 1.39076098074677
2 112317898 -2.26578290855697 1.62958539477328
2 112344683 -1.67943699873936 1.03120471635324
2 112403567 -1.41197307318888 0.801458676760232
2 112431002 -1.64662083092892 1.00158368967815
2 112463672 -1.78024343912998 1.12472957770202
2 112505570 -1.39069961129647 0.784318730315418
2 112552308 3.04317966321643 2.63061245232509
2 112583547 -1.51540122762625 0.887157720318374
2 112606650 -1.61571577912548 0.974056363143911
2 112658779 -1.81413309783409 1.15703375581469
2 112680465 -1.80689445618288 1.15009719069995
2 112717863 -2.67358157910139 2.12467233017658
2 112756082 -1.85612927294252 1.19767013706593
2 112805557 -1.88124332241642 1.22229176040057
2 112834852 -0.455028734097008 0.187696040459835
2 112886089 -1.52975743172331 0.899364884964649
2 112915059 -0.58159861241542 0.251163282225632
2 113005892 -0.736168964178054 0.335707972453293
2 113044604 -1.97788885205869 1.3192906750889
2 113112624 -0.149068862653922 0.0547780305376424
2 113182660 -1.79582915997042 1.13953207433743
2 113216680 -1.16448286503141 0.612203865206594
2 113244336 0.499146768738258 0.20923927872696
2 113279753 1.15180917882515 0.603104429836978
2 113307055 -0.598444651822594 0.25999809889513
2 113363459 2.06632075608751 1.41118839086815
2 113383534 -0.499662174467308 0.20949459763179
2 113404804 -0.499662174467308 0.20949459763179
2 113471267 -1.66600437360982 1.01903114332248
2 113497043 -2.10529732368894 1.45265075547653
2 113541572 -0.903012728913704 0.435903341941935
2 113563133 -0.666227087638599 0.296479958082077
2 113587592 0.981552254840663 0.486355670188131
2 113607592 -0.657400721803368 0.291644301939403
2 113649951 0.0433455396955643 0.0152809688895098
2 113671580 0.613726315145696 0.268092120652095
2 113697302 1.31210247999813 0.722423881940993
2 113780068 -0.83512508002958 0.393997962214001
2 113800921 -0.699591872016833 0.314991162650152
2 113821032 -1.0064077314625 0.502766899916346
2 113847093 0.500627155464179 0.209972851614585
2 113872735 -0.0144438903982581 0.005033939538285
2 113900784 0.145313983501821 0.0533203427788538
2 113928413 -0.25743243218024 0.098626164970751
2 113980873 -0.130431522400287 0.0475829319730939
2 114039873 -0.632901264244927 0.2783557817937
2 114070726 -0.476245711048195 0.197979702306688
2 114105705 0.323394937962012 0.127030602019967
2 114144891 0.165616324421859 0.0612507299675682
2 114175058 0.48353447377792 0.20154528822432
2 114195926 1.13623105289773 0.591997812242657
2 114215437 0.00912592157047662 0.00317381066818891
2 114251159 0.612473021657913 0.267425448763914
2 114282548 1.01519655973265 0.508621298694558
2 114303740 0.0512814064407775 0.0181355275413584
2 114323738 0.887069421673103 0.42592064308569
2 114359394 -1.39242602023662 0.785703523457046
2 114393261 -1.24410292857134 0.670680070047644
2 114421796 -0.956370469269443 0.469947527232744
2 114446144 -0.480304789335594 0.199963287515979
2 114470623 -0.496778860926707 0.208067361515021
2 114539535 0.747399992314436 0.342158393143813
2 114567574 0.626029150971889 0.27466360006053
2 114594825 0.125871110480438 0.0458376246784759
2 114634093 0.90518909360854 0.43727279799339
2 114705314 0.733437419293042 0.334145495581378
2 114817873 -0.998090143829156 0.497251171930443
2 114841722 -0.359350558313257 0.143070102212543
2 114952280 -0.9459993179969 0.463253571230257
2 115022375 -0.533581217554045 0.226483204017774
2 115054775 -1.20965674471241 0.645103178653619
2 115109405 0.188810726106762 0.0704578722839143
2 115132703 -0.588927797150384 0.254995740226274
2 115175233 -0.35559922991238 0.141378165095152
2 115206358 -0.515206197927528 0.21723440584883
2 115268115 0.101012568683097 0.0364291461550134
2 115289867 -0.233589489758057 0.0886805931526754
2 115342198 -0.327984565314037 0.129056001663765
2 115366760 0.957494649801217 0.470675350213101
2 115389668 0.90001426941193 0.434019249755109
2 115420237 0.301943385196895 0.117648974453044
2 115451445 0.428426036831423 0.175001914133972
2 115477295 0.97796665857223 0.484005928215091
2 115501784 0.393052609390662 0.15846495415216
2 115560701 0.0977537712139513 0.0352088769397267
2 115588201 0.760614749172508 0.349802077089921
2 115623949 0.1509435910641 0.0555073521664625
2 115685173 0.0424514881512604 0.0149604836588316
2 115709959 0.131296771698398 0.0479147467364987
2 115732279 -0.72378506710658 0.328644126907952
2 115801051 -0.652729729164378 0.289095579763371
2 115828035 -0.876513699441106 0.41935913874231
2 115862059 0.397520201836398 0.160532076458107
2 115885004 1.26879856685697 0.689279258063386
2 115908655 -0.367948760447871 0.146964415459199
2 115944228 -0.169306986810059 0.0627052398818193
2 116034541 0.50597967207298 0.212630984831369
2 116059552 -0.0828022463254367 0.0296490398613075
2 116132392 -0.447328555033026 0.183998886539754
2 116183362 0.779583248787918 0.360876019973383
2 116229365 1.03868850958112 0.524401984399974
2 116256379 -0.427549142994267 0.174587255842135
2 116292437 0.556764027473793 0.238306154123704
2 116399314 0.0241445117422694 0.00844729001826895
2 116426243 -0.709163121967959 0.32036930831548
2 116454201 -1.42284989602098 0.810286073945589
2 116490670 -1.42284989602098 0.810286073945589
2 116524192 -1.0307146476851 0.519023945736831
2 116562436 -0.442919962299941 0.181890531464842
2 116601608 0.445046569851206 0.182906793988545
2 116629834 0.181528617211632 0.0675502475060721
2 116704501 -0.527712238019994 0.223517414176847
2 116733129 0.740979535243271 0.338465722299417
2 116733758 -1.18028407737742 0.623628836296378
2 116783237 0.5475243424353 0.23357335720171
2 116808575 -0.313342271282364 0.122616767020206
2 116845508 0.131656818750933 0.0480528849404875
2 116882893 -0.00604837552584068 0.00210092481702128
2 116912317 -0.815642528687923 0.382261128413178
2 116945958 -0.395431907906528 0.159565067868774
2 116980116 -0.159666566498247 0.0589142558016504
2 117012141 2.83169057678556 2.33439432407415
2 117024216 -1.96484417160436 1.30598939314571
2 117040053 -1.10327252271322 0.568782898794194
2 117068448 -1.20926563354447 0.64481521240859
2 117111834 -1.95793956184392 1.2989753957728
2 117139336 -1.46459861899504 0.844571467624235
2 117168848 0.170412466509455 0.0631416887443453
2 117206872 -0.620065888050812 0.271472202842389
2 117296202 -0.215331371003948 0.0811789118867261
2 117329131 -1.03810787063194 0.524009617110221
2 117361354 -0.815537304302 0.382198086863949
2 117389976 -0.649271642406058 0.287213288547686
2 117429918 -0.69089548791143 0.310130896716743
2 117473661 -0.632339665759881 0.27805347304836
2 117505632 2.02112376304691 1.36384366789417
2 117533038 1.9332428295516 1.27403701540683
2 117560650 0.137386986120702 0.0502563985906873
2 117616718 0.856639889312038 0.407108596334833
2 117639161 0.511612331730674 0.215438082978004
2 117671431 -0.683400177749266 0.30596194065387
2 117729440 -0.347294166777612 0.137647751833392
2 117760328 0.550834847969251 0.235265927427592
2 117782208 0.72010019064085 0.326552098934958
2 117805071 -0.0921265159393589 0.0331088658648943
2 117832132 1.50584654193979 0.879075575392842
2 117861454 -0.0152871655709674 0.00532962329075534
2 117893148 0.0202279584532793 0.00706602274373743
2 117927894 1.07679429167578 0.550410262764584
2 117961639 0.895002375298732 0.430876885052558
2 117989723 0.384287965844544 0.154427580958726
2 118068390 -0.726263657851314 0.330053844922217
2 118097748 -0.533740867783956 0.226564034521356
2 118172022 -1.12136824674331 0.581481373056042
2 118193753 -1.22907900740979 0.659472236818515
2 118222035 -0.700669087089859 0.315594941620675
2 118243763 -0.781691556541088 0.362114317425196
2 118263858 -0.910125220148022 0.440384826387091
2 118317676 -0.640776273376662 0.282605760847395
2 118341064 1.03561379085288 0.52232558134448
2 118341735 1.03561379085288 0.52232558134448
2 118372062 1.00349679265742 0.50083380074265
2 118406660 0.551430539434019 0.235570861711456
2 118436026 -0.442781407452382 0.18182436813713
2 118499131 1.18046485770803 0.623760063008009
2 118537588 -0.260816888330427 0.100051678417388
2 118560913 -0.515964052483312 0.217613729972826
2 118652516 0.485080470145002 0.202303734057855
2 118694907 0.485080470145002 0.202303734057855
2 118762821 -1.00573808427446 0.502321938716156
2 118791370 -0.719089952614226 0.325979340865292
2 118878463 -1.03841375310452 0.524216302767767
2 118910541 -1.63988347142002 0.9955522342105
2 118932874 -1.87071324574276 1.21193888693382
2 118973741 -0.341443465268897 0.13503246243081
2 119034704 -1.69401248518724 1.04449066643611
2 119064958 -1.40582773552834 0.796490401853321
2 119098520 -1.77928241229716 1.12381985611828
2 119127126 -1.82607294429329 1.16851880216228
2 119162290 -0.674431815641416 0.300998014346797
2 119263169 -0.0798603472169434 0.0285625609580026
2 119294814 -2.22014670900926 1.57825116131972
2 119329366 -1.84136318865123 1.18330572186245
2 119358264 -0.347775613297367 0.137863427353286
2 119410905 0.29355797757731 0.114019622077168
2 119440718 -0.881592855753666 0.422511624061127
2 119474595 -1.90992111087246 1.25070151098633
2 119509443 -0.437750244197522 0.17942594117106
2 119549173 -1.65492532304367 1.00904146637166
2 119576951 -1.04786110874006 0.530616028327791
2 119632527 -1.93486171198752 1.27566458087997
2 119689650 -2.12280269499134 1.47146393767294
2 119724719 -0.721766958111164 0.327497819859023
2 119794264 -1.72665045597828 1.07453083536037
2 119827040 -1.29498190188487 0.709238892285055
2 119854506 -2.32396257375513 1.69621016407735
2 119884467 -2.40106518544044 1.78655066947588
2 119936042 -1.0620859257376 0.540311028267813
2 119995465 -1.74716014243641 1.09361343138164
2 120044213 -1.44192521891551 0.825871923750829
2 120068330 -2.08392679903279 1.42984452272241
2 120092074 -1.79184841488346 1.13574262200538
2 120116670 -0.404362403481902 0.163709918361753
2 120140663 -1.27886207343673 0.69692143330219
2 120164079 1.13727302418189 0.592738012437955
2 120190113 -1.1992197669661 0.637437416120421
2 120230958 -0.0277337656715039 0.00971688194040855
2 120266068 -0.0277337656715039 0.00971688194040855
2 120293439 -0.0277337656715039 0.00971688194040855
2 120319107 0.313259378997725 0.122580499112229
2 120351066 0.660418577821185 0.293294800007639
2 120447106 -0.100003050987954 0.0360508040556133
2 120488579 0.639068178448507 0.281682215218975
2 120512677 0.797161163972717 0.371245968822516
2 120583454 0.130097276402615 0.0474548096736092
2 120679059 0.0741322116346189 0.0264541384045889
2 120753381 0.334994379850934 0.132161825465215
2 120808037 -0.927715002462224 0.451542495447041
2 120863635 -0.226988005349762 0.0859568428930184
2 120885022 -0.581176732654323 0.250943208593654
2 120917318 0.937030305901871 0.457494539278927
2 120955826 0.152029500047731 0.0559302675063676
2 120980919 -1.64178544292551 0.99725320645008
2 121028839 -0.507782248488351 0.21352821995342
2 121060120 0.0596223909478387 0.0211549026033832
2 121088742 0.338943579767412 0.13391819664297
2 121112496 1.08763616261479 0.557903332035628
2 121134286 -0.510103687155822 0.21468524297388
2 121198975 -0.535136630713406 0.227271053172853
2 121228058 0.382117494098917 0.153431439512138
2 121254980 -0.193531358002054 0.0723510539808782
2 121298877 0.808010031253233 0.377698082767082
2 121320839 0.548689697543469 0.234168769789111
2 121344341 1.49053719025992 0.866195980431661
2 121376268 1.87078246085733 1.21200679924254
2 121395720 -0.632379000723924 0.278074643723758
2 121415987 0.0567755056493018 0.0201221480555981
2 121478303 -0.552902504520814 0.236324849125167
2 121505944 1.31373808691773 0.723689055204329
2 121533668 -0.851732482221808 0.404104292164579
2 121556722 0.397886437459377 0.160701805501768
2 121620244 0.432843670317866 0.177094543937126
2 121674281 0.723494276071687 0.328478871082077
2 121703017 1.6006084890394 0.960730031524041
2 121729191 0.0230007817321658 0.00804348419734204
2 121794050 0.704234601575582 0.31759615222246
2 121821398 0.390165030545839 0.157132183736282
2 121854680 -0.0304968409806288 0.0106966867638565
2 121954509 -0.563473057874746 0.241759890969202
2 121980868 1.04752027624451 0.530384602006586
2 122003799 0.776491535321997 0.359062826009365
2 122037862 0.298389708792926 0.116108283657641
2 122064998 0.698748665388499 0.31451881333453
2 122102992 0.138854906710599 0.0508224080188743
2 122206307 0.203982983127355 0.076565930072089
2 122239761 0.57980796906567 0.25022958904103
2 122281464 0.464818932696026 0.192423622268681
2 122310114 0.00293229709809693 0.00101727942656691
2 122334775 0.183483599316696 0.0683293130014004
2 122407642 0.353823717959259 0.140578874199898
2 122438512 0.837611549160924 0.395505130155432
2 122482217 0.42955411224692 0.17553570252382
2 122543142 -0.103460644672042 0.0373478337994262
2 122581819 -0.28424154719232 0.110012218514115
2 122649972 0.439164969406672 0.180099559127186
2 122674410 1.0653735005614 0.542561788975829
2 122732586 0.159222094505571 0.0587401250268559
2 122776597 0.824165827824251 0.38737999769439
2 122816754 0.824165827824251 0.38737999769439
2 122843890 0.364045205657438 0.14519359137578
2 122867512 0.169992805384854 0.0629759624544419
2 122890358 1.99781224728566 1.33973214424389
2 122912068 0.585072371402607 0.252977557110001
2 122934868 0.24067408432775 0.0916180839622719
2 122956489 -0.120298136828655 0.0437129330232402
2 122982005 -0.085521845898679 0.0306556083327369
2 123003621 -0.793249551922319 0.368929354184819
2 123031580 0.979735168892514 0.485164325500451
2 123061696 -0.0452688409853618 0.0159711631786903
2 123096968 0.360324619476033 0.143510133735081
2 123182501 1.25231924664947 0.676843726671957
2 123204231 1.92297026498732 1.26373273511093
2 123230702 0.0225562319045118 0.00788662961854124
2 123258054 -0.135806057091432 0.0496475112339295
2 123258998 1.35645367531443 0.757073976226449
2 123347079 -0.530387235459278 0.224867812719065
2 123385556 -0.804131300553008 0.375386739752471
2 123462281 0.0853909141615479 0.0306071001645062
2 123489513 -0.146423879564038 0.0537507918821423
2 123538557 0.352751958272517 0.140096863174181
2 123571271 0.194827426473881 0.0728719800667795
2 123596815 0.120112505151199 0.0436423148538981
2 123658608 0.955487412782956 0.469376120346701
2 123716042 0.0129643139211144 0.00451562221322825
2 123789262 -0.274529835445984 0.105862633822141
2 123889691 0.724797292136651 0.329219591116467
2 123920057 -0.000427997048067725 0.000148333518306954
2 123997443 -0.410850152671187 0.166736571749282
2 124111139 0.532918112895899 0.226147563122938
2 124138091 -0.802682714895603 0.374524826057403
2 124164816 -1.28883861028698 0.704533624161405
2 124224340 -0.531999820095569 0.225682987062
2 124262886 -0.197999692073541 0.0741490860735889
2 124293783 -1.19508988414839 0.634414845356678
2 124358484 -0.111595399942902 0.0404128757172854
2 124386928 0.157857861950549 0.0582060185876883
2 124426172 1.25534417605273 0.67911905849413
2 124448434 -1.33848206687724 0.742947302239706
2 124473071 1.05347037129824 0.534430580827389
2 124485190 -1.08779790030857 0.558015425925952
2 124501612 0.571352522643822 0.245834668304152
2 124523466 0.820917822514231 0.385426434406648
2 124556905 -0.330911952280837 0.130351209572186
2 124626489 0.337428320448999 0.133243735166489
2 124683631 -0.542733344089618 0.231130080862794
2 124743290 0.365319850860005 0.145771310765558
2 124798664 0.504797135410446 0.212042936930895
2 124828910 0.597053819917596 0.259265201828251
2 124849767 0.597053819917596 0.259265201828251
2 124892866 0.62193625520755 0.27247193118489
2 124932016 -0.469205716459643 0.194551749824407
2 124996211 0.267955188393633 0.103069541023137
2 125020717 -0.628461379345805 0.275968601283291
2 125049986 0.403562519921662 0.16333766417247
2 125076770 -0.649914366883037 0.287562837017323
2 125131032 1.1082072877877 0.572234344341935
2 125164931 2.62232329980954 2.05882390092155
2 125194127 0.750920724625681 0.34418915347187
2 125216871 0.26743308163094 0.102848291779545
2 125241207 0.841438746889134 0.397829075268115
2 125272012 0.288197149065323 0.111710496329336
2 125292959 2.3132976666655 1.68389794065601
2 125312445 2.3132976666655 1.68389794065601
2 125340276 0.509621282401118 0.21444466749674
2 125374949 -0.288998178453102 0.112054980798387
2 125413439 0.151352099050319 0.0556664084844067
2 125436028 0.709648668887411 0.320642949137317
2 125496574 0.482934552754022 0.201251178484117
2 125524813 1.36183903987893 0.761330045611944
2 125552128 1.5942263456637 0.955125837388914
2 125586513 -1.07948806177422 0.552268128619945
2 125605921 -0.429813373279851 0.175658437177242
2 125677119 -1.06984979776047 0.545632481328575
2 125702314 -1.22392679145333 0.655647333804401
2 125726346 -1.28704575639315 0.703163011702224
2 125841692 -1.40884575081635 0.798928626983584
2 125866492 -0.598211515494696 0.259875204232236
2 125996675 -0.685094861838641 0.306902916033036
2 126085905 -1.49619162492994 0.870942916801994
2 126095985 -1.49619162492994 0.870942916801994
2 126113395 -1.13592595603209 0.591781149010624
2 126122491 -1.13592595603209 0.591781149010624
2 126132616 -1.71086566231155 1.05995235428325
2 126184178 1.40806212956293 0.798295226679538
2 126186428 1.32174434869341 0.729896034403984
2 126189953 1.32174434869341 0.729896034403984
2 126216598 0.0564064880809882 0.01998844809279
2 126245445 -0.249153848151162 0.0951537113874138
2 126272458 1.40089547724743 0.792512850691694
2 126294842 0.61086184048526 0.26656915432104
2 126328767 1.6691166024899 1.02184563467723
2 126364336 0.0899352852464259 0.0322935720894298
2 126392024 -0.653198044987329 0.289350792935403
2 126429299 0.679780289200831 0.303955166260232
2 126460841 0.519089288865296 0.219179919521725
2 126485191 0.890698635223763 0.428185381854361
2 126508044 0.552511800912044 0.236124650416505
2 126540770 -0.684591306425486 0.306623217325106
2 126612248 0.323877216428258 0.127243129470306
2 126635205 1.23450380730377 0.663509788777621
2 126668841 0.357196972583673 0.142098256074219
2 126704104 0.418550966020126 0.170346145800979
2 126750011 0.0423318074650404 0.0149175994640687
2 126777111 0.20668133669914 0.0776593334475761
2 126839789 1.04890721805816 0.531326593871623
2 126971411 -1.0162581123773 0.509330240168537
2 126996637 0.508792606918454 0.214031579590349
2 127020398 1.28628097185792 0.702578697456983
2 127063199 1.15141169904846 0.602819970955037
2 127094855 0.153295663161086 0.0564238164381337
2 127129080 -0.26387680304731 0.101343449606608
2 127156939 0.240020019527709 0.0913462626978868
2 127176943 0.296635755866731 0.115349268510204
2 127193767 1.08383193976378 0.555269434248162
2 127224712 0.551022244765599 0.23536184350224
2 127288694 1.45417301629215 0.83594963713259
2 127325518 0.754679793511194 0.346361957312007
2 127351298 0.569026186510826 0.244629547120264
2 127373136 0.317997387214984 0.124656873216488
2 127413798 1.11091947388106 0.574134947779895
2 127449875 -0.223641360505509 0.0845809688397839
2 127491555 -0.260051463105801 0.0997289856472701
2 127521579 -0.480085883494632 0.19985617998655
2 127543925 1.63872514472627 0.994516982012698
2 127565621 0.115696293608161 0.04196521574632
2 127603270 -0.905776420493424 0.437642645888037
2 127643797 -0.640727174860341 0.282579200567408
2 127663592 0.0910412233216266 0.0327048887930978
2 127683881 -0.223678388344373 0.0845961735725693
2 127733245 -1.09183822682318 0.560818603653135
2 127755123 0.144346655031306 0.0529454764951435
2 127806671 -0.538154727572035 0.228801991866482
2 127856722 0.914170815588721 0.442941644513359
2 127884704 0.370969255633902 0.148337865125054
2 127943604 -0.326446410715839 0.128376499914062
2 127983876 -1.77430463225888 1.11911341370038
2 128046108 -1.47716776770078 0.855019173241332
2 128104856 -1.05106383777276 0.532792678866144
2 128324004 -0.126159631206216 0.0459478663681121
2 128358050 -0.390601613667436 0.15733352422078
2 128393504 0.143822172811888 0.0527423385779194
2 128435135 0.190876935028813 0.0712857079263023
2 128457226 -0.252394566725375 0.096510591873609
2 128478234 -0.745797879874287 0.341235663964624
2 128514308 -0.865975011417022 0.412846158356348
2 128537899 0.858147357245619 0.408033109511047
2 128562026 -0.514790696426025 0.217026515228692
2 128606417 0.463070422935957 0.191577071743368
2 128635147 -0.50302302682599 0.211161548182342
2 128664223 -0.738147620391101 0.336841340322006
2 128738382 -0.467741135541168 0.193840573815368
2 128765903 -0.467741135541168 0.193840573815368
2 128799149 -0.501470913242417 0.210391268643944
2 128954516 -0.165930984593583 0.0613745843560798
2 128986911 -0.0973585650588234 0.0350610966820207
2 129027420 -0.110584735372694 0.0400310426586925
2 129076462 -0.198750504344639 0.0744517849618694
2 129098884 0.0715752808770903 0.0255159811261971
2 129122484 1.38702493356529 0.781374809383111
2 129157256 0.381374689737787 0.153090862708996
2 129179160 0.0334269373462265 0.0117380483549727
2 129205860 0.303979332734407 0.118533379073248
2 129228264 -0.186218204353988 0.0694209392588076
2 129251689 -0.531917687584171 0.225641448319841
2 129278677 0.517344413561196 0.218305103846278
2 129311211 -0.0783615296932315 0.0280099744104221
2 129334107 -0.51444536817271 0.216853776726654
2 129358078 0.321560868976072 0.126223022755155
2 129392494 -0.725955701205069 0.329878581018823
2 129416461 0.659286141550266 0.292675107816399
2 129447400 -0.265001516246772 0.101818962876151
2 129475506 -0.288332634985786 0.111768748746777
2 129503847 -0.555087843993972 0.237445533953987
2 129557375 -0.497056442322206 0.208204649073033
2 129783842 -0.218453093780888 0.0824545280366531
2 129808977 1.85386114579643 1.19545831326595
2 129833679 0.422505624509904 0.172206982060519
2 129858032 0.869447520273626 0.414988009117598
2 129880112 1.53396031750668 0.902953065093369
2 129908403 0.72696520980047 0.330453229062704
2 129961316 -0.364190112188817 0.145259243533876
2 129982824 -0.248012600529251 0.0946766205604818
2 130028617 -0.259626907647178 0.0995500745310016
2 130053148 1.55398138835956 0.920135797938828
2 130094145 0.318635088523179 0.124936859037952
2 130122938 0.729858370174021 0.332101996369862
2 130148713 1.17959922737013 0.623131815883892
2 130172313 0.517449280872613 0.21835765299406
2 130238731 0.409180690354703 0.165956486214674
2 130268466 0.422425324671288 0.172169149014764
2 130312827 0.514163254928928 0.216712687551892
2 130332250 0.514163254928928 0.216712687551892
2 130352722 -0.430304614744336 0.175891049427281
2 130450328 -0.925033565346568 0.44983471829445
2 130474128 -0.906651453309418 0.43819388558697
2 130522635 0.516805833887546 0.218035276120413
2 130545518 0.384256865856406 0.154413297284876
2 130553302 0.245709484135368 0.0937150019544272
2 130583040 -1.23303093369283 0.662412519277178
2 130583898 1.07321448601049 0.54794525548188
2 130603927 -0.774146624726123 0.357689747881709
2 130662965 0.0686160361929562 0.0244325225816855
2 130698991 1.71459924251581 1.0633921317468
2 130730834 1.01197572222264 0.506472716120638
2 130765317 1.20316806801604 0.640332789017086
2 130792780 1.00251059378743 0.500179553618817
2 130823510 1.08998349005994 0.559531073690822
2 130845844 1.57772345737655 0.940704909411521
2 130862635 0.652385050702432 0.288907789902314
2 130934762 -0.578245781510908 0.2494158657168
2 131052249 -0.289715716305015 0.112363723955189
2 131086765 0.0827649941393124 0.0296352668104081
2 131122278 -0.0433648442451095 0.0152878913471891
2 131164311 1.28584141510761 0.702242960823524
2 131196192 0.261767698036807 0.1004527710973
2 131235874 0.215229568481798 0.0811373612952778
2 131265150 0.585140148699419 0.253012994659149
2 131347807 -0.00862457444229525 0.00299885334552101
2 131421730 0.111210356427549 0.0402673702282405
2 131488709 0.271770851304037 0.104688959731394
2 131551859 0.380999930269028 0.152919099695137
2 131592260 0.699079118692895 0.314703899348743
2 131679733 0.138522926328231 0.0506943465662912
2 131740323 -0.780393800790607 0.361351914492003
2 131784018 0.33890761787796 0.133902181410837
2 131808935 -0.0113024663284943 0.00393417751572806
2 131949306 0.343641447380779 0.136013741227013
2 132013563 0.4543299140542 0.187359741104253
2 132056414 0.169158923067582 0.0626468106646406
2 132096949 -0.251946197517568 0.0963226738628367
2 132124709 1.1664691493881 0.613635151729459
2 132152783 -0.0746262113579472 0.0266356041368983
2 132194361 1.30287883482045 0.715307345299961
2 132255306 0.714450974883843 0.32335360679636
2 132291132 1.6361256597765 0.992195524698566
2 132352311 -1.080620010948 0.553049584050616
2 132378786 0.440143155698134 0.18056568682116
2 132409563 -0.97229579160361 0.480298748346128
2 132446481 -0.116675007476983 0.0423364085976121
2 132507980 -0.00511117559064208 0.001774722035928
2 132588672 0.069303125025735 0.0246838632780687
2 132620673 -0.80574304414294 0.376346564614215
2 132658027 0.288236506998764 0.111727417773514
2 132687535 0.456690458264739 0.188496343510326
2 132749440 -0.615813456941004 0.269203480995259
2 132775802 0.56587947503757 0.243002220220695
2 132802253 0.477546162251409 0.198614638088084
2 132837753 -0.552384631896599 0.236059498885146
2 132856001 -0.53339227532526 0.226387553589537
2 132867371 0.104993731607746 0.0379240269282131
2 132894177 0.808594105561409 0.378046573437081
2 132916446 0.921303062385461 0.447462915945751
2 132942881 0.194348865335335 0.0726795754937064
2 132982216 1.23839820538041 0.666414809529528
2 133006930 0.0155415032223451 0.00541884235536461
2 133032079 -0.364810331091972 0.145540316363563
2 133077339 -0.317275329696717 0.124339999673251
2 133110912 -0.096242119994863 0.0346438629280725
2 133111752 -0.452999625617266 0.186719978963294
2 133211813 -0.425198455430209 0.173476867369338
2 133243274 -0.580793149255313 0.25074316220498
2 133360437 0.359481097320609 0.14312905620666
2 133387619 0.286886578047905 0.111147299803204
2 133421424 -0.725953137778828 0.329877122257225
2 133441165 -0.128302475175366 0.0467673820654823
2 133495305 -0.9302571043631 0.453163815934143
2 133533849 -1.46252564543589 0.842853961869504
2 133577879 0.111608259858855 0.0404177361311036
2 133624618 1.13441512914695 0.590708727930935
2 133655738 -0.178639098951841 0.0664008163958149
2 133680641 1.05390196009816 0.534724537539182
2 133707019 -0.185564084828172 0.0691596219858728
2 133766337 0.202587963774848 0.0760014941483406
2 133808294 0.2062285622195 0.0774757141918202
2 133850997 -0.984400688858893 0.488225507574849
2 133887397 0.145815519777936 0.0535148085353584
2 133928912 -0.163261586920163 0.0603247901608417
2 133979773 1.39370534693213 0.786730403801763
2 134018067 -0.172715975316533 0.0640522716313805
2 134040526 -0.471104665671688 0.195474855421564
2 134082226 -0.692845368723674 0.311218478480965
2 134109420 -0.692845368723674 0.311218478480965
2 134142930 0.0685503716647526 0.0244085091443229
2 134182828 0.0685503716647526 0.0244085091443229
2 134219611 -0.542203752634119 0.230860455824463
2 134250055 -1.44406789253576 0.827630977753853
2 134274800 -0.322998374083267 0.126855899800395
2 134297916 -0.243588991707774 0.0928310330322969
2 134402208 -0.566323112429559 0.243231454743702
2 134431011 0.400050060573609 0.161705368980772
2 134452615 -0.820003302451201 0.38487702582398
2 134469241 2.24765481653357 1.60909650842093
2 134477739 0.254350567158153 0.0973310826116317
2 134532654 0.553177984263427 0.236466035970586
2 134557773 0.953843286282804 0.468312959219044
2 134627570 0.295301534813715 0.114772513402288
2 134652035 -0.0348664945518093 0.0122505489136575
2 134679610 0.705793113393189 0.318472217992072
2 134722065 0.354918649356309 0.141071670448038
2 134758326 0.0473444359472666 0.0167171744486862
2 134780797 0.866070697681675 0.412905122791452
2 134806353 -0.198240415563115 0.0742461185413297
2 134829908 -0.340919360994118 0.13479869679287
2 134857706 -0.870583691537421 0.415689694338252
2 134905262 0.0671243812261791 0.0238873269744129
2 134932444 -1.32967989936265 0.736071123179887
2 134958374 -0.811081280268413 0.379531846863365
2 134977964 -1.7438661286077 1.09053792062659
2 134980424 -1.08338031254446 0.554957083208726
2 135008535 -0.321022409627753 0.125986122181655
2 135040837 -1.62752800202009 0.984535429706853
2 135071253 -0.126042269831034 0.0459030205398372
2 135106922 -0.599681380212757 0.260650318444752
2 135162032 1.16210381951239 0.610491408076906
2 135202694 0.117012959108451 0.0424646460370024
2 135270102 -0.716092484454331 0.324281910219667
2 135306581 1.0445253250858 0.528352770016048
2 135335787 1.26367777122815 0.68540456265985
2 135371153 -0.0279720999805151 0.00980131287053935
2 135420981 -0.636899439798829 0.280510980299023
2 135460456 0.251004314400204 0.0959281126412215
2 135497141 -0.0451272463553891 0.0159203152469893
2 135528047 0.370806092495086 0.148263601372796
2 135556060 0.345796076283645 0.136977100501362
2 135666207 0.101561543869165 0.0366350106390093
2 135714525 -0.308035891570988 0.120299270903836
2 135750502 0.0584502921997622 0.0207294277700084
2 135780126 -0.179080827535441 0.0665763748434713
2 135826176 0.596173843498276 0.258801823465979
2 135850319 -0.0559045204633365 0.0198066401512853
2 135875593 -0.700796164518593 0.315666193835941
2 135910303 0.313800153906175 0.122817142265374
2 135956950 0.161820417312668 0.0597588841601229
2 135994123 -0.440876032710598 0.180915115634899
2 136062933 -0.549903354063379 0.234789324451664
2 136090056 0.571322491104719 0.245819099823797
2 136119936 -0.495689997447187 0.207529062275147
2 136157132 -0.425416179957942 0.173579640838898
2 136223843 -1.01454682706219 0.508187578606438
2 136262165 -1.26264225337382 0.68462217685007
2 136306234 1.25677671355568 0.680197752154969
2 136368466 0.0640320839972287 0.0227591046661484
2 136398577 0.980129213265069 0.485422577442576
2 136422868 1.78390971335024 1.12820333607388
2 136445124 1.06843710351608 0.54466262809751
2 136470871 -0.358275066536789 0.142584588170962
2 136495917 -1.08064745304712 0.553068534647227
2 136574412 -0.882057030658332 0.422800163320492
2 136642311 -0.221512611811712 0.0837075244157857
2 136665981 0.0132740396248277 0.00462407334591546
2 136694852 0.236764261090605 0.0899951044370128
3 207842 -1.04079944546671 0.525829444928118
3 244120 -0.918295482957281 0.445554221368651
3 273270 0.780723467498423 0.361545532834015
3 294636 -0.31014760796225 0.121220513374506
3 321320 -0.420347962104942 0.171191104716911
3 359734 -0.366894471098036 0.146485681078234
3 433546 -1.3872980161615 0.781593416402129
3 460346 -0.686559074238956 0.307716684938006
3 487541 -0.0582281602490861 0.0206488369673984
3 518750 -1.27701344344294 0.695514855393256
3 560026 -1.39925351924505 0.791190690193639
3 606571 -1.13155628257084 0.588681663402314
3 634839 -1.16781913358267 0.614608731231907
3 672906 -1.02647935174622 0.516176449018316
3 800308 -0.529278812940813 0.224307978641974
3 833961 -1.4368212082406 0.821688514329434
3 861152 -1.69244540397617 1.0430583997582
3 895260 -1.2147822956933 0.648882063952295
3 934892 -1.00933986169449 0.504717054299725
3 961890 -0.20043599059863 0.0751319131075211
3 992190 -0.964692396412113 0.475345708730474
3 1014218 -1.07588501730691 0.54978372151511
3 1068417 -0.641719967329065 0.283116413786891
3 1110448 -0.523966196141233 0.221630172310725
3 1177655 0.780145737709219 0.361206247281431
3 1207404 -1.01792256239936 0.510442608291495
3 1233045 -0.914233965073596 0.442981599549115
3 1275233 -0.821746247505829 0.385924364506419
3 1303693 -0.233118575321163 0.0884858666600096
3 1330682 0.0385608550736629 0.0135684415700737
3 1387070 0.152132474521651 0.0559703894501758
3 1425574 -0.0589040173569023 0.0208940852039133
3 1472801 0.646033498082222 0.285454268864466
3 1513152 -0.644931011177756 0.28485616148636
3 1545095 1.52391946382412 0.894391622397694
3 1565803 -0.952062450007095 0.467162449302089
3 1594475 -0.592089229535667 0.256654232934793
3 1614499 -1.05683666238587 0.53672510559526
3 1645414 -1.51238951632747 0.884606522260363
3 1697541 -1.67395231437194 1.02622593757896
3 1771924 -0.696479506811526 0.31324883944538
3 1810103 0.376085073686681 0.150670494702259
3 1821768 -0.795501252743195 0.370262273157668
3 1853918 -0.724719172279113 0.329175166745535
3 1882746 2.06862952791469 1.41362804112847
3 1956641 -0.966361658783014 0.476431392978153
3 1995004 -0.0776363562587093 0.02774284508692
3 2020852 0.956458057139384 0.470004218151554
3 2087543 -0.736730968512882 0.336029754067136
3 2187422 -0.562186676357988 0.241096552824044
3 2211649 -0.538160807032151 0.228805078635183
3 2237705 -0.782196277175976 0.36241098246477
3 2393736 -0.430131832055767 0.175809224910599
3 2478533 0.31027245463765 0.121275020463004
3 2518103 0.315817988315118 0.123700931014026
3 2546600 -0.511673609874484 0.215468677161616
3 2672283 0.606958972010478 0.264498396130771
3 2719811 1.35830017643195 0.758532082194951
3 2773015 1.44021629276916 0.824470168536264
3 2799995 0.716482852473096 0.324502802046819
3 2826828 -0.189433766645264 0.0707073642293485
3 2860267 -1.04069656741593 0.525759840428518
3 2914788 -0.288471062674515 0.111828271702981
3 2936757 -0.880191286515688 0.421640830620198
3 2994695 -1.29393609224927 0.708436923024923
3 3065631 -0.423729497152113 0.172783855343652
3 3127003 -1.62414065404013 0.981525055339655
3 3187198 -1.85341019899338 1.1950187940526
3 3216196 0.619230714225632 0.27102616297633
3 3243274 -0.830135744214047 0.390980007804193
3 3272447 0.822876305544032 0.386603967331748
3 3345581 -1.50459875338202 0.878022583773169
3 3393983 -0.579124693027649 0.249873582347179
3 3423091 -0.51808360970844 0.218675590781346
3 3447678 0.777774062842718 0.359814599157189
3 3473726 0.0958746615827013 0.0345066155243712
3 3501120 -0.952863294430359 0.467679699592092
3 3537521 -0.5337725660225 0.226580084229174
3 3552001 0.425920932087602 0.173817958159121
3 3578105 0.443277168000483 0.182061133688516
3 3612391 -0.45921399700885 0.189713366548368
3 3655856 1.52455821046643 0.894935144622633
3 3677889 -1.48805818503366 0.864118559156134
3 3719804 -0.944500464810148 0.462289222116689
3 3753586 -0.409730569484724 0.16621333110059
3 3797367 -0.49584150769067 0.207603941548574
3 3828567 -0.898390701452529 0.433000360790119
3 3873193 -0.290093693515615 0.112526422989073
3 3904995 -1.08544070334794 0.55638265864346
3 3940177 -0.206119225454396 0.0774313825600716
3 3971241 0.754309711999628 0.346147834515016
3 3998531 0.902432638357326 0.435538599712445
3 4028870 0.733932331842005 0.334428407232113
3 4084299 -0.523755437682529 0.221524126190746
3 4112460 0.0701229629226792 0.024983939046671
3 4147689 -0.204937396440237 0.0769524237475528
3 4178404 0.101449283574947 0.0365929062700106
3 4201358 -0.14602296068402 0.0535952630124718
3 4232586 -0.257155663371025 0.0985097431806164
3 4269758 -0.0222833035742343 0.00779035709985423
3 4301236 0.53415003728569 0.226771233240616
3 4345665 -0.760076873044252 0.349489818663297
3 4387532 -0.387493595530862 0.155901474519601
3 4415324 -0.0150768964308078 0.00525587658775844
3 4444761 -0.463656086766678 0.191860516775768
3 4590783 -0.425890138700247 0.173803416867387
3 4619491 0.27863551337334 0.107613429161987
3 4652547 0.577876986268172 0.24922388008719
3 4694804 0.63216296182343 0.277958374539474
3 4736494 1.10064710913316 0.566950149410558
3 4776090 0.0392060442005093 0.0137989924622155
3 4802826 -0.118405102394561 0.0429932477061875
3 4826128 -0.118405102394561 0.0429932477061875
3 4849102 -1.09317277843046 0.561745778845445
3 4899523 -0.403799208777912 0.16344779501942
3 4972147 -0.714293763960367 0.323264748092018
3 5014464 -0.534222560268259 0.226807963633707
3 5073899 0.0997564151248772 0.0359584153345252
3 5135217 -1.04341299204753 0.527598941779364
3 5160558 -1.04341299204753 0.527598941779364
3 5248940 0.0233036191004272 0.00815036860717565
3 5272689 0.0643816911959075 0.0228865231269709
3 5344708 0.447351214168714 0.184009738746168
3 5378643 0.252463512033406 0.0965394931762694
3 5409013 -0.717424933838754 0.325036092178251
3 5429307 -0.717424933838754 0.325036092178251
3 5460726 0.033186783058901 0.0116526067984981
3 5519775 0.154102708367675 0.0567386446769989
3 5549630 0.0979032363381783 0.0352647783645904
3 5585995 -1.44464341954837 0.828103750941122
3 5618943 -0.874894840731294 0.418356210654996
3 5643647 -0.0276497311291464 0.00968711613109442
3 5752450 0.113053178986836 0.0409641463125974
3 5787926 0.111942234435843 0.0405439786529019
3 5820911 0.136594731751541 0.0499511752862275
3 5862622 -0.154646669220302 0.0569509504738934
3 5894318 -0.83963063009628 0.396730534166749
3 5954014 0.333678994529466 0.131577877412233
3 5981176 -0.181349425893598 0.0674788953018177
3 6060853 -0.702624497484666 0.316691930451751
3 6101160 -1.12141048674252 0.581511149910334
3 6124095 -0.373115271398269 0.149315388636649
3 6204775 -0.874480758669688 0.418099818898045
3 6230136 -1.01381674728472 0.507700399480162
3 6294428 -0.628290693068692 0.2758769573396
3 6362570 0.52139943022375 0.220339632970421
3 6394451 -0.28487479372918 0.110283776162841
3 6422301 1.11581681104002 0.577573410156952
3 6450108 0.0767660440139862 0.0274224484957084
3 6490739 -0.268008169732988 0.103091997096766
3 6625573 -0.446777022249169 0.183734789027318
3 6655629 -1.32753177306725 0.734397293377328
3 6720815 -0.660935130797598 0.293577608201021
3 6741075 0.391831495837439 0.157901030447474
3 6763820 0.532656878037375 0.226015373609448
3 6785927 0.760500581711299 0.349735790256877
3 6815819 -0.260191128631846 0.0997878536308717
3 6866316 0.104369412446143 0.0376893025809391
3 6895134 0.344368982586232 0.136338871612755
3 6949469 0.194456122597088 0.0727226922133061
3 6979830 0.592216150726111 0.256720883604044
3 7009959 0.500842708303702 0.21007972212664
3 7080658 0.00441026496623083 0.0015309213621932
3 7125535 0.147835635703569 0.0542988267375658
3 7127309 1.03987316129774 0.525202879594055
3 7160064 -0.000404224099149239 0.000140093055460269
3 7244457 0.274430947490796 0.105820527278997
3 7294148 -0.302536508867856 0.117906494576334
3 7315220 -0.286785288893978 0.111103794008562
3 7387648 0.380893457038649 0.152870307875383
3 7448336 -0.269682151907303 0.103801946127229
3 7546354 0.331901112502172 0.130789449523671
3 7549423 -0.198989765482249 0.0745482807903314
3 7568836 -0.234968453079447 0.0892511835130524
3 7610362 -0.0756988565205317 0.0270298674784843
3 7650224 -0.495309567537814 0.207341078618336
3 7757246 -0.0291559539589683 0.010220933103259
3 7816246 -0.958028234111114 0.471020959088172
3 7878652 -0.958550798643365 0.471359525710149
3 7917922 -0.988236960802523 0.490748255138546
3 7941545 0.472539304216753 0.19617300788814
3 8006583 0.350368568752098 0.139026225523339
3 8138582 -0.0424371648963056 0.0149553511132222
3 8180045 -0.151746441630262 0.0558199953166377
3 8277793 0.680567782907483 0.304391365012273
3 8343444 0.703392474942515 0.317123113454196
3 8372040 0.915109173848135 0.443535490077001
3 8412081 -0.606711269900706 0.264367139086932
3 8478844 0.174703142506391 0.0648390490596144
3 8506321 -0.540062028622876 0.229770980682605
3 8720048 -0.596050835748262 0.25873706999712
3 8778845 -0.450563865823381 0.185550015245484
3 8819492 0.13696836473763 0.0500950982409665
3 8847317 0.207184017751834 0.0778632627753092
3 8887105 -1.11558316653926 0.577409173808891
3 8980534 -0.278313906755928 0.107476102538663
3 9008756 1.21633960240509 0.650032072959328
3 9047277 0.481364369338483 0.200481939262934
3 9081989 1.07089239487798 0.546348702386057
3 9114259 -0.293514759239656 0.11400097148868
3 9167438 0.159229006851103 0.0587428326362088
3 9222389 0.165755982783087 0.0613056977761315
3 9370323 -0.25902686038288 0.0992973017754286
3 9397457 0.136030296101009 0.0497338318806178
3 9432630 -0.387747663794288 0.156018426726406
3 9561649 -1.06320193628647 0.541074653311604
3 9610119 -0.940898691809194 0.459975040971776
3 9643740 -0.0892308427296555 0.0320317598475963
3 9686738 0.345451417490896 0.136822904098836
3 9734439 -0.332084271411694 0.130870629454422
3 9863685 -0.666065497797025 0.296391198606972
3 9868039 -0.830244344505799 0.391045608270421
3 9893367 -0.161129773386494 0.0594879024336371
3 9923090 1.63553195218408 0.991665671618036
3 9951393 -1.21398506011791 0.648293673212843
3 9986494 -1.0311296395088 0.519303292302081
3 10050155 1.15191224161546 0.603178196526414
3 10080276 0.731120646630384 0.332822220872127
3 10105220 -0.260115040208695 0.0997557822004723
3 10131514 -1.14616102802751 0.599067560419983
3 10171931 0.40596623993603 0.164456919554554
3 10206995 -0.55608027591864 0.237954979403715
3 10234187 -0.36269124619462 0.144580471145153
3 10294488 0.67378954936121 0.300643541416782
3 10316490 -1.03617138080161 0.522701884699343
3 10343042 0.0786321886376824 0.0281097142327143
3 10372658 -1.58398795858323 0.946167157229622
3 10397281 -0.129012088262539 0.0470390602848216
3 10443796 0.10429293060478 0.0376605554841808
3 10466698 -0.300879719522668 0.117187423041411
3 10493675 0.722820880029608 0.328096289683482
3 10544569 -0.0876379273800059 0.0314402598186308
3 10577695 0.750557902088354 0.343979685903167
3 10613401 1.65786301597503 1.01168582164662
3 10635428 -0.550986113195677 0.235343349254041
3 10667663 1.56314907615691 0.92805346176954
3 10697564 1.47041006946259 0.849394819692895
3 10722247 -0.4641932760744 0.192120596515995
3 10753929 -1.41037500019771 0.800165364978011
3 10808310 -0.162451130342387 0.0600064726624085
3 10839336 -0.341858047391307 0.135217437553316
3 10894133 -1.07473782369716 0.548993655227048
3 10917479 -0.584436711556715 0.252645272914912
3 10939860 1.16576700920327 0.613129039717149
3 10967707 0.864692384108313 0.412056070248397
3 10992169 -0.351244219071494 0.139419372194251
3 11019303 -1.0842072765307 0.555529076478685
3 11090694 0.26645768178587 0.10243517305652
3 11117100 -0.248294921566516 0.0947946067661585
3 11204777 1.36861088219261 0.766696841371041
3 11260753 1.12832739479651 0.586395702557122
3 11293681 1.76961833970889 1.11469113818675
3 11330356 -0.467858778544168 0.193897674299567
3 11360802 -0.477179023599737 0.198435331179185
3 11459760 -0.0875496993121021 0.0314075190455157
3 11501795 1.24996846007543 0.675077752848153
3 11531606 -0.723737719926028 0.32861721770663
3 11574306 1.05445519005524 0.535101439974883
3 11594317 -0.198413749908638 0.0743159978927399
3 11613930 -0.844958536726916 0.39997074405717
3 11641769 -0.737127627976669 0.336256929051906
3 11685335 -0.773994068766503 0.357600481626437
3 11692216 -0.70439537946752 0.317686490966559
3 11723578 0.33463755773735 0.132003366745093
3 11748621 0.285874327023675 0.110712656014262
3 11818208 -0.343901062575891 0.136129742845036
3 11922997 -0.644345498072691 0.284538678086799
3 11952318 0.534900865604175 0.22715158343843
3 12013696 -0.738142099866993 0.336838176368694
3 12255801 -0.32808614318085 0.129100900522966
3 12299976 -0.0179812915617266 0.00627560902968214
3 12328892 -0.817450418617266 0.383344847429439
3 12352904 -0.795287564546043 0.37013570478361
3 12365630 1.61616862814704 0.974457141856835
3 12396365 0.782125672700372 0.362369477370058
3 12441272 1.25811903911402 0.681209186737116
3 12466909 1.59739821958259 0.95790917901262
3 12525624 -1.32740613943413 0.734299450891503
3 12579720 -2.48418711053792 1.88656620336956
3 12634117 -1.60066629914771 0.960780864281826
3 12740444 -1.21452277247188 0.648690500784492
3 12765158 -1.22067989792754 0.65324179141797
3 12789564 -1.32892751206794 0.735484669082609
3 12852620 -0.891103044907776 0.428438024648378
3 12919884 -0.835872671218552 0.394450892646853
3 13054050 -1.00728493574901 0.503350013016031
3 13173371 -1.61454426867489 0.973019912676783
3 13208714 -1.87782417033274 1.21892551088579
3 13424483 -2.85926646940797 2.37199757571245
3 13609772 -1.67411023387065 1.02636913276729
3 13638129 -1.90355408650336 1.24436686766079
3 13669176 -1.85642504902385 1.19795871525581
3 13727854 -2.45610029406163 1.85246603564321
3 13774144 -2.17578001914784 1.52912351095246
3 13796651 -2.65935266797674 2.10628836141516
3 13821868 -2.29384704289373 1.66155772713427
3 13893442 -2.49075433065594 1.89458442932143
3 13956266 -2.82261913859352 2.32209096806647
3 13984774 -1.5844261135055 0.946549747119387
3 14023407 -1.7730885730505 1.11796506674541
3 14064330 -2.23571137854305 1.59566783747413
3 14091750 -3.76543510156425 3.7792140388753
3 14116389 -0.870607465494858 0.415704381539195
3 14144787 -2.99904292544156 2.56730459795678
3 14169183 -0.657945150474002 0.29194183478777
3 14236244 -1.1287515305958 0.58669576802484
3 14263986 -0.141826051241307 0.0519699464339455
3 14307872 0.0705578902710543 0.0251432076829924
3 14360109 0.033711086330368 0.011839163075358
3 14433484 -0.757009087069552 0.347710697545493
3 14460807 -0.776858739525403 0.359278011975618
3 14491806 0.285726466320114 0.110649192944878
3 14533135 1.55278408722067 0.919104054332815
3 14568208 -0.379248016214437 0.152116722739902
3 14687080 -0.162121020852018 0.0598768726345175
3 14711227 -0.491265583685201 0.205345643867891
3 14741494 1.79410586316039 1.13789085256873
3 14771362 -0.612652054869707 0.267520651678357
3 14800922 -0.293142039067094 0.113840149976237
3 14830743 -0.979967529301031 0.485316605202819
3 14867261 -0.498502437244574 0.208920211949494
3 14895642 1.49249883226097 0.867841455379628
3 14933334 -0.547354865097732 0.233486802791417
3 14966081 0.378415692737747 0.151735850602802
3 15012765 0.0879882585498691 0.0315702869463201
3 15035182 -0.393304959299327 0.158581549729883
3 15096726 -0.416323422086267 0.169300138105303
3 15122240 -0.370717422247807 0.148223246523781
3 15148921 -0.479608688497762 0.199622747758369
3 15187875 -0.0434392544725048 0.0153145752401063
3 15211573 1.52119719102666 0.892076879816961
3 15240500 -0.266244081890629 0.102344743514102
3 15276047 -0.235239004427996 0.0893631991672155
3 15317363 -0.235239004427996 0.0893631991672155
3 15356772 -0.235239004427996 0.0893631991672155
3 15400697 -0.812036205684936 0.380102657261789
3 15427313 -0.495120058894067 0.207247452941916
3 15455241 1.86510366712905 1.20644096555684
3 15480098 1.92430819661596 1.26507250992781
3 15514027 -1.32260389240087 0.730563789918316
3 15582979 -1.37038494514658 0.768105576972604
3 15626321 -2.33416326290433 1.70802820235394
3 15668853 0.0635131609518054 0.0225700406979256
3 15710115 -1.65736761445596 1.01123966080304
3 15758803 -2.23324992723887 1.59290721149703
3 15787471 -1.41442121490676 0.803441757690417
3 15834109 -1.98121119032808 1.32268880743096
3 15860141 -2.16404445676514 1.5162567324789
3 15891757 -1.42365688409245 0.81094273537643
3 15917913 -0.837011254858342 0.395141071100226
3 15949566 -2.4539995075975 1.84992799817413
3 16005400 -2.86463957551944 2.37936003552145
3 16041147 -2.0351865198039 1.37849024046878
3 16070099 -1.63106361930302 0.987682146928835
3 16129700 -1.15867248582664 0.60802504993273
3 16223933 -0.686322036598323 0.307584897941691
3 16258320 -1.52921264448697 0.898900256302621
3 16292200 -2.48995239244458 1.89360439135486
3 16327706 -1.85814786128675 1.19964026396348
3 16399846 -1.50569950898767 0.878951466400101
3 16512797 -0.452818046654519 0.186632697181045
3 16542129 -1.83467236629245 1.17682421207857
3 16586925 -1.95424291997281 1.29522770544788
3 16616148 -1.95424291997281 1.29522770544788
3 16643829 -2.05961257878128 1.40411162708565
3 16664125 -2.57584086010203 2.00001451456402
3 16671263 -1.58437770433469 0.946507473491352
3 16696076 -2.39209578367027 1.77592115649915
3 16755751 -1.56297527179233 0.92790306547698
3 16822883 -1.29228983466378 0.707175306633944
3 16883429 -1.12363956555956 0.583083422303287
3 16908894 -1.76500244273234 1.11034341281048
3 16953964 -0.105069765979393 0.0379526210762682
3 16982344 3.07576406381553 2.67785533577115
3 17012590 -1.53484568909667 0.903709778605458
3 17039856 1.83894271175397 1.18095900078695
3 17071923 0.940966330731168 0.460018458552779
3 17109532 1.57378778962548 0.937280725725431
3 17158865 -0.824573545060628 0.387625477677801
3 17192750 -0.41977599607366 0.170922053415089
3 17220954 0.75137436128522 0.344451112429482
3 17283340 -0.101881460682162 0.036755018465187
3 17305108 -1.92356552434184 1.26432872993852
3 17628104 -0.975031797201533 0.482085948547838
3 17642509 -0.919617925781655 0.446393097916339
3 17769942 -0.13710953761708 0.0501494883568303
3 17824475 1.02348174325883 0.514164866283841
3 17852580 -1.36292204630518 0.762187223928094
3 17996920 0.570164566709495 0.245219048660165
3 18025589 1.42913828405843 0.815409371818647
3 18087633 0.218026955755852 0.0822802271523431
3 18109901 0.819360826316386 0.384491219914086
3 18131764 0.115919033459001 0.0420496692139866
3 18154470 1.13458977733522 0.590832656045633
3 18244783 0.241264953847709 0.0918637515873577
3 18278539 0.355475276713089 0.141322333056315
3 18308036 1.43202241325408 0.817763990057145
3 18335968 1.27685455256695 0.695394016686874
3 18371167 -0.502507703067962 0.210905719520118
3 18467913 -0.0666469651474217 0.0237129656724194
3 18518099 2.49851370238749 1.90408019119329
3 18546097 -0.529416141506927 0.22437731824464
3 18568573 0.685382434969784 0.307062685414536
3 18589859 -1.07546976994017 0.549497689381571
3 18614338 -2.16441368452263 1.51666073511747
3 18641258 -1.65093274223017 1.00545274016948
3 18677130 -1.19075426861231 0.631248256727282
3 18697582 -1.41613635482165 0.804832388655859
3 18717811 -1.41613635482165 0.804832388655859
3 18755871 -0.544819713036213 0.232193165989614
3 18780818 -1.13504153074534 0.591153264610896
3 18802395 -1.38382317785532 0.778813783137832
3 18861603 0.205477860096682 0.0771714058724441
3 18888697 -0.165293555421471 0.0611237138219722
3 18929429 -0.252393815037256 0.0965102767799961
3 18966803 0.701999030024828 0.3163409043621
3 18996895 1.52826311068558 0.898090697202989
3 19029110 -0.277011974552302 0.106920493061981
3 19063269 0.150131277357825 0.0551912142915614
3 19090099 0.769470939832987 0.354957374070448
3 19113026 1.07092891565641 0.546373797571847
3 19135758 1.17846806644222 0.62231125756473
3 19162963 1.13035358202029 0.587829754055238
3 19241845 1.2396680495441 0.667363225003462
3 19277270 0.475141296484456 0.197440899635266
3 19312039 0.393311659142098 0.158584645589542
3 19387558 -0.464735878791386 0.192383389472917
3 19416808 0.35149568563591 0.139532318305505
3 19490313 -0.211309014218286 0.0795395220143085
3 19512920 -0.688262932454115 0.308664533358386
3 19545381 0.329886361899426 0.129897144729027
3 19572457 -1.18943152115549 0.630283502050751
3 19642519 -0.257070415039425 0.0984738883975796
3 19674164 -0.415743848861925 0.169028236262383
3 19749191 -0.321209939464338 0.126068617793746
3 19777113 1.54133965009933 0.909268948561713
3 19796861 0.507554389475961 0.213414745700834
3 19907136 1.02891314619408 0.517811984974909
3 19951325 0.682310602821731 0.305357453306449
3 19978083 -1.04365379793576 0.52776209923002
3 20003784 0.512181367440845 0.215722230011675
3 20032248 -0.237193023015651 0.0901728627079346
3 20059410 0.384014701012324 0.154302085491185
3 20082816 0.0398245694355759 0.0140201248096512
3 20107081 0.798317655119844 0.371931876430118
3 20160706 -0.244252273724321 0.0931073910847133
3 20191025 0.534934300211603 0.227168524742367
3 20221917 0.903249061169355 0.436051973105235
3 20247231 -0.336876578482508 0.132998321978553
3 20271455 -0.336876578482508 0.132998321978553
3 20291605 0.289439142545506 0.112244701020322
3 20312620 0.289439142545506 0.112244701020322
3 20388370 -0.10342076859804 0.0373328558058589
3 20410202 -0.757498885834872 0.347994538555266
3 20456700 1.3426927107229 0.746246569780296
3 20492579 -0.284422855585542 0.110089957369762
3 20595259 0.257446345198574 0.0986320180361926
3 20685074 -0.202784217283309 0.0760808652143844
3 20712672 -0.352395111340199 0.139936453766925
3 20747868 -1.46644249444142 0.846100489443901
3 20778918 -1.33110360334129 0.737181402309348
3 20821635 -1.13573138034476 0.591642989149103
3 20849570 0.513901653645717 0.216581879389018
3 20876895 0.105505176893308 0.0381163973597406
3 20901236 0.659216043542164 0.292636762600468
3 20928169 0.964361543997795 0.475130637606123
3 20954830 -0.041497750616728 0.01461885027554
3 21113307 0.187397118993272 0.0698922262596142
3 21133652 0.453535842887849 0.186977789574046
3 21338263 0.28212003273782 0.109103321553336
3 21365639 0.561274364252298 0.240626431040856
3 21453986 0.186697516536754 0.0696125015824929
3 21481171 1.31510431306988 0.724746599951753
3 21508638 1.24797601406893 0.673582529578108
3 21592992 0.0915422101203644 0.0328913287578681
3 21636436 1.07718137635627 0.550677074130979
3 21666402 0.218251179483825 0.0823719334465571
3 21734579 0.995928626123479 0.495821721680577
3 21760061 0.307478589903349 0.120056372014163
3 21874154 -0.441262107834036 0.181099260296084
3 21874601 -0.475809441473047 0.197766816602696
3 21910828 0.86947729558516 0.415006392363643
3 21936697 1.6857927617343 1.03698835323081
3 21964507 -0.665981176580466 0.296344885324116
3 22001705 2.29815873545872 1.66649718129578
3 22038902 -1.02297532760487 0.513825339409125
3 22070815 -0.793687855712107 0.36918867914207
3 22129800 -1.19758920616958 0.636243316536106
3 22156703 0.190081051829857 0.0709666854397624
3 22184621 -0.144761092088927 0.0531060490219317
3 22222102 -0.820025430878033 0.384890316395677
3 22242854 1.43906137745581 0.823523450651285
3 22262506 -1.58067042434758 0.943272658373232
3 22334328 -0.612875841067246 0.267639667159317
3 22427723 -0.0761413791635559 0.0271926169171379
3 22467906 -0.641578603420976 0.28303990020118
3 22503493 -0.589541893275375 0.255317642751493
3 22536140 -0.0401029398580243 0.0141196815241512
3 22588562 -1.10515567452147 0.57009898792402
3 22649764 -0.964052123278067 0.474929532461323
3 22693347 -1.0205723950404 0.512215510662565
3 22844636 -1.79865330340899 1.14222414688629
3 22872397 -1.67943217628497 1.03120033376047
3 22922153 -1.33268073455586 0.738412190768707
3 22977549 2.06551351868836 1.41033587912609
3 23066516 -1.52634953891754 0.896460227477419
3 23111830 -1.0346621273191 0.521683578764389
3 23136100 -1.44195091838939 0.825893012057158
3 23146554 -2.68693552500133 2.14199926105727
3 23198046 -1.8775769595438 1.21868229789605
3 23308522 -1.54900748865803 0.915853153491394
3 23331302 -1.05179534309965 0.533290331337186
3 23372691 -0.135914363645925 0.0496892019510982
3 23396022 -0.390807350470453 0.157428425006513
3 23464728 -2.45506234754181 1.85121183647148
3 23496104 -1.12390728436921 0.583272375016231
3 23545510 -1.87371423686106 1.21488506870384
3 23589080 -1.62741889434535 0.98443839764907
3 23627325 -1.38400579743631 0.778959756595196
3 23724828 -1.49905084665831 0.873347746210521
3 23746478 -1.96056580136588 1.30164108666033
3 23816144 -2.32335104166352 1.69550296856649
3 23853254 1.49616733562982 0.870922500528877
3 23882958 -0.0576974397910363 0.0204563447224941
3 23922175 -0.0622421771080831 0.0221072927449862
3 23955966 -1.50305035615683 0.876716712544492
3 24000317 2.23970355706008 1.60015026927246
3 24037213 0.117396961738767 0.0426103975718593
3 24062548 -1.25541560214053 0.679172824497911
3 24087099 -0.549679786713946 0.234674976698502
3 24146155 -0.157460461424111 0.0580505353478272
3 24177257 0.340211164353524 0.134482954116608
3 24214447 1.49312958984197 0.86837085253788
3 24255173 -1.52581289641844 0.896003221635114
3 24287458 -0.349990039150948 0.138856347303031
3 24340823 -1.67589008487479 1.02798367881594
3 24373529 -1.51456817635919 0.886451713205465
3 24447032 -0.705443061120303 0.318275377640172
3 24478406 -1.63428493405982 0.990553202201141
3 24503444 -1.33247047677187 0.738248054074899
3 24533340 -0.664427475067403 0.295491935822657
3 24650870 -1.42576465360881 0.812658993154736
3 24682844 -0.653351874762152 0.28943463963282
3 24756391 -1.07649248227937 0.550202266861224
3 24781186 -0.497315961982684 0.208333025697148
3 24815896 -0.169258944244447 0.0626862805251542
3 24883488 1.10365998267567 0.569053582900918
3 24915161 1.13015715056196 0.587690664354275
3 25017649 0.113613646077836 0.041176253575827
3 25057514 1.6641011085977 1.01731174789605
3 25109096 -0.923638159298629 0.448946978197266
3 25138305 -0.579576303551925 0.250108867663285
3 25192565 0.279481713797879 0.10797490701492
3 25218069 0.929078779159477 0.452412018493214
3 25286878 -0.259062189017466 0.0993121811440877
3 25342997 1.00279352566349 0.500367216807244
3 25374916 -0.854920764598835 0.406055219903028
3 25401625 0.3900779749557 0.157092043079721
3 25440318 0.467204745577672 0.19358028108449
3 25461457 0.462016325283497 0.191067190020668
3 25480942 0.462016325283497 0.191067190020668
3 25500443 0.634047903792182 0.278973338399463
3 25520243 0.265186723516644 0.101897302329209
3 25576639 0.527048576605635 0.22318273721513
3 25608507 0.453067740656637 0.186752723325877
3 25641095 0.539215982717499 0.229341010078122
3 25672923 0.145656222830364 0.0534530348133309
3 25707919 0.0924522487942066 0.0332301784737783
3 25734646 -0.851811580000792 0.404152650731649
3 25757305 0.545621455055713 0.232602055740846
3 25864828 0.0254822000005432 0.0089200374733575
3 25920368 1.62228725727707 0.979879735453251
3 25942263 1.05940220882822 0.538476496494196
3 25972800 0.224144531809264 0.0847876207176294
3 26001318 0.854210321610493 0.405620196608272
3 26023963 -0.0685540543010539 0.0244098558476162
3 26043986 0.493039737998279 0.206220431291716
3 26086080 0.403332493527488 0.16323065003217
3 26108124 -0.266431651380796 0.10242415210531
3 26132942 -0.655661869065891 0.290694662288517
3 26160778 -1.35400437664955 0.755141780219553
3 26259061 0.842646975033417 0.398563765780628
3 26302470 0.117105073899132 0.0424996051447371
3 26340704 -0.212054750175439 0.079843100192984
3 26387203 -0.000944464728185441 0.000327396279294328
3 26420070 -0.379467631095598 0.152217254422817
3 26459564 0.71367917152128 0.322917447063192
3 26488057 0.0992645459814267 0.0357742151782664
3 26631695 -0.85591478547666 0.406664173649397
3 26664194 -0.660767977047434 0.293486083406638
3 26692476 -0.560726695069242 0.240344341407749
3 26720863 -0.905028607077835 0.437171757970763
3 26774701 -0.358603129092607 0.142732649240092
3 26905139 -0.215149498609815 0.0811046830150643
3 26935106 -0.373400608510169 0.149445468413265
3 26998623 -1.21458579657139 0.648737018860331
3 27025644 0.0509884717855912 0.0180298433530591
3 27055249 -0.270793119686178 0.10427358071432
3 27081568 0.596452008887793 0.258948272771647
3 27131848 -0.926358244080441 0.450678082162631
3 27155920 0.612647412311126 0.267518182814152
3 27186353 -0.801250051333364 0.373673081839683
3 27214098 -0.28007823250879 0.108229855957108
3 27301093 -0.66517542702952 0.295902446675219
3 27330235 -0.586682401850415 0.253819767767997
3 27368432 -0.287491656124373 0.111407257856321
3 27474187 -0.734257468124104 0.334614312429397
3 27513155 -0.637380609965014 0.280770705169479
3 27541797 0.544082098918119 0.231817163709638
3 27573478 0.577613478923195 0.249086731631884
3 27639250 -0.041412658779106 0.0145883823618504
3 27672325 0.0272321853603314 0.00953924679502066
3 27706495 0.741946098989058 0.339020753841126
3 27735228 0.60780541647015 0.264947076511791
3 27769661 -0.599333062094521 0.260466573996049
3 27790678 0.127144879138163 0.0463245032489725
3 27810510 1.10074891466602 0.567021172521349
3 27875977 -0.497939985809538 0.208641799175498
3 27904304 -0.199036340815574 0.0745670669341259
3 27943931 -0.732855480453953 0.333812940589231
3 27984114 -0.9402834200226 0.459580169012918
3 28053340 -1.14984994819241 0.601702837510122
3 28084332 -0.0589027438605967 0.0208936229692606
3 28170445 1.88661872008784 1.2275930051079
3 28192027 -0.188587564320117 0.0703685365182992
3 28280713 1.75238334929998 1.09849856407643
3 28302688 0.208587220257683 0.0784329131907834
3 28327431 -1.43532417133008 0.820463308933235
3 28359501 2.29620771864024 1.66426120406559
3 28394790 -1.43019082697738 0.816268319852609
3 28427679 -1.60775670537473 0.967024949888186
3 28455511 0.158884014846307 0.0586077140568649
3 28509063 0.218451026321484 0.0824536822654006
3 28658767 -1.90888214755223 1.24966677369267
3 28680347 0.0177722910757001 0.00620215068265517
3 28703507 -1.9799216758117 1.32136937113186
3 28738108 -0.536330740098908 0.227876419990079
3 28761512 -0.397460482022065 0.160504403721615
3 28808577 2.38235907351577 1.7644181585336
3 28864369 2.33345019809139 1.70720075194632
3 28922075 -1.62708762232729 0.984143816803802
3 28954209 2.47010573529802 1.86943106461962
3 29018876 -1.33427652143811 0.739658456909189
3 29080200 -2.38958814473145 1.77295505275138
3 29110288 -2.26556451166322 1.62933779205679
3 29148286 -1.93649152893193 1.27730415332299
3 29179752 -1.62263110198271 0.980184880490685
3 29209298 -2.81212088073394 2.30789365453097
3 29282837 -1.77674432594492 1.12141894852012
3 29314355 -2.71870878357866 2.18351158492461
3 29341183 -1.64089241270433 0.996454382575468
3 29372571 -3.37749238886191 3.1357858034149
3 29404638 -0.776391732009486 0.359004347919291
3 29463934 -1.80655986013464 1.14977703843392
3 29495122 -0.00355229771810478 0.00123267619345
3 29544960 1.77107427171655 1.11606415606367
3 29672762 -0.144427217222271 0.0529766862046679
3 29697636 0.967328788827274 0.477060853257939
3 29730969 1.36009739617339 0.759952464441854
3 29780535 0.719028443293744 0.325944478883548
3 29824891 1.01792479967529 0.510444104134872
3 29856581 -0.290911980826099 0.112878799791006
3 29893286 -0.625861822075833 0.274573891458082
3 29931634 -0.850288552582304 0.403221880441723
3 29986058 0.805922921720817 0.37645373957823
3 30018870 0.380701913227903 0.152782540911311
3 30056499 -0.952864672312875 0.467680589731275
3 30111980 0.0121985511092718 0.00424760303776741
3 30143399 0.735434100973393 0.335287377394234
3 30184848 -1.30194206773577 0.714586301276543
3 30310162 0.0250843036835596 0.00877936627754045
3 30335426 0.363037170552814 0.144737064168331
3 30356031 -0.281115293668275 0.10867334543155
3 30378253 0.0635357626071699 0.0225782737812678
3 30410136 0.593791366158615 0.257548517670539
3 30440620 0.687730933777524 0.308368482043664
3 30445692 0.993267025183344 0.494063788644263
3 30502487 -0.478877406704629 0.199265162163269
3 30567985 0.137060797436164 0.0501307094242384
3 30599856 0.766459196989153 0.353201253996808
3 30674321 0.591602459929704 0.256398661917328
3 30701438 0.377871631978813 0.151487003414926
3 30746951 -0.185877792235606 0.069284930770838
3 30832561 -0.538082029787508 0.228765081406553
3 30853109 0.751471794224463 0.344507385438267
3 30881604 1.32550191411759 0.732817156174704
3 30902217 0.980499991209936 0.485665630022072
3 30939067 -0.449841296266189 0.185203303338186
3 30971784 1.66719783276974 1.02010999841261
3 31001096 0.625203230847231 0.274220895328704
3 31031507 0.515368524306746 0.217315638631234
3 31056228 1.79245362976603 1.1363183664981
3 31081261 1.38726979579645 0.781570824283644
3 31104258 -1.08420349687422 0.555526461623727
3 31125893 0.420509443908685 0.171267083799909
3 31159037 -0.243333936248575 0.0927247984691546
3 31192666 -0.243333936248575 0.0927247984691546
3 31249731 -0.896508366524116 0.431820209669122
3 31273549 -0.597863983670313 0.259692040263761
3 31334549 -0.756511932546227 0.347422675879537
3 31390051 -1.84779449915972 1.18955188749484
3 31412082 -1.28803295882677 0.703917570956635
3 31467134 -0.990086799839515 0.491966542546521
3 31497252 -1.66143281700452 1.01490352000082
3 31565601 -2.57230901502481 1.99558112782415
3 31603623 -3.24453430489131 2.92943447736978
3 31628494 -2.32696371334983 1.69968290522049
3 31653377 -0.63515001200726 0.27956731626281
3 31675020 0.895600497545678 0.431251444645366
3 31705562 -1.37673986878449 0.773161265859523
3 31746905 -1.63936754983777 0.995091068312038
3 31774808 -1.73664485078602 1.08380998414076
3 31800421 -1.70598229224327 1.0554611861968
3 31827907 1.36184416510796 0.761334101124269
3 31886427 -1.09110054587155 0.56030637163551
3 31913047 -1.23065133943289 0.660641400456646
3 31985888 -0.645749893475908 0.285300373217487
3 32012716 -2.14725699491126 1.49794413521855
3 32063138 -0.0248425023439282 0.00869390204681586
3 32085382 1.75005050546253 1.09631544130822
3 32134322 -0.869328822108679 0.414914727999206
3 32176036 0.405451776553899 0.164217216533556
3 32242076 1.19539799332464 0.634640133424048
3 32278765 1.1584922416174 0.607895610548641
3 32315477 0.955030489613098 0.469080560958837
3 32337283 0.208652944174116 0.0784596090136958
3 32358947 1.36473273810325 0.763621304970116
3 32381566 -0.0233832325109152 0.0081784718667405
3 32403681 -0.235226922514183 0.0893581964603081
3 32440021 0.758497199361802 0.348573315033064
3 32482076 0.0403381612970353 0.0142038233144906
3 32520463 0.0403381612970353 0.0142038233144906
3 32547593 -0.134020313258161 0.0489606087770506
3 32574211 0.846858176090676 0.401128355604637
3 32601011 -0.810649617137166 0.379273919575502
3 32629935 1.25581721620318 0.679475173746147
3 32693168 -0.275026225397956 0.106074041337982
3 32729181 -0.275026225397956 0.106074041337982
3 32757625 1.98385456083609 1.325395511502
3 32800108 2.31647703869115 1.68756373754347
3 32843649 2.78348733687648 2.26939566246296
3 32872599 -0.32530881926115 0.12787441648178
3 32904654 0.561795734030015 0.240895064277664
3 32931608 -0.7587176249226 0.348701152611201
3 32959362 -0.723459402333185 0.32845905431031
3 33028554 0.743431348767326 0.339874238623419
3 33061631 1.49731804162553 0.871889961094574
3 33095810 1.46461836359826 0.844587834080638
3 33116269 0.176391745069817 0.0655085230425697
3 33140107 1.80586015287044 1.14910767327252
3 33178581 0.468791135860701 0.194350367756474
3 33210011 -0.435834203323818 0.178514622385301
3 33243731 -1.0813485175524 0.553552756210519
3 33300915 0.791251408022817 0.367747960038777
3 33330862 0.795884460810876 0.370489287336431
3 33359268 -0.0388352450127994 0.0136664773993538
3 33386198 2.00852698117394 1.35078861276463
3 33447048 0.0273838742732526 0.00959296016262211
3 33490847 -0.718116677886432 0.325427859856788
3 33521803 1.67891380194801 1.03072929185627
3 33553905 -1.05320288789574 0.534248429672355
3 33589345 -0.277271343749344 0.107031140165117
3 33611021 -0.576335633050032 0.248421965483391
3 33631469 0.553806056860964 0.236788022300267
3 33679016 0.37653412224289 0.150875630166017
3 33709382 0.240421643139099 0.0915131574209997
3 33743698 -0.582855148750419 0.251819095515992
3 33853485 1.10539071830977 0.570263342190294
3 33915262 -0.0435637183657872 0.0153592121089918
3 34043231 -0.73239803237453 0.333551606291971
3 34069115 0.985053547331712 0.488654469181697
3 34091604 0.204306830695204 0.0766970434038467
3 34131848 0.350088271429295 0.138900428206599
3 34159413 1.3939210845997 0.786903629413337
3 34191754 -0.558214681509379 0.239051707828261
3 34228677 0.401828144033058 0.162531193539057
3 34263480 1.25650491425706 0.679993031874937
3 34380075 0.693844218216169 0.311776091788507
3 34401929 -0.234293710543112 0.0889719164855916
3 34424330 0.425806662084651 0.173763998925654
3 34444654 1.12999210320046 0.587573807751332
3 34470802 0.590305660811668 0.255718171808119
3 34538757 0.384523997904882 0.15453599605308
3 34562384 -0.0819074284513378 0.0293183126622348
3 34582952 1.18071712087276 0.623943197894385
3 34611430 -0.339671062812835 0.134242258124826
3 34651251 -0.0852228043692487 0.0305448252544131
3 34698575 1.69646522611781 1.04673425356269
3 34726357 1.99656823925287 1.33845132140767
3 34754315 -0.809858013275157 0.378801083996492
3 34797635 -0.427172196578789 0.174409082386528
3 34824415 0.30637867273198 0.119577251541126
3 34855323 0.116220780388329 0.0421641015222657
3 34983015 -0.0771265866190347 0.027555152519101
3 35145696 -0.0349082365981317 0.0122654182572143
3 35236113 -0.779528281959241 0.36084375561734
3 35260551 0.123071477315907 0.0447691497013408
3 35300079 0.816202309765689 0.382596564759901
3 35324888 -0.151493648868798 0.0557215334987404
3 35346852 0.167517574956737 0.0619995269419098
3 35395379 0.125586876268849 0.0457290442780012
3 35426388 -0.515780340800519 0.21752176111917
3 35461631 -1.11963261470345 0.580258394568382
3 35501733 -1.57522688345049 0.938532124929162
3 35524135 -1.06832497194484 0.544585676735533
3 35547164 -1.80365622353468 1.14700052878586
3 35576964 -1.32544243741738 0.732770879262438
3 35638670 -0.974786549220534 0.48192564303105
3 35666742 -1.04222105351859 0.526791645536292
3 35697208 -1.60312092948253 0.962940384547975
3 35728419 -1.54085895623422 0.908856913678844
3 35756982 2.06613367268224 1.41099079237866
3 35792515 -1.20876120716852 0.644443895556379
3 35871585 -0.105392486772139 0.0380740046809916
3 35894702 2.03585000348097 1.3791831517234
3 35926686 -0.751933337855123 0.344773995971363
3 35954674 -0.627348644020439 0.275371328571882
3 36012831 -0.802186593682512 0.374229794777512
3 36041899 1.03240039184464 0.52015905761482
3 36089864 -0.320471521061136 0.125743844562651
3 36121616 0.315358528927009 0.123499584197505
3 36150790 -0.488641498873716 0.204053608371927
3 36182355 -0.959696408735323 0.472102090380009
3 36207142 -0.372888068984247 0.149211829320882
3 36255710 -0.65224580864172 0.288831938226766
3 36278115 0.417208000047008 0.169715332131054
3 36301088 1.04282064575367 0.52719768533563
3 36322689 -0.435472056019804 0.178342504888684
3 36357323 -0.363464129757166 0.144930390794145
3 36384824 -0.106857989429342 0.0386255930235413
3 36453412 -0.461789508393775 0.190957521289525
3 36485595 0.555558798683757 0.237687249815198
3 36512336 1.09104226079199 0.560265907726281
3 36532673 1.13715964796202 0.592657453075425
3 36554661 0.58339679056101 0.252101947485785
3 36583580 0.893397104558978 0.429872228407466
3 36610620 -1.10854856582792 0.57247335695693
3 36637737 0.112273265969224 0.0406691402672072
3 36657378 1.04738487899726 0.530292678146579
3 36676979 -0.257746299802295 0.0987582199751882
3 36701165 -1.19189261093956 0.632079014246495
3 36726312 -0.588155834364983 0.25459125893957
3 36758881 -1.40430511476183 0.795261556075541
3 36784647 0.986351025219456 0.489507418051042
3 36809384 -0.710154224269069 0.320927949237258
3 36838502 -0.068126373762375 0.0242534829932028
3 36894765 1.04185062756299 0.526540858459905
3 36978728 -0.57930160118839 0.249965742171
3 37028625 -1.79790391029173 1.14150950439854
3 37094809 0.781197687847566 0.361824113771687
3 37125121 -0.108304386161663 0.0391705931867511
3 37151819 2.44161101329732 1.83499642817694
3 37208964 0.0736139638236629 0.0262638397110333
3 37236305 -1.39330975189551 0.78641280668636
3 37260538 -1.14376952788694 0.597361709885194
3 37289161 -2.13658521205037 1.48635972202717
3 37312702 -0.487106561060917 0.203298853920159
3 37334293 -0.863987394983036 0.411622041279279
3 37400116 -1.37086436938646 0.768486471710802
3 37421100 0.492955295497113 0.206178772355598
3 37441423 0.252323778867061 0.0964809196668684
3 37468403 -0.820571188208088 0.385218156527752
3 37525577 1.46868521797099 0.847961940423096
3 37556587 -0.329602579207141 0.129771560847972
3 37584020 -0.273385379241926 0.105375503602271
3 37612714 1.25112268935854 0.675944592504947
3 37640904 1.32128868274926 0.729542148875436
3 37673617 1.28280673764478 0.699926955127158
3 37698929 -0.607063208793371 0.264553637035223
3 37785838 0.323118500002649 0.126908815007667
3 37862853 -0.576821039011081 0.248674423214661
3 37894918 0.926552065487622 0.450801530226692
3 37961690 1.02995698443451 0.518514089380261
3 37984183 -0.163438579200498 0.0603943316623128
3 38007832 0.0493976300437336 0.0174563250407888
3 38027369 -0.19793145253067 0.0741215827147172
3 38056578 -0.788488906540322 0.366116854944229
3 38089799 -0.429288884354051 0.175410164891151
3 38117425 0.856587675948311 0.407076588317203
3 38143193 0.674251129803401 0.300898278363714
3 38245170 0.0221779029386547 0.00775318371923334
3 38295650 -0.844553897985509 0.399724321618276
3 38374093 -0.482378928087187 0.200978886518453
3 38412990 -0.597062331606927 0.259269685143635
3 38466653 -1.47761482272215 0.855391845286013
3 38522744 -0.782136461374324 0.362375819422424
3 38548163 -1.99366995986223 1.33546957962347
3 38602357 -0.791238191239088 0.367740150143683
3 38624725 -1.17470851036569 0.619587304296518
3 38648328 -0.223943483778787 0.0847050415190101
3 38729270 1.29537455066448 0.709540093358719
3 38764964 -0.649747231482812 0.287471926684517
3 38841326 -0.64882525913099 0.286970600754696
3 38871606 -1.47448598093708 0.85278513990466
3 38944027 -0.347402547110254 0.137696297209547
3 38978296 -1.55670999915926 0.922489097067308
3 39096617 -0.741392958770917 0.338703085062992
3 39124715 0.409456077941895 0.166085106166969
3 39152560 -0.793198329437912 0.368899052327113
3 39204888 -0.10948021350477 0.0396140847810061
3 39269512 -0.857010770123871 0.407335981669438
3 39296812 -0.95187002935108 0.467038201437783
3 39340632 -1.24567267085957 0.671855772856342
3 39378803 1.50764005247698 0.88059010220645
3 39488794 -1.32976179616525 0.736134970670952
3 39516339 -0.805648386507452 0.376290169923586
3 39701494 -1.4069843618139 0.797424435087836
3 39733639 -0.477309918459042 0.198499254054773
3 39763194 -1.04351642042624 0.527669016942139
3 39785874 -0.282380469434323 0.109214824550731
3 39808572 -1.5995127991097 0.959766820739528
3 39873873 1.29102342738008 0.706205456449348
3 39898993 0.126303660809395 0.0460029080132828
3 40010684 1.58332932349266 0.945592182042632
3 40039707 0.668095781700741 0.297507034482517
3 40115598 0.513859910518522 0.216561008642902
3 40170215 0.818421694086755 0.383927523556945
3 40200459 0.594162435331211 0.257743598186793
3 40259616 -0.0119018161743869 0.00414378872962932
3 40295843 -0.0119018161743869 0.00414378872962932
3 40360572 -0.0956907245915024 0.0344379286834211
3 40386616 1.66066976991048 1.0142153336884
3 40413611 -0.667331690738494 0.297086934061793
3 40440570 0.0680666835195499 0.0242316625609484
3 40478182 0.438481869230238 0.179774224364581
3 40507201 1.62587585843391 0.98306661539504
3 40534938 0.242262059806858 0.0922785572129276
3 40561806 1.28986656495328 0.705320005130284
3 40589385 0.429701634317 0.175605537168574
3 40614129 0.119685793020624 0.0434800222015066
3 40637418 0.161608429996249 0.059675693839245
3 40658489 2.33435252337283 1.70824785636073
3 40660370 0.213467922465718 0.0804188326293502
3 40682192 0.336107481606988 0.132656385175666
3 40782010 0.166256934418702 0.0615029129350666
3 40804300 -0.206477204568161 0.0775765417245874
3 40827663 0.606644828324875 0.264331935169039
3 40855142 -0.401333018745969 0.162301135740481
3 41011110 1.11727683872869 0.578600148361675
3 41038645 0.399479282580802 0.161440481266209
3 41063351 0.776199146182354 0.358891514906828
3 41122901 0.462922929321836 0.191505705964518
3 41184349 -0.0625693330349942 0.0222263621858787
3 41345341 -0.209147460832074 0.0786605132983372
3 41371791 0.778460963602113 0.360217463585889
3 41410885 0.778460963602113 0.360217463585889
3 41445749 -0.597509931826788 0.25950548025877
3 41491653 0.42709463367973 0.174372425786926
3 41515008 0.566049206486568 0.243089915678995
3 41538077 -0.0911913156783558 0.0327607374801591
3 41578152 1.0186895832248 0.510955540938909
3 41611043 0.452988177837696 0.186714475912896
3 41646031 -0.502117574117 0.210712099036011
3 41708380 0.183069374823262 0.0681641499721906
3 41733935 1.17997156284154 0.623402012460957
3 41760777 1.17997156284154 0.623402012460957
3 41782742 1.26110400861106 0.683460668284634
3 41804674 0.0248625758330689 0.00870099636346019
3 41861140 -0.64908992552791 0.2871144855939
3 41884041 -0.317339617443652 0.124368205797908
3 41905598 -0.196547100118046 0.0735639272334637
3 41930522 2.21515186005347 1.57268201210381
3 41955306 0.53374654076836 0.226566906888951
3 41994426 1.01483446464714 0.508379568958828
3 42036362 0.0659827130926929 0.0234704755532115
3 42064315 -0.501988411000117 0.210648006211015
3 42094129 0.242651880526751 0.0924408069065206
3 42128483 0.0653398152607973 0.0232358997025736
3 42152481 0.408010894058809 0.16541039503632
3 42176824 0.408010894058809 0.16541039503632
3 42245633 0.491484338476268 0.205453451977724
3 42272608 0.181695477441618 0.0676166980482874
3 42308872 -0.353486014138441 0.140426957936198
3 42338743 0.888983730879513 0.427114668477265
3 42377958 -0.371467182073704 0.148564547223393
3 42414709 1.15188695449577 0.603160097044598
3 42455711 0.76916911706337 0.35478124689631
3 42488842 0.76916911706337 0.35478124689631
3 42520203 1.15113650812208 0.602623061721906
3 42579741 -1.72237785627155 1.07057549320252
3 42604201 -0.609578223988887 0.265887554976367
3 42793822 0.355343408300818 0.141262940959415
3 42821672 -0.283639642390027 0.109754213299905
3 42850878 -1.3778025840801 0.774008151103027
3 42880187 0.2284959093107 0.0865778587422271
3 42909081 0.0541598963717209 0.019175305715999
3 42944530 0.265833875548843 0.102171117140633
3 42972536 1.70645760642601 1.05589793183347
3 43027427 0.166448628794887 0.0615783987294882
3 43057223 0.701659707540708 0.316150523317368
3 43086574 1.75374676563582 1.0997754285966
3 43111002 0.437154128125533 0.179142289692569
3 43175116 1.05948206722153 0.538531049516901
3 43202670 0.15657200989485 0.0577030941354273
3 43230229 0.926056540103943 0.450485947617238
3 43253245 0.507792594753418 0.213533372806665
3 43281025 1.02162293006528 0.512919061775958
3 43305853 0.232522407668417 0.0882394415982204
3 43334940 0.872915700919246 0.417131293186943
3 43356289 1.20234256121008 0.639726966707779
3 43379700 1.46039623950264 0.841091347037853
3 43419063 1.76071774121994 1.10631485114471
3 43484703 -0.604319983879055 0.263101024815954
3 43520723 0.985059964086257 0.48865868605367
3 43547693 -0.498633318070093 0.208985012207591
3 43585122 -0.469204865018684 0.194551336182334
3 43627286 0.584945388456191 0.252911167722203
3 43719008 0.100548598178444 0.0362552253970618
3 43746317 -0.47157863018932 0.195705433633986
3 43795880 0.496899354087995 0.208126952604753
3 43840337 0.603734697663336 0.262791416286705
3 43880760 0.474248434884528 0.197005587462205
3 43912098 0.811007215483165 0.3794875872137
3 43952264 -0.28171136764905 0.108928397444223
3 43989344 -0.631134685473176 0.277405179217781
3 44046635 0.71266263287252 0.322343284673603
3 44098166 -0.2043846064496 0.0767285363970857
3 44135974 -0.0639847896697534 0.0227418703424857
3 44166268 1.99085275608512 1.33257434376033
3 44195308 0.163823224490871 0.0605454929443221
3 44254396 2.03563842970204 1.37896217555263
3 44279384 0.224241175946475 0.0848273209462133
3 44320860 -0.633213775970257 0.278524051632226
3 44368219 -0.0353811803385881 0.0124339242339893
3 44395867 0.4286761160413 0.175120213556257
3 44396333 -1.07744972776818 0.55086207545248
3 44425299 0.991487496723327 0.492889819623073
3 44435024 0.891291436982091 0.428555736035848
3 44447834 2.5276492522988 1.93994839755146
3 44472957 1.83527687869325 1.17740911371759
3 44513012 0.682810874978133 0.305634951622057
3 44541839 -0.344963836425374 0.136604828037991
3 44563859 -1.36454884358019 0.763475604696162
3 44586158 0.328938050406716 0.129477579442655
3 44606289 -1.47055886690802 0.849518480957283
3 44627609 1.29879136874213 0.712163488620162
3 44649282 -0.970786903160307 0.479314229062907
3 44669251 0.435164351171342 0.178196294481908
3 44734365 -0.662148189484833 0.294242091746066
3 44782705 -0.0294968269693049 0.0103418290141048
3 44824508 0.798796225000457 0.372215844997547
3 44846633 -0.314175154750664 0.122981294827758
3 44871356 -0.383572072664634 0.154098859688915
3 44894417 -1.446189212758 0.829374162539507
3 44917455 -0.446206392419961 0.183461647524229
3 44957855 -0.876555092996174 0.419384794929572
3 45035211 0.122399149877314 0.0445128930664219
3 45077562 0.308928038404184 0.120688307536439
3 45117262 -1.28532486398841 0.701848504482418
3 45148239 -0.141916573502829 0.0520049487346176
3 45181442 -0.941597639629348 0.46042377326695
3 45209844 -1.53526557783256 0.90406875261715
3 45265876 -0.529756083157965 0.224548986688415
3 45327284 -0.0489355543321522 0.0172898743180488
3 45354914 3.05191594915497 2.64323673229852
3 45381669 3.05843082995678 2.65267108117553
3 45406748 0.682452063619324 0.305435912490229
3 45434197 -0.693257543956149 0.311448537642808
3 45487997 2.51488666129126 1.9241952564167
3 45540271 -2.37913245477914 1.76061444303217
3 45560171 -1.00003067218959 0.498535861956682
3 45565395 -2.90490575198421 2.43490375753846
3 45617333 -1.17967705953459 0.623188293080084
3 45645881 -3.81315081718906 3.86262586140105
3 45671438 -1.89762133944435 1.23847823421139
3 45693117 0.14348602676171 0.0526121872853731
3 45721551 -2.50291209521935 1.90947343261739
3 45748896 -0.757231734397616 0.347839712919259
3 45771696 -1.95992717916901 1.30099262762005
3 45796399 -1.28621270694741 0.70252655164791
3 45861215 -0.253715810955519 0.0970646937463352
3 45882511 -0.997538343180188 0.496886101895488
3 45957268 -2.20965301151461 1.56656216141657
3 45985524 -2.74655080291714 2.22021916915321
3 46020161 -1.14219624248897 0.596240596259742
3 46059926 -2.40940897910781 1.79646722296556
3 46090485 -1.36621569811937 0.7647967095661
3 46124979 -0.105615506154463 0.0381579054320886
3 46152394 -1.24987049361153 0.675004200942426
3 46258928 -1.57610611071285 0.939297057599854
3 46285993 -1.15816830109817 0.607663007074643
3 46289866 -2.19698411876623 1.55250737372681
3 46314111 -2.06974690203517 1.41480949595384
3 46343820 2.81610975091755 2.31328279497125
3 46401992 0.123331387538949 0.0448682489683726
3 46434910 -0.866908158005 0.413421321370858
3 46459007 -2.95497311795706 2.50487726340435
3 46484510 -0.96984487214701 0.478699972643351
3 46588086 -1.86516203416857 1.20649810907907
3 46615657 -2.62770326137722 2.06568607536821
3 46644067 -1.91396662553258 1.25473450215442
3 46757749 -1.35720808880771 0.75766955560531
3 46781472 -2.65943795209635 2.10639830941494
3 46801019 -2.13414831805655 1.48372062828555
3 46827401 -2.51442709343269 1.92362920506271
3 46885595 0.26414076081597 0.101455013265537
3 46913002 0.186619678650247 0.0695813882427067
3 46946278 0.244964901637544 0.0934044553818847
3 46994480 0.913307016409982 0.442395251344097
3 47016112 -0.712999188234389 0.322533340252171
3 47040513 0.275092605193493 0.106102317444272
3 47079654 0.186003880222317 0.0693353040881908
3 47105272 0.144209501706455 0.0528923477630205
3 47234265 -1.37002740399848 0.767821570894155
3 47298512 -1.16856525997694 0.615147099790981
3 47321326 0.37917537794169 0.152083474866009
3 47345027 -1.47033412122077 0.849331704443061
3 47390913 -1.84259887059142 1.18450460974478
3 47568016 -1.16033416127816 0.609218898566908
3 47597506 -0.461741350685658 0.19093423853602
3 47625478 -1.44071830120122 0.824881832230803
3 47655221 0.0674478184358907 0.0240054889225568
3 47769722 0.145115570963217 0.0532434303872544
3 47811848 -0.351385567044265 0.139482856195309
3 47881632 -1.2688271615151 0.689300920986051
3 47911496 1.90611698668423 1.24691487055438
3 47933563 0.227142935565177 0.0860206183224783
3 47955703 1.55384769831432 0.920020567570256
3 47989515 1.36658548096089 0.765089926845615
3 48026365 1.10462375158586 0.569727113045186
3 48066008 -1.11060176937767 0.573912177428322
3 48096512 0.296580154454262 0.115325222466273
3 48128992 2.31928610087077 1.69080586669751
3 48150819 0.638774597779547 0.281523575929242
3 48172837 -0.495124573023253 0.207249682989466
3 48228097 1.33903973020298 0.743383891674549
3 48249617 0.660280616288982 0.293219282116981
3 48271274 -0.262850400358342 0.100909831566536
3 48399749 0.125031875633981 0.0455170953758919
3 48455801 0.826665860311721 0.388886112070173
3 48484094 0.28467697504956 0.110198931804744
3 48518917 -0.128303155533213 0.0467676424737028
3 48574701 0.0731961762833107 0.026110485057812
3 48628933 1.36539716799992 0.764147837752955
3 48648960 0.789980351999021 0.366997152580869
3 48702489 0.705353714128017 0.318225142808572
3 48730456 1.05350549720643 0.534454502771496
3 48782085 0.436711472103307 0.178931731514268
3 48808239 -0.626988451740363 0.275178078042785
3 48871813 -0.358968684832796 0.142897670672293
3 48908482 0.371059304673163 0.148378854486403
3 48944696 1.78809482256889 1.13217490689691
3 48982679 0.81922130768189 0.38440745763604
3 49020913 0.262354018537736 0.100700241443758
3 49050025 0.921078281272933 0.447320156038727
3 49077146 -0.216746916715232 0.0817569829867858
3 49104484 1.14121389155042 0.59554102421138
3 49138832 0.246890173291432 0.0942077766008555
3 49169608 0.256509288683734 0.0982379372845509
3 49206911 0.517760069726702 0.218513410297502
3 49276975 -0.229027384585329 0.0867969026018465
3 49312950 0.353588900042203 0.140473237513999
3 49348864 0.53473907962922 0.227069611596754
3 49443212 0.448804332062136 0.184706021395984
3 49475320 0.00504058208868287 0.00175016104152618
3 49519763 0.375341681785388 0.150331033362937
3 49547138 -0.236613629676521 0.0899326678919765
3 49584936 -0.235596351360985 0.0895111839287275
3 49645647 -0.39575312836836 0.159713724692331
3 49680920 -0.424544002188406 0.173168032041091
3 49708321 1.13872164704577 0.593767731078809
3 49734555 -0.663303328799603 0.29487529790883
[truncated: 2,522,527 more chars]
