# Supplementary material for: A genome-wide scan for signatures of selection in Azeri and Khuzestani buffalo breeds
Source: BMC Genomics. 2018 Jun 11;19:449. doi: 10.1186/s12864-018-4759-x (PMC5996463; doi:10.1186/s12864-018-4759-x)
Supplement: Supplementary file 8 — Genome wide distribution of iHS from Khuzestani buffalo breed values. (TXT 2864 kb) [file 12864_2018_4759_MOESM8_ESM.txt]

"BTA" "POSITION" "iHS" "Pvalue"
1 233256 -1.07352024375138 0.548155620310678
1 420689 0.315548434912268 0.123582798063284
1 506187 -0.151760683265059 0.0558255429311005
1 563340 -0.295257986641905 0.114753697532101
1 595201 -0.606366466873567 0.264184461582269
1 784942 -0.734755343776017 0.334899054128062
1 893493 -0.80719138787246 0.377209829092664
1 923192 -0.977870979117712 0.48394328784875
1 1066330 -0.0307034820880653 0.0107700487583133
1 1083720 -1.50573377426871 0.878980388655117
1 1134724 -0.334833099565745 0.132090198777887
1 1193698 0.119017858425628 0.0432260897994585
1 1360054 -1.1472371579151 0.599835823063312
1 1398655 -0.541133667795446 0.230315929789729
1 1491567 -0.161980459656349 0.0598216983490184
1 1565435 0.0627151693112311 0.0222794494992898
1 1623085 0.403309008450846 0.163219725100848
1 1689207 -0.445501128336346 0.183124202283175
1 1716786 0.157958451121092 0.0582453814558895
1 1754635 0.995321931689634 0.495420795748993
1 1784029 -0.543231135063621 0.231383597672961
1 1831008 0.332486113072568 0.131048770112067
1 1886360 2.00911761433744 1.35139936822685
1 1946945 -0.184416045176902 0.0687012895349403
1 1976782 1.06208994491751 0.540313777588821
1 2020688 1.01042695132613 0.505440836437124
1 2060216 1.1472502679821 0.59984518503899
1 2104817 1.1472502679821 0.59984518503899
1 2221635 0.507888529617014 0.213581153822914
1 2251891 0.423884805481271 0.172857093471594
1 2288688 -0.807690985518328 0.377507771248008
1 2334772 1.35800889652793 0.758301988003172
1 2365273 -0.185378110793066 0.069085349252204
1 2400894 0.440215947268853 0.180600385622811
1 2444056 -0.980465851980191 0.485643249060883
1 2470005 1.18128532768918 0.62435578073019
1 2500210 1.18128532768918 0.62435578073019
1 2538560 0.355799447370217 0.141468358684118
1 2590538 1.3845034375322 0.779357597434909
1 2635352 1.41022972001365 0.800047836867853
1 2702380 0.9549109762581 0.469003266003644
1 2740746 1.2901385499412 0.705528136344477
1 2763135 1.57315297812998 0.936728954722925
1 2785475 0.821298459781573 0.385655190031466
1 2844571 1.14137449748435 0.595655374822561
1 2895373 1.19494965164226 0.634312319194322
1 2936035 -0.634850900353174 0.279406071701235
1 2965978 -0.55278224249336 0.236263220965537
1 3045362 -1.12950876393256 0.587231650048528
1 3067524 -1.12950876393256 0.587231650048528
1 3093240 -1.12950876393256 0.587231650048528
1 3152347 -0.555915140677611 0.237870188503866
1 3250106 -0.772203031101198 0.356553061596081
1 3291719 -1.05135636653466 0.532991667443233
1 3321327 -0.320855737506412 0.125912810999032
1 3363763 -0.404256016032716 0.163660395726328
1 3400567 0.36979243505661 0.147802418688331
1 3430313 1.45722145294887 0.838466516383239
1 3468215 -0.0894049376979027 0.0320964506240557
1 3491045 1.40936327585396 0.799347065182901
1 3514781 3.03415225254707 2.61759989693791
1 3579871 0.20498242615344 0.0769706653528377
1 3641006 -1.57087490943527 0.934750117003518
1 3673904 0.309824542398146 0.12107948741509
1 3735697 1.28565485298897 0.702100484409964
1 3766910 1.97226663076855 1.31354984850598
1 3771466 -1.80082875898282 1.14429992905186
1 3802941 2.15278292753817 1.50396001017771
1 3835671 0.669858533757937 0.298476935616162
1 3876762 -1.44183063301947 0.825794311163298
1 3946502 0.574923171314951 0.247687782531584
1 3982537 -1.83579962188227 1.17791501080127
1 4038612 0.611936739638226 0.267140337200988
1 4069563 0.305635756751765 0.119253847199891
1 4101019 -0.121102910948774 0.0440192005038879
1 4239710 1.74870302521311 1.09505537829352
1 4262563 1.40622330949466 0.796809792428819
1 4287650 -1.90782903810435 1.24861836888565
1 4314845 -0.446100591660525 0.183411015453126
1 4385639 -0.652757948114094 0.289110955912415
1 4421234 0.480990570916766 0.200298928857714
1 4450922 1.14502746930499 0.59825874307974
1 4478338 0.894931840876213 0.430832722648452
1 4506163 1.21046870655474 0.645701182402281
1 4535248 -0.10589439963073 0.038262846264101
1 4597233 -0.29877944183499 0.116277065217395
1 4658758 -1.61329624579489 0.971916334325687
1 4751394 -0.135496766449464 0.0495284738566659
1 4793624 0.363842645180196 0.145101829028133
1 4900388 1.80770348685029 1.150871472772
1 4948874 0.667674861639223 0.297275587108464
1 4986236 0.667674861639223 0.297275587108464
1 5027952 -0.867553573109104 0.413819309082594
1 5093929 -0.346465537009531 0.137276713540253
1 5158926 -0.436805601111886 0.17897650072062
1 5204938 0.458830142833269 0.189528116563675
1 5231109 0.714056981680216 0.323130929571039
1 5343191 -0.292773869805735 0.113681333296493
1 5370471 -2.20749385867019 1.56416239079305
1 5398055 1.35772600957781 0.758078553315311
1 5462353 -0.840007119564244 0.396959183022678
1 5520013 -0.655938286203948 0.290845555644761
1 5561690 2.3121539035907 1.68258015777523
1 5583742 -0.632291485872923 0.278027542589702
1 5605524 -0.632291485872923 0.278027542589702
1 5667235 2.20688465432892 1.56348562480742
1 5689717 -1.20339700757935 0.640500846156056
1 5711951 -1.20339700757935 0.640500846156056
1 5743738 -0.286659963704849 0.111049968520441
1 5802930 -0.216634166625619 0.081710917134054
1 5831109 -1.57868223970446 0.941539960201716
1 5855634 -0.160087755836603 0.0590793181754016
1 5856061 -0.674602192656145 0.301092069857421
1 5914304 -0.635873000555853 0.27995718436745
1 5952542 -0.511889260616713 0.215576354072328
1 6056954 1.01448103467455 0.508143668009681
1 6080555 -0.703746676030161 0.317322046416819
1 6115662 -0.703746676030161 0.317322046416819
1 6143279 1.3615220021018 0.761079197249539
1 6170695 2.10971911594648 1.45739168808675
1 6202669 -1.62649617379617 0.983617978173835
1 6231148 -0.957771700965833 0.470854787249444
1 6260530 1.13315830144591 0.589817217856859
1 6294172 0.0961150994420787 0.0345964158112107
1 6332412 -0.622241292369038 0.272635084481187
1 6362811 -0.792892455757831 0.368718123983751
1 6387315 -0.644423064002679 0.284580730293703
1 6426558 -0.535092627352564 0.227248753909403
1 6461213 -0.704789259582144 0.317907842618883
1 6487166 -0.704789259582144 0.317907842618883
1 6513779 -0.704789259582144 0.317907842618883
1 6569219 -1.54278830376273 0.910511204797379
1 6643231 -0.143227077338987 0.0525119478133537
1 6705296 -0.147685621089726 0.0542405645729077
1 6813650 1.28907284045645 0.70471277567706
1 6835664 -0.0235436670223241 0.00823511006275346
1 6870011 1.5084840669615 0.881303240148329
1 6922535 0.7898705863165 0.366932339946002
1 6986094 1.2235683619763 0.65538159686138
1 7024603 0.316404346477016 0.123957981292026
1 7062591 0.316404346477016 0.123957981292026
1 7092311 0.316404346477016 0.123957981292026
1 7125551 2.37294395620212 1.75333055851211
1 7225217 -0.26192966401702 0.100521122350241
1 7255990 0.845006356749022 0.399999869821765
1 7289592 3.13664273334643 2.76727259772513
1 7313845 0.997055494356307 0.496566737081501
1 7343528 0.283170075972244 0.109553010459934
1 7368326 0.412343422302191 0.167435063067792
1 7419371 1.9634613873498 1.30458323709538
1 7477436 0.737540424698669 0.336493401846569
1 7554663 0.411281170127201 0.166938113078026
1 7639666 -0.17799982939155 0.0661468493271115
1 7708022 3.13875774679622 2.77040607593579
1 7771957 -0.602132685694493 0.261944542514422
1 7862399 -0.283198575762462 0.109565220339607
1 7893832 -0.39583943373079 0.159753671190715
1 7934049 0.815818289852752 0.382366437975194
1 7958267 1.76606462229758 1.11134316878659
1 8066998 -0.340353772634884 0.134546522315803
1 8164328 1.31819444043201 0.727141046625348
1 8190976 1.24753994164818 0.673255471069298
1 8247997 2.3706423095176 1.7506253542667
1 8284493 1.57076437539188 0.934654151020516
1 8310358 1.28150698483195 0.698936026186133
1 8350566 0.684712228534876 0.306690375601111
1 8374147 0.418805950732157 0.170465979917196
1 8449192 1.71941036833769 1.06783240096479
1 8519879 1.01181449127327 0.506365255876276
1 8562618 1.32823817652182 0.734947541437017
1 8589980 2.05977787495329 1.40428579674078
1 8620223 1.41925015940346 0.807359806807293
1 8657798 1.58491367256681 0.946975559934766
1 8820741 -0.0721712124865456 0.0257344674597156
1 8845983 0.957120498880437 0.470433066926743
1 8870858 0.579385455762188 0.250009429515572
1 8932847 1.3079866134754 0.719244465949955
1 8971916 0.320064374025442 0.125564842985657
1 9002590 0.406620753043348 0.164761994618511
1 9036417 0.699775489277224 0.315094052960179
1 9073316 0.31874473914609 0.124985014131425
1 9126106 -1.47234992250716 0.851007615393986
1 9178443 -0.123867305628504 0.0450726466254814
1 9203688 1.2666360013123 0.687641781508332
1 9236006 0.588611987815027 0.254830243946121
1 9259643 2.15380010805665 1.50506866875944
1 9284073 -0.803609870195864 0.375076405309165
1 9309951 0.721522836424934 0.327359247949389
1 9376574 -0.219822050236635 0.0830148284402597
1 9413773 0.769002438145042 0.354683995329329
1 9462555 -0.764213813969279 0.351893968633434
1 9503222 -1.24489676988861 0.671274529267445
1 9534136 -1.52548415279291 0.895723315565452
1 9586733 -1.59196532754364 0.953144066933087
1 9621166 -1.57633151598453 0.939493207770257
1 9663723 -0.0168354922880596 0.00587303904303716
1 9755410 -0.998437758067337 0.497481207065911
1 9780942 -1.32929871506112 0.735773980459064
1 9808464 -0.362588115190114 0.144533792928733
1 9858506 0.564144042545527 0.24210610380796
1 9866796 1.59220962119161 0.953358097243252
1 9895507 1.65674129859191 1.01067572954452
1 9925168 -0.0901899769751325 0.0323882652885631
1 9986807 1.45189985527543 0.834075072184611
1 10008720 -0.876328768564621 0.41924452366391
1 10038512 1.18664784593808 0.628255249437672
1 10062911 0.679562557230369 0.303834598946682
1 10136584 0.52513254996886 0.222217296357057
1 10174319 -1.13078116666833 0.588132566560833
1 10261558 2.21094298515573 1.567996757739
1 10305779 0.466964270947496 0.193463615968025
1 10347500 2.41934845510998 1.80831602970171
1 10395374 1.15644201112007 0.60642408426962
1 10422923 0.480341469806171 0.199981236233648
1 10499721 1.0570950502265 0.536901391596509
1 10542299 -0.0201429205312205 0.00703607944893926
1 10572728 1.11561684776948 0.577432848254963
1 10631118 -0.742319500100269 0.339235256029186
1 10696418 0.369700153378286 0.147760449111798
1 10768121 -1.3141450834453 0.724004025346469
1 10820700 0.265400724288072 0.101987833740436
1 10876490 0.740331676662732 0.338093875754509
1 10913249 -0.193991622815961 0.0725359907187907
1 10960442 -1.65693811586784 1.01085292686735
1 11023279 1.85437907969272 1.1959632175534
1 11052921 1.43264379986815 0.818271692859024
1 11111621 0.373465351101235 0.149474986827177
1 11167079 -1.1914908390815 0.631785749991921
1 11244608 0.300051870143454 0.116828435299477
1 11267209 0.396763208853268 0.160181385845024
1 11307389 0.575583348594266 0.248030855645543
1 11380038 0.900647937779331 0.434417160698589
1 11410786 0.714159787441725 0.323189028402797
1 11481193 -0.223858048592708 0.0846699531880163
1 11526798 -0.39074161048754 0.157398099517092
1 11553775 1.73629467787888 1.08348423443897
1 11616058 -0.0892164460741529 0.0320264106776971
1 11721491 1.55879459922401 0.924288830059038
1 11745907 1.50901369587465 0.881750876971344
1 11782445 -1.11538039314596 0.577266653410322
1 11821290 1.22418574189608 0.655839346379601
1 11853031 1.71458438555154 1.06337843350502
1 11962152 1.01270456571538 0.506958602501258
1 12022153 0.0547729716579761 0.0193970641614277
1 12061776 0.548591329539978 0.234118493970686
1 12213070 0.29501939106922 0.114650617653602
1 12234690 0.807422274357463 0.377347511062868
1 12260414 0.791522353948724 0.367908076939077
1 12334903 -1.03669934906814 0.523058297326846
1 12380026 0.210898268454794 0.0793723835910641
1 12403980 1.22953651656888 0.65981234263753
1 12434160 0.917654932026131 0.445148111183497
1 12463879 0.641339145087254 0.282910307671733
1 12593089 1.99295190892726 1.33473135005871
1 12685572 -0.755083794353425 0.346595757520434
1 12710079 1.14217523125952 0.596225629726642
1 12734608 0.218463259625542 0.0824586867723439
1 12837665 2.13749295713051 1.48734337571186
1 12861787 0.737635295043957 0.336547756852689
1 12886885 0.102317453458 0.0369186160430965
1 12945712 0.138756101696609 0.0507842906480797
1 13037838 1.23472706113627 0.663676177584404
1 13062536 0.66468215448193 0.295631695091177
1 13089425 0.496734551320959 0.20804544891852
1 13114831 3.02776305487686 2.60841009510216
1 13176980 0.663880303858762 0.295191739267976
1 13218204 1.16501172201717 0.612584814458925
1 13250790 1.38982570574171 0.783618165167426
1 13458417 -1.06208557299511 0.5403107869745
1 13486124 0.806040561202952 0.376523837636969
1 13520817 1.31110325837079 0.721651441569489
1 13542802 1.28428692468513 0.701056189273038
1 13633146 -0.701742486978565 0.316196964221768
1 13669691 -0.306872157947409 0.119792166785254
1 13726791 3.49413177475713 3.32275249202033
1 13770261 -0.396676081506119 0.160141033940804
1 13889563 1.58423038723458 0.946378833228539
1 13921439 -0.315788221589852 0.12368788453268
1 13959201 2.06832685323554 1.41330809128615
1 14011346 -0.230012790960827 0.0872032529012964
1 14040522 -2.58762623022954 2.0148440682764
1 14067817 3.52956979328396 3.38066046399344
1 14116577 -0.813104817704256 0.380741789338006
1 14202117 -1.52835376977135 0.898167977438855
1 14237946 -2.54990972316903 1.96757942959325
1 14273575 -2.54990972316903 1.96757942959325
1 14301945 2.01183445153986 1.35421049483738
1 14327327 2.52236261719751 1.93341516336441
1 14354934 2.00008792041671 1.34207670328733
1 14390779 1.7905163236465 1.13447588465108
1 14422724 1.65983191273723 1.01345992813389
1 14455561 -2.04067124052261 1.38422332410966
1 14480254 1.58707815809169 0.948866995861248
1 14563567 0.829927214321772 0.390854055638341
1 14585453 2.04404786035792 1.38775861642803
1 14608232 1.68305890912888 1.03449873425598
1 14632232 1.3258029910958 0.733051434196205
1 14674142 0.803704636462158 0.375132799574897
1 14730339 1.03822887102295 0.524091373506867
1 14754964 1.47122707320284 0.850073908459434
1 14794468 1.05867733315794 0.53798142030937
1 14823929 2.71109565699886 2.17352818321161
1 14852790 1.79323757172014 1.13706434143895
1 14885101 0.834131856792773 0.393396507885362
1 14916772 -0.176700045091147 0.0656308436035622
1 14950200 0.995363725151846 0.495448410298262
1 15019865 -0.490180844626169 0.204811280103763
1 15083696 1.88585006662934 1.22683427956221
1 15113082 1.52171827832053 0.892519746918118
1 15146012 -1.1879589609105 0.629210214865693
1 15187352 -2.49650584423333 1.90162073103831
1 15294726 -2.49650584423333 1.90162073103831
1 15320807 -1.56120747193578 0.9263739915808
1 15351291 0.760978273835299 0.350013172401988
1 15382607 -0.383584921127573 0.154104758003737
1 15417322 0.878092987938311 0.420338413865634
1 15445028 1.04501255713393 0.528683103640172
1 15479564 -0.150039824962983 0.0551556346562693
1 15501968 0.730277105186869 0.332340857689993
1 15592322 0.052442962554094 0.0185548282983055
1 15614926 -0.0596562835113783 0.0211672114536427
1 15641542 1.0222074955125 0.513310716348285
1 15676474 -1.39409256722627 0.787041332765023
1 15714194 1.38362396564074 0.778654560558485
1 15751522 -1.23106368425383 0.660948160932048
1 15793094 0.652821580940857 0.289145629593935
1 15825440 -1.3314220773967 0.737429865769128
1 15882648 1.09750474752365 0.564759725600463
1 15913170 0.540466911861221 0.229976828323933
1 15950230 0.054901403403903 0.019443533240991
1 16034666 -1.13722294714945 0.592702429689537
1 16131956 0.904101664958593 0.436588341264965
1 16190585 -0.198039709148413 0.0741652152476479
1 16216562 2.80787072669856 2.30215852773109
1 16241322 1.31607101222139 0.725495294189434
1 16257948 0.448841672992337 0.184723922585224
1 16268841 0.107080923684641 0.03870955527032
1 16304895 0.296833529106547 0.115434807439216
1 16378597 1.13060523846452 0.588007967577194
1 16405878 -0.721314605556761 0.327241064558192
1 16541147 -0.387417232907036 0.155866327330068
1 16601368 0.883176823308854 0.423496549021017
1 16665861 1.30671504252661 0.718263445338572
1 16693685 2.50916542062933 1.91715434291348
1 16732416 -0.189460399960864 0.070718031881575
1 16761559 -0.180006303289257 0.0669443765484795
1 16792735 0.508441064331046 0.213856404540539
1 16893210 0.96868997378672 0.477947334214479
1 16934375 0.223721391582903 0.0846138324923877
1 16966993 1.0725846370048 0.547512015702787
1 17029204 -0.0213511579159115 0.00746170924589803
1 17057830 1.13094316242194 0.58824730775259
1 17146609 0.479988788571942 0.199808677667333
1 17177254 2.44145313110286 1.83480652721005
1 17216831 0.0657901384493478 0.0234001980748821
1 17248173 0.976516028147187 0.483056555919936
1 17285320 -0.360117179114764 0.14341639824214
1 17361313 0.58937230832449 0.255228735955086
1 17386416 1.36676335317645 0.765230987388791
1 17411178 0.264863181074525 0.101760456214708
1 17448047 0.689409932193509 0.309303143868787
1 17554496 0.832618651144772 0.39248081671069
1 17598165 -0.300141180682489 0.116867153846185
1 17627937 1.25721644815958 0.680529018242071
1 17662807 1.72683624821717 1.07470298788104
1 17690462 0.285836090595507 0.110696243982724
1 17720568 1.63523282610537 0.991398767129581
1 17747882 -0.385066499886107 0.154785245318893
1 17811059 0.784868068879243 0.363982835647226
1 17844701 -0.251017791633805 0.0959337564769584
1 17873906 3.29528718959935 3.00735308655323
1 17902981 1.84301666099931 1.18491009127626
1 17927966 0.0152218138831498 0.0053067014857625
1 17953158 1.5402561732359 0.908340349114228
1 17975301 2.99897482838406 2.56720753026133
1 17998925 0.744481568894816 0.340478181870543
1 18061014 0.332522274619141 0.131064803325189
1 18087644 0.264593969787763 0.101646614028829
1 18148187 1.80105119028119 1.14451227027177
1 18172322 2.05302583456557 1.39717987719794
1 18200337 1.18154738833999 0.624546105378839
1 18229191 0.630008659637394 0.276799792426324
1 18263248 -0.130055416084544 0.047438766156396
1 18295068 2.33386252951918 1.70767920278842
1 18330264 0.314686020774535 0.123204989642784
1 18360180 -0.127569275087408 0.0464868259166214
1 18388510 0.069107787992033 0.0246123943801871
1 18454329 -0.383633938191816 0.15412726062533
1 18479366 2.11819896727069 1.46650476075412
1 18503339 -0.519869279387777 0.219571291928972
1 18545417 0.562031917586816 0.241016785507637
1 18594023 0.145555276734106 0.0534138927586879
1 18666273 2.47102216458768 1.8705438518317
1 18692282 0.997420035286038 0.496807843449015
1 18717983 0.540399339142237 0.229942469865999
1 18746288 0.966321209642422 0.476405073553745
1 18783042 -0.215725951237936 0.0813399883513658
1 18822149 -0.0436878237409715 0.0154037247288626
1 18851858 -0.0653000956492044 0.0232214109325292
1 18915491 -0.289760276267532 0.112382902400703
1 18973483 1.26195938574829 0.684106447266132
1 19004295 -0.495028933265568 0.207202436897016
1 19027434 -0.346584936354988 0.137330164409596
1 19148409 -0.783707645807881 0.363299847556613
1 19184727 0.0588158198709053 0.0208620736796814
1 19218108 1.47766986127068 0.855437731371302
1 19262732 -0.846997233809826 0.401213143417122
1 19331091 0.681739504290537 0.30504076888464
1 19379741 1.72844941152921 1.07619826967056
1 19399161 -0.171090011620943 0.0634093632184925
1 19418693 0.114173233635243 0.041388117896873
1 19440864 1.71777293268147 1.06632020531541
1 19465255 1.53427343512501 0.903220648716815
1 19504731 -0.394369568078843 0.159073658098759
1 19541013 -0.995526587552918 0.495556025548607
1 19565501 1.30914985266719 0.720142420852748
1 19587181 2.70289248622002 2.16279693795908
1 19620968 -0.403520538851955 0.163318132282788
1 19655969 -0.703562330778296 0.317218505843826
1 19689430 -0.0331894043942079 0.0116535393242766
1 19783248 2.02408355644794 1.36692000546722
1 19808441 0.0974931356048436 0.0351114119191379
1 19859969 1.92206871649023 1.2628303308697
1 19887027 0.119604334395222 0.0434490467579351
1 19913958 -0.196962376425455 0.0737311528341353
1 19943104 -0.131464234370482 0.0479789920000248
1 19995443 1.11434086599781 0.576536244240879
1 20045778 -1.51839016995204 0.889692948142504
1 20073664 0.483788123087422 0.201669673410687
1 20103311 0.430755977328051 0.176104844774941
1 20134207 -0.838748246661896 0.396194835167688
1 20165556 0.457618766262294 0.188943804142074
1 20194798 -0.0389058115353965 0.0136916932766769
1 20220786 0.98659878722199 0.489670360737553
1 20242977 -1.21969228975316 0.652510846309456
1 20265066 -0.511369563802898 0.215316888604702
1 20302525 -0.646590119742139 0.285756391507001
1 20340128 -1.18961122058657 0.630414530376769
1 20380948 0.727538107939967 0.330779493732862
1 20403114 0.727538107939967 0.330779493732862
1 20429448 0.387467410290573 0.15588942211645
1 20451721 -1.57247002390112 0.93613550595953
1 20477167 -1.57257985128002 0.936230928061785
1 20501197 -0.240438321730914 0.0915200892499506
1 20528074 -0.639250409530719 0.28178069981162
1 20601438 1.10689519695044 0.571315810152583
1 20641331 -0.355656949155192 0.141404165089934
1 20754186 -1.55973178982689 0.925098476578156
1 20780819 -1.08716399707039 0.557576145787243
1 20810535 -0.0488176894090303 0.0172474261598134
1 20835936 -1.67649695482705 1.02853445709339
1 20860414 -0.00566782267310103 0.00196843985645869
1 20882906 -0.305230308529732 0.119077419050666
1 20997981 -1.42678581840346 0.813491065359648
1 21028618 -1.38369288095318 0.778709640250203
1 21052931 -0.613309468237424 0.267870328057774
1 21079496 -1.17881644212156 0.622563925056631
1 21134055 0.793539062325026 0.369100637429736
1 21166980 1.53978608325723 0.907937591463988
1 21227015 -1.64424798130683 0.999457516269439
1 21280246 -0.57182526393797 0.246079777786737
1 21304580 -0.347207095239247 0.137608753632072
1 21342122 -0.137381035727179 0.0502541054706114
1 21367638 -0.106920346373065 0.0386490766712967
1 21396661 -0.482854096236196 0.201211743545634
1 21424389 -0.751506422601019 0.34452738603953
1 21450251 0.47134675623552 0.195592620799108
1 21481384 0.290526873904597 0.112712937081204
1 21514785 0.146908981779035 0.0539390403610056
1 21539683 0.512492822930775 0.2158777984696
1 21589929 -0.497630798049579 0.20848879440222
1 21677339 0.759824297584556 0.349343221993128
1 21705823 0.925805967275489 0.450326398789776
1 21740285 -0.657022038012148 0.291437406829685
1 21772808 0.325529368993745 0.127971726736519
1 21801616 0.493395425022236 0.206395931063142
1 21838739 -0.791219602221215 0.367729165855226
1 21888904 0.861936617593365 0.410360435511785
1 21913459 -0.436886197389136 0.17901483575637
1 21937583 -0.355339450031628 0.141261158280605
1 21966256 0.944350357197987 0.46219268687853
1 21998943 0.253384875944629 0.0969258576331725
1 22026478 0.693228721754536 0.311432448456353
1 22057020 0.605292512739274 0.263615725553581
1 22085437 0.25516028526551 0.0976710727753557
1 22118808 -0.275373063325716 0.106221800105433
1 22148998 -0.860989217160624 0.409778093362023
1 22178206 -0.983793166320231 0.487826466872184
1 22203218 0.814354867685924 0.381489928074827
1 22228480 -0.731678215224648 0.333140524932364
1 22256535 0.515597044405384 0.217430010887976
1 22321206 -0.341628280980654 0.135114915614492
1 22346456 0.264451128368555 0.101586219071392
1 22380200 0.689911168367563 0.30958235158167
1 22416267 0.0814286979914099 0.0291414659399335
1 22476834 0.179767974805253 0.0668495847962308
1 22526517 0.304788978421258 0.118885433762528
1 22572226 -1.18555652382946 0.627460840276478
1 22595280 0.29432813079177 0.11435207125467
1 22604378 0.807827157458871 0.377588993924486
1 22637145 1.35721613741679 0.757675910777975
1 22661728 0.386988328356983 0.155668950285064
1 22686138 1.02313140886383 0.513929974701485
1 22771009 -0.234104934795208 0.0888938089285318
1 22871892 0.417325194564201 0.169770357973274
1 22897426 0.916268229000722 0.444269422371198
1 22923083 0.0755578287045541 0.0269780124249446
1 22960319 0.693092984040023 0.311356680372063
1 22990729 -0.846251287619141 0.400758393720256
1 23031378 -0.937696953572299 0.457921641925679
1 23056249 -0.0734252978121015 0.0261945811378644
1 23085166 -0.224044980810233 0.0847467292808717
1 23121305 -0.314355915089757 0.123060435969091
1 23143027 0.879214963290954 0.421034638473774
1 23245268 -1.07501288840662 0.549183048698444
1 23296734 -0.44824113377614 0.184436078034784
1 23318652 -0.665533642835758 0.296099117318018
1 23351208 -0.762210181672976 0.350728858449646
1 23378864 0.320292005769141 0.125664914720054
1 23408568 -0.640503876905627 0.282458415499605
1 23444450 -0.167390343243901 0.0619493845307965
1 23484316 0.773039729282709 0.357042238699831
1 23511380 -0.939005011447028 0.458760123340917
1 23540692 -0.939005011447028 0.458760123340917
1 23569444 -1.03081764585788 0.519093272057361
1 23623655 -1.22337101781812 0.655235307025626
1 23657926 -0.821174108691859 0.385580452046493
1 23694775 -0.360618573000734 0.143642984340501
1 23752053 -0.808766271037647 0.378149318741752
1 23822823 -0.266406973729319 0.102413704080891
1 23911315 -0.861519546202259 0.410104035036021
1 23971360 -0.697137069391601 0.3136166804554
1 23998418 -0.697137069391601 0.3136166804554
1 24027425 -0.631360881282446 0.277526839118023
1 24061998 -0.722320979287502 0.327812374902895
1 24096907 0.436813439622133 0.178980228961972
1 24128094 -1.59143055357074 0.95267561889643
1 24149548 -1.15041147164289 0.602104400209203
1 24247020 0.90778570390149 0.438908814093064
1 24280511 -1.15279150843757 0.603807680850526
1 24364020 -0.302639753306452 0.117951331730829
1 24395819 0.768449590433234 0.354361493858703
1 24423699 0.402291542705666 0.162746578673315
1 24449717 0.442448663818329 0.181665499503197
1 24505746 0.324478811152854 0.12750833575276
1 24545779 -0.282801130044431 0.109394968741587
1 24574571 -1.00144484711193 0.499472914717265
1 24634793 -1.27001903108195 0.690204127167743
1 24665923 -1.437633070182 0.822353302601217
1 24691696 -1.50208812942246 0.875905645992546
1 24716181 -1.4826227957906 0.859571604479059
1 24726569 -0.304224188891387 0.118639827852769
1 24790259 -0.941690656297863 0.460483503705147
1 24818100 2.05398006538391 1.39818305196216
1 24842080 -0.210950416782869 0.0793936007423638
1 24896360 0.936438603308147 0.45711558013637
1 24934264 -1.25188608211732 0.676518172541565
1 25012852 -0.223686664370603 0.0845995720108468
1 25051732 -1.38259181104028 0.777829831434632
1 25071947 0.873996588604399 0.417800104168326
1 25092214 -1.11277088613965 0.575433843845422
1 25135539 0.365363574782143 0.145791137038235
1 25162239 -0.585480647264903 0.253191047775921
1 25188158 0.368822639083066 0.147361487946385
1 25210364 0.691866343693594 0.310672252283054
1 25234482 -0.0299111408508407 0.0104888155584049
1 25263685 -0.896407256955067 0.431756852218988
1 25294881 -0.106304983670205 0.0384173795665079
1 25328045 0.0715664723443527 0.0255127524090558
1 25353446 0.415481428771406 0.168905158535598
1 25460630 1.12833405052061 0.586400410823496
1 25489309 0.606943613672951 0.264490257186723
1 25511428 1.30602767122639 0.71773338007004
1 25533252 1.14064683704425 0.595137357446552
1 25560194 1.16734475802033 0.614266547896251
1 25589712 1.37061478643062 0.768288171669988
1 25632736 0.396581567090504 0.160097263473688
1 25669744 0.522695218930066 0.220990877184193
1 25692703 1.30310203665951 0.715479194011818
1 25714467 0.390701412129501 0.157379556896987
1 25743776 0.211125467558503 0.0794648280512453
1 25771018 0.123643339557678 0.044987216539932
1 25801901 0.481585663957102 0.200590305168731
1 25860489 -0.215186693118568 0.0811198626784035
1 25902128 0.0213966066533391 0.00747772755655007
1 25935432 -0.169074150032327 0.0626133602355947
1 25986054 0.216135672739444 0.0815072945500763
1 26028205 0.363318486778378 0.144864437522825
1 26056392 -0.0559559008135319 0.0198252463690019
1 26126383 0.0738558717922208 0.0263526579585631
1 26154320 -0.428024558526746 0.174812036577227
1 26174704 0.939676379431623 0.459190707603434
1 26194410 -0.935381355904615 0.456438760599805
1 26231843 1.27449699130373 0.693602128474236
1 26259465 1.59553651813173 0.956275068396412
1 26283772 0.0999379927483002 0.0360264318346885
1 26353981 -0.378900089599921 0.151957485116691
1 26383884 0.800123368771241 0.373003734751499
1 26408507 1.03264020913649 0.520320621551959
1 26442560 0.806178191280476 0.376605853454491
1 26472814 0.313405667873813 0.122644506374922
1 26512154 0.0381973404815316 0.0134385951776596
1 26552464 0.0861378968076388 0.0308839110341007
1 26586836 -0.870330847055224 0.415533502662574
1 26609186 0.346652785464134 0.137360540004943
1 26630964 0.261676434547379 0.100414260459539
1 26663185 -0.0509675137538503 0.0180222830950468
1 26694768 0.536453945253382 0.227938906175824
1 26762186 0.937787994730233 0.457979981351874
1 26792551 -0.0363924840595771 0.0127944534628059
1 26822009 1.17140318262938 0.617196617125841
1 26864038 -1.26761775698893 0.688384949884515
1 26895535 0.677161334247056 0.302505977646519
1 26965894 -1.32952685475633 0.735951814737847
1 27024822 -1.04337438281632 0.527572784075495
1 27052738 2.83834402192046 2.3434392074996
1 27076577 -0.475051406532881 0.197397062640304
1 27100558 -1.86054184920288 1.2019787894826
1 27122143 -1.9535603063886 1.2945362385658
1 27172310 -1.26130654052326 0.683613548796411
1 27203814 0.69046639963267 0.309891733505523
1 27234297 -1.73360558848148 1.0809842400465
1 27280383 0.638618045998361 0.28143899311207
1 27302170 -1.23373330898497 0.662935681605073
1 27365477 -0.701399980434539 0.316004825990673
1 27488721 -0.574919184498732 0.247685711137596
1 27546045 -0.778156298506168 0.360038759233256
1 27597794 -0.0463651133622623 0.0163650351458268
1 27630837 -0.918950459875719 0.44596962341303
1 27664812 -1.21692790255115 0.65046673515951
1 27688836 -2.19791421825597 1.55353709360855
1 27712904 -1.96679970804808 1.30797923463867
1 27842745 -1.4828238208109 0.85973957718833
1 27869811 2.52058314046941 1.9312185726851
1 27900750 -0.937617102707094 0.457870475621221
1 27941476 -0.656651313456069 0.291234905870838
1 27972069 -0.707390421167162 0.319370926656471
1 28054006 -1.05398406928837 0.53478046980139
1 28165753 -0.0013729335050075 0.000476005226074976
1 28199176 1.41119601214266 0.800829688718166
1 28254750 0.417855850248581 0.170019568056373
1 28394627 -0.691197805144668 0.310299437403745
1 28421879 0.293140266919444 0.113839385429209
1 28477342 -0.211485312443939 0.0796112756102807
1 28502295 0.319585670589751 0.125354446254949
1 28538253 0.67645403953099 0.302114986515285
1 28605466 -0.315991324754113 0.123776908127417
1 28633227 1.56023149747223 0.925530311400567
1 28657945 1.39343530946519 0.786513602368893
1 28691581 -0.367848032663134 0.146918661942323
1 28720664 0.417361886297851 0.169787586566593
1 28797071 -1.33819909263217 0.742725807530122
1 28828630 1.12677457277974 0.585297663270202
1 28855303 0.331741997904358 0.130718934854242
1 28878550 2.27822698239772 1.64372440047736
1 28932316 0.61424521989182 0.268368294382884
1 28999027 0.152714217196118 0.0561971116676711
1 29028095 -0.355707578039807 0.14142697203052
1 29082232 0.319137699404616 0.125157619912581
1 29144032 1.19769332285356 0.636319535344361
1 29170869 1.86460230278816 1.20595016451358
1 29220337 0.325734162870225 0.12806209851219
1 29243399 0.325734162870225 0.12806209851219
1 29262886 -0.119283466774432 0.0433270522423298
1 29294487 -0.206892147477041 0.0777448467919825
1 29324858 0.753043585268289 0.345415621582308
1 29355127 0.74813218469521 0.342580381209498
1 29407501 -0.48516406049594 0.202344763966877
1 29429135 0.550567524180608 0.23512912151476
1 29451066 1.32273643849976 0.730666785118591
1 29511405 0.726654209165962 0.330276160363197
1 29593868 1.31962067138273 0.728247357021424
1 29618899 1.07316663542921 0.547912336707139
1 29643363 -0.207782554550414 0.0781061764126731
1 29676157 0.335125248821259 0.132219951927837
1 29706689 1.39451693676428 0.787382154635375
1 29736645 2.75566716771784 2.23230575509792
1 29763697 0.284127168077246 0.109963181746954
1 29820279 1.55561725445272 0.921546324017739
1 29847168 0.278055237032632 0.107365672669462
1 29905264 1.67778663781901 1.02970539653744
1 29936899 3.63909143527834 3.56288129055983
1 29969368 0.333432355217642 0.131468443944321
1 30001462 0.547481644777539 0.233551550051063
1 30106286 0.495076809714986 0.207226087526292
1 30170337 -0.073217747654306 0.0261184019150951
1 30242910 -0.313558934543778 0.122711573675068
1 30330468 -1.0352673250343 0.522091815080115
1 30357978 0.0772818819568654 0.0276123230496949
1 30387749 -0.0745070566234992 0.0265918275384348
1 30533445 -1.44191563910675 0.825864062876022
1 30567159 -0.557562115534652 0.238716242248571
1 30592775 1.37095114547291 0.768555422849601
1 30617007 -1.69359311383719 1.04410728275066
1 30669910 -0.10017538738111 0.0361153708328514
1 30722878 -0.21235644248921 0.079965961389986
1 30799183 1.91687179321916 1.25763453704996
1 30862646 -2.21099933318002 1.56805943788648
1 30890195 -1.39520790637226 0.787937230541364
1 31009359 0.885768651720364 0.425110019681966
1 31069473 0.554710423204446 0.237251875517153
1 31098970 1.03907141116078 0.5246607950063
1 31133419 -1.14491104589171 0.598175698413103
1 31160069 0.721802468054004 0.327517978180091
1 31187060 1.49552925563717 0.870386242988649
1 31211289 0.443806563588752 0.182314047780097
1 31239616 1.36395656662326 0.763006425308018
1 31304237 -0.523251224742995 0.221270481832604
1 31367398 1.29770043931565 0.711325426403537
1 31425205 1.19464193790733 0.63408736951644
1 31452080 0.101670395553193 0.0366758400138192
1 31497116 0.783114935078177 0.362951171459973
1 31530446 0.819664407572274 0.384673502589722
1 31619127 1.70177302073875 1.05159717830726
1 31660823 1.8204277208885 1.16308186374737
1 31699505 -0.2580451629681 0.0988839894822665
1 31707613 1.55712872772972 0.92285047554871
1 31752056 -1.57578469819954 0.939017393554101
1 31794941 -0.277762004306932 0.107240511698753
1 31827596 -1.90094483293919 1.24177535909836
1 31887501 2.36881593790188 1.74848023912237
1 31941486 0.464077822338273 0.192064692017391
1 31982649 -0.299375500796604 0.116535289166026
1 32037796 0.696723604598419 0.313385371243412
1 32081714 -0.244342933045163 0.093145174697593
1 32159664 -0.151262215673694 0.0556314074143447
1 32211756 -0.499059505754807 0.209196059214357
1 32282536 2.7810411936658 2.2661220352853
1 32284485 -1.72727074252804 1.07510563509908
1 32346109 1.57726769653147 0.940308084766861
1 32406155 1.06194653883675 0.540215684131139
1 32505194 -0.829535747697518 0.390617649362531
1 32532148 -1.4043614426249 0.795307000914668
1 32562275 -0.687513404956054 0.308247456604756
1 32597121 0.109002097488575 0.0394337040272757
1 32665656 1.1357663163154 0.591667794697156
1 32788530 0.421531402266202 0.171748115841974
1 32864175 0.211730234874265 0.0797109745798122
1 32917051 1.24748615404912 0.673215134587629
1 32952028 0.590268772864813 0.255698822974661
1 33013226 1.13618481101823 0.591964971648785
1 33035173 0.595550010510671 0.258473477333938
1 33093880 -0.281643818786842 0.10889948882161
1 33161961 0.819159260066087 0.384370208456264
1 33196444 0.9805182709139 0.485677613977797
1 33303612 0.579858846826519 0.250256103870228
1 33360319 1.77077407605752 1.11578099068078
1 33398039 -0.262630454026241 0.100816953265268
1 33531006 0.271679193363534 0.104650007620713
1 33555809 0.183089497702226 0.0681721723717853
1 33577873 0.402792771011001 0.162979621893514
1 33641711 0.698164356930665 0.314191632150653
1 33666709 0.565558697433422 0.242836508820967
1 33688903 1.54568741295097 0.912999599858027
1 33710842 0.225546751649491 0.0853639068616524
1 33844806 -0.675675275219594 0.301684677781152
1 33874888 0.456361222331198 0.188337711181536
1 33901596 1.69348219515805 1.04400589343112
1 33934565 0.909421085743076 0.439940387005746
1 33963564 0.812182155788054 0.380189926630572
1 33998878 -0.250798183637693 0.0958417984101752
1 34042359 -0.684506963730305 0.306576377548504
1 34080211 0.31717313356643 0.124295163905048
1 34111488 0.33378403755642 0.131624490474589
1 34132255 0.878519950471246 0.420603308266473
1 34152460 1.01950197471989 0.511499038234951
1 34236340 -1.17587644517632 0.620432982001603
1 34332146 -0.619150624536082 0.270983401553651
1 34374339 1.59299135752323 0.954043140728599
1 34443310 -0.641893788416403 0.283210503870617
1 34484735 -0.398825427830986 0.161137163395109
1 34521625 -1.8320046759728 1.17424472246372
1 34554833 -0.416803424538744 0.169525406414556
1 34598476 -1.75229984783469 1.09842038623457
1 34631071 -0.774492447155367 0.357892130556581
1 34742940 -1.00445189146934 0.501467738622667
1 34899263 -1.36762318534537 0.765913034904556
1 34932275 -1.19223196337121 0.632326761745106
1 34971376 -0.761664799961569 0.350411952217795
1 35002556 -0.656814936779221 0.291324276314642
1 35027749 -2.2374601503896 1.59763059885246
1 35055340 -0.955345039037689 0.469284018577901
1 35082029 -1.24577234295163 0.671930454976326
1 35105684 1.21098592900635 0.646082235806236
1 35157652 -0.0340270360074143 0.0119516206168557
1 35212881 0.232507184337341 0.0882331504386382
1 35267826 -0.405004118492932 0.164008706933364
1 35304234 -1.32358798957955 0.731328636428844
1 35337505 0.217308398937879 0.0819864415299145
1 35379807 0.237292807127594 0.090214239551863
1 35407599 1.06140807123455 0.539847422823906
1 35448267 1.10177210882435 0.567735191702729
1 35478264 -1.25433642264209 0.678360667491021
1 35551019 0.753068122010757 0.345429806319223
1 35552623 0.0443705563660024 0.0156486763176117
1 35576844 2.16617959315088 1.51859369462504
1 35602761 0.671337598667335 0.299291535340162
1 35626770 2.19554237062945 1.55091186975558
1 35649846 0.502675338227596 0.210988931489277
1 35687601 -0.289513609487691 0.112276745440834
1 35711156 1.33431678992863 0.739689917461908
1 35736126 1.33431678992863 0.739689917461908
1 35763694 0.823648021842856 0.387068316124653
1 35784673 1.17023240751906 0.616350748470133
1 35804293 0.755508476028176 0.346841584804239
1 35821992 1.89776797298697 1.23862361539695
1 35835603 -0.0825935371029292 0.0295718800042608
1 35896366 0.0376929460336513 0.013258488195951
1 35923220 -0.199962362752535 0.0749407101055995
1 35955441 1.3938138008844 0.786817484300259
1 36011937 0.0647001245966689 0.0230026099746408
1 36037572 -0.757853451642486 0.348200061405235
1 36085302 0.485606215058039 0.202561830144331
1 36132997 0.842820227501375 0.398669156485401
1 36157697 0.333697334417702 0.13158601553315
1 36186682 -0.305842626508258 0.119343884421803
1 36286921 0.64072264788406 0.282576751698959
1 36331403 0.414427976898081 0.168411294683977
1 36364506 -0.347153350367341 0.137584683167391
1 36397662 1.47178074449748 0.850534256575764
1 36424959 0.323684744377869 0.127158303600765
1 36454011 0.238934962562671 0.0908956073507932
1 36516921 1.00682582775544 0.503044791983484
1 36553505 1.02313823743044 0.513934552697372
1 36589358 1.00232301769722 0.500055153415717
1 36594430 1.17274857020106 0.618169243492156
1 36626817 0.397947133866379 0.160729938797958
1 36660858 0.446032356045475 0.183378362442112
1 36775793 1.13617006590798 0.591954499954876
1 36801548 1.55115395718688 0.917700186985569
1 36842089 -0.242266693720304 0.092280485656785
1 36874850 -0.60989479640574 0.26605560490056
1 36900247 0.451641611060434 0.186067456542914
1 36926314 -0.130121947008455 0.0474642652442915
1 36956751 -0.221755822755055 0.0838072480786838
1 36983673 -1.79688321152038 1.14053647961102
1 37010823 -0.562700067523247 0.241361225270335
1 37055433 -0.0482567121386777 0.0170454479602037
1 37084297 0.917278733708802 0.444909666625161
1 37106235 1.15670717806091 0.606614320280817
1 37125968 1.28661064685366 0.70283055138824
1 37158371 0.299749579058229 0.11669740180943
1 37188970 0.155091603752316 0.0571246705988952
1 37219980 -0.803105897242114 0.37477654793166
1 37242801 0.228301145642922 0.0864976092355065
1 37265824 -0.92417454117091 0.44928813849671
1 37327504 -0.457891273229701 0.189075208729977
1 37373706 1.02662580668319 0.516274809815655
1 37395994 -0.735368692954543 0.3352499501803
1 37426211 0.765437011145513 0.352605917379025
1 37453324 0.222802226999107 0.0842365046000297
1 37486938 -0.431771590888483 0.176586139874187
1 37511283 1.88888062443288 1.22982700278587
1 37517148 1.97865812472706 1.32007712032652
1 37559213 -1.09026823159512 0.559728658174723
1 37635686 0.711088516686537 0.321454867151108
1 37658562 0.0835399831872699 0.0299218805884624
1 37722842 0.979296149351727 0.484876660790114
1 37784397 -0.621061718512156 0.272004341407054
1 37814763 0.0877326507259254 0.0314754134065295
1 37848056 -0.882509487649996 0.423081489355186
1 37884272 -0.292682063770708 0.113641737428721
1 37951358 1.54238100397548 0.910161856540645
1 37991896 0.645312251787942 0.285062942337923
1 38024384 -0.663500081631686 0.29498319449735
1 38053194 1.13809745071158 0.593323944943773
1 38077270 0.666567007787944 0.296666700410017
1 38109420 0.0760625255239567 0.0271636123344696
1 38135193 -0.192776800080225 0.0720480034645496
1 38160832 1.04077277290801 0.525811398642563
1 38203666 -0.563921096803444 0.24199105278488
1 38240890 0.503957942553932 0.211625895694617
1 38268415 0.578113701352363 0.249347103021236
1 38292413 1.04836979657328 0.530961504616209
1 38350633 -0.9073227522522 0.438616958147433
1 38378572 -0.679370310659259 0.303728156958334
1 38533475 -0.807841110389694 0.377597316802914
1 38569361 0.358787444939467 0.142815849106963
1 38600224 2.26993655132247 1.63429804673977
1 38627418 1.37122358164051 0.768771914885266
1 38656486 2.22812085221278 1.58716232413267
1 38681781 1.61002963915949 0.969030552797882
1 38706295 0.51887019276515 0.219070019556205
1 38773417 1.26609130785094 0.687229609777628
1 38799952 0.570003303779424 0.245135514467098
1 38821514 0.838077588349289 0.395787852092307
1 38877308 -1.83671179080432 1.17879803266247
1 38910542 -0.925647327040561 0.450225397950801
1 38982120 0.0630789386453334 0.0224118949614104
1 39082072 1.77956708263113 1.12408929263778
1 39110492 0.818852232086964 0.38418590883728
1 39157519 -0.634188884242993 0.279049297243422
1 39211650 -0.0759320097518225 0.027115608842864
1 39252427 0.801249147053433 0.373672544447494
1 39282526 1.522169839548 0.892903605762573
1 39319243 1.522169839548 0.892903605762573
1 39390639 0.0259712258052332 0.00909298682260012
1 39457095 1.36806270694474 0.766261782112631
1 39488387 -0.790084301153266 0.367058534504103
1 39512830 0.876744103147661 0.419501952961683
1 39578265 1.2873095388107 0.703364596955779
1 39615428 0.590661579306907 0.255904884365518
1 39646856 1.25393412996006 0.67805802168784
1 39706297 1.21693649055395 0.650473081274016
1 39740543 1.51760418474543 0.889025953371076
1 39818690 1.38036596020497 0.776052618696518
1 39848184 0.374770643513446 0.150070391115549
1 39921473 0.484024522840696 0.201785618051684
1 40131244 0.18495340555659 0.068915772093137
1 40191030 -0.349136309428223 0.138473367892078
1 40217067 -0.879385167012077 0.421140293328924
1 40255758 1.83520988783433 1.17734428923944
1 40288738 1.87823707649588 1.21933179166317
1 40322730 1.27671600614068 0.695288657646424
1 40454326 -0.733363991313739 0.334103528183451
1 40483139 -0.901371708747129 0.43487181971565
1 40509964 1.86282323643681 1.2042093543607
1 40548530 0.352870403462386 0.140150115150317
1 40572807 -0.291573206220345 0.113163689137673
1 40666842 0.58041249385641 0.250544689846201
1 40742148 1.37315798301303 0.770309869471564
1 40770192 1.367860604953 0.766101411501744
1 40823622 1.80127168129998 1.14472277774375
1 40845903 -1.40329662608735 0.794448112409935
1 40910099 1.28056912186529 0.698221379967551
1 40949139 0.241178240129451 0.0918276918490797
1 40973687 1.18222005771119 0.625034751548988
1 40996631 0.944091576298363 0.462026281351293
1 41046141 1.17437420090844 0.619345327103067
1 41080090 0.758741089928489 0.348714762287441
1 41102869 0.095273679127305 0.0342822288495272
1 41127920 -1.32705156041498 0.734023338420414
1 41162527 1.58716985030334 0.948947159628546
1 41198544 0.663492842555403 0.294979224460514
1 41217686 -0.240416848055375 0.0915111645402558
1 41244308 0.974592192362258 0.481798617129326
1 41277969 0.188804009670808 0.0704551833578223
1 41305448 0.435126032384315 0.178178088831587
1 41378471 1.17949106199043 0.623053331643283
1 41400129 -0.604737406156928 0.263321903558591
1 41429979 1.35173363358191 0.753352392297491
1 41454959 -0.196570722011862 0.0735734380585943
1 41476921 -0.591313564772699 0.256247018185697
1 41508319 -0.195657982356602 0.0732060632689746
1 41509691 1.57983013426128 0.942540168087317
1 41531122 0.306573106105746 0.119661919419614
1 41553398 0.536422160007479 0.227922785128683
1 41613479 0.0739130655308041 0.0263736594737704
1 41641853 0.105154276822319 0.0379844049011816
1 41667855 -0.275209382297923 0.10615206473886
1 41709447 -0.837580853082765 0.395486511013569
1 41737575 -0.837580853082765 0.395486511013569
1 41757000 -0.00965582892763935 0.00335881055998063
1 41769224 0.0199526736870464 0.0069690975975915
1 41800680 0.0882138664988317 0.0316540409312691
1 41835189 0.0570214999576989 0.0202112963730621
1 41874710 1.5612440882377 0.926405651394683
1 41908911 -0.172778698949473 0.0640770881140196
1 41950484 0.700197970750972 0.315330833695311
1 41978314 -1.06118537901111 0.539695151980139
1 42009278 -0.222703434395426 0.0841959639743051
1 42034079 -0.985799981926223 0.489145096367058
1 42063289 -1.55909052067154 0.924544443740329
1 42134575 -0.743427367050402 0.339871949583613
1 42185964 -1.50174288917949 0.875614724347577
1 42236157 -0.953961147067241 0.468389141870349
1 42282841 -1.46203462304707 0.842447370299124
1 42336256 -0.420836282281642 0.171420889981819
1 42517958 -0.117793621079952 0.0427609975461873
1 42604783 0.608400930363806 0.265262884037217
1 42636846 -0.439552053437151 0.180283977496136
1 42665606 0.71122461393706 0.321531646803237
1 42689746 0.362104050193117 0.144314743545781
1 42711821 1.71558470050201 1.06430091762195
1 42750803 -1.07906826237349 0.551978429368526
1 42817463 -0.145763975101234 0.053494819233889
1 42841999 0.151073854822784 0.0555580662919006
1 42868655 0.152224207570286 0.0560061339901115
1 42899767 2.22494057586937 1.58360536903269
1 42936737 0.209013597615184 0.0786061223754373
1 42969246 -0.359715364826647 0.143234869171954
1 43001355 -1.21716624837406 0.650642870882732
1 43134049 -1.40600902865049 0.796636772718385
1 43163893 1.0348183061858 0.521788917012208
1 43202685 0.972779861830676 0.480614761494806
1 43233598 1.11155004672177 0.574577203041826
1 43260283 0.0291489321256473 0.0102184430420009
1 43293082 1.49317154994696 0.868406075017599
1 43360753 0.253914848093733 0.0971482109288543
1 43381495 0.246847218818362 0.0941898417519173
1 43407164 -1.25495756295239 0.678828067246166
1 43429237 1.7089217595685 1.05816349845018
1 43457169 0.00483035724283209 0.00167702748078134
1 43616741 1.30757818834789 0.718929301006872
1 43644504 -0.0812796506999627 0.0290864200098799
1 43686458 -0.952378290093234 0.467366417996713
1 43691763 1.64850011886186 1.00326910682001
1 43712651 -0.637320934750177 0.280738489713991
1 43737082 -0.855676318878033 0.406518054398669
1 43758153 0.988120613453615 0.490671669536871
1 43778181 0.378862523718158 0.151940294354344
1 43821028 -0.602544093823918 0.262161946226792
1 43853736 -1.12521533575814 0.584195946644991
1 43882991 -1.22511332129474 0.656527346673886
1 43904869 -0.632400070664099 0.278085984093621
1 43929473 -1.05546689671129 0.535790969206296
1 43972747 -1.05546689671129 0.535790969206296
1 43998976 -1.15057214773974 0.602219325232435
1 44025011 -1.04704555704011 0.530062333986353
1 44052186 0.993216478442508 0.49403042737619
1 44071953 1.03731222222445 0.523472148473226
1 44101698 -0.0425363381551923 0.0149908896955876
1 44141470 1.29759973633652 0.711248087122321
1 44174494 -0.0491305034090837 0.0173600923195165
1 44267064 -0.816325562844246 0.382670435645363
1 44387432 -1.09965388839152 0.5662574356097
1 44430161 1.26916238685322 0.689554905098166
1 44464605 1.317323499995 0.726465830971858
1 44506829 0.340362371126222 0.134550355325764
1 44545336 -0.361230122710743 0.143919455833725
1 44577489 -0.560125353455412 0.240034717760544
1 44633302 0.089753751576976 0.0322260899926259
1 44656986 0.089753751576976 0.0322260899926259
1 44696591 -0.0825799817284689 0.0295668690066237
1 44724045 -0.0446626093970754 0.015753499381498
1 44745743 0.967357993112325 0.47707986601407
1 44773052 1.39299535798466 0.786160441365573
1 44811795 -0.144477694506316 0.0529962420102389
1 44831320 -0.144477694506316 0.0529962420102389
1 44851304 -0.699086267005163 0.314707903498634
1 44882822 0.445558901505491 0.183151838940272
1 44959963 -0.638444105468113 0.281345024788914
1 44991421 -0.791003151863327 0.367601273456729
1 45011687 -0.177779932185226 0.0660595168692283
1 45076098 -0.645769502639488 0.285311013116907
1 45188211 0.169936872691912 0.0629538782345443
1 45218900 -0.00701591615588991 0.00243794330438369
1 45262484 0.490053396341033 0.204748521064051
1 45297441 0.34147395385104 0.135046063804968
1 45363672 -2.1791374592746 1.53281443490691
1 45400885 -1.0902732175255 0.559732118207101
1 45423728 -0.957813104262039 0.470881605097662
1 45446063 -1.63435368074383 0.990614516221426
1 45515494 0.429968776362314 0.175732015357236
1 45549239 -1.63725030743212 0.993199575543536
1 45572294 -0.999091626978428 0.49791402133752
1 45593221 -0.203820317164074 0.0765000845902105
1 45615781 1.61317435519071 0.971808582346456
1 45638297 0.508091185017861 0.213682097362983
1 45714115 1.41692038228844 0.805468434866349
1 45753251 -0.919081211179022 0.446052566669503
1 45773328 0.953728733089212 0.46823891912117
1 45798370 -0.817639550161127 0.383458283996491
1 45826077 0.00464949044987558 0.00161411686975775
1 45859418 -0.195804282422891 0.0732649320895681
1 45929396 0.442850972160885 0.181857586233974
1 45956951 1.05857622706598 0.537912381433312
1 45993964 0.0754465371170592 0.0269370951786359
1 46024095 -0.789691423411264 0.36682655948643
1 46052118 -0.0650901433215591 0.0231448327202232
1 46084463 -1.43846789837068 0.823037148936734
1 46116786 -1.42070653586898 0.808543140034469
1 46153978 -1.44937430530188 0.831994601792963
1 46177857 -1.38819853363548 0.782314488092578
1 46310462 1.9810913938224 1.32256620426148
1 46342260 -0.788215238743129 0.365955408900446
1 46396971 -0.55218583369255 0.235957660529552
1 46427075 0.378253626006984 0.151661713570718
1 46476542 -2.19262991541289 1.54769128348488
1 46527796 -1.652943225576 1.00725911420559
1 46598305 -1.35073541323267 0.752566369481398
1 46627168 1.6257395366248 0.982945466024059
1 46656098 -0.95693250382744 0.470311348059548
1 46708312 -2.18785846888237 1.54242216563927
1 46735971 -1.02399971835118 0.514512235789518
1 46806325 -1.76745633867151 1.11265374060972
1 46834066 -1.55982174997071 0.925176211033352
1 46925833 0.0943373027648011 0.0339328226743851
1 46976938 -2.0654244336132 1.41024181309038
1 47033502 -1.07806495111569 0.551286305684727
1 47065032 1.06833349590628 0.544591526230407
1 47092271 -2.42222982771232 1.81175818035797
1 47119438 -2.43492048470643 1.82695767044088
1 47158084 -1.12255263859995 0.582316542835251
1 47194596 -0.608459753110059 0.265294084638486
1 47256586 2.43194272103398 1.8233855263309
1 47283221 -1.462245921477 0.842622325296758
1 47293410 0.519649370240641 0.219460929436093
1 47304881 -1.11207960575889 0.574948720312765
1 47329267 -1.07443574694944 0.548785693488798
1 47356125 0.657903088779223 0.291918844403799
1 47456290 -1.27958659335432 0.697473039243677
1 47488445 -0.025236724230345 0.00883324741170921
1 47520385 1.90347368020267 1.24428696934268
1 47555127 -0.625201066952573 0.274219735743186
1 47586047 -0.625201066952573 0.274219735743186
1 47618489 1.7994465795005 1.14298086939007
1 47662466 -1.1265614611389 0.58514703331423
1 47727454 2.30811083593034 1.67792605999537
1 47763891 -1.71894674054108 1.06740413145177
1 47792318 2.3933272837092 1.77737871447602
1 47822295 3.46562438496485 3.27654287868203
1 47851112 -2.00978666900702 1.35209137913606
1 47917343 -2.87800491920906 2.39772411097785
1 47962191 -2.15028417304325 1.5012382414019
1 47990662 -1.20685363412791 0.643040521409896
1 48015433 -1.20685363412791 0.643040521409896
1 48045817 0.136600643222583 0.0499534520633463
1 48070674 -1.08172647565022 0.553813881623986
1 48132422 -1.12420408497978 0.583481882958977
1 48184965 -0.752388869140492 0.345037203264968
1 48199398 -2.23267904246886 1.5922672768842
1 48209645 -0.786071841827346 0.364691816319037
1 48266905 0.885624228343177 0.42502005252968
1 48294746 -1.4141632833384 0.803232720626692
1 48318915 -0.380030193243201 0.152474842809675
1 48356916 -1.93517078829159 1.27597542903873
1 48391567 2.88638507554492 2.40927512313714
1 48424316 -0.661430368504209 0.293848828772593
1 48484073 -2.21293759554327 1.57021626637418
1 48506913 -1.38183874039219 0.777228345865328
1 48533875 -1.39449334767658 0.787363207917361
1 48560437 -2.23176761256452 1.5912458710092
1 48730343 -1.62062898914291 0.978408725273502
1 48766722 -1.43162123454472 0.817436282967057
1 48845641 -1.01702158012018 0.509840353153033
1 48894963 -1.40888435785582 0.798959838824577
1 48924373 -2.21220580332173 1.56940178231095
1 48963154 -2.45536865469153 1.85158191744126
1 49049747 -1.2348544887582 0.663771156110501
1 49073391 -2.20202527793938 1.55809251334633
1 49092868 -0.827713416602792 0.389517828618747
1 49170394 -0.196486562926368 0.073539554041812
1 49251769 -1.44710393356071 0.830126340094207
1 49316378 0.424500308237956 0.173147417705696
1 49451367 -0.406979038554456 0.164929051463471
1 49473615 2.15745242508181 1.509052761935
1 49493475 -0.412692761120375 0.167598569871999
1 49528643 0.456505272260823 0.188407113066417
1 49612577 -1.15285891853796 0.603855952393708
1 49652277 -0.0212376689388129 0.0074217128094156
1 49690197 -0.099769199678874 0.0359632039457667
1 49802842 -0.825257513395802 0.388037410328873
1 49839600 -0.376582688007365 0.150897819826966
1 49864590 1.18307441240124 0.625655611674865
1 49969805 0.477406284475876 0.198546318133376
1 50047814 1.21828048435564 0.651466552512247
1 50082909 -0.416533142499364 0.169398552442504
1 50107328 0.284838116538768 0.11026804443875
1 50134600 -1.18558675635856 0.62748284180479
1 50162761 0.0376753585437549 0.0132522094167242
1 50227987 1.63258549928941 0.989038066551333
1 50262500 1.04751461541624 0.530380758630095
1 50296057 -1.12067177649901 0.580990491197822
1 50325128 -0.389374146351207 0.15676759935677
1 50360638 -0.169171573763141 0.0626518026580938
1 50387869 -0.267426228001924 0.102845388012754
1 50423351 -0.41044268971579 0.166546097536145
1 50448875 0.946967352242031 0.463876808015695
1 50473113 0.946967352242031 0.463876808015695
1 50509761 0.161104798295901 0.0594781057841067
1 50536568 -0.260752279954109 0.100024433632967
1 50600977 -0.0477697931594277 0.0168702059154876
1 50635644 -0.295549916984313 0.114879842912175
1 50661304 -0.220578366668774 0.0833246192642164
1 50685485 0.0750102103485861 0.0267767100030556
1 50709687 2.61192242184339 2.04559016411582
1 50733950 1.65219935244685 1.00659058448547
1 50799633 -1.16715427930787 0.614129171612471
1 50832671 -1.06769838102223 0.544155754012356
1 50873191 -0.260521522602708 0.0999271354919246
1 50905654 -0.946060627258706 0.463293033576937
1 50938578 0.99646306976624 0.496175007641668
1 50968803 -1.08278586982096 0.55454606860229
1 51003034 -0.885606309000089 0.425008890344582
1 51038600 -1.50708272429259 0.880119340085266
1 51063500 -0.205852860685093 0.0773233971875052
1 51122174 -1.36163939005401 0.761172073319818
1 51149041 -0.00568053868203893 0.00197286613621044
1 51238146 -0.498753260187799 0.209044401391732
1 51318412 -0.632814779872088 0.278309220500952
1 51346154 0.180951544622431 0.0673204965462211
1 51370875 -0.175592433261599 0.0651915189613534
1 51398484 -0.793898457220098 0.369313305733912
1 51426631 -0.172385821267627 0.0639216657710286
1 51451694 -0.512315250427342 0.215789099246684
1 51502005 -0.496633151498285 0.207995305626897
1 51540298 0.847967873900225 0.401805155767923
1 51566912 -0.598960055535108 0.260269849577539
1 51577476 0.872808825190921 0.417065184321157
1 51592790 -0.642623220916742 0.283605456561066
1 51621205 -1.3069938577592 0.718478501998104
1 51648369 0.281282670549331 0.1087449529357
1 51693169 -0.206177449546165 0.0774549896332053
1 51718279 -0.538214213725085 0.228832195714449
1 51784025 0.617500306017609 0.270102729960745
1 51860517 0.684116024217025 0.306359299663742
1 51888034 0.960099874124716 0.47236371771844
1 51924780 0.617062400637552 0.269869196220564
1 51946646 0.00494611043733279 0.00171729448590635
1 52000355 -0.960583045456839 0.472677104480834
1 52072461 -1.10593120056335 0.57064134815082
1 52102989 -0.397188184743372 0.160378241684848
1 52141619 0.0439128974113308 0.0154844624649017
1 52189110 -1.76214032653985 1.10765162458465
1 52281718 -0.543388564646962 0.231463790527877
1 52304163 -1.80543366725601 1.14869977287389
1 52331917 -1.32152680965944 0.729727076870046
1 52381123 0.192950533850889 0.0721177647391762
1 52407863 2.87229652579424 2.38987195690641
1 52435028 -0.204158115727406 0.0766368306371466
1 52468407 -1.51387974967379 0.885868468466568
1 52489247 -0.235805730206471 0.0895979096874835
1 52509327 0.329222006774181 0.129603182639213
1 52553988 -1.14040813613291 0.594967468513322
1 52610237 1.76856927520607 1.1137023140441
1 52637632 -0.280425006438229 0.108378114537924
1 52698354 -0.44440256294929 0.182598886429118
1 52729913 -0.2757422214998 0.106379107407882
1 52760202 -0.572745002330533 0.246556855380926
1 52787581 -0.277794429976286 0.107254350724346
1 52817403 -0.277794429976286 0.107254350724346
1 52910133 -0.952266658323007 0.467294322557459
1 52936357 -1.29031338592537 0.705661940284305
1 52965767 -0.378709602638389 0.151870319662987
1 53001187 -1.12924749288546 0.587046729729175
1 53029048 -0.951473817883633 0.466782404161217
1 53068706 0.861776794497011 0.410262175027082
1 53103240 0.823765190215728 0.387138835029072
1 53166753 1.33346933374465 0.73902794975416
1 53231797 -0.42627253623624 0.17398401410613
1 53308543 -1.66716659824136 1.02008175642889
1 53335621 0.37483108880549 0.150097975743323
1 53399191 -1.02670792053273 0.516329961685358
1 53439655 -0.0470182329451121 0.0165998502899484
1 53468306 0.385860993290092 0.155150434791722
1 53490104 0.103849074962065 0.0374937572703048
1 53596182 -0.896780617713161 0.431990825573728
1 53622006 -0.110973499606434 0.0401778846620724
1 53647940 0.277806807619696 0.107259633490513
1 53676001 0.728442820618725 0.331294948653269
1 53704104 1.07579291646794 0.549720275063489
1 53742919 0.607576017826855 0.264825454660608
1 53746886 1.4693525742362 0.848516200799882
1 53847465 0.650034210815903 0.287628029633076
1 53875424 -0.376536160844386 0.150876561586857
1 53920251 0.843920704015026 0.399338822039081
1 53944748 -0.0160472230574379 0.00559629715595399
1 53967901 1.19986665031792 0.63791140780952
1 53990863 0.262405981620188 0.100722178652276
1 54007883 0.0253432181880185 0.00887089719912155
1 54080077 0.159590055379815 0.0588842769482984
1 54107403 1.33275031746574 0.738466513855035
1 54172681 -0.0256473567298346 0.00897843950642112
1 54206044 -0.212916184172458 0.0801939818640824
1 54235357 -1.11421835188656 0.576450186577292
1 54329241 -0.479619572884659 0.199628071334085
1 54371097 0.528933786096561 0.224133795140643
1 54387611 -0.283113245300472 0.109528663795
1 54413118 -1.01828470493234 0.510684759627106
1 54460932 -1.04508153393397 0.528729875252086
1 54484943 1.1578041808305 0.607401597308069
1 54512069 0.137862526598217 0.0504396920666112
1 54540784 -0.705746181099336 0.318445824807765
1 54568897 -0.638584314378394 0.281420769422124
1 54604473 0.775499625372817 0.358481781347131
1 54710744 -0.607711557947731 0.26489731282804
1 54738523 0.115375312369717 0.0418435383801857
1 54793090 -0.556589761156185 0.238216636685686
1 54815130 1.33616013169965 0.741130694846975
1 54836848 1.58574540415886 0.947702162303048
1 54873705 1.29850556074681 0.71194388664078
1 54898092 0.0695757121019265 0.0247836140632346
1 54973015 1.10127805069594 0.567390375264947
1 54992445 -0.471023184081269 0.195435222720556
1 55018642 0.139402300809291 0.0510336349196465
1 55085083 -0.192990185339016 0.072133687690105
1 55163459 -0.623885625307959 0.273515100962186
1 55248190 0.152513396935686 0.0561188350052178
1 55271664 1.72953430733842 1.07720443871402
1 55297352 -0.445750913824731 0.183243698421784
1 55299104 -0.573867685354255 0.247139572401664
1 55359137 0.0551954745967889 0.0195499513574167
1 55446965 0.0551954745967889 0.0195499513574167
1 55479252 -1.37585373945097 0.772455418113273
1 55502827 -0.0564241680918031 0.0199948529202894
1 55526899 -1.91565917135484 1.25642366517527
1 55597352 1.2460312247874 0.672124446154094
1 55631487 0.704730218676224 0.317874659700489
1 55661030 -1.55396010626383 0.920117453991836
1 55726673 -0.519989569376481 0.219631666583529
1 55750308 0.977318772137055 0.483581825568138
1 55808930 0.245988405118304 0.0938313754277733
1 55845241 0.094381283875783 0.0339492285035619
1 55913498 -1.26437799594459 0.685933836467015
1 55948376 -0.888309746966673 0.426694136887052
1 56012605 -0.0478802269082245 0.0169099451591328
1 56046661 -0.83818848894808 0.395855140614583
1 56068826 0.930475494217328 0.453303205965663
1 56093075 -1.242800007102 0.669704882542213
1 56128749 1.70941168056677 1.05861420897661
1 56196461 -1.4847591054645 0.861357426746599
1 56224070 -0.584469179615666 0.252662242067795
1 56249197 -1.93724352149749 1.27806099002742
1 56278725 -0.908124656209481 0.439122544461167
1 56305348 0.117110157208034 0.0425015344166643
1 56443711 -1.1175752979735 0.57881012722985
1 56478520 -0.142476697806464 0.0522215850970532
1 56501378 0.594627855248597 0.257988344391964
1 56550595 2.19606904634972 1.55149461919214
1 56574594 0.297621050924903 0.115775535929206
1 56595370 -0.722388638722924 0.3278507966991
1 56617698 0.422744083921379 0.172319343410575
1 56652862 1.29866260453592 0.712064548353206
1 56689080 0.802840747774212 0.37461882181065
1 56716123 0.869005741724229 0.414715291012956
1 56774557 0.904367214069726 0.436755447580332
1 56799223 0.326090486791088 0.128219368173477
1 56863305 -0.408442497290655 0.165611829041468
1 56975441 -0.135235283541994 0.0494278579038427
1 57033168 -0.345071488942502 0.136652970562898
1 57057320 -0.24511286503276 0.0934661540180605
1 57079742 0.953619793059781 0.468168511230651
1 57112275 0.681825710397687 0.305088564830328
1 57180662 -0.935277891270341 0.456372546186755
1 57212493 -0.342912558488248 0.1356881683589
1 57235103 1.15206468309369 0.603287312687471
1 57256935 0.328371921042849 0.129227235270026
1 57281017 -0.0313142115881221 0.0109869404702839
1 57309361 -0.221934416311123 0.0838804878647792
1 57348196 -0.329409114032019 0.129685959743998
1 57370120 1.01427393811739 0.508005459233056
1 57392008 0.754120411115034 0.346038325977126
1 57423472 -0.530471529687409 0.224910403517848
1 57487677 1.0695429707311 0.545421776588545
1 57509572 0.121293618473727 0.0440918040818671
1 57544831 0.0885617750094286 0.0317832257893494
1 57567564 -0.0607691061126998 0.021571538101188
1 57592425 0.865286583579614 0.412422022667179
1 57619556 0.164617117787461 0.0608576203909808
1 57644718 -0.40518784255426 0.164094274156668
1 57708390 -0.249682728369518 0.0953749380124924
1 57738807 0.119651818419807 0.0434671027934909
1 57763905 1.68635208954698 1.03749805843535
1 57797852 0.79143403805817 0.367855883492107
1 57837254 -0.707409741474339 0.319381802202099
1 57872887 0.102531931808054 0.0369991147019059
1 57901301 0.409203679913932 0.165967222600725
1 57926430 0.769273033663851 0.354841883464679
1 57960649 0.152901181474494 0.0562699980062505
1 57988421 -0.0155187377970024 0.00541085574277908
1 58012680 -0.259461270387721 0.099480288279569
1 58034792 -0.259461270387721 0.099480288279569
1 58085999 -0.144344182935056 0.0529445188373368
1 58110876 -0.144344182935056 0.0529445188373368
1 58130386 -0.402516084451168 0.162850968419202
1 58196568 0.414179820731134 0.168295008059184
1 58199112 0.391544266636132 0.157768451946886
1 58232698 -0.257029487009836 0.0984566751602212
1 58265358 -0.174370901257817 0.0647074247329497
1 58304127 -0.448504209530189 0.184562158979466
1 58314290 0.258357537697797 0.0990154735815695
1 58416219 -0.0394018812238062 0.0138689956336127
1 58443273 0.609922975605086 0.266070565181694
1 58471712 -0.632919524408101 0.278365612978167
1 58514674 -0.488078493551848 0.203776682603242
1 58536995 0.271862228367566 0.104727794989012
1 58544409 0.924994009263743 0.449809543981041
1 58581269 0.543537233679893 0.231539528154672
1 58608702 -0.111547619426778 0.0403948174547211
1 58635827 0.223634509227448 0.0845781555456362
1 58687730 -0.386257399884242 0.155332716386011
1 58717943 -0.158746123012049 0.0585537174213945
1 58784412 0.036768979233406 0.0129287469052623
1 58812784 -0.405620090641063 0.164295629766041
1 58878232 1.21635235927304 0.650041496983851
1 58958854 -0.202987581613439 0.0761631240925582
1 58986117 -1.31363816084982 0.72361173269103
1 59010489 0.118068432613774 0.0428653619704604
1 59055888 -0.328167080454912 0.129136678199015
1 59108633 0.195099146285229 0.0729812544533182
1 59205461 -0.924596979022678 0.449556895488748
1 59256825 -0.495664781459114 0.207516600756549
1 59279839 -1.14674193520185 0.599482226296883
1 59397849 -1.57672332125551 0.939834206051764
1 59438770 -0.231298087505665 0.087733701714629
1 59466335 -0.675655857821092 0.301673951187889
1 59498978 -0.547645110620897 0.23363504080319
1 59538604 -0.472250043771738 0.196032189894961
1 59581263 -0.445206738815674 0.182983392930323
1 59670431 -0.407399377102541 0.165125092496856
1 59701154 -2.07489101866997 1.4202548482565
1 59730821 -0.552851877251027 0.236298904663268
1 59775671 -0.739684896505245 0.337722787777801
1 59843547 -0.252082361785327 0.0963797359234487
1 59874012 -0.0653124936241211 0.0232259333711826
1 59918635 0.3371281099724 0.133110190900311
1 59940599 -0.227091559435056 0.0859994690777549
1 59962373 0.312818005477464 0.12238741984492
1 59987054 0.210340066474922 0.0791453229589865
1 60010096 -0.0724940880309321 0.0258528852847889
1 60046922 -0.0690073624965345 0.0245756554237124
1 60081001 0.493439379261984 0.206417621339989
1 60125191 0.768554777129744 0.354422846201566
1 60160117 -0.741455751840181 0.338739142028265
1 60191922 -0.999085854648201 0.497910199818851
1 60240791 0.681279799852472 0.304785932636874
1 60262505 0.194994380584988 0.0729391194827484
1 60286400 1.19437945066386 0.633895508734072
1 60309923 -0.153709267582254 0.0565851398416384
1 60338595 -0.31251689940153 0.122255734650731
1 60339677 -0.31251689940153 0.122255734650731
1 60362728 1.37527182440679 0.771992048514371
1 60390356 -0.984366370202728 0.488202962544161
1 60443619 -0.828092511251479 0.3897465287518
1 60468723 0.877634451404744 0.420053999753293
1 60494379 -0.291717085723271 0.113225697194909
1 60521283 -0.0276599567826004 0.00969073804646338
1 60576170 -0.604324591066388 0.263103462397408
1 60652002 -0.377295018046214 0.151223366526922
1 60674382 0.409233113313504 0.165980968573632
1 60705937 0.438285037397244 0.179680507941072
1 60742116 0.0936886270060092 0.0336909177796413
1 60776920 0.0286165719514231 0.0100296991758368
1 60804982 0.306852158960173 0.11978345569224
1 60836001 0.306852158960173 0.11978345569224
1 60869150 -0.800145527476249 0.37301689481889
1 60890463 1.01628518179376 0.509348323195395
1 60913436 -0.913315186605468 0.442400418172886
1 60936330 -0.312297786528871 0.122159925523962
1 60994147 0.331815250725801 0.130751397279792
1 61027036 0.244325475358959 0.0931378987581612
1 61058144 -0.429255554678175 0.175394390848471
1 61112787 0.78646753043678 0.364924969602799
1 61159032 0.375326261192452 0.15032399353226
1 61209077 0.583115300449958 0.25195493806956
1 61276924 0.529876004627813 0.224609555110689
1 61350437 0.0147855482394862 0.00515371371873644
1 61379142 -0.0230564113282357 0.00806311637261792
1 61417282 -0.350505307501166 0.139087602556863
1 61489177 0.0656501447765181 0.023349115880169
1 61538177 0.608624943701867 0.265381710598533
1 61544908 0.852561603530099 0.404611303600338
1 61562269 0.752090302278376 0.344864682639499
1 61585974 -0.0457105194950407 0.0161298101469157
1 61609111 -0.314863055489948 0.123282526994742
1 61639227 -1.05819753118336 0.537653826128655
1 61734704 0.993942391007264 0.494509620868963
1 61773994 0.937888739167284 0.45804454199528
1 61841198 0.281221722445947 0.108718877022372
1 61883218 -0.695510453510442 0.312707010944396
1 61907207 -0.183827065617863 0.0684663008637356
1 61932683 -0.273508212074923 0.105427767728388
1 61990624 0.680810577394875 0.304525891964976
1 62015614 -0.0372868897641801 0.0131135471447797
1 62042722 -0.727643854677415 0.330839728284062
1 62085611 0.0765527092479542 0.0273439442575931
1 62118380 2.02178342014611 1.36452900724695
1 62157107 0.714281594998358 0.323257870297463
1 62183016 1.54342682000646 0.911058995341673
1 62241361 -0.44643036736946 0.18356884469249
1 62269025 0.610016293320433 0.266120109215478
1 62296807 -0.0592343963313034 0.0210140166739891
1 62351508 -0.249578600000947 0.0953313752952562
1 62376000 -0.312584276242208 0.122285198727051
1 62401269 -1.26427153750081 0.685853357109424
1 62428455 0.369499184347931 0.147669057760538
1 62453659 1.92761003707183 1.26838183042167
1 62480290 0.149013387283611 0.0547564646030979
1 62507105 0.840490894957533 0.397253059153073
1 62534727 -1.49616936877928 0.870924209476097
1 62567474 0.928807788614845 0.452239188138683
1 62638752 0.915763516775321 0.443949773794506
1 62683425 0.00243491790185701 0.000844559940339318
1 62707692 0.0433420726692444 0.0152797256525653
1 62795834 -0.67714058598754 0.302494505702522
1 62818893 1.28990738043853 0.705351236681374
1 62843348 -0.445162161939871 0.182962073750312
1 62901196 -0.840988804020037 0.397555603895745
1 62970523 -0.712976741986824 0.322520663502218
1 62978253 1.12260310973771 0.582352143406387
1 63056036 0.503081890407961 0.211190775943823
1 63087634 1.01286395039979 0.507064881593656
1 63110549 -0.6970683923619 0.313578255784103
1 63171999 0.741249949760327 0.338620971497985
1 63199268 -0.404878671862094 0.163950287733769
1 63228694 -0.164516102248526 0.0608178948795566
1 63258557 -0.198150787676807 0.0742099887284631
1 63286489 -0.225186356548639 0.085215735544425
1 63310478 -0.131392216184688 0.047951362001607
1 63349309 -1.12847547344968 0.586500457262848
1 63379081 0.875157443462633 0.418518839599471
1 63435944 -0.0299305002479539 0.010495684883169
1 63461454 -0.616158332661959 0.269387256789546
1 63524713 0.0894063555295836 0.0320969775020072
1 63565535 0.466538472032836 0.193257086391247
1 63593724 0.338517272015048 0.133728370608716
1 63655292 0.0400592656064892 0.0141040603789667
1 63687893 0.67892955350882 0.30348416703254
1 63715974 -0.0964261448010251 0.0347126115178379
1 63740680 2.55310931699386 1.97156710533929
1 63762543 0.335372659727795 0.132329855683227
1 63787059 -0.0610741043289205 0.0216824154203113
1 63931116 -0.784727915684615 0.363900321910796
1 63962733 0.415907860099754 0.169105170119064
1 64004146 1.23706499705892 0.665419691863781
1 64035261 0.111366263541652 0.0403262814110922
1 64089834 -0.565610281793715 0.242863154692608
1 64111760 -0.75416289494848 0.346062901378145
1 64159719 0.645951654519328 0.285409854441291
1 64210279 0.102025407987954 0.0368090258063985
1 64264717 -1.49975492887967 0.873940397747037
1 64291631 1.34605147483175 0.748882962139304
1 64327069 -0.850615424551333 0.403421575812789
1 64347154 0.364840519453527 0.145554000244891
1 64372895 -0.862517486396456 0.410717631423436
1 64518986 0.136204113250012 0.0498007526623302
1 64560708 -0.0836461003113657 0.0299611391129734
1 64625541 3.04073771248248 2.6270892540828
1 64700215 0.655561730946358 0.290640004075798
1 64765258 2.67346415043563 2.12452028027351
1 64787836 0.181806130710577 0.0676607691850426
1 64817750 -0.81358645675093 0.381029981575097
1 64837261 2.02767975037799 1.3706623441911
1 64859584 -0.425461988811101 0.173601266079048
1 64887256 -0.0387876776513767 0.0136494807107375
1 64921914 -0.108364506314314 0.0391932593418946
1 64953215 0.308337262503774 0.120430662103506
1 65000830 -0.646824609153297 0.285883697858166
1 65022498 -1.49465924394602 0.869655306749627
1 65045172 2.2499788867606 1.61171606366124
1 65066703 1.80375768954613 1.14709749849453
1 65101608 -0.601053160782611 0.261374341740097
1 65141723 -0.580696053087377 0.250692532161627
1 65180343 -1.14604038719544 0.598981459035393
1 65212994 3.48600230280886 3.30954095525074
1 65240792 -0.902435902787971 0.435540651958462
1 65310442 -2.15269140761086 1.50386027929766
1 65341634 -0.857118347348351 0.407401945530471
1 65402772 1.47072929756576 0.849660130978544
1 65468729 -0.519789423183627 0.219531213913729
1 65495483 -0.746690209160912 0.341749491143167
1 65528159 2.74675885065673 2.2204946307152
1 65613802 0.77035911592668 0.355475841934816
1 65647934 -0.213841674282838 0.0805711994055403
1 65677021 1.39433337170101 0.787234720831392
1 65773024 -0.559707381118703 0.239819577338381
1 65806456 0.981241227785889 0.486151668807244
1 65886357 -1.66091125116432 1.01443310017005
1 65925354 -2.19757492802773 1.55316142390702
1 65946967 -0.14911521533908 0.0547960507318506
1 66013582 -0.789383258852513 0.366644639776861
1 66033038 -0.789383258852513 0.366644639776861
1 66056030 -0.93611215817511 0.456906558209108
1 66077833 -0.585909821503162 0.253415524514864
1 66150665 -0.456293492613708 0.188305081904445
1 66216046 0.350230612184626 0.138964307665378
1 66264404 0.350230612184626 0.138964307665378
1 66315707 1.75853223980322 1.10426267175689
1 66386212 -0.280916094754977 0.108588134758087
1 66416256 -0.374728110968478 0.15005098176959
1 66455699 0.649161221903431 0.287153249511357
1 66485720 0.024261060118135 0.00848845910883371
1 66487428 0.538162826793498 0.228806104145988
1 66520830 0.458723123987207 0.189476476989729
1 66561974 0.458723123987207 0.189476476989729
1 66593596 0.458723123987207 0.189476476989729
1 66649516 0.919622361876551 0.446395912913894
1 66676160 1.36996793544392 0.767774337686543
1 66704815 0.642670692066781 0.283631165946085
1 66728956 1.06283334129512 0.540822395556149
1 66738896 0.996469502959327 0.496179260812369
1 66766107 -0.2827541505095 0.109374847526331
1 66793767 0.366082098236348 0.146117030201928
1 66821427 0.670623378343172 0.298898086324541
1 66883207 0.670623378343172 0.298898086324541
1 66937078 0.549489261556841 0.234577541668656
1 66964930 0.228637930176156 0.0866363834508551
1 66998263 0.228637930176156 0.0866363834508551
1 67025289 1.99446070227577 1.33628277280652
1 67083519 0.756695449921341 0.347528985272493
1 67106995 -0.431981335233151 0.176685577049025
1 67146544 1.30454988080883 0.716594363267492
1 67171789 0.559939291982829 0.239938940498369
1 67198789 1.76846541772553 1.11360444300871
1 67237615 0.880595618502992 0.421891972789811
1 67328427 -0.156473770474302 0.0576646903462875
1 67387899 -0.0191735905547798 0.00669490416317023
1 67407947 -0.788826538111269 0.366316070121163
1 67428319 0.93774723946855 0.457953864914179
1 67458146 1.44627447835367 0.829444263693479
1 67487894 0.237853186146265 0.0904466634004274
1 67527412 0.171207340559618 0.0634557294086728
1 67579304 0.899627397377538 0.43377638176574
1 67605444 0.838523679747946 0.396058541730716
1 67640042 1.88281339993238 1.2238390390948
1 67673197 0.642754848834513 0.283676745309648
1 67705424 -2.30032738635192 1.66898432915765
1 67732193 -0.865998312950255 0.412860517096922
1 67811000 -1.3738960986048 0.77089707117854
1 67834837 -2.83206614968035 2.3349044155478
1 67861498 0.162639103549314 0.060080284577289
1 67901612 -1.920534274326 1.26129514727301
1 67909755 -2.36242626126286 1.7409857358817
1 67983387 -1.81712661073282 1.15990815848947
1 68049621 -2.58548988662333 2.0121518095955
1 68084861 -2.59420708605264 2.0231487762197
1 68114804 -2.874790523127 2.39330095250186
1 68120166 -1.91288210785259 1.25365272787362
1 68145895 -3.60569834383734 3.50680050493886
1 68148655 -4.40307297150268 4.97172062177132
1 68180729 -3.07947374581965 2.68326109598443
1 68212263 -1.91081780697149 1.25159489148874
1 68272703 -3.08710796169969 2.69440322434316
1 68294560 -3.51379672018915 3.35482272221563
1 68340487 -1.86263575901175 1.20402597859081
1 68372885 -0.973035103946183 0.480781422616433
1 68393397 -0.331044925974822 0.13041010519158
1 68416360 -0.99702730900074 0.496548097289187
1 68469898 -2.61831841620352 2.05372312367341
1 68597392 -2.09698288925333 1.44375673549633
1 68625982 -1.32865859643669 0.735275110534108
1 68664330 -2.50054565319277 1.90657078663967
1 68697814 -3.22631421151043 2.90171765877619
1 68728654 -2.40829053863059 1.7951363711334
1 68896956 -1.66193563522535 1.01535712719246
1 68931238 -2.66506080404924 2.11365366649057
1 68956080 -1.51361058629875 0.885640477146068
1 69005467 -1.95125181317758 1.29219912866976
1 69032902 -3.25819454905452 2.95030331698669
1 69055897 -2.41628390659606 1.80465864376201
1 69131690 -1.93082036352455 1.27160343052753
1 69193760 -1.94051143704825 1.28135247253998
1 69216563 -2.69107348271266 2.14738275468995
1 69276987 -3.37868789480474 3.13767393251565
1 69312123 -1.91903468565318 1.25979570429509
1 69359581 -2.97020904791773 2.52637121832426
1 69438911 -1.17335183746686 0.618605575190987
1 69460647 -1.55696773623618 0.922711526139251
1 69502745 -0.748079372613498 0.342549937770945
1 69581209 -2.61796441266347 2.05327255775705
1 69613542 -1.9871384071497 1.32876177633484
1 69647376 2.27180380173922 1.63641879512499
1 69682297 -1.4925560288729 0.867889454652403
1 69702362 -0.648901095440419 0.287011826517623
1 69725306 0.0992287906444903 0.0357608278506903
1 69758713 -0.352429363454305 0.139951849041474
1 69774534 -1.49370200850891 0.86885141273357
1 69793701 -0.526639626721576 0.222976578497851
1 69819844 0.989644025456062 0.491674827125713
1 69842795 3.03758389604808 2.62254255672784
1 69864252 0.210609154594394 0.0792547688376651
1 69885697 -1.12402624911234 0.583356347038868
1 69923318 -1.05495469553397 0.53544183336457
1 69997094 1.20374934704238 0.640759523782683
1 70025864 -0.185198544256111 0.0690136451127387
1 70051483 -0.216080867294233 0.0814849123483592
1 70116333 -0.412770856365404 0.167635127273069
1 70143507 -0.18496434270432 0.0689201384361061
1 70213523 1.63112574889784 0.987737484362972
1 70250883 1.0142669357473 0.508000786364959
1 70284706 -0.354387156644861 0.140832415336325
1 70306941 0.239704338336449 0.0912151150683965
1 70425780 -0.487478871011749 0.203481856344964
1 70476969 -0.700801950535884 0.315669438178554
1 70499574 2.07169491680918 1.4168703819142
1 70526411 -1.32964269101515 0.736042116018231
1 70555950 -0.165282438264305 0.0611193395361626
1 70612418 -1.69474379032491 1.04515937398784
1 70635720 -0.556876444143502 0.238363905705187
1 70701304 1.01680124085984 0.509693112032405
1 70733691 -0.125385364057209 0.0456520786290441
1 70810239 0.541986175313486 0.230749709153453
1 70852233 1.63837674749155 0.994205700870681
1 70883654 1.64717585024814 1.00208131459036
1 70925114 -0.0859368900092456 0.0308094079314147
1 71011673 1.47658918794351 0.85453696946401
1 71033731 2.04177977326862 1.38538346357167
1 71055366 -0.0702438268145256 0.0250281935436878
1 71095742 0.512357141587915 0.21581002339065
1 71119196 1.42292635725014 0.810348281655723
1 71147054 0.586336410254772 0.253638707998419
1 71172523 -0.0229266329931711 0.00801731779381649
1 71198003 -0.0413060556746629 0.0145502150061775
1 71239970 -0.315716775915822 0.123656571651023
1 71338972 0.328819583479947 0.129425184912037
1 71405909 1.01539077500619 0.508750972991383
1 71544164 0.584944545150632 0.252910726841541
1 71573022 0.961141864892346 0.473039657567666
1 71600740 0.984546082187296 0.488321025669403
1 71673306 -0.367920046677928 0.146951372503537
1 71769452 0.853571482754655 0.40522916500072
1 71798728 0.110591209393397 0.0400334876373718
1 72000511 -1.10211707307794 0.567976002579426
1 72030090 -1.10211707307794 0.567976002579426
1 72062808 0.148519738028168 0.0545645987933306
1 72090492 0.24791372839653 0.0946353060338495
1 72117466 -0.231821395900088 0.0879498144730721
1 72154184 -0.231821395900088 0.0879498144730721
1 72313057 -0.231821395900088 0.0879498144730721
1 72338776 -0.231821395900088 0.0879498144730721
1 72388042 -0.231821395900088 0.0879498144730721
1 72422490 -0.669087889385734 0.298052786029222
1 72445049 0.765559192747309 0.352677059390449
1 72497771 0.169451064577144 0.0627621022862536
1 72535109 0.717157057731055 0.324884423825985
1 72578106 1.06343539458412 0.541234451352612
1 72605058 -0.472826844954658 0.196313014875415
1 72636986 -0.223999913426137 0.0847282184278153
1 72667599 1.74739304536009 1.0938310401249
1 72697839 0.503537027554195 0.21141680413461
1 72725094 0.466739526096506 0.193354598563869
1 72751967 0.466739526096506 0.193354598563869
1 72801952 0.30125779578057 0.1173514406438
1 72837199 2.16407901440312 1.51629454260225
1 72866262 0.013192575635154 0.00459554596960422
1 72899978 0.013192575635154 0.00459554596960422
1 72958436 1.46320554719149 0.843417101661133
1 73028993 0.675404830757991 0.301535289560402
1 73056822 1.03781444316355 0.52381137808589
1 73078931 0.53606736671717 0.227742860727555
1 73115612 0.582205323500232 0.251479874024849
1 73146589 1.26327327241895 0.685098897516599
1 73172082 2.86606642817411 2.38131711882984
1 73197448 1.90145044861128 1.24227733299948
1 73223100 1.04926445053393 0.531569330388783
1 73248654 0.227664981785211 0.0862355657101712
1 73311473 0.607624614281027 0.264851217947863
1 73363481 2.39189751471605 1.77568654847123
1 73393153 0.748304271758215 0.342679586978084
1 73416245 -0.477910954632398 0.198792841300966
1 73466413 0.793920656085947 0.369326443114504
1 73488895 0.543372856329927 0.231455788531286
1 73532838 0.162719451837463 0.0601118382821441
1 73565541 1.2643727360856 0.685929860077163
1 73587147 -0.290678854741911 0.112778388758112
1 73614738 1.53329319098974 0.90238307419421
1 73638746 1.39123534312925 0.784748336893208
1 73658838 0.0534278387985368 0.018910648222692
1 73692047 1.17124907729002 0.617085250281845
1 73727143 1.93257633584706 1.27336723852101
1 73790350 0.655712733897422 0.290722427009813
1 73875357 0.896749355886302 0.431971232946694
1 73908433 -0.18157332998831 0.0675680531558267
1 73935780 0.14548229033384 0.0533855939722228
1 73969943 1.37078239758134 0.768421340511649
1 74005239 -0.392028145178411 0.157991814072826
1 74043836 -1.1140747950583 0.576349354614312
1 74076068 0.501652774450969 0.210481482725089
1 74099773 0.353823727713295 0.140578878588262
1 74121565 1.73463887846602 1.08194454708883
1 74156907 1.33488346897812 0.7401327090793
1 74192593 -0.571644664138013 0.245986130906897
1 74230491 -0.552503324891425 0.236120307799895
1 74267986 1.05693834617293 0.536794476918177
1 74301533 -0.56291356387339 0.241471315652557
1 74326695 1.95384729499161 1.29482692755797
1 74381972 -1.29779568092793 0.711398574761214
1 74436015 -0.633399145699402 0.278623877793643
1 74523253 1.02651882723949 0.516202960470217
1 74548360 0.959189603557561 0.471773532055449
1 74573114 0.472372038057708 0.196091576026153
1 74597837 1.50178715734352 0.875652025090302
1 74625333 -0.456151034821935 0.188236456551161
1 74657830 -1.92990950949268 1.27068897697794
1 74738587 -0.999941926021882 0.498477080660135
1 74766294 -0.937523095225479 0.457810240950584
1 74820869 -0.429660144099789 0.175585895659882
1 74854027 0.678704542830974 0.303359632567323
1 74878684 0.825900243385489 0.388424650701493
1 74910586 2.50050488944117 1.90652080578324
1 74964823 -0.3794849892507 0.152225200988355
1 75003176 -1.38328193886515 0.778381225633416
1 75066014 -1.4667202568111 0.846330930560547
1 75105467 1.90282369008191 1.24364117636039
1 75128592 -1.12196996016385 0.581905607154889
1 75148544 0.119278953421556 0.0433253364675303
1 75170120 1.65706302222945 1.01096538932597
1 75192556 -0.616393116593551 0.269512389531581
1 75226851 1.42816700587865 0.814617101884776
1 75249890 0.903842626118997 0.436425355062849
1 75270638 1.40461559049167 0.795512059675529
1 75300974 -0.74401013670203 0.34020703291228
1 75328161 -1.84978353268652 1.19148684693403
1 75354898 0.171653838753907 0.0636322138500438
1 75431289 1.96636184456233 1.30753356240481
1 75489832 -0.734794318787968 0.334921347939671
1 75512176 -0.256453565816237 0.0982145112102003
1 75534530 0.0168255606643296 0.00586955122021709
1 75582234 -0.234469536982656 0.0890446756865853
1 75608922 1.52368824462466 0.894194910615351
1 75643539 -0.977706223300291 0.483835431327755
1 75677035 -0.696132179865 0.313054602203733
1 75712551 -1.09128136481125 0.560431911226823
1 75738527 0.683346438891639 0.305932117589192
1 75868664 0.223235007812861 0.084414135030083
1 75899573 -0.699662653823692 0.315030824059888
1 75928877 0.973501460946926 0.48108599014346
1 75973798 -0.433900419395062 0.177596029903797
1 75999242 -0.950791523160497 0.466342036310465
1 76112125 0.665346136352357 0.295996165675827
1 76139674 1.46455568123934 0.844535876677211
1 76199027 -0.670632489788058 0.298903104571431
1 76240625 -1.85238913817663 1.19402389435971
1 76273499 0.0420867377968981 0.014829798202109
1 76301628 1.21773145590426 0.651060636201053
1 76336546 1.93154282560808 1.27232897351604
1 76374863 -0.807867588889343 0.377613111323531
1 76411540 -0.0678269670180168 0.0241440416760396
1 76472901 -0.454140002741463 0.18726837493722
1 76507401 -0.757413046966053 0.347944788672277
1 76572872 1.80965353059444 1.15273878098984
1 76600204 1.81740863222424 1.16017913384428
1 76642069 0.311270729406122 0.12171102960773
1 76674868 -0.417536328724677 0.169869501699761
1 76703780 -1.01989526155786 0.511762233402673
1 76770739 -0.71353827260757 0.322837843929601
1 76829772 -0.144201504961869 0.0528892502526391
1 76853182 -0.668453000227723 0.297703500608066
1 76883777 -1.52760997070558 0.897534033128415
1 76944107 0.750931199485572 0.344195201553701
1 76971588 -0.440924332391069 0.180938150377628
1 77023605 1.96870864381847 1.30992307360907
1 77051870 -1.23448187853685 0.663493446455711
1 77084580 2.13568198509985 1.48538128164694
1 77116054 -1.45155680864909 0.833792343333863
1 77184344 2.31952127663379 1.69107743934069
1 77213865 -1.27151422033346 0.691337914795836
1 77279795 -1.62326844394136 0.980750606526267
1 77341843 -0.0749944090661902 0.0267709027736108
1 77383827 -0.991997699841179 0.493226292160214
1 77408984 -1.14879216983459 0.600946691736163
1 77434294 -1.40364397643478 0.794728242066664
1 77462246 -1.54711926296774 0.914229751199438
1 77554993 -0.796701753287856 0.370973620257018
1 77624776 -1.64765584034312 1.00251176203219
1 77656162 0.320797858763458 0.12588735485519
1 77676782 -0.776456791194435 0.359042467886747
1 77725301 1.99476641257549 1.33659722728165
1 77749562 1.52220858985435 0.892936549768201
1 77793008 -0.662039855086286 0.29418272918214
1 77832140 1.09202836339726 0.560950662054251
1 77860964 0.879840746157223 0.421423145152381
1 77918594 1.8904111497538 1.23133975268968
1 77945311 0.994349902120323 0.49477870965656
1 77981401 -1.92590243274366 1.2666698367355
1 78012681 -1.2130291922302 0.647588505586836
1 78053774 -1.66784833092031 1.02069825623784
1 78092299 -1.18533602825868 0.627300385904496
1 78130908 -1.01440795117377 0.50809489300895
1 78191341 -1.92177772232163 1.26253912687802
1 78220559 -0.922431697530911 0.448179981801735
1 78252756 -1.35274833350185 0.75415176296931
1 78317855 -2.59060836438377 2.01860523921413
1 78355463 -1.49717149503554 0.871766724308403
1 78377985 -1.40944514324994 0.799413266989901
1 78413847 -0.952165477987724 0.467228980714133
1 78458856 -2.56475967952778 1.9861213461398
1 78496952 -2.54787079933412 1.96504042272172
1 78569316 -2.52019545376027 1.93074017758161
1 78595442 -1.62425210906657 0.981624038460239
1 78664798 -2.8221415555414 2.32144414925574
1 78691494 -1.22352066828915 0.655346240587856
1 78713920 -2.96683377016504 2.52160150503504
1 78735507 -1.83786671275863 1.17991650458198
1 78754916 -2.46823082836475 1.86715546622691
1 78779604 -2.12408088288966 1.47284227049419
1 78819408 -1.40593541385305 0.796577336793175
1 78865003 -0.823955251040271 0.387253234829607
1 78920826 -1.51022889881105 0.882778345715629
1 78949346 1.44837452446769 0.831171660739597
1 78978060 0.575465879520815 0.247969800415635
1 79000476 -2.37185418314844 1.75204945126541
1 79005535 -0.44919854527313 0.184895028742521
1 79032802 1.31737302306227 0.726504217444947
1 79060643 1.42128659111489 0.809014662214492
1 79091360 1.24037065691882 0.667888234023072
1 79123836 -1.09308861188147 0.56168728587879
1 79159186 1.21141037439915 0.646395009053945
1 79196305 0.124515405229539 0.0453199404311972
1 79221481 -1.19272754796226 0.632688641886844
1 79273257 -0.0992230679531652 0.0357586852242223
1 79309102 0.119395470555234 0.0433696329433165
1 79349377 0.471797229091685 0.195811803346319
1 79380531 -0.847557996436597 0.401555124460976
1 79470082 1.2921330300448 0.707055189834087
1 79500713 -0.66948471608371 0.298271168306091
1 79528576 -0.49229056391622 0.205850912084447
1 79555673 -0.448817456708958 0.184712313283245
1 79598266 -0.0967014370785746 0.034815474151186
1 79643090 -0.00231471559890139 0.000802828859753312
1 79671407 -1.17783171574085 0.621849841202637
1 79698528 -0.552971678491403 0.236360299365084
1 79762846 -0.287815425272197 0.111546403274119
1 79794866 -0.204147457680063 0.0766325155820041
1 79828599 -0.438272571407211 0.179674572988648
1 79883225 -1.08495288098488 0.556045001455883
1 79910062 0.182588912349961 0.0679726389558932
1 79978940 1.62566030390364 0.982875054991796
1 80012622 -1.22980714893803 0.660013562236138
1 80042617 -0.402062595729431 0.162640157052888
1 80068244 -0.455044295260104 0.187703530843956
1 80095284 1.31256015932824 0.722777808048189
1 80123930 1.13806199951763 0.593298744281841
1 80152522 0.814112538809665 0.381344856138424
1 80178506 -0.169516285267393 0.062787844580133
1 80201760 -0.0222201367334981 0.00776807863667755
1 80229662 -0.217656375879303 0.0821286945990914
1 80252314 0.382414295312179 0.153567570948024
1 80282026 0.0494535707127005 0.017476480280334
1 80311008 0.0494535707127005 0.017476480280334
1 80337791 0.77449827674335 0.357895542499869
1 80492882 0.821733985771235 0.385916992820763
1 80524366 0.0603151042460906 0.0214065414518841
1 80556416 0.0603151042460906 0.0214065414518841
1 80610459 -0.309151206751709 0.120785661850266
1 80674990 1.01927419248032 0.511346626622473
1 80696594 -0.586852859178672 0.253908983499991
1 80717264 -0.628637066536064 0.276062940221358
1 80741696 -1.09353626823373 0.561998420903999
1 80765092 -0.389414966936032 0.156786412223236
1 80798449 -0.863887589242147 0.411560609212348
1 80828057 -0.760608447357075 0.349798418075629
1 80859433 -0.730585422802811 0.332516770307715
1 80883218 1.10702137683514 0.571404116443995
1 80932424 -0.162480365578791 0.0600179518609581
1 80998970 1.06733304511501 0.543905149782065
1 81025644 1.00190929719269 0.499780817828887
1 81065334 1.05569951224071 0.535949559186466
1 81105283 -0.519707619701263 0.219490160713609
1 81129465 1.6040777266461 0.963782758564135
1 81153510 0.0938474272794127 0.0337501266649989
1 81208043 0.75282830247949 0.345291174824389
1 81241252 1.57198435541452 0.935713592934979
1 81270185 1.03882250359228 0.524492547718852
1 81300911 0.938966665515986 0.458735534730766
1 81362232 0.429706680498731 0.17560792607256
1 81389804 -0.819530462533627 0.384593072636972
1 81418253 -0.847014398007006 0.401223609416868
1 81448341 0.60401496123511 0.262939658060243
1 81543479 -0.82252761317576 0.386394222007129
1 81566472 0.411947036299691 0.167249582008307
1 81577436 1.61882190995229 0.976806877893103
1 81588209 0.302167986678505 0.117746478516033
1 81633218 0.227694437424673 0.086247696189708
1 81710323 0.240832975480367 0.0916841364003029
1 81749491 0.295036718720504 0.114658103098182
1 81776178 -0.51740921290438 0.218337574468425
1 81812616 0.158470471331438 0.058445792414425
1 81838619 0.820066824262704 0.384915178153238
1 81862137 0.820066824262704 0.384915178153238
1 81883789 -0.46936765723204 0.194630427103272
1 81972155 -0.977594034501334 0.483761992912066
1 82021810 -0.807836068787249 0.377594309495666
1 82103897 0.655301760855575 0.290498120420987
1 82135364 -0.00628541823466986 0.00218346870308637
1 82167212 -0.223120337475014 0.0843670643649766
1 82207934 -0.829218759502521 0.390426258556707
1 82257591 -0.335672167947954 0.132462926889462
1 82292437 -0.454156674068037 0.187276395043868
1 82321382 0.955379400970758 0.469306246717768
1 82355465 0.663924788060244 0.295216141124148
1 82395061 -0.181877453651954 0.0676891776852127
1 82434218 1.44161543819854 0.825617744995457
1 82468371 0.110482258425221 0.0399923428145696
1 82488243 1.42114614528322 0.808900483631469
1 82509024 1.01831611587649 0.510705765120829
1 82542213 1.25211536322578 0.676690485290286
1 82646552 -0.417261966685118 0.169740670324874
1 82677814 -0.332130980610759 0.130891333604949
1 82704629 0.379498124622771 0.152231214425157
1 82732508 0.683069190808701 0.305778270365209
1 82757073 -0.222135174341329 0.0839628284057183
1 82782198 0.300169926448159 0.116879616430661
1 82840253 -0.22739814758714 0.0861256892546687
1 82867813 1.03119534953343 0.519347529702832
1 82895613 -0.177719495098431 0.0660355166807076
1 82956431 -0.548689026659557 0.234168426890287
1 82987492 -0.314583241756812 0.123159979038972
1 83039734 0.133911918413516 0.04891894336784
1 83063071 1.35361986820858 0.754838648475383
1 83095137 0.488158464351746 0.20381601176899
1 83124835 1.87832930019945 1.21942254445252
1 83151195 1.38003232504547 0.775786386168401
1 83175261 0.441549082967149 0.181236167915974
1 83212122 0.536989661072249 0.228210662680179
1 83284705 1.23770622629941 0.66589823100563
1 83331768 0.532210450818313 0.225789523990193
1 83355366 1.10466950424779 0.569759095455325
1 83392411 1.49207330210988 0.867484389305353
1 83427625 0.190371562868899 0.0710831125741144
1 83471316 -0.350684229186316 0.139167922629707
1 83510403 1.65919934879463 1.01288978768611
1 83537219 -0.308235495166465 0.120386290667933
1 83576664 1.89922120052423 1.24006487532266
1 83604139 0.594287895787133 0.257809566040544
1 83627770 1.17196265861371 0.61760100303289
1 83653166 0.888664865703707 0.426915693508212
1 83675444 -0.492727633005513 0.206066468415286
1 83702315 -0.492727633005513 0.206066468415286
1 83727368 -0.531792583272796 0.225578180619601
1 83761062 -0.840977146671994 0.397548519573662
1 83898198 -0.47517060135408 0.197455191410901
1 83919295 -0.727291628222938 0.330639110506118
1 83942715 0.973204317134736 0.480891923327933
1 83964469 1.30545420053885 0.717291279897294
1 83987495 0.790110789522508 0.367074176453903
1 84016904 0.790110789522508 0.367074176453903
1 84058609 0.221137679558091 0.0835538254565184
1 84091771 0.634675042512536 0.279311284228452
1 84116274 -0.387478584321275 0.155894565213926
1 84138331 0.474181536413485 0.196972981440774
1 84166103 0.931851643544444 0.454181928011254
1 84233092 -0.70339486414147 0.317124455181099
1 84281551 1.12886316799583 0.586774759281888
1 84322787 0.261925655664084 0.100519430690638
1 84428053 -0.00885913983673504 0.00308070199073353
1 84466950 -0.940553619296349 0.459753562674473
1 84489037 0.685815144388709 0.307303140795531
1 84544409 0.714850283923924 0.32357934098736
1 84630570 0.108444388203609 0.0392233775554137
1 84717086 0.786393747597975 0.364881490234559
1 84800637 1.06994031089511 0.54569464496767
1 84866883 1.30413218715904 0.716272566334853
1 84891317 0.676915168320253 0.302369878903655
1 84948584 -0.480874194129028 0.200241960210924
1 85023986 0.0871101629936242 0.0312444434259679
1 85108308 -1.8578627467571 1.19936190024259
1 85136919 0.400743157692622 0.162027158742558
1 85166167 -1.03030451545784 0.5187479294636
1 85178385 -0.436776787223198 0.178962796096677
1 85191266 -1.879670727095 1.22074294312283
1 85216699 -0.345028821034753 0.136633888923507
1 85254250 0.103805551703507 0.0374774045320456
1 85297026 0.0687791499268862 0.0244921783517429
1 85334587 0.035065637466739 0.0123214919483265
1 85380520 -0.207000959309144 0.0777889903846534
1 85417236 0.889699863341699 0.427561668831537
1 85445591 1.09377242149247 0.562162583186229
1 85475782 1.55557229941652 0.921507548245399
1 85517638 -0.463063065183649 0.191573511482922
1 85549648 -0.745241542016155 0.340915444173073
1 85569266 -1.32010252669208 0.728621293057804
1 85590065 -0.337501572911619 0.133276324639799
1 85622644 1.93705410843039 1.27787033640462
1 85658391 -1.97903650941846 1.32046403514655
1 85713000 -0.23995794391906 0.0913204714596229
1 85752601 0.281485127057936 0.108831579548968
1 85783479 0.281485127057936 0.108831579548968
1 85807866 -0.235525651121474 0.089481902482645
1 85833575 -0.822859075129907 0.386593601932458
1 85860111 0.637699586031562 0.280942923027485
1 85883044 0.516751544925483 0.218008082551914
1 85939890 1.31011485475325 0.72088771962851
1 85968124 0.264079210365195 0.10142899665543
1 86002123 1.56705628879531 0.931437411591038
1 86033583 -0.0130097782634877 0.00453153998386606
1 86074271 0.837529481327627 0.395455351461233
1 86143680 0.16501139190604 0.0610127016318733
1 86209634 -0.348429981228816 0.1381566810407
1 86237136 1.05362857766652 0.534538328184267
1 86267357 0.799934385684382 0.372891504312421
1 86295996 -1.03188941623267 0.519814882447909
1 86325493 0.476704275221884 0.198203531901667
1 86357322 1.05033420494982 0.532296487050682
1 86388940 -0.666969215072216 0.296887710573244
1 86442698 1.0437422190311 0.527822013825086
1 86470699 1.38396542885065 0.778927487693017
1 86556490 0.555758108833409 0.237789566535883
1 86636417 -0.033496406409191 0.0117627669103078
1 86667365 0.763162215392381 0.351282297519798
1 86730068 1.62717877543321 0.984224869843448
1 86760078 -0.365131828411666 0.145686060152897
1 86827953 0.490158630950621 0.20480034110866
1 86865971 -0.111209983339635 0.0402672292613108
1 86950264 -0.555799543994953 0.237810839057717
1 86981009 0.770352308309437 0.355471867020442
1 87009765 -1.07303154542335 0.547819405972579
1 87037069 -0.123962762329237 0.0451090622166607
1 87125297 0.627047864730346 0.275209951412037
1 87146529 0.83592895104919 0.394484997624712
1 87168780 0.175603840428787 0.0651960416874671
1 87226956 -0.727935747743305 0.331006013218359
1 87313830 -0.0383715286014144 0.0135008100671167
1 87353137 0.157328886630633 0.0579990667349777
1 87409381 -0.627595410031767 0.275503748024944
1 87427932 1.44784132530937 0.830732923249477
1 87438690 1.48619922534834 0.862562227280874
1 87460739 -0.666056511840391 0.296386262974481
1 87521104 1.40393048221446 0.794959335261359
1 87557894 0.90998236090218 0.440294641956003
1 87599175 -0.385424432364743 0.154949745077748
1 87634636 0.952321632366666 0.467329826050551
1 87666322 0.613756346447399 0.268108101652447
1 87692238 0.727138203061323 0.330551736971489
1 87716493 -0.302719943706959 0.11798615916952
1 87739965 0.844508636737335 0.39969676126063
1 87762980 1.98007430271257 1.32152550624483
1 87796694 0.317388493908134 0.124389651092998
1 87828809 0.413240461429003 0.167854995560981
1 87908216 -0.443179625957702 0.182014543424069
1 87948533 1.47781514483182 0.85555886082001
1 87988560 -0.0267210928558505 0.00935831510861713
1 88008244 -0.282255246030335 0.109161209030202
1 88031261 1.49299112199018 0.868254623380739
1 88099726 0.528725842729411 0.224028835303096
1 88138018 0.508474124330429 0.213872876792182
1 88168760 0.805872592266338 0.376423751097574
1 88250004 -0.734963586136071 0.335018175188234
1 88370334 -0.244415723649364 0.0931755130320473
1 88403706 0.293340089903595 0.11392559983835
1 88430948 0.19565739417018 0.0732058266048133
1 88456987 -0.246724610548868 0.0941386519556552
1 88487938 0.696664810970608 0.313352484261519
1 88560127 0.85012010114453 0.403118982850701
1 88611497 -1.01080313942368 0.505691397607971
1 88640997 0.618342715609626 0.270552160330156
1 88661824 1.73255662810724 1.08000978132156
1 88716110 -0.644955096136924 0.284869223503516
1 88744930 1.48418328316569 0.860875909373675
1 88771638 0.515702296391516 0.217482694161175
1 88794158 -0.204367149713663 0.0767214676525632
1 88818624 0.417961584330661 0.170069234093345
1 88863389 0.487486207599762 0.203485462957286
1 88942208 -0.28538261357931 0.110501633917638
1 88969774 -1.40100978033389 0.79260492812822
1 89004829 1.4734194727532 0.851897433276046
1 89039274 -1.08594306727816 0.55673046866196
1 89069789 -1.0191068686587 0.511234679934974
1 89093080 0.0292279102263136 0.0102464508101824
1 89153263 -0.717579906677103 0.325123846884675
1 89176003 -1.42451002585295 0.811637212489869
1 89283619 -0.364930728980686 0.145594892391745
1 89326263 -0.562280189682348 0.241144756136508
1 89346752 -0.562280189682348 0.241144756136508
1 89371385 0.318855966769412 0.12503386552977
1 89398084 -0.160383236840092 0.0591951467794548
1 89401771 0.725996692974387 0.329901908383954
1 89501416 -0.375362144064713 0.150340374944615
1 89545814 1.26883965414307 0.689310385322944
1 89580629 0.687138879280612 0.308039120205192
1 89607715 1.3448303879377 0.747924020938077
1 89629912 0.49052480038791 0.204980679077587
1 89665108 0.565624740049716 0.242870623250273
1 89739693 -0.438541432849576 0.179802586444641
1 89766979 0.1248021252032 0.0454293820613021
1 89848792 -0.551726419020044 0.235722364757639
1 89896497 -1.15515116229809 0.605498360651573
1 89920928 0.126749790349407 0.0461734366053728
1 89945274 -0.34740921120785 0.137699282288533
1 90004923 -0.317727271625759 0.124538314954223
1 90068130 -0.602075738893251 0.261914453987337
1 90101721 -0.531502887472804 0.225431695001646
1 90138733 -1.4235887857088 0.810887313215078
1 90176338 0.739975257260233 0.337889364049094
1 90256538 1.46661356691848 0.846242413634533
1 90292386 0.563388253165023 0.241716143989039
1 90365974 -0.116021766822315 0.0420886261313619
1 90435975 -0.684733750436144 0.306702329039223
1 90467208 -0.541044266531229 0.230270453455697
1 90507521 -0.792843506082367 0.368689172523375
1 90544347 -0.792843506082367 0.368689172523375
1 90589523 -0.993596727199472 0.494281416490886
1 90614707 -1.31393721453319 0.723843150382855
1 90636582 -1.35663689253877 0.757218599878938
1 90662758 1.21956269765361 0.652414958988322
1 90684854 0.276900941638172 0.106873132519261
1 90711655 -0.0219085079972912 0.00765818582485594
1 90739246 -0.995667296830959 0.495649010013774
1 90796520 -0.752190846777635 0.344922776852119
1 90850275 0.0222757734998331 0.00778770124166379
1 90931515 -1.14840958234563 0.600673299453318
1 90977639 -0.472228946225935 0.196021920205073
1 91000292 0.0122541992597163 0.00426707456363096
1 91038334 0.195914161214875 0.0733091497072122
1 91052076 0.0306483485372326 0.0107504740067093
1 91073024 1.73950092375165 1.08646858443458
1 91114907 0.561689979713624 0.240840567806018
1 91233236 0.0534793479935774 0.0189292651773276
1 91265978 -0.0875962196606578 0.0314247821212614
1 91338834 -0.196395680211602 0.0735029653060336
1 91362846 -1.49962275010189 0.873829124117422
1 91389307 -0.122094752229998 0.0443969151110312
1 91443172 -1.1873041577982 0.628733204948958
1 91466886 -1.39225429779977 0.785565732097135
1 91489959 -0.781160809472937 0.36180244684712
1 91561598 -0.9081270835348 0.439124075181837
1 91634125 -0.324303295109952 0.127430950086513
1 91724351 -0.0576428893963236 0.0204365638007128
1 91753799 -0.710642697632659 0.321203400077171
1 91810439 0.38750042548146 0.155904618207832
1 91842328 0.681057087843546 0.304662497735145
1 91898356 1.03869732203616 0.524407940332768
1 91930459 -0.665105796424724 0.29586422239448
1 91967104 0.598688350007448 0.260126579948284
1 91999555 0.405201901270768 0.164100822263167
1 92027631 1.06502295088629 0.542321612695037
1 92099514 1.04298572188409 0.527309495860442
1 92127364 0.617518004137166 0.270112169632477
1 92159624 1.27204344731793 0.691739415591986
1 92196506 -1.49560601453681 0.870450745032496
1 92228991 0.625342772272761 0.27429567586129
1 92253551 0.307444825764736 0.120041659003579
1 92275145 0.0521894749372062 0.0184632914721588
1 92425918 0.246483984518836 0.094038201969557
1 92463909 -0.232424290980507 0.0881988953247051
1 92556357 0.465416205173504 0.192713015769555
1 92587086 -0.197717363208967 0.0740353047536396
1 92606848 0.528406808608028 0.223867829056183
1 92635170 0.402977898404272 0.16306571554461
1 92661996 -0.367668602550218 0.146837167258001
1 92686790 -0.232434647188285 0.0882031748452747
1 92708807 0.484549979103751 0.202043396735039
1 92801371 -0.590433509687573 0.255785235785305
1 92867034 -1.68984306584396 1.04068197737764
1 92896709 0.197869873974491 0.074096765185154
1 92921721 0.623481187676851 0.273298571692219
1 92974436 -0.504375148109582 0.211833200163101
1 93006261 -0.114163074518864 0.0413842707733955
1 93067503 1.75126905701709 1.09745553025084
1 93095653 -0.104465149594586 0.0377252894949991
1 93120053 0.192836263346335 0.0720718794202537
1 93144050 -0.12904316106213 0.0470509599480829
1 93194957 1.17415199568806 0.619184514323068
1 93300653 -0.588672287184705 0.25486184064873
1 93328914 0.635715069648236 0.279872006298782
1 93420250 0.213442401804279 0.0804084301699968
1 93447796 -0.13805468738214 0.0505137775291287
1 93472754 1.31834413396043 0.727257127492719
1 93504189 1.33436584627447 0.739728244495338
1 93529497 1.90397331509948 1.24478348771547
1 93553807 0.88950996065903 0.427443117015565
1 93590205 0.539432396244005 0.229450972176796
1 93612179 1.83609201242076 1.17819802396626
1 93637653 -0.462296937436024 0.191202891842381
1 93698431 0.0537621241974005 0.0190314822091654
1 93704685 1.27281498813497 0.692324929903509
1 93706303 0.634742097479761 0.279347425700475
1 93714752 1.75994470910647 1.10558876993262
1 93714779 1.42535517138859 0.812325443545739
1 93715453 2.83640809560849 2.34080562152672
1 93716074 1.04143810116306 0.526261624903832
1 93716339 0.993657174046811 0.494321320002393
1 93834606 -0.000482234335905695 0.000167134478331894
1 93842516 1.65514533542788 1.00923939782565
1 93873329 0.254095060933253 0.097223839537149
1 93912133 -0.199370341100246 0.0747018045353725
1 93935285 1.29610430067439 0.710100032968229
1 93962069 2.05157702860504 1.39565743172321
1 93986831 0.0556839442130448 0.0197267719601854
1 94008500 1.2314452838449 0.661232103086589
1 94072796 0.013104998701162 0.00456487999444131
1 94084539 0.615809314424351 0.26920127378533
1 94114205 0.0467841848987191 0.016515689559224
1 94146325 -0.767644666387133 0.353892127795491
1 94168013 -0.767644666387133 0.353892127795491
1 94248306 0.551645748410842 0.235681055154746
1 94277436 0.818764700862118 0.384133372325212
1 94305549 -0.919069982205609 0.446045443239401
1 94341872 -0.199780183464412 0.0748671821304428
1 94366896 2.5603593055609 1.98061784084546
1 94391231 1.23817683114534 0.666249529799848
1 94431273 0.461211389621076 0.19067806709746
1 94457239 0.0771686626928191 0.0275706417577258
1 94484301 0.315791876986512 0.123689486644843
1 94507240 1.2545563809906 0.67852616732846
1 94527535 0.365747985071613 0.145965470223773
1 94561162 -0.227977514979074 0.0863642868736765
1 94639890 -1.22269951363201 0.654737630233369
1 94748451 0.217980977114324 0.0822614239745364
1 94778527 0.895498687558613 0.431187679954351
1 94805320 -0.871420004562566 0.416206472067128
1 94830699 0.926637327397878 0.450855839042123
1 94854676 -0.654471181969459 0.290044964694832
1 94879095 1.55710535114913 0.922830298965688
1 94905821 1.30862243921163 0.719735226786752
1 94947536 0.800250322852159 0.373079135093221
1 94955934 0.704651757664708 0.317830563834973
1 94980267 1.02577383842538 0.515702723200241
1 95039880 1.10770115639904 0.571879953117155
1 95072811 0.767198037931271 0.353631784148327
1 95100020 -0.938773798621539 0.458611870131425
1 95125999 -0.569266982634805 0.244754206713042
1 95148078 0.0126625351627065 0.00440997934444113
1 95175960 0.473899511204135 0.196835539131171
1 95228282 0.341424061962851 0.135023806498254
1 95273781 0.42401071287027 0.17291647264256
1 95294156 -0.326736069903903 0.128504405881778
1 95326638 0.303795743660417 0.118453577464442
1 95358905 0.263362933867062 0.101126318984134
1 95420842 -1.25928738399428 0.682090055654962
1 95447519 0.500629478100614 0.209974003092736
1 95475623 -0.649089707587413 0.287114367101968
1 95629042 1.48494628644579 0.861513978618495
1 95660611 -0.0703072648104979 0.0250514231163933
1 95702506 -0.129351562415734 0.0471690806592133
1 95730898 -0.39977352861677 0.161577022886985
1 95778020 1.64603147397998 1.0010554042334
1 95840240 -0.561820104612796 0.240907623242714
1 95908791 0.278666594059476 0.107626702322078
1 95936974 0.239208107633428 0.0910090193372662
1 96037217 0.0957656736047673 0.0344659154226496
1 96066293 1.10017725428115 0.566622409560031
1 96097124 1.6761653806987 1.02823351251248
1 96138338 0.122864573095017 0.0446902746016359
1 96177002 -1.16001196027988 0.608987333071763
1 96211095 -0.91535248601914 0.443689520983827
1 96313446 -0.70002938031685 0.315236339707272
1 96387819 -0.636431652924259 0.280258551997896
1 96445257 -0.682125118340225 0.305254587025035
1 96526782 0.259284562559387 0.0994058468339849
1 96557881 0.364910706334528 0.145585815872674
1 96678928 0.922163641613425 0.448009635789827
1 96712381 0.165664995097101 0.0612698854996767
1 96780753 -0.0167325469531212 0.00583688766674261
1 96813302 0.758577471229342 0.348619867467011
1 96855659 -0.472575299092311 0.196190532789475
1 96882636 0.480562470956738 0.200089386907622
1 96927322 0.470096820098967 0.194984785980959
1 96965384 0.627045107808349 0.275208472376781
1 96994857 -0.913216420270918 0.442337959913058
1 97031918 0.596715281449698 0.259086904372897
1 97056241 1.32304506236789 0.730906626568293
1 97078342 0.404399196664305 0.163727046156884
1 97104116 0.583921553762145 0.252376075736919
1 97128308 0.78777218827008 0.365694091580937
1 97156958 -0.0916387828644444 0.0329272760878152
1 97182474 -0.76244340042448 0.350864405807744
1 97209510 -0.417597250129734 0.169898111568022
1 97224038 0.538082697620074 0.228765420473929
1 97332799 0.940138011345563 0.459486867028785
1 97354518 -0.280977877195427 0.108614561954106
1 97418487 0.720544892044066 0.326804331450733
1 97480359 -0.993496721309233 0.494215401175951
1 97516597 -1.15011479062404 0.601892220533116
1 97547482 -0.440512937720328 0.180741974344323
1 97578130 -0.732266218847592 0.333476315822936
1 97648996 -0.486818400402271 0.203157243748977
1 97671883 -0.892778510318362 0.42948531739021
1 97709765 -0.879612079067183 0.421281165564634
1 97765849 -1.58943771344136 0.950930881224287
1 97795074 -1.07359727573433 0.548208624379354
1 97876662 -0.0662202240547865 0.0235571663604171
1 97913185 -0.394926095123365 0.159331048873422
1 97937803 0.197271175591119 0.0738555345576736
1 98002850 -1.24243591346872 0.669432481220714
1 98038621 1.00881364328754 0.504366846969132
1 98082411 0.473684916661342 0.196730975346787
1 98122373 1.62929187081238 0.986104697718881
1 98156334 -0.360927121886271 0.143782459809312
1 98195438 -0.360927121886271 0.143782459809312
1 98227277 -0.315396512247416 0.123516227024305
1 98262268 -0.552572867078013 0.236155937826242
1 98297559 -0.714077304644265 0.323142414451458
1 98363361 -0.6610542682419 0.293642847338623
1 98389281 -0.241912725825089 0.0921331972236152
1 98415770 0.525434651303248 0.222369440239059
1 98440332 -0.376312954226281 0.150774587872737
1 98468901 -0.466400409623715 0.193190132850515
1 98495806 -1.27401201374591 0.693233764925662
1 98529490 -0.413670210718116 0.168056263620371
1 98556946 2.62600947704534 2.06352440076156
1 98581069 0.705284283538764 0.318186107685847
1 98620554 2.02695708182899 1.36990990720829
1 98634368 0.323862417073081 0.127236606729823
1 98647198 0.21769306912142 0.0821436968948373
1 98670213 0.454681352479762 0.187528847734499
1 98691899 -0.262920795571996 0.10093956091605
1 98714248 -0.179552973647002 0.0667640854188703
1 98773247 -0.380158019332341 0.152533386001165
1 98795671 -1.77660066131063 1.12128312159617
1 98818088 1.99909968552934 1.3410583092854
1 98854804 1.99909968552934 1.3410583092854
1 98923417 -0.119042161711992 0.0432353270667825
1 98951821 0.319823038973109 0.12545876420367
1 99018264 -0.930191903079834 0.453122203589143
1 99056381 0.751090141665487 0.344286977714285
1 99095337 0.0402533578200946 0.0141734862123644
1 99137556 -0.985511098444331 0.488955191969695
1 99163530 -0.323617124538413 0.127128505008036
1 99189254 -0.489682393205331 0.204565858229036
1 99233006 -1.27952102867577 0.697423114443189
1 99261360 -1.27952102867577 0.697423114443189
1 99289329 0.148279009573256 0.0544710609114362
1 99329402 1.29857478027585 0.711997069096262
1 99360824 -0.694521299868265 0.312154263952258
1 99388064 0.820818359219359 0.385366666967146
1 99448355 -0.409906996804385 0.166295759062598
1 99472501 0.886833282333925 0.425773441062834
1 99531721 0.4457885641762 0.183261711861108
1 99564092 -1.22029598650922 0.65295761073055
1 99605450 -0.456469071437383 0.18838967124019
1 99642804 -0.432769347566488 0.177059286825937
1 99670218 0.289786669470551 0.112394262221737
1 99694674 0.548990690668538 0.234322626464797
1 99757890 0.0415987733298972 0.0146550250211836
1 99795178 -0.991263665033855 0.492742233978844
1 99820398 0.0166681870798974 0.0058142878676944
1 99877565 0.649768088450351 0.287483270961592
1 99911511 0.860326855711596 0.40937113867681
1 99939524 0.136648436492709 0.0499718598023367
1 99966939 1.47535342259782 0.853507462809628
1 99996289 1.3378296530879 0.742436676907367
1 100015770 -0.999591271078853 0.498244850078177
1 100062682 1.29573296178857 0.709815079354344
1 100091009 -0.0368641961405811 0.0129627164588971
1 100127994 1.44901606873417 0.831699687361823
1 100155938 1.27007849736204 0.690249204492018
1 100213816 0.488595611797727 0.20403103410849
1 100241029 0.467652882089947 0.193797741028382
1 100274000 1.01782053268528 0.510374393048258
1 100307678 2.88578360684486 2.40844513229518
1 100335851 0.912014707947946 0.441578284374716
1 100358236 0.890768342987368 0.428228925693805
1 100381772 1.88317271901846 1.22419327281585
1 100409345 -0.337493331381254 0.133272657962644
1 100432950 2.1010655046698 1.44812059864147
1 100456986 2.05960375431487 1.40410232919803
1 100477799 1.44115187848726 0.825237454567549
1 100497666 0.72421730619445 0.328889819256233
1 100524784 -0.335464430400576 0.132370626390774
1 100546645 -0.22138163876113 0.0836538288595712
1 100569681 0.113177626046937 0.0410112351843673
1 100594230 1.17624097251956 0.620697028294585
1 100616409 1.82817677253265 1.17054810448612
1 100641592 0.150220898257755 0.0552260837362714
1 100669064 1.3383201273113 0.742820542420023
1 100723770 -0.799124386194291 0.372410610294314
1 100751526 -0.968811328520933 0.478026398452851
1 100862327 -1.06113227005242 0.539658840098341
1 100884356 -0.587981515173664 0.254499948531423
1 100977056 0.243306081334406 0.0927131976388495
1 101014128 -0.514943153069555 0.217102788480252
1 101048499 0.594706224206174 0.258029562481534
1 101078019 -0.267644742047907 0.102937975659606
1 101145788 0.75666492763312 0.347511303299779
1 101205502 -0.781999829205314 0.362295503971373
1 101308564 -0.572939046495871 0.246657542920752
1 101336820 -0.444799404609058 0.182788605883903
1 101362191 -0.773244268709349 0.357161858756962
1 101426039 0.0141602001435325 0.00493451156292016
1 101449632 -1.34733658941724 0.749892770772553
1 101471963 -1.34733658941724 0.749892770772553
1 101498828 -0.0435809830949335 0.0153654041551553
1 101531870 2.19121175405903 1.54612427948669
1 101568928 -1.13187298102189 0.588906075759051
1 101635789 0.712827327724635 0.322436284515105
1 101665452 0.991044831074075 0.492597960462775
1 101687754 1.26665383698884 0.687655279643413
1 101773151 0.442868550697424 0.181865980465042
1 101812787 0.845252069539046 0.400149538477125
1 101894047 -0.528061359665358 0.223693528790367
1 101914434 -1.42001710408973 0.807982866904967
1 101934768 -1.89755415802765 1.23841162931594
1 101956594 -1.49936576069099 0.873612798139723
1 102022737 -1.25407193392357 0.678161685403756
1 102062814 -1.33851203554619 0.742970761560312
1 102090329 0.816677428520106 0.382881352164587
1 102165349 1.3005087502554 0.713483669113528
1 102187353 2.08881080885213 1.43504106870489
1 102210166 1.84631839615559 1.18811688720124
1 102244451 -1.21888336714084 0.651912409607646
1 102311978 0.276782347077982 0.106822550689361
1 102372190 -0.680270780809452 0.304226829276033
1 102390581 0.392031188050578 0.157993218915958
1 102415399 -0.431948760677915 0.176670132956564
1 102481609 0.503378124766925 0.21133788305434
1 102509634 -0.616236297096697 0.269428807487234
1 102610326 -1.07759554597357 0.550962613065084
1 102644943 -1.87121741132973 1.21243360462715
1 102673600 -1.10484536861123 0.56988203651845
1 102703109 1.52064162264673 0.891604818261715
1 102727132 -1.11522929296237 0.577160461262298
1 102751249 -1.11522929296237 0.577160461262298
1 102780596 -1.24264086542215 0.669585812795645
1 102818229 1.00564322464833 0.502258919859791
1 102844930 2.22725360917655 1.58619197171404
1 102872628 -1.31079428104708 0.72141266227076
1 102938875 0.83758334166602 0.395488020487159
1 102969678 -0.598531744178205 0.260044012976858
1 103007740 1.7183298670439 1.06683442896427
1 103033152 -0.520082164078884 0.219678143863525
1 103058600 -0.702287567492634 0.316502821838779
1 103083268 -0.702287567492634 0.316502821838779
1 103105945 -0.702287567492634 0.316502821838779
1 103136771 2.51410783574257 1.92323602346081
1 103222043 -0.39977114687392 0.161575917557659
1 103252351 -1.84081702965696 1.18277601054749
1 103276070 2.69844592548239 2.15699125222472
1 103297702 1.92338835357714 1.26415132609889
1 103326238 -0.280754485945897 0.108519012660799
1 103354980 -0.280754485945897 0.108519012660799
1 103384660 -0.803549303650993 0.375040364472501
1 103444885 -1.01899236760623 0.511158079533558
1 103490005 1.90308266567894 1.24389846034579
1 103521354 1.58396916380886 0.946150747531116
1 103582307 0.0652462921502286 0.0232017854060811
1 103622014 -0.842453958087255 0.398446364200649
1 103655292 -0.733082873507394 0.333942873288007
1 103678677 1.17917336400946 0.622822835739982
1 103734042 -1.13201817924244 0.589008975020695
1 103812334 -1.46587002243461 0.84562563676865
1 103850339 -1.25065079986363 0.675590140107237
1 103886114 -0.156785247179211 0.0577864625841408
1 103921065 -0.574488497280774 0.247461973101439
1 103953018 0.0319376003542555 0.0112084354210997
1 103980854 0.0237003354993891 0.00829042565845808
1 104029528 -0.426588714972861 0.17413337228148
1 104052503 0.196756058624012 0.0736480653794469
1 104092897 -0.358664893197686 0.142760528291576
1 104120287 -0.358664893197686 0.142760528291576
1 104188767 0.190002390767829 0.070935164972637
1 104219572 -0.813598274687732 0.381037053908558
1 104250718 0.597051880796749 0.259264180449061
1 104288841 -0.553679772052583 0.236723271221815
1 104315334 0.048942491324787 0.0172923727449994
1 104375444 1.14458581708521 0.597943738619531
1 104402975 0.064063310121749 0.0227704839909303
1 104423355 0.147582317150131 0.0542004475342326
1 104450029 0.605207687130451 0.263570820255346
1 104488359 0.166630007635311 0.0616498323158693
1 104519579 0.525416108703544 0.222360100999187
1 104585896 0.715564131008319 0.323983019165379
1 104651612 0.0610444619491485 0.0216716382464159
1 104672038 1.0778916744077 0.551166808427887
1 104693208 2.3154582242008 1.68638861910849
1 104786370 0.133489418771744 0.0487565729999291
1 104819470 0.407595115348111 0.16521640129796
1 104899950 1.02795732326358 0.517169415048691
1 104922760 1.75637821770609 1.1022418175981
1 104968677 1.65548783697247 1.00954756124844
1 105002141 -0.425458784833229 0.173599753538074
1 105026236 0.430000635950211 0.175747100742842
1 105058434 -0.285399613135539 0.110508928173795
1 105157163 1.77908240495362 1.12363057029137
1 105239375 0.252023517460934 0.0963550754820093
1 105266197 0.151761091616796 0.055825701999241
1 105290764 0.355740841968791 0.141441956957546
1 105351559 1.33805793975301 0.742615332671291
1 105413522 0.334952320293829 0.132143145499217
1 105470930 1.58303470426458 0.945335037658588
1 105518232 0.190737329175347 0.0712297347485975
1 105540866 0.656580297818342 0.291196120131156
1 105575710 -0.509978954420049 0.214623031597847
1 105608594 -0.573508175310946 0.246952928151972
1 105633667 0.737314022705042 0.336363699230707
1 105658143 -0.746192931699556 0.341463112634855
1 105693602 -1.41713285392547 0.805640842319374
1 105723779 -0.15969797050845 0.0589265611235188
1 105743798 0.534703168065041 0.227051417478237
1 105764719 -0.525685433963028 0.222495761224979
1 105839825 -0.437579927335936 0.179344887494336
1 105875412 -0.736072642064127 0.335652832756752
1 105906005 0.216918220255374 0.0818269789859818
1 105928842 -1.27476270981667 0.693803990296857
1 105989606 -0.288611643881984 0.111888726574888
1 106018175 -0.174727041021491 0.0648485182004409
1 106056760 -1.19259039018141 0.632588479317539
1 106088120 -0.494422379432916 0.206902866551505
1 106126251 2.10068340837129 1.44771190636564
1 106161062 -0.971961391065846 0.480080490718886
1 106194098 2.16596173488888 1.51835516192794
1 106222700 -0.730084534548483 0.332231001312797
1 106297105 -0.3284044259754 0.12924160640825
1 106325271 -1.76771143476421 1.11289404266121
1 106372536 -0.375381553061648 0.150349235793894
1 106395094 -0.391159390998634 0.157590842125379
1 106416700 -1.02305667172978 0.513879870624294
1 106461575 -0.180185723960877 0.0670157495292193
1 106488756 1.34361873571408 0.746973024589557
1 106526262 0.353400502502515 0.140388496028865
1 106552392 0.318040748498584 0.124675907277708
1 106575610 -0.814523454116429 0.381590865262057
1 106598641 1.63374056590578 0.990067751737678
1 106685149 -0.856954103006357 0.407301236289383
1 106713376 0.279330176570137 0.107910157866561
1 106737199 1.45637607509103 0.83776820504559
1 106761346 0.02029288355356 0.00708888532805534
1 106818324 0.0349133553812004 0.0122672417026677
1 106833052 -1.91207407843407 1.25284703480315
1 106860606 -2.1243858005446 1.47317117176635
1 106888613 -1.10797985829578 0.572075087907435
1 106912559 -0.071563986964165 0.02551184141118
1 106993963 -0.72817919031715 0.331144718670887
1 107023490 0.596554787347834 0.259002390216271
1 107116788 0.193867326592062 0.0724860417287984
1 107140328 -1.40439602580991 0.795334902908137
1 107165253 1.94607898073531 1.28696959041266
1 107189482 0.931422992816314 0.453908148820315
1 107250361 -0.20835643339001 0.0783391819894826
1 107276750 1.33759781109697 0.7422552581371
1 107298699 0.236112370119098 0.0897249449950706
1 107323469 -0.747537517977341 0.342237640339115
1 107362432 0.134656926786986 0.0492053822738335
1 107416105 0.959045304439489 0.471680000167248
1 107459191 1.86614743324406 1.20746304770893
1 107485196 0.152870150382158 0.056257900112111
1 107510308 0.943121078918916 0.461402421998462
1 107540115 -0.0726915175386841 0.0259253090713368
1 107634096 -0.263716959590047 0.1012759007664
1 107665634 1.39440278222094 0.787290467775163
1 107697286 1.66898067101292 1.02172263147981
1 107726973 -0.288670965711639 0.111914238840655
1 107756309 1.02008162371276 0.511886969406497
1 107778121 2.47378479141623 1.8739004184636
1 107801585 0.163450420667294 0.0603989845828787
1 107831544 2.40504744331152 1.79128014114451
1 107856639 -0.119340191161842 0.0433486168153162
1 107889781 -0.11667518627177 0.0423364764335172
1 107917520 -0.10882152396479 0.0393655953664336
1 107941830 2.15911031783889 1.51086296766359
1 107970371 0.683740477560236 0.306150816495421
1 108001665 0.67283725427754 0.300118210633327
1 108039484 2.1928458331747 1.54792993150295
1 108059135 2.1928458331747 1.54792993150295
1 108082620 0.178529512607798 0.0663572717744841
1 108110799 0.698994683115882 0.31465660377065
1 108137491 0.717947873008267 0.325332242939646
1 108166041 -0.153100232785742 0.0563476075214154
1 108168889 0.239315538438048 0.0910536315400467
1 108197700 0.858527557365054 0.408266404076168
1 108230134 1.15026673303266 0.602000882465
1 108264210 1.24137994548933 0.668642714526835
1 108295402 1.24137994548933 0.668642714526835
1 108373099 -0.697310851244873 0.313713918049963
1 108419890 0.307008688451326 0.119851639532523
1 108447714 -0.723344076051254 0.32839352379051
1 108475201 -0.187275094842228 0.0698434265485231
1 108508144 -1.19443269182577 0.633934422506603
1 108565509 -1.14554704926113 0.598629417405435
1 108594106 -0.121462697651357 0.0441561823569211
1 108623630 -1.28181568728809 0.699171325119558
1 108664690 -0.458393009667056 0.189317210344655
1 108728352 1.31078354741865 0.721404367887562
1 108745191 -0.654311414488013 0.289957823074245
1 108784146 -0.985219802868272 0.488763731254676
1 108797892 -0.706093489040979 0.318641156696233
1 108835280 0.135902500907156 0.0496846354316719
1 108892087 -0.895728855131518 0.431331841440242
1 108921785 -0.0684693377276092 0.0243788768141939
1 108958347 -0.1451418965002 0.053253634529705
1 109012763 0.444784661179126 0.18278155655808
1 109046902 -0.507895318494885 0.213584535181031
1 109096275 0.172199077628245 0.0638478058264076
1 109135044 1.73493249521239 1.0822174986831
1 109196932 1.23121176141994 0.661058336582122
1 109223596 0.473567159683817 0.19667360301652
1 109253683 0.0415981318186798 0.0146547952964378
1 109330804 0.718916000459773 0.325880752277464
1 109370396 0.676146572935431 0.301945070985093
1 109398332 -0.1119942657426 0.0405636493870602
1 109431802 1.35909123917063 0.759157131593741
1 109437906 -0.500429412479842 0.209874824164182
1 109461176 0.311365403660742 0.121752395490752
1 109490477 -0.407556577661726 0.16519842313377
1 109524565 -1.1530935708148 0.604023996589314
1 109563092 -0.198485481174196 0.0743449187776514
1 109588699 0.958675164577474 0.471440115605797
1 109615357 -0.199116656063991 0.0745994635602788
1 109648608 -0.51900870231226 0.21913949502538
1 109670625 0.759569860374645 0.349195566330843
1 109692615 1.32662787539049 0.733693472555294
1 109743673 0.498277587928197 0.208808899758938
1 109769273 0.0430215672258409 0.0151648105418549
1 109789440 -0.868121451856791 0.414169602305496
1 109810985 -0.147794340453545 0.0542827879782163
1 109840254 1.89284342568358 1.23374562006343
1 109864974 -0.941854686586016 0.460588842643842
1 109886867 0.366025375420483 0.14609129725048
1 109942725 1.05658932144593 0.536556378311881
1 109995372 0.800512290660943 0.37323473971403
1 110018926 0.39586884460535 0.159767284562594
1 110042354 0.45070427953443 0.185617409252677
1 110065178 -0.966630407824607 0.476606276835802
1 110139535 0.258693370655227 0.0991568642432437
1 110237953 -0.860399346961637 0.409415670002251
1 110265397 0.307879139927008 0.120230941472088
1 110300625 -0.0868766331467998 0.0311578221532856
1 110336281 -0.379156022655917 0.152074615870544
1 110371047 -0.658569207226105 0.292283004460139
1 110401548 1.64949462357082 1.00416155167078
1 110429907 0.456641464113412 0.188472735007827
1 110459482 -0.445347968333101 0.183050940979896
1 110525452 0.291629900062058 0.113188121857608
1 110558431 0.640555345186456 0.282486253984424
1 110585339 -1.6781388919056 1.03002532648248
1 110654327 1.11663625725156 0.5781495781775
1 110679128 -0.95018759666333 0.465952383123741
1 110709584 0.675409057969041 0.301537624403591
1 110732313 -0.598817538870597 0.260194697918249
1 110759429 -0.738079871711016 0.33680251252628
1 110841005 -1.08034196249815 0.552857588024204
1 110873249 -1.36876110880478 0.766816087829383
1 110947920 0.0176031267681483 0.00614270263473938
1 110978576 0.801195101943255 0.373640427216374
1 111007366 -1.38890167738935 0.782877722522986
1 111029210 -0.952543836381394 0.467473341114441
1 111057903 -0.850071688983944 0.403089412344964
1 111082386 -0.81689046348992 0.383009070643167
1 111113485 -1.06603405224754 0.543014477873026
1 111143488 -1.65647777078461 1.01043849453427
1 111212001 0.276043127247723 0.106507361001148
1 111271421 1.33638010625305 0.741302711911958
1 111301646 0.476225326481812 0.197969753945929
1 111328318 0.331352833604427 0.130546501826745
1 111412728 -0.551315529793118 0.235511979430551
1 111441588 0.957155016684741 0.470455417076346
1 111469852 0.876691634933351 0.419469429291598
1 111502840 1.02254494796533 0.51353686130704
1 111548539 0.592225632739756 0.256725863144087
1 111579109 1.28946173129966 0.705010263544585
1 111608529 1.28946173129966 0.705010263544585
1 111648815 -0.461532512782034 0.190833280359285
1 111698157 -0.937310100106647 0.457673777006415
1 111717614 -0.115857506182737 0.0420263392665924
1 111763917 -0.337904587546599 0.133455652170987
1 111786989 -0.628086229192165 0.275767190229615
1 111903836 -0.249685430040366 0.0953760683155149
1 111928183 1.00783772627901 0.503717612816377
1 111959466 -0.0550817332298523 0.0195087878853146
1 111990533 -0.558825387218032 0.239365778342733
1 112097925 -0.934714449355376 0.456012024159435
1 112128305 0.466503705155136 0.193240225583563
1 112167260 -0.200138974201433 0.0750120002163105
1 112193883 -0.209606455124238 0.0788470507234593
1 112226854 0.0242711505358881 0.00849202358647698
1 112303446 1.14901891720247 0.601108747123047
1 112328261 -0.452698782164106 0.18657537449763
1 112357561 0.440930070341712 0.180940886929147
1 112382592 -0.12313978237333 0.0447951913537794
1 112407481 0.500391059113516 0.209855812626209
1 112434328 0.576017550582143 0.248256573313234
1 112482546 0.669066043236677 0.298040765127646
1 112528722 -0.159541193321426 0.0588651325373138
1 112551459 0.0931478321375393 0.0334893356561307
1 112583150 -0.700971272746147 0.315764385640133
1 112608457 1.93264288602799 1.2734341088877
1 112671592 -0.496876909567571 0.20811585209492
1 112728280 0.572160352993619 0.246253560256368
1 112759704 -0.846916005136894 0.401163614973408
1 112832228 0.602436840405456 0.26210526414277
1 112852409 0.447559971665116 0.184109727169835
1 112909069 0.173780716827558 0.0644736903584246
1 112911823 0.0628372068259672 0.0223238782034299
1 112984746 0.304396538709203 0.118714766115563
1 113011440 -0.0502109280659926 0.0177494402306162
1 113048897 -0.0289981579683441 0.0101649792886175
1 113065984 -0.689815640561692 0.309529132540658
1 113073396 1.83152152575761 1.17377783575796
1 113100727 0.24325342584533 0.0926912686609949
1 113169534 0.37373231316261 0.149596717832146
1 113194666 0.515171277075506 0.217216931549341
1 113243568 -0.260965388793731 0.100114304496439
1 113268108 0.701047572834621 0.315807174030952
1 113288171 1.56121252181101 0.926378357860769
1 113309581 1.4287522155264 0.815094414958415
1 113345989 0.0146875809152133 0.00511936622903651
1 113373237 0.544477863558905 0.232018884904027
1 113396421 1.03818740507865 0.52406335561416
1 113418932 0.681148700044217 0.30471327048869
1 113443328 -0.51214239406104 0.215702765429186
1 113504153 0.580506991886127 0.250593956409302
1 113543661 0.854005828894878 0.40549501204625
1 113575705 -0.00788240511155757 0.00273998318902888
1 113626984 0.583061847453417 0.251927024908337
1 113660977 0.314479627042737 0.123114605702464
1 113698613 -1.92629236553881 1.2670606735214
1 113735933 1.37606207362771 0.772621341288878
1 113769750 1.23779455836692 0.665964163383516
1 113821353 -0.167061666845204 0.0618198739961299
1 113848209 0.300524779016877 0.117033481606298
1 113899060 1.4263789648291 0.813159504442707
1 113925726 -0.552439534356074 0.236087626005822
1 113955770 0.130754820321485 0.0477068883396262
1 113984887 -0.861940979613207 0.410363117437486
1 114051715 1.04771360057468 0.530515864832693
1 114078897 0.614946693353741 0.268741774941529
1 114103192 1.71806386028245 1.06658880740821
1 114128755 0.612846088402442 0.267623842957766
1 114155081 0.320644792859125 0.125820038546356
1 114180390 0.740103414967544 0.337962895436446
1 114244806 0.394913461265013 0.159325204716549
1 114277445 0.672958666713229 0.300185170838208
1 114320651 1.13699052708871 0.59253729287151
1 114346436 0.506218722749609 0.212749913206387
1 114371422 -1.02883077135171 0.517756594374391
1 114393008 -0.329526119096601 0.129737728744574
1 114494198 -0.279257132515425 0.107878949916604
1 114526514 -0.383259576139883 0.15395541833195
1 114544996 0.737957458964057 0.336732359804142
1 114595829 0.669825448647718 0.298458722118158
1 114634935 -0.979910286291227 0.485279088689403
1 114656893 2.14481597338711 1.49529046269753
1 114680861 1.03163088648507 0.519640780677945
1 114751738 -0.276623575712874 0.106754839651638
1 114773903 0.779800789401519 0.361003721625913
1 114853921 -0.613296825065032 0.267863601862503
1 114891314 0.165102047258193 0.0610483658294205
1 114928930 0.775229420697805 0.358323557071208
1 114964430 -1.23247624906574 0.661999489021344
1 114991632 0.361609423376708 0.144090989156104
1 115022499 -0.295714868026685 0.114951130936271
1 115048248 -0.737994095924934 0.336753355317238
1 115072243 -1.0713304628547 0.546649750893376
1 115140461 1.03077017579325 0.519061320302744
1 115192026 -0.479886295227356 0.199758537481381
1 115213613 -0.479886295227356 0.199758537481381
1 115276880 -0.30335468215867 0.11826190072146
1 115304947 1.38244108539608 0.777709428687507
1 115338916 -0.237623276493945 0.0903512943390511
1 115410594 -0.348641020889181 0.138251286029714
1 115439865 0.710190545712042 0.320948428228953
1 115469570 -0.0115977826676572 0.00403744632966032
1 115562976 0.334939963059535 0.132137657367307
1 115584442 0.251765657120395 0.0962470237363056
1 115628103 0.252314092437455 0.0964768595143919
1 115652332 0.842126162490389 0.398247013158762
1 115682010 -0.974236446752153 0.481566146213152
1 115707110 -0.337287503824237 0.133181091508464
1 115759705 -0.940705467753716 0.459851018690991
1 115782450 3.0929565187815 2.70295514629252
1 115843601 -1.017431146048 0.510114089466304
1 115877695 -1.49244092298464 0.867792859270506
1 115902750 -1.66782934068043 1.02068108075444
1 115928780 -1.54414957534396 0.911679238043354
1 116004133 -0.0518114305751788 0.018326809588381
1 116047158 -2.01664749431904 1.35919755330326
1 116085071 -1.13214549594091 0.589099208127582
1 116118503 -0.138689896298492 0.0507587512593619
1 116138926 2.16864567202645 1.52129508732094
1 116271766 -0.562889780119859 0.241459050723297
1 116302904 -2.39513767327102 1.77952250850249
1 116341054 -2.26512482619242 1.62883936480025
1 116378558 -1.52625327054301 0.896378237285216
1 116445663 -1.22651341466859 0.657566402110538
1 116470165 -0.537469262248652 0.228454031475641
1 116495096 -0.331413620682131 0.1305734326491
1 116563390 -1.59851567784505 0.958890649748825
1 116586880 -1.50445728031086 0.87790323290614
1 116607340 -0.558499032499689 0.239197927428381
1 116638715 1.1476321103984 0.600117887711153
1 116662743 1.84724005711531 1.18901278689993
1 116691922 1.53300857007961 0.902139945127889
1 116772066 -1.47853744653665 0.856161191761351
1 116840443 -1.54101711774097 0.908992475033535
1 116867660 -0.00551159773109782 0.00191406361177464
1 116895641 -1.77961442526443 1.12413410475803
1 116942007 -1.34357245867871 0.746936713447945
1 116971492 -1.58845374113949 0.950069955976313
1 117034897 1.21064192449063 0.645828786627937
1 117071888 -1.13031583833733 0.587803027348841
1 117094728 1.14582020661101 0.598824329426524
1 117117542 -0.191570989297784 0.0715640650473875
1 117192079 -0.766107131743387 0.35299616631809
1 117226730 -0.652401661579802 0.288916839050127
1 117279840 1.86845812172043 1.20972720909054
1 117305191 -0.944499693016752 0.462288725751166
1 117332809 -2.48720825062592 1.89025273639612
1 117355495 -1.94327572923683 1.28413989376346
1 117406571 -0.88466728320228 0.424424112874061
1 117434024 -1.56620235359332 0.930697352822376
1 117499834 -0.883720039189105 0.423834522817306
1 117560875 -0.955051925686881 0.469094425206422
1 117585244 0.00722783251305681 0.00251179367953956
1 117608218 -0.152864068368364 0.056255528988939
1 117630017 -0.0435603910986219 0.0153580187843948
1 117675532 -1.09438165123756 0.562586180892907
1 117704099 -0.9871982096249 0.490064663877975
1 117731407 -2.26947897651181 1.6337785595549
1 117760828 1.23358892434339 0.6628281226441
1 117789029 -0.209348796129246 0.078742329246685
1 117819648 -0.85249679878875 0.404571666788651
1 117853483 -1.15638598080901 0.606383890213319
1 117879376 0.230990559864846 0.0876067387458045
1 117903412 2.19494163278843 1.55024730487145
1 117990817 -0.525660325987264 0.222483113256213
1 118033847 -0.816663711915507 0.382873129327183
1 118062114 0.904131743992104 0.436607268363107
1 118095800 -0.358444496894096 0.142661051287122
1 118143700 -1.77209555426493 1.11702775592676
1 118187245 -1.44230229848926 0.826181369570746
1 118231311 -0.209309132907185 0.0787262104898888
1 118259368 -0.408792697357154 0.165775313867503
1 118294616 0.844708413436806 0.399818413991829
1 118324714 -0.695346557717888 0.312615402299428
1 118352295 -0.460908941326201 0.190531909934945
1 118396725 1.33268356333926 0.738414399153796
1 118430743 0.807537298407321 0.377416108787377
1 118464694 0.0096784094747642 0.00336669555264013
1 118528285 -0.648078434920572 0.286564716505186
1 118555615 -0.915554669679497 0.443817530591246
1 118618251 -0.314227244775068 0.123004100051401
1 118681669 0.142830745318471 0.0523585650541996
1 118701204 0.14439703894125 0.0529649949495948
1 118721216 -0.652152454315878 0.288781087311189
1 118765507 -0.285754536076247 0.110661240215619
1 118878662 1.53341638316153 0.902488316802203
1 118908998 0.154375994273505 0.056845296354497
1 118952126 -0.22148818024525 0.0836975077212083
1 118983787 1.61282957334381 0.971503823286061
1 119044725 0.669793975288342 0.298441396230351
1 119070012 -1.00206189666165 0.499881998690064
1 119107913 -0.993993493106297 0.494543361573798
1 119146527 0.675173699213717 0.301407636119118
1 119234337 -1.44706548322414 0.830094716082304
1 119239596 -0.165793997110569 0.0613206607309637
1 119256826 -0.664150819305295 0.29534014085351
1 119277592 -0.487886563161158 0.203682300641355
1 119297630 2.10158818484839 1.4486797517504
1 119326905 0.463656417532378 0.191860676887719
1 119330317 0.775357373607473 0.358398479651421
1 119353881 -0.374216615565815 0.149817609132628
1 119418146 -0.153194344486725 0.0563843054000919
1 119453721 -0.276447505124279 0.106679759900511
1 119481222 1.18131367371309 0.624376366184611
1 119513180 0.231740437743533 0.0879163755402628
1 119584944 -0.307330932839651 0.119992031742595
1 119613909 2.0434163633382 1.38709711005108
1 119688053 1.48005762684294 0.857429505823458
1 119710204 0.618313011933723 0.270536309316418
1 119738944 0.67353987964119 0.300505782967534
1 119769870 -0.344173634461116 0.136251555991582
1 119848228 -1.42029228656839 0.808206475615203
1 119898853 0.723836106799949 0.32867313553921
1 119922902 1.01314473840885 0.507252135012987
1 119951484 -0.662154043496831 0.294245299601217
1 120031801 0.141006357189201 0.051653102766777
1 120072591 -0.28985933030866 0.112425537045981
1 120125132 1.6528499613877 1.00717528494349
1 120153779 -0.726495760603134 0.330185959794891
1 120185104 -0.972653917700059 0.480532534204551
1 120221121 -1.49784040620443 0.872329302507321
1 120260126 -1.17156308223613 0.617312180234058
1 120399496 -0.449443779260351 0.185012631934868
1 120428455 -0.273956662671827 0.105618617411055
1 120457051 0.504824670701954 0.212056624531417
1 120541947 -0.755842274546179 0.347034846632107
1 120569745 0.856955134008637 0.407301868437526
1 120707919 0.0150868545277998 0.00525936886693624
1 120730271 0.661965308709323 0.294141883232072
1 120756000 0.296957623361796 0.11548848550046
1 120781734 1.2588182744252 0.681736313361391
1 120803954 0.58932969307896 0.255206395902909
1 120916888 0.421613034555406 0.171786553913844
1 120947784 1.50614815564959 0.879330189406897
1 120993219 0.5809082446087 0.250803181731247
1 121022040 0.990953683799302 0.492537873518622
1 121045484 -0.18394176603787 0.0685120555998811
1 121071101 -0.110876078852159 0.0401410833335003
1 121113953 0.297498222396093 0.115722380701039
1 121148832 0.715084768721471 0.323711922716522
1 121187336 1.00489036474859 0.501758877485273
1 121342769 -0.311990815158002 0.122025723974649
1 121419812 -0.0607358895789834 0.0215594643360764
1 121467072 1.46764422230783 0.84709768817035
1 121497412 -0.760079798146233 0.349491516539216
1 121527083 -0.239638761859099 0.0911878754837303
1 121556915 0.187566557064344 0.0699599949163246
1 121621969 1.45638389259829 0.837774661372888
1 121664957 -0.526765015769645 0.223039783606748
1 121722870 0.880189009102949 0.421639416212081
1 121779888 1.10703439582121 0.571413228029004
1 121824725 1.34949490212292 0.751590066054063
1 121861219 0.27203477549307 0.104801134367708
1 121951107 1.38872598446651 0.78273697150312
1 121976142 1.16566516787412 0.613055645694574
1 122004192 -0.859301127951256 0.408741226523342
1 122031705 0.115894868314234 0.0420405061311197
1 122053069 0.668455880962852 0.297705085150236
1 122074219 -0.0601217408020585 0.0213362855641293
1 122118967 0.542202616335443 0.230859877409976
1 122156652 -0.00701060587142501 0.00243609289212631
1 122185971 1.4676088581232 0.847068335231846
1 122356828 -0.217461044180056 0.0820488385355461
1 122384276 -0.928491052736353 0.452037214691834
1 122455723 -0.627358863989042 0.275376812411842
1 122498053 -0.413975416203714 0.168199237972672
1 122528253 -0.353749300156106 0.140545394300776
1 122590961 -0.517722737369534 0.218494698901776
1 122614284 -0.517722737369534 0.218494698901776
1 122670519 -1.72316401486786 1.07130275993472
1 122694753 1.74062394896213 1.08751480522398
1 122716819 -0.307567679669599 0.120095195297114
1 122776888 1.9529625584739 1.29393088476909
1 122802141 0.0614679115502243 0.0218256166869225
1 122884743 1.66919619869097 1.02191766379678
1 122906863 -0.415690475145285 0.169003201701024
1 122946103 -0.00255835127930799 0.000887416925808299
1 122982504 2.4369411481166 1.82938366282914
1 123039801 -0.0711497024187222 0.025360012891725
1 123088697 1.29126060196519 0.706387047299845
1 123117700 1.87654348840095 1.21766579203649
1 123150171 1.56139478859818 0.926535957764237
1 123177431 1.74218110472493 1.08896625356031
1 123214015 1.49422292774669 0.869288842947775
1 123251515 -0.213900144939563 0.0805950397750756
1 123279258 -1.3635583353511 0.762691033396823
1 123324569 -1.31236520753215 0.722627041408506
1 123349266 0.648979514593259 0.287054458335402
1 123376574 1.87905376182704 1.22013556417004
1 123412731 0.704158468551595 0.317553377177683
1 123439822 -0.145017935776998 0.0532055873909838
1 123468771 -2.0383580191048 1.38180393922309
1 123497468 -0.300093804367202 0.116846614624867
1 123529558 0.963474565861405 0.474554242959968
1 123591844 -0.916123799445321 0.444177942099118
1 123649685 0.214037029589246 0.0806508560068182
1 123699024 -1.23708837231365 0.665437133850979
1 123755487 -0.526035379122796 0.222672064640692
1 123783103 -0.664948308294427 0.295777773897805
1 123854693 -0.103749389808366 0.0374563039538073
1 123876533 -0.23695756027769 0.0900752366133865
1 123899669 -0.066284326700333 0.0235805663710187
1 123925697 2.11916479868272 1.46754448203788
1 123949653 -0.584137258345428 0.252488782336044
1 123976572 1.78078864851149 1.12524583604751
1 124034445 2.32663823822525 1.69930611388041
1 124059897 0.144517644256877 0.0530117197836058
1 124109926 1.9969831027224 1.33887839607735
1 124159222 -1.91323376498847 1.25400344618587
1 124180880 -0.778573740005753 0.360283621612723
1 124205187 2.55501214417925 1.97394053731056
1 124254287 -0.367620682776513 0.146815404434746
1 124298827 -0.386935688535703 0.155644729953796
1 124320638 2.60341145382294 2.03479309152563
1 124361549 -1.73177467455574 1.07928363541136
1 124412552 0.218081410395916 0.0823024974381592
1 124435604 2.76283399231273 2.24183095935403
1 124459734 2.67314143260377 2.12410244456455
1 124485243 -0.322537551960978 0.126652949409096
1 124510559 -1.43962477337406 0.82398522160179
1 124549659 0.91780065423795 0.445240486883396
1 124704037 -1.27434610576113 0.693487514632631
1 124740912 1.42284413681485 0.810281388428562
1 124767427 -0.743342217658286 0.339822999517304
1 124823740 1.05048289671998 0.532397590778803
1 124860555 -1.31448199124413 0.72426479997867
1 124926125 -2.00718554960471 1.34940197867207
1 124961574 -0.665480468767439 0.296069920579143
1 124996199 -1.50876667224714 0.881542082279553
1 125031273 -2.35626680162662 1.73377644379159
1 125083591 -1.6398185774225 0.99549422205381
1 125110306 -1.78773725823766 1.13183532752642
1 125170400 -1.38266607699618 0.777889159657765
1 125201380 -1.13870550907387 0.593756255692635
1 125238755 -1.47376033849977 0.8521811068534
1 125256826 -0.819155713314263 0.384368079266373
1 125268203 -0.72447668565617 0.329037284951546
1 125296892 -1.96624601640619 1.30741568090505
1 125326678 -1.10055843880924 0.566888292861319
1 125352221 1.77115456456971 1.1161398996345
1 125379444 -1.10041679058235 0.566789484602847
1 125421617 0.0348403060130673 0.0122412202863611
1 125448331 -1.71368937466749 1.06255337951686
1 125501318 -1.06196194854689 0.540226224424224
1 125535709 -0.998475154084949 0.497505956535988
1 125593430 -1.66916991916523 1.02189388236006
1 125622780 -1.62045645420824 0.978255732638225
1 125701020 -2.81580753853291 2.3128742692715
1 125735852 -1.51329750441686 0.885375318936857
1 125763818 -1.83977416413659 1.18176486624524
1 125788035 -2.68697923629749 2.14205609386615
1 125825246 -2.80245070237511 2.29485529157276
1 125845033 -1.10420438207564 0.569433996269659
1 125866780 -1.65821116294517 1.01199941940716
1 125896609 -0.656738979558474 0.291282787673498
1 126001064 -0.392187465804051 0.15806537359501
1 126057654 -0.905422028195097 0.437419465984926
1 126103181 -2.53612857033138 1.95045027809812
1 126135366 -2.39069069460234 1.77425887397924
1 126176724 -3.1628078307145 2.80616485547358
1 126200396 -1.43293418768681 0.818509002263279
1 126252279 -3.09599895404943 2.70740935528596
1 126274428 -1.88725668519052 1.22822290149677
1 126297898 -1.35213791912803 0.753670839615118
1 126328782 -2.42635856234977 1.8166961612592
1 126398278 -1.57683155738509 0.939928416828401
1 126463682 -1.27693263035826 0.695453394788079
1 126539458 -1.72896480985168 1.07667621216669
1 126571195 -0.420288347965927 0.171163057620856
1 126609965 -1.92881701212433 1.26959258119524
1 126636182 -2.16659926557525 1.51905324535979
1 126662106 -1.33053512369165 0.736737983818266
1 126776120 -0.790581791084994 0.367352352383062
1 126802310 -1.59613647339772 0.956801538758632
1 126807580 -2.0708942678935 1.41602316457899
1 126870538 0.563949331268041 0.242005622278787
1 126898042 0.634739153956952 0.279345839161559
1 126921362 -1.12767766249112 0.585936156725248
1 126943476 -1.50957441092786 0.882224900478738
1 127008432 -0.81394500550617 0.381244572709886
1 127047657 0.424286928768675 0.173046756132993
1 127081947 -0.81389766627126 0.381216237728809
1 127107757 0.0129754149457182 0.00451950880096077
1 127133844 0.104421912737039 0.0377090367426565
1 127185679 0.294168570698937 0.114283179822171
1 127209059 -0.330120049655557 0.130000578271
1 127288533 0.783198092803859 0.363000083839381
1 127331334 -0.136360859391896 0.0498611084754402
1 127359963 0.15766515210121 0.0581306149862493
1 127389292 0.16344704309333 0.0603976574134546
1 127413378 -0.347303659179508 0.137652003496259
1 127444595 0.410491551520097 0.166568935938246
1 127510330 0.78991364040198 0.366957761331215
1 127537258 -0.5528144411765 0.236279720693946
1 127562643 -0.594335916020609 0.257834816715051
1 127590363 -0.163370344789793 0.0603675208056002
1 127646695 1.20688550578201 0.643063958238389
1 127676456 0.277465103019311 0.107113811227657
1 127707849 -0.854141161042176 0.405577856905144
1 127748210 0.16566610969407 0.0612703241846043
1 127807339 -1.35907192650586 0.75914186919451
1 127866772 0.370976285598759 0.14834106500007
1 127891520 2.16194784131943 1.51396365671611
1 127916298 0.674164085335943 0.300850234907513
1 127952785 -0.738359177591805 0.336962596808166
1 127993396 -0.657839490856188 0.291884083696174
1 128032689 0.0198724739918751 0.00694086401629758
1 128062532 0.803424189778477 0.374965917903754
1 128115202 -1.33439345877122 0.739749818135165
1 128140566 -1.0480239284487 0.53072659777441
1 128164591 1.3484266908964 0.750749813964348
1 128186836 -0.108342352308363 0.0391849068451666
1 128209571 -0.715032758034816 0.323682513406743
1 128270013 -1.73418568952552 1.08152331803858
1 128297195 0.0695011949484844 0.0247563430941383
1 128320221 1.43272650950902 0.818339281302432
1 128346973 1.69857458076347 1.04866554521989
1 128373925 1.27635224374354 0.695012063775613
1 128453682 -0.0852715610380267 0.030562885939782
1 128565250 -0.175546684975884 0.0651733810132306
1 128615670 -0.506151407282373 0.21271642173579
1 128639586 -0.450244201070454 0.185396609678212
1 128674789 -1.2874190759958 0.703448313788993
1 128738716 -1.16320359238126 0.61128278370824
1 128760709 -0.522075766907301 0.220679482896897
1 128788766 -1.70402082312418 1.0536597763223
1 128817969 -1.41783451123307 0.80621031083304
1 128883718 0.165722881814523 0.0612926691290846
1 128908524 -0.684544936783059 0.306597465620221
1 128931980 0.0852214465827673 0.0305443223061326
1 129016945 -0.234790039690131 0.0891773274021014
1 129058461 -1.96266246641522 1.30377114722277
1 129086038 -0.986052145103553 0.489310885480643
1 129137044 -0.534376636428576 0.226886003490451
1 129170223 1.76723090046693 1.1124413969512
1 129199793 0.249099832151739 0.0951311216002469
1 129234004 0.126671119015315 0.0461433611043936
1 129253917 -1.78908478720948 1.13311533043222
1 129361980 -0.51433648082675 0.216799317483542
1 129390663 -1.91348140676313 1.25425045520138
1 129423772 -1.30478052500609 0.716772081779777
1 129446625 -0.260449499429076 0.0998967704033092
1 129470070 -0.466615896613387 0.19329463617024
1 129503155 -1.24853809854432 0.674004199165082
1 129534320 1.54489677460005 0.912320661337794
1 129576985 -1.07583699813043 0.549750641679322
1 129612695 -2.48640092044603 1.88926724192649
1 129637036 -1.15743843695879 0.607139069360656
1 129658618 -0.771685940039815 0.356250860744089
1 129686850 -0.771685940039815 0.356250860744089
1 129744108 2.42305725223822 1.8127472445546
1 129798142 -0.165354578024336 0.0611477251257195
1 129826597 -0.481476909556156 0.20053704721924
1 129889493 1.77255560180686 1.11746194859875
1 129917420 1.24034622912227 0.66786997787638
1 129980515 0.0718491580954108 0.0256163802097933
1 130007369 2.11273445949561 1.46062900595321
1 130036945 0.723407114596926 0.328429342906673
1 130071524 1.91535017173033 1.256115201389
1 130099478 -1.14781660703671 0.600249669318309
1 130131028 0.386733495451167 0.15555170600815
1 130194646 0.450897053815158 0.18570994471689
1 130229800 -0.856825202207011 0.407222204976442
1 130277975 -1.20457347942891 0.641364751682888
1 130305920 -0.362083489643379 0.144305441068874
1 130348360 -0.455834901079869 0.188084190106099
1 130383538 0.225280641629434 0.0852544957934081
1 130412279 0.225280641629434 0.0852544957934081
1 130443088 -0.983994317181651 0.487958575163817
1 130488645 2.26356493704744 1.62707168482188
1 130516779 0.103564816412746 0.037386964262277
1 130583187 0.546320421331418 0.232958697979728
1 130647639 -0.879621862953012 0.421287240021914
1 130674332 -0.817116251295585 0.383144451428365
1 130703028 1.13697505872352 0.59252630312025
1 130728190 -0.282900671772696 0.109437604407519
1 130751058 -0.496418874556316 0.207889354134965
1 130779072 0.266121291426219 0.102292765200295
1 130844135 -0.791680577028834 0.368001591112488
1 130885876 0.251583012707598 0.0961705018924809
1 130911894 -0.667200831332921 0.297015006270883
1 130940921 -0.0873251691875565 0.0313242075951929
1 130969086 -0.257101464692794 0.0984869473877516
1 131017420 -0.146674841162257 0.0538481713763395
1 131046987 0.041010453538286 0.0144443965560011
1 131078192 -0.67849347515431 0.303242830168372
1 131159849 -0.419053237317183 0.170582215540624
1 131194441 -0.192557747377073 0.0719600574090404
1 131221416 -1.25233712405858 0.676857164273474
1 131253631 -1.9280026725798 1.26877563299951
1 131281122 0.919795347736844 0.446505689232526
1 131304746 0.188742602893969 0.0704305997597809
1 131328173 -0.700758807108772 0.315645247010666
1 131489798 1.1796338158849 0.623156914011411
1 131510118 0.417672676996544 0.169933535084164
1 131537534 0.361456128048404 0.144021658201566
1 131562347 0.450349707475455 0.1854472381422
1 131590499 -1.12205376556434 0.581964703764489
1 131621327 -1.4500946779607 0.832587783666848
1 131657169 -1.12105196805222 0.581258434194126
1 131704953 -2.03938303935013 1.38287574733826
1 131733121 -2.35741769122918 1.73512236126331
1 131751589 -2.54616419734156 1.9629165129953
1 131777263 -2.32201269414187 1.69395577186127
1 131804018 -2.52795618447291 1.9403280449937
1 131849763 -1.83262776062931 1.17484696421379
1 131880749 -2.37100382177753 1.75105011413998
1 131904420 -2.45809353945605 1.85487575974944
1 131941563 -1.12585086868424 0.584644893908829
1 131984893 -1.97866680323919 1.32008599386678
1 132019311 -1.09017272154965 0.559662379788386
1 132090903 -0.809125716954026 0.378363861936097
1 132113943 0.560493460415971 0.240224237840199
1 132144404 0.294676267595703 0.114502408999394
1 132181940 1.61147247725108 0.970304691954532
1 132240659 0.771227762887354 0.355983165555603
1 132263546 -0.0599150723344847 0.0212612071436412
1 132400026 1.14635587912235 0.599206636591483
1 132421650 1.05559331250236 0.535877153178624
1 132442188 0.132817737941583 0.0484985461632624
1 132464019 -0.598503804734554 0.260029283357484
1 132485581 1.06758369916839 0.544077082299163
1 132532084 1.06758369916839 0.544077082299163
1 132559598 -0.490231600333926 0.20483627504336
1 132591136 1.81678238271353 1.15957745401517
1 132617777 0.639340068782757 0.281829159061017
1 132668659 2.55182936472155 1.96997140480461
1 132736705 0.715205091142558 0.323779962162739
1 132813973 -0.330571236935157 0.130200327342105
1 132873365 0.500710909094817 0.210014374683302
1 132900643 -0.376884047134671 0.151035526857133
1 132924862 0.379514293631207 0.152238616748517
1 132952434 2.47673312090799 1.87748593898335
1 132974584 -0.0591451809765963 0.0209816274128747
1 132998995 1.92095092310725 1.26171190828779
1 133032326 -1.20489624451546 0.641601850690359
1 133092246 1.68776129762443 1.03878276505729
1 133124507 0.918122692997561 0.445444658409321
1 133151980 0.8792113726189 0.421032409651745
1 133180620 0.339820355630125 0.134308781475983
1 133220639 0.0983575278410746 0.0354347270062809
1 133253774 -0.0551457004055109 0.0195319374229654
1 133275536 2.2030417551876 1.55921987561802
1 133302448 -0.564499554477047 0.242289598660964
1 133348875 -1.58211605362784 0.944533444584892
1 133376301 -1.58211605362784 0.944533444584892
1 133403032 0.278788599195635 0.107678808026736
1 133478392 -0.486025731150561 0.202767839693189
1 133543311 0.574642055636502 0.247541738381075
1 133629304 -1.18946093055547 0.630304945205613
1 133759568 -0.940346858754801 0.459620876980091
1 133784317 -0.292781625875037 0.113684678599468
1 133832998 -1.99859459787754 1.34053795234651
1 133863943 -1.99859459787754 1.34053795234651
1 133939769 -1.34284219680789 0.746363818619709
1 133966662 -1.34284219680789 0.746363818619709
1 134024944 -1.82301303555262 1.16557028881099
1 134110574 -0.505515934924106 0.212400326150488
1 134145071 -1.24208511321186 0.669170070547538
1 134166463 -2.09927097981639 1.44620165577627
1 134260776 -2.36018164358319 1.73835681405421
1 134350982 -1.80471469216279 1.14801228517328
1 134381308 -0.867366236235952 0.413703775358397
1 134430237 0.269483796590349 0.103717778146432
1 134457706 -1.768247687923 1.11339927660247
1 134485672 -0.676561216434685 0.302174223101032
1 134526624 -1.91077906673474 1.25155628814362
1 134554139 -0.423601094391982 0.172723310653553
1 134582263 -1.36197056162663 0.761434119708303
1 134618220 -1.31579596244271 0.725282237734622
1 134762999 -1.34772103380247 0.750194973541886
1 134843915 0.935651381416703 0.456611586591535
1 134884389 0.95357327322064 0.468138446729271
1 134906508 -0.0152717612301562 0.00532422018189802
1 134927464 0.0285583651556436 0.0100090672396324
1 134956425 0.546554832786492 0.233078339752525
1 135005205 0.00890649751729916 0.00309722870916425
1 135034849 0.187430451040554 0.0699055571203
1 135094575 1.17965532889186 0.623172524500464
1 135149581 1.09703019183908 0.564429233080365
1 135179708 0.826962359457789 0.389064874714891
1 135222912 -0.726533466857779 0.330207424209451
1 135254271 0.00475347729260019 0.00165028534212256
1 135277389 0.723826796533823 0.328667843944474
1 135300021 0.118610958654461 0.0430714593031904
1 135324303 0.111269714486652 0.0402897984888562
1 135349287 0.000929982401572686 0.00032237415560221
1 135377838 0.239368418835699 0.0910755921555285
1 135410003 0.0503185156452196 0.0177882290633984
1 135434191 0.454676651765168 0.187526585568485
1 135460927 0.102277221587771 0.0369035175616118
1 135482910 0.265139199752307 0.101877199622727
1 135570859 0.123190301399323 0.0448144528544793
1 135597400 1.53491272726121 0.903767086926397
1 135622160 -0.16731887265459 0.0619212198215349
1 135653964 0.334246203182741 0.131829617456383
1 135660399 -0.772681890241814 0.356832998725989
1 135719659 -0.00580585602408535 0.00201648989294795
1 135751990 1.39421710492326 0.787141345306039
1 135791008 0.508428751743878 0.213850269843057
1 135823615 0.2383301118397 0.0906445476039883
1 135854033 -0.316048348287737 0.123801904772733
1 135886056 0.370182184397277 0.14797970507978
1 135916616 -1.66025118583985 1.01383790863259
1 135943104 0.0063394678417423 0.00220229223616747
1 135970244 -0.212254612412894 0.0799244890967106
1 136007521 0.550955119976202 0.235327485447922
1 136043888 -0.413008610587967 0.167746434811404
1 136109408 -0.848632718187107 0.402210841965378
1 136229971 -0.404683174942384 0.163859256587981
1 136262337 -1.07289696205447 0.547726830139897
1 136390965 0.335953651961915 0.132588014937224
1 136458156 0.618802886046547 0.270797761533131
1 136521651 0.729575684503193 0.331940775418138
1 136596375 -0.251782240198764 0.0962539719798702
1 136618498 0.484712495922251 0.202123142042569
1 136624969 0.424867146401693 0.173320506508805
1 136640819 -0.85377192723526 0.405351841607936
1 136705843 0.299712703483763 0.116681419323169
1 136748704 -0.275975967973862 0.106478733670174
1 136862332 0.562636225537129 0.241328307705354
1 136927442 -1.05749235112395 0.537172497189256
1 137025137 0.646358693342837 0.285630765752237
1 137051655 -0.627098643128151 0.275237193482545
1 137096798 -0.461318053436045 0.190729618912939
1 137132160 0.169360497435816 0.0627263579282052
1 137205118 -0.625804490079815 0.274543156648975
1 137254217 0.604818462116587 0.263364800832556
1 137285897 0.0250165475761127 0.00875541636416515
1 137309228 2.02623835842981 1.36916177749067
1 137359777 -0.436078672914419 0.178630834491019
1 137394815 0.688287283207962 0.308678086517361
1 137427225 0.521687230084401 0.220484230613658
1 137468104 1.11691302650645 0.578344233466159
1 137495469 0.395412488577416 0.15955608187101
1 137558849 -0.517562515679713 0.218414399043094
1 137600301 0.798463551921832 0.372018438905443
1 137696343 -0.54993993727024 0.23480803715362
1 137752920 -0.950774678464932 0.466331166410912
1 137800559 -0.608985933455528 0.265573229824394
1 137825455 -0.588512376410192 0.254778050424752
1 137858737 -1.26316686999293 0.685018502832544
1 137907186 -0.0675398452616325 0.0240391146679514
1 138040816 -1.19425269926577 0.633802870669181
1 138104946 -1.55391223100822 0.92007618887949
1 138140076 -1.31958952441739 0.728223188817107
1 138207574 -1.06473916644455 0.542127211672838
1 138235506 0.184474724245868 0.0687247066405398
1 138274012 -2.1778460966683 1.5313942864544
1 138303684 -0.638879517148488 0.281580266936384
1 138333573 -1.79328448390032 1.13710898900513
1 138435447 -0.771793424801384 0.356313670125654
1 138471869 0.303533502223605 0.118339605337793
1 138500964 0.219173382514438 0.0827492659679063
1 138534250 0.114110839872601 0.0413644906689225
1 138559200 -0.711521835718916 0.321699346676054
1 138584628 1.31680556890654 0.726064423867044
1 138623014 1.11196393018161 0.574867558533997
1 138685891 -0.0866435522992994 0.0310713828959719
1 138714734 0.0133726825479304 0.00465861897500195
1 138777032 -0.292157704795343 0.113415630627661
1 138861355 0.186201902491268 0.0694144252268747
1 138926422 0.170807529113401 0.0632977479297795
1 138963832 0.659754706733679 0.292931465147101
1 139006725 1.91558255764551 1.25634718091793
1 139041488 0.934989949481682 0.456188291070846
1 139064681 1.43243061500119 0.818097494589563
1 139116558 1.65906981879995 1.01277305863731
1 139149331 0.30023889192876 0.116909517093337
1 139182199 1.15172313566807 0.603042847756407
1 139227637 -0.461649164432874 0.190889671388503
1 139267180 1.00338575590917 0.500760121741534
1 139307241 1.26776990232315 0.688500151773097
1 139334259 2.2829953962562 1.64915834360966
1 139356809 -1.05087228973626 0.532662397251855
1 139404072 1.26595857830882 0.687129188993084
1 139424692 2.19312981297794 1.54824383427554
1 139450157 0.759802561518106 0.349330607216444
1 139492202 -0.300650617640747 0.117088054779113
1 139597834 0.378826345590654 0.151923739062997
1 139632913 0.435494572391704 0.178353205032053
1 139690789 1.66543204269428 1.01851396101797
1 139715010 0.169558557456416 0.0628045298735527
1 139742403 1.46052412410792 0.841197156376256
1 139799671 1.84029763289573 1.18227236076342
1 139848737 0.478505833788294 0.199083533487247
1 139871041 0.478505833788294 0.199083533487247
1 139890931 0.0925962252622883 0.0332838092325843
1 139914160 0.932084302922497 0.454330554025847
1 139937830 0.692626542278575 0.311096361431086
1 139967810 1.00597767206287 0.502481119940914
1 140006044 0.518746142627185 0.219007802025981
1 140039366 1.73904829986071 1.08604705033793
1 140100746 0.862462156561741 0.410683602282515
1 140127907 0.16334842034282 0.0603589064780745
1 140156874 1.5510552782839 0.917615236414064
1 140187772 0.540312258932218 0.229898194662298
1 140239502 -0.617966575530187 0.270351458868712
1 140267375 -1.04144692110188 0.5262675943785
1 140331861 0.745076681432303 0.340820572713902
1 140372649 0.81959658401584 0.384632775833161
1 140439595 0.81959658401584 0.384632775833161
1 140473676 0.81959658401584 0.384632775833161
1 140497828 1.82632419871305 1.16876106773384
1 140527309 -0.854330318389789 0.405693661807354
1 140554615 -0.406783247269154 0.164837755428827
1 140616597 0.41657625076971 0.16941878332015
1 140638272 0.766832204719578 0.353418586547908
1 140704841 -0.255045516383511 0.0976228708819672
1 140735230 1.74816306068573 1.09455063617141
1 140798671 0.918477506534841 0.445669650290872
1 140836638 -0.0406979725648218 0.0143325625209022
1 140872672 1.39696422656108 0.789348918803609
1 140951364 0.522408057104479 0.220846507669825
1 140998299 0.522408057104479 0.220846507669825
1 141043988 1.22156233515731 0.653895193352222
1 141076238 -0.353829894365767 0.140581652985916
1 141100883 0.098376189542193 0.0354417095344349
1 141153411 0.507022775792753 0.213150065243118
1 141189928 1.05449928848148 0.535131487802503
1 141234839 0.571110223684962 0.245709067767509
1 141277621 -1.27880615217757 0.696878866086655
1 141306018 -0.728065725340724 0.331080067661623
1 141349261 0.387007281981797 0.155677671327643
1 141375634 0.895665570246489 0.431292202237264
1 141426779 1.57014775542484 0.934118883105089
1 141469957 0.201604852789351 0.0756040640691146
1 141499504 -1.15156393527178 0.602928913128388
1 141523476 -0.625728765235768 0.274502563357918
1 141549126 1.68634728989631 1.03749368410157
1 141582743 -1.39570742788255 0.788338619297336
1 141604255 -1.89277382533316 1.23367674401193
1 141625917 -1.89277382533316 1.23367674401193
1 141657101 0.551980287170193 0.23585237856565
1 141684839 0.213910043436445 0.0805990758110135
1 141723518 0.51741862971529 0.218342293296043
1 141727083 1.37187039807854 0.769286017436582
1 141754819 0.180492214300761 0.0671376922238317
1 141791717 1.0810973666877 0.553379267752555
1 141815958 -0.387203211770189 0.155767830096979
1 141831032 0.00322685155054163 0.00111959843944196
1 141865894 1.68380048028976 1.03517377836687
1 141923183 0.548687861732096 0.234167831478741
1 141947421 -0.66751617941905 0.29718834912761
1 141948637 -0.929563969956459 0.452721523039259
1 141987584 0.584887091560818 0.252880690611479
1 142007015 0.219899661865747 0.0830466107353468
1 142028481 0.856294704231203 0.406897006978264
1 142057509 1.95863803794691 1.29968410612889
1 142085312 -0.256431457829143 0.0982052171980256
1 142168934 -0.925116038470824 0.449887207635839
1 142195687 0.280069187705354 0.108225989456165
1 142215297 1.14950063488569 0.60145308930039
1 142245434 0.030199270812069 0.0105910639719594
1 142373714 -0.914299246378947 0.443022904839045
1 142408662 -0.914299246378947 0.443022904839045
1 142477253 -1.01751131079483 0.510167674992311
1 142502425 1.28055685590643 0.698212035479516
1 142524066 0.872303389388681 0.416752595603677
1 142554748 1.68907251061956 1.03997880440899
1 142589799 -0.895704060390597 0.431316310810682
1 142614467 -0.729254475786179 0.331757616323411
1 142637006 -0.850338185250349 0.403252200110424
1 142673252 0.0955796606300789 0.0343964591949906
1 142705365 -1.57477358453512 0.938137864669649
1 142748033 -1.52457817853217 0.894952138281801
1 142823409 -1.06533297188536 0.542534018874981
1 142854042 -0.84591873146771 0.400555719075555
1 142927894 -1.67119989010753 1.02373165049113
1 142958729 -1.6320210598734 0.988535077981402
1 142983427 0.162125074090063 0.0598784637315977
1 143012546 -0.989193333360618 0.491377965161265
1 143100636 -0.915733781082762 0.443930944065432
1 143142221 -0.905983313965589 0.437772957751104
1 143190296 -0.849685090739204 0.402853303851404
1 143218154 -1.28171762630222 0.699096577428419
1 143244248 -1.41579937631947 0.804559082331414
1 143358906 0.493713596113505 0.206552954080272
1 143395179 0.250362195673001 0.0956592766552439
1 143431816 0.248394081086596 0.0948360526651404
1 143503365 -0.0806461024448021 0.0288525092893535
1 143536649 1.14704492106162 0.599698552605307
1 143605761 -0.269695649337292 0.103807673912004
1 143638403 -0.264804851523043 0.101735788378067
1 143663641 1.12236188325875 0.582181998845152
1 143693912 0.0628583040873104 0.0223315592513985
1 143730494 -1.06550868350999 0.542654420008219
1 143764565 1.27393437964176 0.693174806000378
1 143798834 0.0139266498858403 0.0048526734721172
1 143891831 -0.676918628240777 0.302371791665435
1 143981446 -0.654374916934899 0.289992458069252
1 144058817 -0.119950015040262 0.0435805083513061
1 144149601 0.759718133197675 0.349281609767103
1 144184110 -0.892499504393219 0.429310850908346
1 144212878 -0.546445353102832 0.233022459983743
1 144297245 -0.0746236577956748 0.0266346659341648
1 144327672 -0.000699536081317896 0.000242468701078125
1 144376094 0.418831468806939 0.17047797365777
1 144409608 -0.454264598338302 0.187328316490894
1 144510350 0.447651703683103 0.184153668313271
1 144535116 -0.29684508568558 0.115439806142446
1 144604116 0.0616369532919263 0.0218870992526128
1 144636427 -0.227902213780978 0.0863332703722519
1 144681192 0.209616145335701 0.0788509895410734
1 144768615 -0.527568943319629 0.223445140360346
1 144846772 0.583850416545968 0.252338909526939
1 144880341 0.638146378320309 0.281184205878415
1 144922902 0.436742231094878 0.178946360659257
1 144953314 -0.399849223674066 0.161612152687484
1 144981894 0.876237259306922 0.419187813055791
1 145009592 0.0367351026368377 0.0129166617135059
1 145034819 -1.18812490715338 0.6293311274143
1 145058398 0.0211241885412666 0.00738172298293421
1 145155704 0.0437113412249695 0.0154121601835414
1 145198692 0.0905490472785977 0.0325217973407716
1 145254824 0.206215005183336 0.0774702171710209
1 145290187 -0.254231389846366 0.0972810581481004
1 145456310 0.0131771286289853 0.00459013688486439
1 145479156 0.312492354993071 0.122245001656464
1 145515845 0.633989614231864 0.278941934470457
1 145543044 0.397912893667744 0.160714068036795
1 145608740 -0.10128657038015 0.0365318854199897
1 145643805 0.244990741123667 0.0934152296104468
1 145669616 0.135648829197874 0.0495869951316744
1 145720352 -0.194592302211496 0.0727774404024335
1 145746485 0.51756937760498 0.218417837932938
1 145814839 -0.538493258799957 0.228973894827868
1 145850169 1.78433343278306 1.12860513411647
1 145938554 -0.100779560458925 0.0363417946224256
1 146040819 -0.768729276071487 0.354524634540047
1 146128987 -0.286905500227779 0.111155427615352
1 146196847 -1.28176253513479 0.699130809078077
1 146229434 1.55778978147479 0.923421122298256
1 146262746 -0.668034712275807 0.297473451195138
1 146306882 0.137462595967368 0.0502855374635014
1 146380081 -1.53467882351434 0.903567138937717
1 146409848 -0.115341955341409 0.0418308951154621
1 146447579 -0.514690027722034 0.216976155270067
1 146501164 -0.848465572758744 0.402108836143822
1 146673469 0.0237974111608975 0.00832470400168303
1 146701480 -1.02502836919228 0.515202357298304
1 146769287 1.05986855046344 0.538795096321548
1 146801788 0.552094535327259 0.235910895371309
1 146829027 -0.0920361728837842 0.0330752247788974
1 146871547 -0.118936813111256 0.0431952870756809
1 146937119 -0.624288075737819 0.273730619265838
1 147004748 0.178633154924 0.066398454419781
1 147049331 -0.60675683574602 0.264391282875774
1 147094967 -0.28897286059854 0.112044089835665
1 147173115 -0.0467798418638884 0.0165141280039737
1 147199770 0.383108209763991 0.153885949377591
1 147276953 -0.060028389827111 0.0213023715753765
1 147351134 -0.0763022684080847 0.0272518019671717
1 147384437 0.962389043809394 0.473849196730968
1 147439002 0.758745936015652 0.348717573035331
1 147479132 -0.383817088659371 0.154211347421057
1 147546552 0.525736879844571 0.222521677360377
1 147570336 1.71217991352459 1.06116258594257
1 147592435 -1.00800324902105 0.503827704373618
1 147631584 0.263314543612397 0.101105876211189
1 147666030 0.487861090292073 0.203669775209777
1 147741624 0.821202593016466 0.385597571346471
1 147776423 1.12180624982527 0.581790171571604
1 147807758 0.174129193633575 0.0646116874676583
1 147855227 0.76058118873529 0.349782591093206
1 147886063 0.71737847022665 0.325009783310925
1 147916610 1.33331489691735 0.738907343643905
1 147953722 0.475263733629975 0.197500613157997
1 147979766 0.385738910033666 0.155094306437965
1 148036225 1.14920370586015 0.601240828296127
1 148061698 1.14920370586015 0.601240828296127
1 148084341 0.876435638702338 0.419310757416688
1 148159021 -0.0698468785917901 0.0248828658576006
1 148271553 -0.255414595838547 0.0977778949514995
1 148349355 0.0388788469951017 0.0136820577422135
1 148376533 0.661742536822899 0.294019831449079
1 148449500 -0.457830924322263 0.189046106089621
1 148518533 1.19217594484507 0.632285862049706
1 148554759 -0.272156101522255 0.104852708102201
1 148607355 0.137349200303129 0.0502418371365337
1 148662032 0.00110816568940622 0.00038416788199953
1 148801711 -0.962590746733675 0.473980171883437
1 148801893 -1.50376744941852 0.877321377109925
1 148832661 0.795957671537447 0.370532663324882
1 148860021 0.183875939274596 0.0684857964087266
1 148868758 0.279325539977839 0.107908176842539
1 148899066 0.236535065962857 0.0899001060029111
1 148915131 0.72106462397038 0.32709920418292
1 148942769 0.101383835874171 0.0365683611041085
1 148972976 -1.12884298115274 0.58676047535375
1 149003105 -0.153340899395987 0.0564414580835954
1 149031552 -0.0648899604670684 0.0230718294333485
1 149065435 -0.645232600356719 0.285019736315498
1 149087284 0.00896491053223645 0.00311761433638362
1 149169788 0.268391141788164 0.103254344368147
1 149203776 -0.15680004762208 0.0577922495391531
1 149240764 -0.233366190214153 0.0885882489748159
1 149264785 1.50569710643478 0.878949438496425
1 149293343 -0.26070328044392 0.100003771803764
1 149320723 -0.228089440501992 0.086410392013829
1 149369647 -0.312528807025391 0.122260941786863
1 149394490 -0.187223959879308 0.0698229780313728
1 149414303 -0.405127167858421 0.164066014502694
1 149448084 0.568917101552072 0.244573080244839
1 149488080 0.297613796743475 0.115772396485575
1 149516189 0.503758668993141 0.211526898568688
1 149579352 -0.636982994948116 0.280556076064432
1 149615638 1.36746171369477 0.765784929671023
1 149647508 -0.42340897496589 0.172632731783006
1 149669964 -0.764622083411524 0.352131541756662
1 149692381 -0.115725438741023 0.0419762655297829
1 149722817 -1.2400502044253 0.667648760451581
1 149799412 -0.800707101259806 0.373350469036887
1 149894950 -1.2250928504369 0.656512159787468
1 149925348 -0.898570598509812 0.433113212803559
1 149958523 -0.13632688657901 0.0498480264871582
1 150000696 -0.504376153239853 0.211833699667189
1 150045414 -0.121684570506621 0.0442406747291427
1 150139139 0.52917404296627 0.224255082498583
1 150161443 0.593512147407451 0.257401754686741
1 150176049 0.158882635759305 0.0586071739970833
1 150210577 0.056675998801412 0.0200860916257359
1 150253199 0.0865646536905978 0.0310421264337287
1 150295378 -0.203107247080756 0.0762115332964871
1 150319607 0.937963697337379 0.458092580144579
1 150380054 0.0182705828452825 0.00637730759665626
1 150423558 0.971478090846808 0.479765117210161
1 150457954 -0.130354920768591 0.0475535663906016
1 150548509 0.363509628370781 0.144950995819217
1 150578116 0.53919071347303 0.229328171474894
1 150618718 -0.07753249397622 0.0277045979550949
1 150661622 0.312226990493679 0.122128972419851
1 150692659 0.673142753072806 0.300286705614034
1 150720165 0.399546685297332 0.161471756379027
1 150751386 0.13359471994421 0.0487970363551872
1 150784219 0.582817355337084 0.251799362874993
1 150814570 -0.613195917505515 0.267809920685186
1 150838938 0.79295647561916 0.368755989976362
1 150863499 1.64286520633266 0.998219463487057
1 150885179 0.240850436098573 0.0916913953901396
1 150901239 -0.387505916551391 0.155907145646818
1 150912172 1.91969144053228 1.26045228949177
1 150940279 0.215699615270073 0.0813292359870217
1 151012162 -1.15001082832382 0.60181787639958
1 151039267 -0.0898215847930715 0.0322513047547348
1 151067890 -0.0898215847930715 0.0322513047547348
1 151126538 0.705140961192902 0.318105534342747
1 151174569 -0.469032864727337 0.194467780695403
1 151197173 -0.515381441541963 0.217322103147533
1 151218151 0.675220671773224 0.30143357753523
1 151296462 0.801846369616669 0.374027519716422
1 151323546 0.938692065064276 0.458559467142911
1 151364730 -0.897076390672978 0.432176210996363
1 151386455 0.440218814319178 0.180601752342663
1 151410489 -0.473647804623296 0.19671289353286
1 151439386 1.06314909454125 0.541038486734297
1 151464909 -0.746188315010456 0.341460454303556
1 151495655 0.413347622832083 0.167905177969714
1 151522485 1.21498909569283 0.649034727526565
1 151546170 0.786566230670571 0.364983135363384
1 151567846 -0.66929314838909 0.298165738009887
1 151611975 0.334414459776399 0.131904312435783
1 151634118 2.14923110344398 1.50009191145429
1 151656551 0.601314629135082 0.261512413567127
1 151681236 -1.21028142172662 0.645563227616186
1 151706822 0.295843849022614 0.115006879269051
1 151733937 0.847343870574315 0.401424527215273
1 151745140 0.576570815659869 0.248544273530628
1 151758584 -0.0629793872914227 0.0223756454082055
1 151779848 -0.46595935576029 0.192976283484883
1 151832739 -0.235372824802985 0.0894186125065382
1 151859694 -0.0737465397621723 0.0263125138653573
1 151888262 -1.23351757905044 0.662774976915964
1 151909459 0.564879130802414 0.242485559117408
1 151931990 0.209120214746735 0.0786494423174125
1 151956663 -0.556683377753767 0.238264724615119
1 151979347 -1.08656573263483 0.557161692293406
1 152013432 0.288713347474853 0.111932466420469
1 152045982 -0.844203218143926 0.399510804772007
1 152072269 0.285181797235022 0.110415473211389
1 152097468 0.456735147135012 0.188517878112752
1 152121134 0.991299153182691 0.492765632280761
1 152180794 -0.441595157224561 0.181258151030285
1 152217792 1.27706368093609 0.695553063595364
1 152292552 -0.44397116459456 0.182392702378933
1 152321698 -1.63485854478968 0.991064850191897
1 152349339 -0.714065330424422 0.323135647583212
1 152422772 0.374352181663086 0.14987945406209
1 152446066 0.0407514054943306 0.0143516837296385
1 152446097 0.0407514054943306 0.0143516837296385
1 152471590 1.93916350458849 1.27999432362619
1 152544868 -0.601495052456426 0.261607701432554
1 152567673 -0.710359490767882 0.321043689676184
1 152605494 1.13819320707191 0.59339201606775
1 152639723 -0.656032165596619 0.290896809172182
1 152683005 -0.996427984903816 0.496151812273833
1 152711131 0.150168485249723 0.0552056907493486
1 152735766 2.65726684848134 2.10360023217763
1 152759071 -0.387226588202192 0.155778587755451
1 152795450 -0.82571432112014 0.388312619451183
1 152830372 -2.48498681942209 1.88754169345302
1 152853328 0.742311316463187 0.33923055439836
1 152877965 0.263299280293588 0.101099428270005
1 152915458 -0.325501362295831 0.127959368888467
1 152942928 -1.17102983639522 0.616926826692378
1 152972849 -2.50364741129108 1.91037581267437
1 153025274 -1.99886536963448 1.34081689759316
1 153074489 -0.215351815380933 0.0811872566070424
1 153101135 -0.141381374365129 0.0517980373791888
1 153161491 -1.85077906378251 1.19245587880743
1 153195835 -1.43288844694649 0.818471620172128
1 153231608 -0.310506775558057 0.121377335926612
1 153261743 -2.88495039232666 2.4072955863765
1 153290746 -2.89813991429551 2.42552529938793
1 153319271 -0.175848056200753 0.0652928777488033
1 153343571 -1.57556157958069 0.938823278547883
1 153375887 -0.609998643680344 0.266110738490684
1 153464730 1.88648903378906 1.22746497802327
1 153486653 -0.402351202532161 0.162774313075691
1 153554241 -1.40781861148021 0.798098437012126
1 153607926 -1.06219608917218 0.540386387644048
1 153650829 -0.169312315734496 0.0627073429121485
1 153753446 -0.567627853257577 0.243906002772179
1 153787073 -0.978695093515899 0.484482931236245
1 153883226 -0.00542149115812878 0.00188270385109817
1 153905590 1.85816586049489 1.19965783803363
1 153982031 -0.70391729481283 0.31741788731912
1 154004777 -0.817369503596715 0.383296320231823
1 154113944 -0.386187118577759 0.155300395041794
1 154182991 -0.798805001308229 0.372221053307598
1 154226223 -1.39378216693972 0.786792084139523
1 154317132 0.904762755968957 0.437004401347243
1 154358224 1.19147863479569 0.631776842652033
1 154385484 -0.892930034351036 0.429580078743035
1 154457849 0.274219841483911 0.10573064806623
1 154487777 1.94628311496224 1.28717576802218
1 154550263 0.727789587722581 0.330922745589142
1 154576107 0.687083576850074 0.308008361193484
1 154601214 -0.601803121566711 0.261770427930201
1 154671402 0.358782574747789 0.142813650576271
1 154723470 -0.533493796763127 0.226438946550972
1 154751235 0.972178817864159 0.480222397141561
1 154855125 -0.0135710092805229 0.00472808294003074
1 154892787 -0.0920846460942296 0.033093274481816
1 154943183 -0.291902160445637 0.113305468436791
1 154970821 1.20413432778055 0.641042216444033
1 154998600 -0.115913221511334 0.0420474653898982
1 155049734 -0.711111577743571 0.321467876679974
1 155072885 0.475323206046819 0.19752962001488
1 155102235 -0.779862340700096 0.361039856625274
1 155131177 -0.0376156916736848 0.0132309088356697
1 155145685 -0.971819523847788 0.479987908065356
1 155167126 0.421755305674104 0.171853549868865
1 155201076 -0.561527842684622 0.240757023636486
1 155242814 -0.48347131436118 0.201514319117484
1 155273041 -1.02902681941357 0.517888425163544
1 155304004 1.87383436972597 1.21500307896525
1 155335056 -0.35156046770918 0.139561418290664
1 155368961 -0.33936399391185 0.134105452791122
1 155398103 0.364115319654934 0.145225356806251
1 155443082 0.106292330096633 0.0384126163652632
1 155466142 0.631354538275218 0.277523427290289
1 155489755 -0.785651998684041 0.36444448790312
1 155518988 -0.593105358150543 0.257187983304993
1 155652560 -0.180951509433465 0.0673204825393474
1 155692024 -0.46453158750898 0.192284436375271
1 155813249 -0.00814480241702563 0.00283149044531003
1 155839194 0.103497107610992 0.0373615301712933
1 155883187 1.2141536986159 0.648418115984748
1 155910595 0.652802321860044 0.289135135133982
1 155938223 -0.139619908031922 0.0511176286552172
1 156000088 1.12462806994578 0.583781222865026
1 156036360 0.936046870310774 0.456864758973431
1 156083648 0.870477716612868 0.415624226933962
1 156177907 0.098125571756859 0.0353479457963863
1 156239367 0.971683156015961 0.479898920886711
1 156340536 -0.554874351496237 0.237335983161151
1 156402709 -0.50535506640563 0.21232032757916
1 156437175 -1.18507865199268 0.627113115427203
1 156473767 -0.518157621163524 0.218712695103713
1 156506019 -1.60963427078083 0.968681547132117
1 156587485 -0.0542664638192195 0.0192138451472171
1 156613433 -0.806324228011982 0.376692885909332
1 156656801 0.269779827914523 0.103843397263194
1 156689734 0.122672711084927 0.0446171448332435
1 156761932 -0.673008031069247 0.300212397175254
1 156786557 0.0169746376499999 0.0059219074884563
1 156818505 1.21309399287129 0.64763630030572
1 156840544 -0.686006755371692 0.307409638210287
1 156864826 -0.16698812870865 0.0617909015905753
1 156901010 -0.949970156849804 0.465812121855657
1 156931293 -0.264911722388027 0.101780985337984
1 156958804 0.290726041725519 0.112798711601899
1 156984148 -0.291276059554392 0.113035646990032
1 157007264 -0.291276059554392 0.113035646990032
1 157036641 -1.57094460109509 0.934810625843686
1 157064405 -1.08351888903996 0.555052916813912
1 157095611 -1.13552222478939 0.591494491711515
1 157182975 0.380449156672138 0.152666743106608
1 157216326 -0.722437167452822 0.32787835566925
1 157254818 1.44656200981115 0.829680677520846
1 157286296 -1.30211866411621 0.714722205946693
1 157318773 -1.46517030393006 0.845045399816898
1 157362855 -0.619380794306118 0.271106299239551
1 157391965 -1.52182549118057 0.892610878567212
1 157435165 -1.27427116759254 0.693430594062663
1 157496650 -2.53428052397358 1.94815899121267
1 157520007 0.108166351654723 0.0391185561260019
1 157569278 2.04162229892592 1.38521862927293
1 157600947 -0.48498175301862 0.202255282095386
1 157642293 -1.17984234095039 0.623308233060616
1 157678893 -2.73510881467977 2.20509627690192
1 157716437 -1.00324597602308 0.500667376184833
1 157750961 -1.54559764064317 0.912922498735107
1 157775067 -1.40276946178549 0.79402305145089
1 157822418 -1.22454653486607 0.656106915579713
1 157840409 -0.488009633187038 0.203742819107297
1 157948529 -1.04248590049975 0.526970982604718
1 157983702 -0.406258890235669 0.164593310306747
1 158020147 -1.00010610949162 0.498585830239231
1 158107396 -0.397555086811888 0.160548241834975
1 158161184 1.27890655677083 0.696955294784333
1 158182471 0.0691061246679008 0.0246117858581565
1 158211559 0.312302816727904 0.122162124861445
1 158242733 1.14962649912946 0.601543073348775
1 158266789 1.14962649912946 0.601543073348775
1 158268559 1.14962649912946 0.601543073348775
1 158295460 -0.0453580012882868 0.0160031843498418
1 158317029 0.0889564378487336 0.0319298131072095
2 275184 -0.993791684728441 0.494410120728868
2 434753 0.49799421742037 0.208668639380401
2 483106 -0.150996597639684 0.0555279880266925
2 506205 -0.222041082189616 0.0839242351940507
2 622660 -0.529429182473055 0.22438390317077
2 873645 -0.690063777931032 0.309667377423169
2 901947 -0.770890736918785 0.355786299244742
2 938624 -0.862654601162924 0.410801964700537
2 1071170 -0.231162565502366 0.0876777479131665
2 1214189 -1.42118283098974 0.808930307400469
2 1306716 -0.176268325281903 0.0654595630201509
2 1351992 0.550512298232397 0.235100861884347
2 1401353 -0.728967910152213 0.331594240326187
2 1428025 -0.774195680662296 0.357718454021997
2 1468793 -0.504900719053352 0.212094428886819
2 1607252 -0.410621559047276 0.166629706125131
2 1754845 -0.639585159191471 0.281961639536702
2 1797107 -1.04974897396205 0.531898631489829
2 1882966 0.53607710072525 0.227747796544609
2 1915687 0.0499453573822416 0.0176537072656298
2 1974508 1.06822076720467 0.544514169195902
2 2005359 1.06822076720467 0.544514169195902
2 2057175 1.06822076720467 0.544514169195902
2 2199089 0.999669982151955 0.498296974861731
2 2236970 0.707549497594609 0.319460475652983
2 2290080 0.990603326804784 0.492306934826497
2 2651037 -0.580866780809289 0.25078155883927
2 2725085 0.0212314137199996 0.00741950841360607
2 2757823 1.2536778238757 0.677865232328627
2 2786704 0.567977402022294 0.244086811884871
2 2822804 0.567977402022294 0.244086811884871
2 2851623 0.109975508605129 0.0398010158330536
2 3004742 1.43864038572455 0.823178473185618
2 3056477 1.49479319725253 0.869767828791973
2 3095261 1.47929350688778 0.856791880183053
2 3110353 0.54987557451409 0.23477511520192
2 3152311 1.63555300740417 0.991684460049611
2 3229844 0.658119311229801 0.292037035009193
2 3274412 1.54680765610863 0.913961974331126
2 3349552 0.892679349412935 0.429423307576002
2 3375918 0.763680831091448 0.351583908407409
2 3431715 0.973377118214374 0.481004777265513
2 3625869 0.75165712720505 0.344614434424692
2 3651007 0.75165712720505 0.344614434424692
2 3687992 0.835872948856036 0.394451060889575
2 3727693 1.19730718881903 0.636036884670401
2 3762185 -0.791259286616044 0.367752615585646
2 3790792 1.01228913491368 0.506681631239258
2 3813088 1.16535158276431 0.612829677389359
2 3843190 -0.0762704349079746 0.0272400910475629
2 3867002 0.492268508218915 0.205840036130406
2 3896595 -0.837617812868628 0.395508929535491
2 3944228 0.87169183381136 0.416374493189858
2 3973842 0.525257345167575 0.222280142018693
2 3998963 -0.837126633320558 0.395211034915363
2 4022232 0.327479571893982 0.128832834094434
2 4103673 1.36553684798079 0.764258548726226
2 4118580 -0.69414430886066 0.311943683491289
2 4279069 -0.778440271900418 0.360205325675518
2 4340394 -0.0947818405736286 0.0340986695110963
2 4449097 0.795717307541867 0.370390258909925
2 4476422 -0.479675434765485 0.19965539408292
2 4519211 0.828852367723417 0.390205081300256
2 4551846 -0.27742228144653 0.107095539620338
2 4631926 0.590186279289562 0.255655554217416
2 4831799 -0.0194031232606003 0.00677566920951639
2 4862337 -0.227908843518373 0.086336001088064
2 4981082 0.55624749574584 0.23804084959851
2 5022015 0.781669472095884 0.362101338568838
2 5065341 -0.681019152796761 0.304641474415833
2 5089323 -0.478008273943349 0.198840389462164
2 5113899 0.206782145340961 0.0777002238583284
2 5171860 -0.555699213765262 0.237759331170294
2 5229063 -1.83415788399039 1.1763265293347
2 5262950 -1.26002879383668 0.682649293408715
2 5414559 -1.53498528930692 0.903829119275618
2 5444762 -0.316392514479076 0.123952793295499
2 5469682 -0.316392514479076 0.123952793295499
2 5476251 -0.138983872598798 0.0508721652122431
2 5512099 -0.310404709820253 0.121332767207674
2 5539416 -1.30398594673223 0.716159915616808
2 5575902 -2.25800508277876 1.62077894575728
2 5599764 -2.33793954010134 1.712413573688
2 5678467 -1.78293060307795 1.12727514073832
2 5679998 -1.57154848587818 0.935335016259556
2 5705048 -1.68658397760807 1.03770940824597
2 5730136 -0.884433262900219 0.424278423849491
2 5765367 -0.947716291437507 0.464359209582011
2 5803641 -1.03510545423882 0.521982612538961
2 5828843 -0.450119147483093 0.185336605802045
2 5835026 -0.563317007358863 0.241679393234976
2 5863762 -0.0182062392349123 0.00635468598391052
2 5864942 0.00274471606001861 0.000952132150329559
2 5885901 0.00274471606001861 0.000952132150329559
2 5977179 2.1170594090615 1.46527848685469
2 6151487 -0.018381302326167 0.00641623650798779
2 6230991 -0.487759590959863 0.203619868348833
2 6259849 -0.707486003605604 0.319424731934902
2 6323118 1.19971387331347 0.637799449827935
2 6348783 -2.38557981696098 1.768219032231
2 6425802 -0.0254163864297365 0.00889676687285333
2 6447848 -2.49134434964758 1.89530564604282
2 6525508 -1.2200335312903 0.652763365297915
2 6553841 -0.679404006070629 0.303746812361495
2 6609611 -0.8842768080902 0.424181033556041
2 6667406 -0.101870747094446 0.0367509990895442
2 6690662 -0.617850047049551 0.270289290754329
2 6730498 -1.57099512845462 0.934854496668938
2 6841662 -0.0649698589437674 0.0231009656930813
2 6881116 -0.684063169478408 0.306329954761125
2 6914730 -0.684063169478408 0.306329954761125
2 6954089 -0.388641865230502 0.156430202678936
2 7081828 -1.50079224529006 0.874813878170495
2 7109996 1.03859861212234 0.524341228396741
2 7130778 0.447274724851204 0.183973106138908
2 7244042 1.22820137819416 0.658820029801527
2 7273526 -0.6504211663318 0.287838557556723
2 7310702 1.22859709257156 0.659114069336951
2 7345808 0.356063432894981 0.141587297206323
2 7425146 -0.941465971437586 0.460339227942923
2 7467060 2.32011579087722 1.69176406003884
2 7522469 2.32011579087722 1.69176406003884
2 7556625 0.339087109981857 0.133982120184337
2 7599244 1.22086331878043 0.653377582689746
2 7626935 -0.0585836450025296 0.0207778156481895
2 7652306 1.37623842537368 0.772761805130336
2 7682919 -0.0990814735416209 0.0357056739976966
2 7705449 1.49589532859312 0.870693880990796
2 7735888 2.67894909406748 2.13162820748946
2 7826444 -0.109442674030568 0.0395999197430073
2 7967853 0.286531948802893 0.110994992727099
2 8147682 -0.670864258029795 0.299030763134809
2 8176368 0.864463459973172 0.411915113760077
2 8213036 -1.26668588084463 0.687679530892153
2 8242391 -1.39345712011205 0.786531112207329
2 8304069 1.20340754510376 0.640508581863417
2 8376935 -0.759524513530595 0.349169252806739
2 8410747 0.835959088252565 0.394503260890389
2 8437639 0.0775360388636588 0.027705903304209
2 8466833 0.314442467414202 0.123098334133218
2 8514911 0.600141808335485 0.260893263478629
2 8565235 0.600141808335485 0.260893263478629
2 8621260 -0.230810428921234 0.0875323846247814
2 8693335 1.27384620390524 0.693107843907937
2 8741877 1.28446430767874 0.701191567755407
2 8792500 -2.38767570146293 1.77069462595439
2 8815653 -2.10899725601613 1.4566172110503
2 8882584 -1.36096833166909 0.760641206867867
2 8948911 -0.108222976973464 0.0391399024116871
2 9023092 -1.59537631898935 0.956134513773745
2 9059139 -3.02488676068925 2.60427840659068
2 9092652 -1.94589374417302 1.28678251345435
2 9171751 -0.54351208824205 0.231526717619752
2 9231186 -0.507549128564822 0.213412125951509
2 9321727 -1.46319464913359 0.843408073824259
2 9354317 -1.59393116275695 0.954867003017712
2 9447702 -0.831100516211191 0.391562922303794
2 9470408 -0.67282732378566 0.300112734079815
2 9494291 -0.438243083074348 0.179660534036537
2 9536820 -0.765617952890095 0.352711275117154
2 9566520 1.96511881680283 1.30626876773213
2 9593958 0.601579463228303 0.261652285341599
2 9622458 -0.750717850705083 0.344072023280244
2 9683291 -0.988886892225907 0.491176158737335
2 9735727 -0.423059378719338 0.172467936607479
2 9783494 -2.86225152105276 2.3760863894529
2 9849058 -0.168139806300084 0.0622448182422444
2 9877273 0.951699241706735 0.466927932927814
2 9910824 -0.601949912495524 0.261847975830688
2 9938195 -2.06746924143987 1.41240172351981
2 9972158 -1.13148394572096 0.588630410532523
2 10005643 -0.748668383874224 0.342889525080847
2 10071930 1.83646497559472 1.17855907286336
2 10098438 -1.33676333385726 0.741602432577249
2 10132167 0.16485708940224 0.060952003884235
2 10261462 2.08924061853137 1.43549882441287
2 10301900 -1.62472969363174 0.982048233491212
2 10353792 -2.21569839849638 1.57329091679236
2 10433247 -0.309388217021852 0.120889071068893
2 10528825 -1.00202304836519 0.499856239613514
2 10588379 -1.89878668107516 1.23963384968895
2 10711635 -0.661003411740076 0.293614997972784
2 10860311 0.834496854590329 0.393617496380983
2 10931979 -0.771781737525075 0.356306840406152
2 11072063 -1.69044782698217 1.04123401062472
2 11108405 -1.72254353070793 1.07072873744664
2 11142160 2.09349888915334 1.44003782799118
2 11266767 -0.376969377524223 0.151074523947437
2 11348140 -0.540328254259043 0.229906327170088
2 11387814 -0.626865349694631 0.275112040983069
2 11416816 -1.51989646688757 0.890971845332564
2 11490815 -0.0467401397464374 0.0164998531970968
2 11579070 -0.27034459699123 0.104083126610818
2 11608236 -0.799403212656026 0.37257612369224
2 11663008 2.28150445646313 1.64745835681889
2 11768583 0.507789354773392 0.21353175916354
2 11831616 0.141048255594633 0.0516692934169483
2 11916333 -1.31272726535864 0.72290705102422
2 11939199 0.683490765323749 0.306012215540789
2 12009496 1.26699168141566 0.687910983749149
2 12111829 -0.459773476389447 0.189983457220574
2 12135322 -0.931675645923386 0.454069510688313
2 12308998 -1.33854570497717 0.742997118207573
2 12341332 -0.0473628088756888 0.0167237834572
2 12382801 -0.191517236702724 0.0715425019996176
2 12411319 -0.232922053773314 0.0884046230841631
2 12479766 0.249924469425413 0.0954760842913257
2 12509575 -2.76602866219641 2.24608351868672
2 12540035 0.533776650584472 0.226582152380926
2 12596737 -1.43019657940015 0.816273015344974
2 12655745 0.201117995952947 0.075407353904091
2 12696300 -2.23986622553315 1.60033304590636
2 12736601 0.299392454794034 0.116542635528866
2 12758696 -2.7711886645243 2.25296084150751
2 12859803 -1.93460354417676 1.27540496110004
2 12900970 -1.32843036521972 0.7350972768112
2 12923270 -0.415245149563538 0.1687943595084
2 12987499 -0.415245149563538 0.1687943595084
2 13068419 -2.25447145701863 1.61678580578791
2 13095976 -1.69342814114327 1.04395648503645
2 13148256 -0.202831326213952 0.0760999192305547
2 13176108 -2.43105767640548 1.82232449533548
2 13253211 0.286299419773136 0.110895146151365
2 13290445 -0.884881498425009 0.424557488679665
2 13316179 -0.999136471501141 0.497943710640172
2 13342196 -0.999136471501141 0.497943710640172
2 13364814 0.282697539817054 0.109350602194188
2 13389812 -1.66933064069259 1.02203933001288
2 13421007 -1.0523723700714 0.533683022488612
2 13474936 -0.423986597537415 0.172905099229697
2 13543675 -1.22363614448182 0.655431846775764
2 13577715 -0.809440421707808 0.378551736184189
2 13606981 0.156214269484594 0.0575632596198569
2 13671023 -0.785628094814951 0.364430407983697
2 13698568 2.62340427254869 2.06020176387637
2 13750824 0.475858560288436 0.19779078202096
2 13799479 -0.082385731406343 0.0294950664773383
2 13828132 0.126682960559229 0.0461478879298527
2 13855540 -2.02515120485937 1.36803052166283
2 13917850 0.654209168484265 0.289902059659274
2 13966286 -0.534528885460196 0.226963125367447
2 14063481 -0.530927771556642 0.225140965330673
2 14088657 -1.25608864015864 0.679679544143696
2 14160912 -1.13425511618382 0.5905951942721
2 14180848 0.35898055067825 0.142903027913656
2 14200560 -0.930896256643384 0.453571809084908
2 14231981 0.890552306260562 0.428093981016679
2 14259800 0.861046350313124 0.409813202951332
2 14286677 0.52373123458796 0.221511948967109
2 14318182 -0.634270454440097 0.279093249408372
2 14432663 0.326081893045526 0.128215574721496
2 14462099 0.549099706754577 0.234378358676474
2 14486110 0.18721761237293 0.0698204397610945
2 14510423 -0.628930756241012 0.276220665594242
2 14531748 0.863510329063717 0.411328430047002
2 14611211 0.974012578458672 0.481419876327407
2 14640431 1.04343960980295 0.527616975577832
2 14696303 -0.204966059358567 0.0769640350701913
2 14726433 -1.34359990253125 0.746958247093351
2 14759670 -1.34359990253125 0.746958247093351
2 14799890 0.2462022207157 0.0939206008629865
2 14834567 -0.479039434075477 0.199344376482691
2 14867043 1.42958729092795 0.815775742878223
2 14886699 0.611957723091993 0.267151491186801
2 14944183 0.615576638892659 0.26907730890381
2 15005751 0.165533555991995 0.0612181560174228
2 15033203 1.20486628652269 0.641579842372898
2 15060101 -0.31235027539735 0.122182875438563
2 15104822 0.276882436675791 0.106865239679209
2 15126944 0.491099957666883 0.205264029106604
2 15150789 1.03197073066017 0.519869646876689
2 15217545 0.505247606288404 0.212266893145695
2 15237640 2.31930496723719 1.69082765210932
2 15257719 -0.527390767603146 0.223355282694141
2 15293276 0.0207424305275241 0.0072472200211687
2 15426003 1.57179067459706 0.935545361766129
2 15483722 -0.524796971068547 0.222048326727145
2 15515292 -0.382362074271336 0.153543617167628
2 15554660 -0.599973603696516 0.260804502275679
2 15596363 -0.557610776307356 0.238741252638897
2 15616259 -0.747612266476495 0.342280715740774
2 15673625 -1.26769094835763 0.688440368117188
2 15705521 -2.0837850526083 1.42969384347839
2 15804529 -1.11008353219257 0.573548872627884
2 15833116 -0.00991559833988849 0.00344952903858091
2 15863253 -0.380778803950952 0.152817771517044
2 15898731 -0.960656580065458 0.47272480638533
2 15944204 -0.96808880823329 0.477555741975921
2 15978181 -0.936403164360232 0.457092886898268
2 16003209 0.508628639511388 0.213949869093559
2 16039997 2.03745107271796 1.3808559324004
2 16061515 -0.832358160074195 0.392323263161833
2 16082582 -0.230932111152767 0.0875826113372508
2 16134939 0.8891073506412 0.427191817762978
2 16234819 -0.529922835776632 0.224633209244833
2 16314346 0.0523477369693059 0.0185204392999548
2 16379675 1.17231168139655 0.617853331072156
2 16435705 -0.441202522088023 0.181070836879246
2 16460818 -1.58659091111913 0.948441062881897
2 16527007 0.076396199907794 0.0272863591963772
2 16554680 0.788749516900238 0.366270621368558
2 16654789 -0.447072924605087 0.183876467873575
2 16691506 -1.69123483100496 1.04195260318207
2 16781221 -1.08637239486257 0.557027782619462
2 16804827 -1.64113595259822 0.996672201689679
2 16827387 -1.6474503615614 1.00232748138687
2 16859383 -0.761821107206399 0.350502767857805
2 16890377 -1.30932098597493 0.720274567422063
2 16930471 -1.80881689474236 1.15193746481393
2 16961060 0.0944314585814387 0.0339679453404066
2 16990258 1.62891773358433 0.985771740418437
2 17017209 1.05228429800248 0.533623078191897
2 17047380 -1.66351253863052 1.01678031314249
2 17049693 -1.66530181625027 1.01839630007673
2 17082063 -0.562910234697833 0.24146959883509
2 17143983 -0.872596560315624 0.416933897679589
2 17175278 1.35503015423961 0.755950727179312
2 17210609 -0.408653974808168 0.165710549089322
2 17247094 1.0453438528414 0.52890776299712
2 17274658 0.39138688188679 0.157695817545746
2 17323983 0.39138688188679 0.157695817545746
2 17349119 -0.486133629701705 0.202820833875217
2 17400073 -1.50906738880631 0.881796263465136
2 17473742 0.651680884495304 0.288524262796398
2 17505274 -0.229587863646907 0.0870279910140746
2 17609299 0.522473266147264 0.220879288957303
2 17646674 1.25145256815086 0.676192423337184
2 17670122 1.04014919905562 0.525389568099551
2 17691808 1.6542035705938 1.00839227792571
2 17714394 0.934404867202216 0.455813982522545
2 17742918 -1.32563073038604 0.732917388378575
2 17768402 1.71505514659763 1.06381251942402
2 17795520 1.58450387391955 0.946617653740744
2 17832942 -0.551478530430847 0.235595433250425
2 17909962 -0.250418939508675 0.0956830286491668
2 17937567 -0.962409647653357 0.473862575126196
2 17961678 0.585144134173036 0.253015078521442
2 17986732 0.793098740881151 0.368840140916395
2 18044065 -0.523867713865275 0.2215806177854
2 18067409 1.18324920887041 0.625782668457267
2 18089430 0.476624389466637 0.198164534114181
2 18114887 1.06186559216825 0.540160317708634
2 18141924 0.636597181041472 0.280347866508033
2 18175989 0.230028706430298 0.0872098183014436
2 18246330 1.09694484164698 0.564369801483992
2 18262414 -0.272143816539114 0.104847485753173
2 18286597 2.36830088879043 1.74787553922399
2 18312744 0.0912854696482431 0.0327957750224431
2 18352117 -0.394086239066338 0.158942656831188
2 18396356 0.506419549940387 0.212849839342933
2 18428317 1.22841586968113 0.65897940288237
2 18451268 2.08217952771681 1.42798768133909
2 18474083 0.608995606633199 0.265578362407485
2 18502424 1.24680890000456 0.672707336125715
2 18535055 -0.581373642547282 0.251045919504
2 18568545 0.403266243087738 0.163199831688246
2 18604038 1.26522831511088 0.686576798483725
2 18632204 -0.0526304099222878 0.0186225289810899
2 18658929 1.09701719845347 0.564420185276523
2 18680223 1.44938776353512 0.832005682058987
2 18701131 0.59181710263358 0.2565113473595
2 18737918 0.59181710263358 0.2565113473595
2 18757886 -1.71273601233762 1.0616748667712
2 18803244 0.668723478113607 0.29785228829379
2 18825009 0.221502415023774 0.0837033438146009
2 18853091 -0.357124688731092 0.142065661337096
2 18878444 0.200860497171524 0.0753033420424243
2 18904236 1.94228998623359 1.2831455671173
2 18931869 -0.20603562870116 0.0773974898395373
2 18968287 -1.18864064713547 0.629706971078159
2 18989538 0.522405068788478 0.220845005443749
2 19011290 -1.2126112783292 0.64728030280047
2 19065649 -0.162332317872641 0.0599598235764581
2 19101984 -0.536495135175846 0.227959797629107
2 19143247 -0.0320924784236142 0.0112634816648687
2 19181458 -0.584627290943808 0.252744882473082
2 19208431 0.868266993192528 0.414259396459082
2 19233336 0.564331065172003 0.242202629077209
2 19260840 -1.00643680957108 0.50278622501569
2 19293002 1.56151107090079 0.926636509572685
2 19318305 0.0116846286284331 0.00406781999493184
2 19352275 0.923793924178893 0.449046040690808
2 19380020 0.256128730502099 0.0980779678783298
2 19411833 0.256128730502099 0.0980779678783298
2 19514921 0.787676514535602 0.3656376705496
2 19537337 0.175239588788893 0.065051641584823
2 19559820 -0.585915442087331 0.25341846471953
2 19588640 0.842715378314383 0.39860537476438
2 19610445 -0.685839443778453 0.307316645729247
2 19653224 0.122937914922781 0.0447182322351485
2 19678340 0.855978673872651 0.406703324239143
2 19707876 -0.334315691093526 0.1318604645194
2 19736159 -1.47846524451403 0.856100973490107
2 19768888 0.146034742984683 0.0535998330680487
2 19811360 0.399147183396286 0.161286406589687
2 19841487 1.18012476305123 0.623513201208327
2 19866049 0.0541959788593227 0.0191883543572951
2 19893368 -0.767782014085196 0.353972202411015
2 19917965 0.809947151275382 0.378854316748909
2 19942570 0.376099800539358 0.150677221272296
2 19967521 -0.0278947133407131 0.00977389659019332
2 19996491 0.271449809393753 0.104552536785016
2 20019568 0.341897914583826 0.135235227967906
2 20046063 0.499700377748015 0.20951352592574
2 20078465 1.62988100587858 0.986629094895962
2 20104294 -0.124958940551089 0.0454892488289347
2 20156423 -0.224487117240073 0.0849283631086538
2 20194244 1.20916758876028 0.644743032845466
2 20216317 -0.124275158894668 0.0452282561122479
2 20238586 1.83471692602937 1.17686732152685
2 20259625 -0.0995641424300321 0.0358864028739497
2 20281757 -0.452176097949834 0.186324206920553
2 20377428 -0.898725508829137 0.433210399158411
2 20417282 -0.339243294605224 0.134051686730808
2 20454803 -0.582562920489937 0.251666529751813
2 20488067 -0.109245065966454 0.0395253615376975
2 20515930 -0.439057473272606 0.180048353094014
2 20544022 0.478220636924554 0.198944155927683
2 20637190 -0.0394420314254135 0.0138833489021058
2 20666280 0.328123844035297 0.129117565636302
2 20734214 0.272671261560422 0.105071743562737
2 20754018 0.540847272397893 0.230170256185836
2 20774938 0.446329722219946 0.183520672737083
2 20822023 0.688287379168733 0.308678139927658
2 20861772 0.634703230228114 0.279326476742471
2 20897775 0.49539072847039 0.207381179205102
2 20906324 0.49539072847039 0.207381179205102
2 20963863 0.0765180640876575 0.0273311965368127
2 20995360 -1.03501074726285 0.52191872482612
2 21021679 -0.795903071783375 0.370500313819041
2 21044500 0.348127219004518 0.138020982441005
2 21070655 -0.576616699555383 0.248568137792733
2 21095998 0.536865802650071 0.228147823938625
2 21136473 0.696128099361808 0.313052320482324
2 21180004 -0.305926481025888 0.119380384644337
2 21206953 -0.305926481025888 0.119380384644337
2 21233231 1.14772945496498 0.600187417138617
2 21288772 0.755817808003072 0.3470206797892
2 21308771 -0.173839766825257 0.0644970717104468
2 21339919 1.07824612818967 0.551411262583588
2 21367468 -0.578985155719059 0.249800897901241
2 21394136 0.803946094873618 0.375276502259147
2 21421820 1.21948532439382 0.652357712111594
2 21453898 0.433143026905858 0.177236569748256
2 21478428 0.978591839712158 0.484415306078223
2 21503388 1.96505705509594 1.30620593996639
2 21536229 0.817617826570599 0.383445254092999
2 21569042 0.314657302057463 0.123192412367456
2 21608513 0.41953861711435 0.170810420943787
2 21638528 0.965716600132933 0.476011734061405
2 21660601 -0.553517503741197 0.236640077542315
2 21684761 0.923536904983348 0.44888258750784
2 21708386 0.740352866991474 0.338106035995161
2 21727994 1.22033421119727 0.652985903219362
2 21761532 -0.384105774317272 0.154343907872364
2 21786355 0.388268804498686 0.156258379713226
2 21812662 0.280321588274656 0.108333895689184
2 21853681 -0.406429233406678 0.164672711629191
2 21894862 1.0949562030516 0.562985786884089
2 21911310 0.405193653155783 0.164096980544045
2 21931435 -0.574614901975711 0.247527632965485
2 21951170 0.476623099197134 0.198163904260541
2 21984211 -0.47029328844206 0.195080294441779
2 22017369 0.624194616394644 0.273680565662461
2 22059145 -0.568741716612351 0.244482301807692
2 22086376 -0.0204009997651877 0.00712695974102628
2 22121732 1.06287402654039 0.540850237241419
2 22127186 -0.27768004835702 0.107205534941612
2 22152690 -1.13967296763792 0.594444359119541
2 22180352 -0.530330120274518 0.224838955791059
2 22240369 -0.749677009297224 0.343471304905155
2 22281906 -0.455456392365958 0.187901921981396
2 22339805 1.0681368127849 0.544456560636806
2 22420996 -0.154948881274745 0.0570689398051785
2 22447600 0.00677118768076046 0.00235267377527345
2 22524463 -0.471583004444794 0.195707561988518
2 22566365 -0.65497429273329 0.29031942998409
2 22586206 -1.27525820223173 0.694180475430874
2 22605695 -0.610025467910938 0.266124980321549
2 22634841 -0.548193899531611 0.233915399401116
2 22669957 -0.594406758926312 0.257872069692854
2 22711627 0.670023532613087 0.298567773585681
2 22761230 -0.569676526335327 0.244966269478929
2 22783364 -0.13621094632202 0.0498033836197298
2 22864161 -0.61419072827978 0.268339288502998
2 22910611 0.835020757672802 0.393934773255008
2 22936251 -0.232293566144854 0.0881448783275024
2 23004683 -0.107691867020194 0.0389397237374558
2 23032555 -1.17523965885426 0.619971837810267
2 23061199 0.644932068921026 0.284856735129213
2 23098650 -1.88236889858646 1.22340089683854
2 23137386 -0.181977134723736 0.0677288839525791
2 23158212 -0.838837373262663 0.396248932342067
2 23213639 -0.0488169398078703 0.0172471562091347
2 23257116 -1.90119474946737 1.24202346335958
2 23286872 1.99913057606788 1.34109013685887
2 23314157 -0.102020468195173 0.0368071723559198
2 23333711 0.977612009012701 0.483773758674043
2 23415109 -0.192873460958468 0.0720868156995191
2 23472138 0.10290730874005 0.0371400339551205
2 23499617 0.812099759193792 0.380140657547171
2 23533944 0.593801853074256 0.257554030296387
2 23556225 -1.2152385822984 0.649218923516896
2 23578466 0.69302842207231 0.311320644355521
2 23607062 -1.94056219115539 1.28140362492787
2 23666203 -1.4853064741311 0.861815263829669
2 23695332 -1.16384031638679 0.611741154812099
2 23727876 -2.00034186485412 1.34233845831217
2 23757126 -0.937576566621661 0.457844502019755
2 23790559 -1.16556263261951 0.6129817553084
2 23829393 -0.227430108871948 0.0861388490952085
2 23857365 2.64609039300634 2.08922594359149
2 23890962 1.61142694780914 0.970264474016217
2 23928684 -0.0467222106486696 0.0164934069754892
2 23962892 -1.25055575856672 0.675518761012971
2 23982863 2.39386485767818 1.77801515433281
2 24006935 -0.591783976080952 0.256493955250476
2 24035388 0.0947310718305859 0.0340797260093246
2 24068285 2.11280119895473 1.46070069828081
2 24095261 1.71699083668291 1.06559828466649
2 24119321 -1.53677697011115 0.905361422846895
2 24144186 -2.15638104616917 1.5078835219507
2 24224926 -1.25436244554796 0.67838024659351
2 24297503 -2.07068326135139 1.41579992643782
2 24326857 -1.08001515378774 0.552631957181866
2 24361390 0.237012251709533 0.0900979109635987
2 24388469 -1.390270686632 0.783974848612027
2 24410477 -1.05136054362186 0.532994509065196
2 24430551 -2.19996056589568 1.55580380595528
2 24469278 3.36142921139838 3.11047291804848
2 24498793 -2.35760718532196 1.73534401660817
2 24525461 -1.33045510937083 0.736675581448083
2 24553190 -1.4117807207805 0.801302957513492
2 24585501 -2.11636174873773 1.46452798583654
2 24648128 -0.682585352102584 0.305509845057931
2 24709216 -1.50777820328054 0.880706812725318
2 24731237 -1.4622605711549 0.842634455831955
2 24755494 -2.18211495077476 1.5360913399946
2 24785105 -0.875836773669927 0.418939655569337
2 24811935 -1.23762855270386 0.665840256585181
2 24867325 -0.713970648539457 0.323082142654495
2 24917980 -0.404049640703149 0.163564339439379
2 24947589 -1.60213991019192 0.962077039612277
2 24970735 -0.261685282713366 0.100417994028672
2 24997814 -2.51500929258788 1.9243463159515
2 25033846 -2.91122614393028 2.44368139917947
2 25058206 -0.258974113856941 0.0992750872050199
2 25084469 -2.43884376527449 1.8316694020314
2 25120921 -1.02412615903427 0.514597044892503
2 25153150 -2.22293901683158 1.58136876385267
2 25180960 -0.849533695285985 0.402760855416786
2 25211697 -1.412674125438 0.802026329542093
2 25287062 -2.09889067090527 1.4457951393929
2 25346485 -0.81720774896642 0.383199317695636
2 25413783 0.408914698945755 0.165832277152731
2 25441382 -0.513634088310652 0.216448111588607
2 25470518 0.419935670722721 0.170997153679219
2 25500018 -1.28069966945317 0.698320837469503
2 25539441 -0.151967094071221 0.0559059537640775
2 25566258 -0.151967094071221 0.0559059537640775
2 25601511 -1.88345802840539 1.2244745793663
2 25649991 -1.75334712569948 1.09940108568566
2 25672307 -0.326837145842851 0.128549044407171
2 25692943 -0.772459724307644 0.356703112779308
2 25730261 -2.26849019337209 1.63265626825756
2 25746344 -2.37553411387882 1.7563773505885
2 25768191 -0.882418391478403 0.423024842493277
2 25843537 -1.77388224138765 1.11871447885245
2 25879343 -1.37369573907189 0.770737657181369
2 25900905 0.229781848022834 0.0871079935003892
2 25923774 2.61428532468269 2.04859286725035
2 25985052 -0.697944848912048 0.314068748701254
2 26044181 -0.158755040204079 0.0585572091096757
2 26074010 1.7889758776612 1.13301185290335
2 26106540 1.75892381156982 1.10463022375076
2 26129039 -0.495634784811802 0.207501776941205
2 26154233 -0.83490521891531 0.393864794729811
2 26233157 0.777830485734742 0.35984768497745
2 26263107 -1.13057934396862 0.587989629044864
2 26291477 0.503632695799428 0.21146432285097
2 26320030 1.67697340370997 1.02896696570651
2 26351850 0.588659770737042 0.254855281968018
2 26389389 1.68898052124703 1.03989487408036
2 26426221 1.32977152981747 0.736142559276421
2 26487869 -0.243509619758326 0.092797971303528
2 26511885 0.0729962831574448 0.0260371290298271
2 26537640 -0.0829101269464159 0.0296889282089521
2 26559927 -1.18613291549793 0.627880361743747
2 26584483 1.58933226177305 0.950838599175292
2 26648957 0.600906172305066 0.261296732271959
2 26672357 0.619534489706429 0.271188373532885
2 26697223 -0.00886988568483923 0.00308445198482822
2 26719117 -0.00886988568483923 0.00308445198482822
2 26780711 1.74204251807618 1.08883703776119
2 26807946 -1.19273224143516 0.632692069520347
2 26837363 1.89930964224463 1.24015261474828
2 26850568 -0.749818725853581 0.343553074894372
2 26864030 0.987268358238224 0.490110816149797
2 26895406 0.393678043450256 0.158753965430175
2 26950794 1.46910813622439 0.848313168307096
2 26974250 1.02560640465238 0.515590323196332
2 27013446 1.66549022207029 1.01856652874213
2 27050847 1.07559634333837 0.549584869686421
2 27079326 -0.642268792869438 0.283413529033017
2 27108482 1.97460688841046 1.31593800104219
2 27142646 -0.325313523160029 0.127876491766484
2 27198727 0.436054383465001 0.178619287317711
2 27227479 -0.500292887147459 0.209807151489591
2 27260454 -0.138605177443624 0.0507260719695901
2 27288361 -0.272543077965829 0.105017235081394
2 27323651 1.81999336624575 1.16266403642626
2 27334003 -1.8421014726087 1.18402195260259
2 27391261 0.866305047324646 0.41304954848436
2 27421836 0.868981483315352 0.41470031777343
2 27443652 2.0267917683744 1.36973781238422
2 27464381 0.428047598591246 0.174822931921077
2 27533958 0.710179767293727 0.320942351025545
2 27609966 0.00791740408334103 0.00275218746984016
2 27637909 0.465608570019133 0.192806245304104
2 27671881 -0.702123531054484 0.316410766752013
2 27707895 -0.690255392762853 0.309774145796597
2 27736090 -0.554822767419369 0.237309515686645
2 27765498 -0.950399791649157 0.466089276912123
2 27798774 1.31823386915197 0.72717162110741
2 27839509 0.231735732100819 0.0879144319828804
2 27912907 -0.734021593313928 0.33447944131392
2 27945367 0.205924428477992 0.0773524090091676
2 28016254 -0.190320733707977 0.0710627401534412
2 28044066 0.0124006756611851 0.0043183313929948
2 28072115 -0.284144295304448 0.109970524303702
2 28083556 -0.882117821662719 0.422837957525246
2 28093614 0.835338611915676 0.394127311838314
2 28113096 0.839232087188026 0.396488544248818
2 28137185 -0.631761818136423 0.277742524923021
2 28164150 -0.104181174321377 0.0376185528533468
2 28201736 -0.130277645986565 0.0475239444675252
2 28237516 1.03516978027017 0.522026007572185
2 28262178 -0.0471811557690854 0.0166584443690654
2 28328126 -1.15769072204266 0.60732015243519
2 28389775 0.201139458054516 0.0754160240039846
2 28421801 -0.518118759199577 0.218693212133679
2 28451231 1.21154796819372 0.646496415574715
2 28478095 -1.14601811540761 0.598965564221015
2 28504964 0.710767400213546 0.321273732721673
2 28541304 0.416687811074925 0.169471141690671
2 28677788 0.532115809465574 0.225741652678982
2 28733294 1.431347475393 0.817212693784926
2 28765439 -0.139219244814036 0.0509629881420796
2 28788608 1.21034558916265 0.645610492204128
2 28811440 -0.393941843351238 0.158875902955437
2 28838545 0.897569102804429 0.432485101030991
2 28866152 0.819531003140757 0.384593397243045
2 28934383 -0.878296486114687 0.420464659634702
2 28967008 0.966913226758154 0.476790343431618
2 28997351 -0.502101628826446 0.210704186438373
2 29031533 1.28312835714759 0.700172251284746
2 29090579 0.582069711309253 0.251409099030034
2 29144685 0.452728653200145 0.186589731142156
2 29171334 0.463344990756877 0.191709941488521
2 29199895 -0.0831900336435038 0.0297924378040717
2 29242475 1.02860421522365 0.517604265425843
2 29272530 0.743327905910509 0.339814772320753
2 29305599 0.0550851099781756 0.0195100098920511
2 29328460 0.87894920390863 0.420869686718856
2 29351064 -0.297816775879412 0.115860247216463
2 29380807 -0.0618498930503152 0.021964559546096
2 29419716 0.785314085844362 0.364245467431393
2 29463003 -0.744366857941233 0.340412197887422
2 29484975 1.00278217385768 0.50035968683975
2 29509255 0.0431184934910568 0.0151995597747895
2 29591725 -0.476740170107552 0.198221055346001
2 29642747 0.87792866209057 0.420236480059989
2 29670911 0.208651342443163 0.0784589584054488
2 29700818 0.359708904087205 0.143231950786074
2 29733223 -0.344681702097115 0.136478673566106
2 29760446 0.299021229180357 0.116381799082048
2 29811624 0.328388832014735 0.129234711938599
2 29845840 0.798297816895134 0.371920106706457
2 29893100 1.62326471015459 0.980747291850331
2 29921197 -0.700009843513233 0.315225390047163
2 29947962 -0.468154329862069 0.19404114555227
2 30010527 -0.530200883846656 0.224773664111567
2 30029489 1.40258325110015 0.793872931105208
2 30059167 0.383868560856158 0.154234980852525
2 30096003 -0.588555707399763 0.25480075422667
2 30134161 0.68232744205539 0.305366792597556
2 30165315 0.775578998626742 0.358528264752276
2 30220534 1.6536397568728 1.00788528503644
2 30268727 -0.343377363960722 0.135895764277075
2 30314194 -0.0440182518216878 0.0155222597594349
2 30424175 0.589067989161197 0.255069216600327
2 30456624 0.258520428667792 0.0990840488828981
2 30493887 0.577397454969855 0.248974313731406
2 30528847 0.274327791780806 0.105776606656112
2 30558870 0.671384846019531 0.299317568837568
2 30595973 0.299665454678461 0.116660941507869
2 30616368 0.161889455136261 0.0597859795425859
2 30637389 0.161889455136261 0.0597859795425859
2 30665437 0.739954065431684 0.337877205615786
2 30690759 0.703868386650338 0.317390413376731
2 30728620 1.18342107552059 0.625907606223104
2 30793764 -0.325280985552898 0.127862136834291
2 30825183 -0.832897906233696 0.392649744889032
2 30865105 0.696286890526266 0.313141116828874
2 30899348 0.520862683452966 0.220070028982797
2 30919287 1.6785308879227 1.03038140625213
2 30942055 0.140546745165405 0.0514755298894735
2 30969610 -0.285915864814885 0.110730485572975
2 31005572 1.17906919442023 0.622747266560814
2 31037685 -0.393720455172752 0.158773568154117
2 31127251 -1.15867063049844 0.608023717500785
2 31155058 -0.777742487105556 0.359796083926663
2 31184183 0.876249033944187 0.419195109936965
2 31218264 0.547269838235395 0.233443381874929
2 31265705 0.439673170450455 0.180341690894337
2 31298652 -0.760729570251311 0.349868747819495
2 31325996 -0.630197996890672 0.276901557114277
2 31393362 -0.115356785740847 0.0418365162202199
2 31423596 0.00617634624834596 0.00214548532022053
2 31453757 0.109733408447563 0.0397096351846785
2 31478229 0.0983518198777739 0.035432591314386
2 31499954 0.28946135333877 0.112254258535854
2 31568511 0.137898817444915 0.0504536827831459
2 31596624 -0.151273401981321 0.0556357632949197
2 31627325 -3.94447726759954e-05 1.36684939356686e-05
2 31707028 -0.472819935294882 0.196309650174187
2 31775075 -0.491005208193707 0.205217343761289
2 31800267 1.32800011075689 0.73476208154194
2 31824500 0.389300661781591 0.156733734033109
2 31862514 0.371684837073007 0.148663659140612
2 31891014 0.319063620982994 0.125125077752756
2 31913308 -0.629251461791266 0.276392931924401
2 31939970 -0.59979946190443 0.260712617724471
2 31968274 -1.3618796211114 0.761362157158553
2 32001775 -0.157430573122744 0.0580388433853467
2 32046190 0.521357211828577 0.220318423646515
2 32092380 -0.0281458131791213 0.00986286148984447
2 32125356 -0.0281458131791213 0.00986286148984447
2 32155975 1.21939140591511 0.652288226650252
2 32187459 0.407441459106963 0.165144722082115
2 32221314 0.775773234206837 0.358642023964433
2 32255510 -0.906639250181404 0.438186196242967
2 32292455 -0.0891837368699583 0.0320142575819656
2 32349952 -0.802877703293704 0.374640803653107
2 32395600 -0.922138068994384 0.447993386017255
2 32506252 -0.881592373905228 0.422511324573928
2 32535855 -0.382820339014208 0.15375385186499
2 32647828 0.00422301383469493 0.00146581204467896
2 32721471 0.632532959361943 0.278157511462948
2 32766194 -0.863256983258403 0.411172539344354
2 32802654 -1.18477825168345 0.626894569950165
2 32858492 0.178132339263655 0.0661994826234771
2 32888017 -1.19686811198895 0.635715544506255
2 32918974 0.644964248622963 0.284874187229154
2 32948983 -2.24968730671961 1.61138729605508
2 32979294 -0.218684651690704 0.082549263427885
2 33019168 -1.20902557744596 0.644638491672029
2 33072534 -0.817487709342429 0.38336721255581
2 33142182 -0.284342342793974 0.110055435007592
2 33167995 1.46034155279123 0.841046102108885
2 33200185 0.362976585638252 0.144709635933231
2 33239560 1.35803767582607 0.758324720600922
2 33306164 0.675572132069235 0.301627700683935
2 33347159 -0.498282343687805 0.208811253942872
2 33368959 0.396298447407949 0.159966164808379
2 33460235 0.35612451727056 0.141614821784176
2 33484274 -0.731276253615782 0.332911043182561
2 33513570 0.590715515243922 0.255933182391924
2 33540581 0.156247866883098 0.0575763906768654
2 33573858 0.106217054574715 0.0383842812494889
2 33595977 1.90046241699683 1.241296508872
2 33619782 1.25905080538866 0.681911648502696
2 33646620 1.27669565431769 0.695273181478554
2 33683891 -0.534888755440574 0.227145447311037
2 33716483 1.37642224842992 0.772908231929261
2 33736067 0.572514774929728 0.246437408490155
2 33755867 0.791117672498386 0.36766893744126
2 33791291 0.0284521806652583 0.00997143160308703
2 33847098 0.163518887946222 0.060425888538173
2 33877324 -0.042834756032992 0.0150978439144049
2 33913544 0.786133466462214 0.364728124204875
2 33967206 -0.924484805500989 0.44948552417074
2 33990465 -1.31096486070667 0.721544482853963
2 34014332 1.31081610169902 0.721429524250884
2 34050751 1.23038871049868 0.660446051651405
2 34083123 0.988449914416785 0.490888443955434
2 34120590 0.241028860609995 0.0917655779065928
2 34158452 0.208478953685902 0.0783889401185848
2 34192167 0.993773588575486 0.494398173716588
2 34222438 0.0810238779965377 0.0289919731084503
2 34265550 0.419388918141067 0.170740030874187
2 34329513 0.422656389826693 0.172278020156495
2 34395928 0.156919888404555 0.057839109483579
2 34481019 -0.413311204538457 0.167888123315424
2 34505825 -0.664233845882854 0.29538569307951
2 34529872 -1.41674615627351 0.805327073683143
2 34557965 -0.120263808429221 0.0436998730360716
2 34633985 0.572384387902921 0.246369768503578
2 34875594 -0.499362600167721 0.209346185864849
2 34903036 -0.418777623749043 0.17045266620049
2 34983011 -0.857806848622054 0.407824211793785
2 35074789 0.402580339922522 0.162880843752157
2 35143690 0.00242719408107224 0.000841878312553819
2 35170695 -0.850235297109623 0.403189348600441
2 35295185 1.19267480979809 0.632650127855844
2 35328995 0.448767741695262 0.184688480450484
2 35353786 -0.047583132861613 0.0168030445734278
2 35375634 -0.808565050902537 0.378029235118092
2 35397992 1.21601694244961 0.649793730116175
2 35420619 1.36740262436678 0.765738052904913
2 35444201 -0.692637347241727 0.311102390816368
2 35466787 0.372066320241477 0.148837407485434
2 35523928 -0.172937688754402 0.0641399972675076
2 35589272 -0.44008218034429 0.180536621935555
2 35617166 2.00596911658706 1.34814515395967
2 35642194 0.065525842661988 0.0233037640092272
2 35667000 0.239474850696872 0.0911197945964312
2 35707215 -0.0856914342921365 0.0307184454368292
2 35726964 -0.147882078337728 0.0543168652922619
2 35747329 0.544474051213247 0.232016941512193
2 35802699 -0.689404083534152 0.309299886431708
2 35835180 -0.466198373377791 0.193092165948663
2 35880483 -1.42936855545935 0.815597254534658
2 35949941 -0.0315083590566437 0.0110559109548334
2 36004191 -0.198690939365991 0.0744277645743509
2 36027218 0.186323462754701 0.0694630011494819
2 36086924 0.355977767565331 0.141548698397445
2 36106332 -0.35353313262084 0.140448152112581
2 36130263 -1.38347107794829 0.778532373192536
2 36154110 -1.24040770354341 0.667915921276823
2 36194637 -0.174281349080056 0.0646719522821244
2 36224705 0.180817878245463 0.0672672936171626
2 36260799 1.01559692701572 0.508888631633942
2 36316121 -0.969324405176717 0.478360731133071
2 36344261 -1.03322664117682 0.520715783106291
2 36368113 -0.172029761279636 0.063780847443157
2 36393619 -0.958891339993682 0.471580211339203
2 36458975 -0.792454634504191 0.368459201687913
2 36483753 -0.227496692693606 0.0861662655021194
2 36545356 -0.241085781602514 0.0917892456100669
2 36568366 -0.398016351366729 0.160762023087673
2 36591463 0.685933608143233 0.307368981539016
2 36624975 1.1081476461741 0.572192578815011
2 36646928 0.232190284305119 0.0881022046807411
2 36701801 1.05623609797259 0.536315458882812
2 36795720 -1.1734328049614 0.618664147299155
2 36830827 -1.1734328049614 0.618664147299155
2 36861343 -0.789307899819707 0.366600157713128
2 36950090 0.131146103301598 0.0478569513309323
2 37080557 0.518357996058896 0.218813158250659
2 37104688 0.0540256623777606 0.0191267654065163
2 37125452 0.5554801983124 0.237646903489217
2 37145275 -0.749695904633457 0.343482207064773
2 37224302 -0.47644691052259 0.198077901528217
2 37248988 -0.444867818998753 0.182821317978964
2 37280343 0.241738400296745 0.0920606729124566
2 37309758 -0.576061946243868 0.248279655600104
2 37330526 -0.854726860343961 0.405936470096989
2 37353082 -0.0735002126074045 0.0262220808663365
2 37377200 -1.01706652688711 0.509870390788466
2 37406071 -1.01706652688711 0.509870390788466
2 37436147 1.08794844020089 0.558119767347927
2 37552969 0.22249305539577 0.0841096422873518
2 37635475 -0.42254024976506 0.172223296274181
2 37652220 -0.42254024976506 0.172223296274181
2 37660261 -0.33693265509026 0.133023260440244
2 37681311 0.337643973484018 0.133339682283138
2 37703523 1.24943266704407 0.674675528799807
2 37733275 -1.11247271844219 0.575224576397292
2 37799910 -1.28665579984516 0.702865048895846
2 37839881 -1.28267767810095 0.699828533127489
2 37899283 -0.405746996440561 0.164354757757947
2 37926462 -0.226449816070755 0.0857353581477622
2 38029932 1.15208378450403 0.603300985877302
2 38110040 -0.636924276478933 0.280524384729375
2 38132021 0.955253831491565 0.469225019973291
2 38160603 -0.50915131629783 0.214210366429808
2 38245438 -1.36658157326631 0.765086828000172
2 38338286 -1.18656689370612 0.628196307064526
2 38361018 -1.54215723855629 0.909969955153507
2 38389986 -0.483329687795872 0.201444879617337
2 38417330 -1.43174826197115 0.817540040282322
2 38474997 -0.372928831003069 0.149230407559062
2 38501989 -0.372928831003069 0.149230407559062
2 38547471 -0.0988976548647523 0.0356368630618303
2 38583558 -1.00237035030959 0.500086543183789
2 38611005 0.0348659871697617 0.0122503681771224
2 38669336 -0.564041685787935 0.242053280673551
2 38694209 -0.923584032206442 0.448912556699496
2 38757389 -1.15457205487742 0.605083250016686
2 38781268 -0.146566186485175 0.0538060083526343
2 38804334 -1.14986515263715 0.601713709201744
2 38841999 0.051545398785102 0.0182307906762176
2 38878667 -1.40180858954971 0.79324854633774
2 38944909 0.157499746557873 0.0580659036390107
2 38968756 -0.0347363131393252 0.0122041788469871
2 38991533 -0.477225366464142 0.198457962229132
2 39032234 0.574983015101594 0.247718875642362
2 39062482 0.283452114630012 0.109673852230228
2 39095920 -0.110530638332612 0.0400106128399923
2 39134457 0.0555727042801738 0.0196864984242649
2 39175276 -1.00474955824148 0.501665377044933
2 39203251 -0.524758852173208 0.222029135496338
2 39223639 -0.714980571513475 0.323653005574016
2 39243664 -0.4393665145469 0.180195575380535
2 39280080 -1.03566309031296 0.522358847922773
2 39308932 0.412196993481647 0.16736653887442
2 39375370 -0.194355062216489 0.0726820665074659
2 39402612 -0.136879091735612 0.0500607067254247
2 39462857 -0.645404450273222 0.285112956963069
2 39498438 -0.251603220123475 0.096178967627348
2 39525819 -0.0450155737552829 0.0158802165605159
2 39545581 0.434449179807421 0.177856584959113
2 39565637 0.960999102621261 0.472947025425699
2 39598081 0.821154997347133 0.385568966133915
2 39634673 0.296760159504691 0.115403072963383
2 39671484 0.387487564840018 0.155898698726483
2 39702457 -1.284684681141 0.7013597723306
2 39731024 -1.66892780415796 1.02167479459997
2 39760435 -1.40320923132467 0.794377637594978
2 39789269 -1.86385118420317 1.20521505054396
2 39818495 -1.30741047751468 0.718799902911145
2 39855406 -0.300815400257091 0.117159524269372
2 39865570 -0.229386757262995 0.0869450630848596
2 39907891 -1.38837241467634 0.782453754030327
2 39947602 2.01323585259127 1.35566164317361
2 39988068 -0.48117291150043 0.200388196650221
2 40015380 -0.677713293469769 0.302811214138707
2 40040739 -0.911771035388181 0.441424304555958
2 40074803 -1.62731126825363 0.984342687557542
2 40101898 -0.0223325748201053 0.0078077354643094
2 40134283 -0.932025108145764 0.45429273781968
2 40166467 -0.302649040901077 0.117955365320057
2 40204544 2.00531004775163 1.34746443856019
2 40240886 1.14434685210687 0.597773327860141
2 40280338 0.918579805989479 0.445734527739395
2 40308509 0.520630358494662 0.219953362364336
2 40370555 -0.853876776891731 0.405416017438124
2 40437323 0.447161069502016 0.183918677200867
2 40565060 1.67963246367044 1.03138236005195
2 40590817 0.260542668268673 0.0999360508345048
2 40705439 1.47365619893391 0.852094435806809
2 40756988 -0.971225123062948 0.479600077458199
2 40785721 0.842973037684353 0.398762120458849
2 40841373 0.271818255073601 0.104709106023299
2 40874328 -0.778516974526174 0.360250320743163
2 40966136 0.276172292811208 0.106562422963565
2 40992048 -0.13387949691377 0.0489064816717159
2 41050649 0.428211876165108 0.174900621435972
2 41087710 0.428211876165108 0.174900621435972
2 41133295 0.531040497689482 0.225197941735193
2 41163245 0.303190842156877 0.118190714057166
2 41268017 -1.07557245116885 0.549568412980386
2 41297120 0.953863211189759 0.468325837909114
2 41359643 1.53432725577536 0.903266646353272
2 41385067 1.81821101729178 1.16095025649916
2 41414450 0.781374697373518 0.361928117447327
2 41441523 -0.810215068716034 0.379014331802399
2 41478411 1.22391810849419 0.655640895779049
2 41498762 1.1874062064005 0.628807535088105
2 41548328 0.0307501621418664 0.0107866228233832
2 41612737 1.46203326107308 0.842446242638604
2 41640079 1.23776368528702 0.665941118935976
2 41665421 1.39721222682894 0.789548346334851
2 41730056 0.950627293397949 0.466236062852827
2 41809380 1.02234871025059 0.51340534707108
2 41832379 1.21076455821583 0.645919133541231
2 41857129 1.24047263243358 0.667964447875898
2 41882379 1.09575678827074 0.563542795192808
2 41907421 0.67147277265262 0.299366018752491
2 41931848 1.26320949676457 0.685050709934295
2 42009586 -0.310163822735453 0.121227592351239
2 42044584 0.620507825173422 0.271708319405512
2 42075994 -0.0549674018617923 0.0194674145611044
2 42103902 0.603917315199746 0.262888006563162
2 42126509 0.899434733633147 0.433655451707606
2 42149136 -0.0807564344889145 0.0288932365027346
2 42182056 0.519362257430899 0.219316863676911
2 42288944 0.177217333867299 0.0658361446121044
2 42319238 -0.904339587223459 0.436738061268465
2 42347830 0.51695536976258 0.218110184126137
2 42368550 0.927183259948316 0.451203638002896
2 42379885 1.60980497470932 0.968832226377812
2 42407306 -0.899549879118289 0.433727724027014
2 42427436 -0.431679090760361 0.176542291090667
2 42449181 1.3278752937732 0.734664853833001
2 42483289 -0.918015704906989 0.445376824355843
2 42513182 -0.443062259432567 0.181958488091419
2 42551516 1.13374213604885 0.59023128172787
2 42581734 -1.76107767944227 1.10665300521667
2 42623764 -1.01851548628728 0.510839098455561
2 42657739 0.116190179870741 0.0421524956135726
2 42697175 0.2436264709934 0.0928466453712926
2 42733108 -0.963842473653799 0.474793291445754
2 42773063 0.977907357531144 0.483967104052295
2 42801883 0.0177579484740088 0.00619711006902589
2 42868029 -0.448184244513134 0.184408816304541
2 42895987 0.0948685314664585 0.0341310184577914
2 42951366 0.270801183397864 0.104277005323463
2 43026233 0.649018094383391 0.287075432606687
2 43091908 -0.324199690009532 0.127385274622249
2 43118716 -0.238305586781545 0.0906343701086135
2 43186467 0.247275059700472 0.0943685033954877
2 43224788 0.498630531688311 0.208983632588567
2 43262856 0.392807854104567 0.158351886440221
2 43292060 2.07655358877324 1.42201696427314
2 43316256 1.64346316809806 0.998754754333843
2 43339075 -1.0868537999172 0.557361237967025
2 43358842 -0.462689562204295 0.191392803713111
2 43386238 -0.210427392826648 0.0791808387546008
2 43413309 -0.858267236899191 0.408106663546229
2 43445179 -0.787286561831128 0.365407738186327
2 43500848 -0.853917208744609 0.405440765754153
2 43525630 0.825032072617094 0.387901616936949
2 43545290 -0.601587640133577 0.261656604325611
2 43581512 -0.209806742887554 0.0789284680981137
2 43626761 -0.334401590974436 0.131898599219745
2 43668703 0.0171239978958469 0.00597436943615922
2 43691055 0.580825497511494 0.250760030628941
2 43697751 0.413490948337363 0.167972301186711
2 43727862 1.22836436659566 0.658941133166751
2 43755421 0.818130767349717 0.383752960769259
2 43782022 -0.142466340989876 0.0522175786209553
2 43803712 0.0260131236884487 0.00910780757147662
2 43837015 0.900920481762547 0.434588346524803
2 43874825 0.326205675259397 0.1282702168505
2 43944148 -1.43346541400115 0.818943208663868
2 43971538 -0.544029940685437 0.231790582411192
2 43995919 1.91026118513604 1.2510402916199
2 44022720 0.733809396451948 0.334358124870829
2 44044427 -0.898073449548368 0.43280137111269
2 44102546 1.33859484434379 0.743035585558945
2 44129454 0.0738669806436065 0.0263567370512916
2 44192317 -0.0631377817058756 0.0224333227528145
2 44224877 0.883405753620886 0.423638970795761
2 44260928 -0.666651750232752 0.296713261382604
2 44292608 1.74585892668196 1.09239804020599
2 44320292 -0.733244086789243 0.334035001205958
2 44352737 0.441974869087034 0.181439345853608
2 44381999 -0.681078464715165 0.304674344846631
2 44395859 2.42139862511011 1.81076487173888
2 44403805 0.101219595278175 0.0365067705548714
2 44427029 0.141884301900343 0.0519924699814506
2 44453827 1.43824130788682 0.822851512909128
2 44514437 -0.453869111441212 0.187138068992087
2 44552585 1.64979650767143 1.00443252855271
2 44590427 0.785980990322116 0.364638290929218
2 44618584 -0.565382572932892 0.242745538272981
2 44689482 -1.22052125505646 0.653124353656478
2 44719078 0.288125261776637 0.111679590507934
2 44771648 -0.213376095055929 0.0803814038214402
2 44835901 0.48064713466456 0.200130822626687
2 44887909 -0.186571434789332 0.0695621051111218
2 44916879 -0.00926654574561118 0.0032228974262405
2 44952690 0.649506911172548 0.287341224767535
2 44979776 0.549838636410432 0.234756221732103
2 45018763 0.497864072549944 0.208604229899188
2 45047895 0.403801635908958 0.163448924448751
2 45084371 0.26738913596475 0.102829672987965
2 45112030 0.0149939952526679 0.00522680442600706
2 45142885 0.77922986267282 0.360668607564997
2 45186703 0.106978931573202 0.0386711408933862
2 45208637 -0.0234543553084131 0.0082035794630139
2 45262791 -0.375116799501939 0.150228377054633
2 45292966 -1.01521996181052 0.508636923174647
2 45314887 0.0116183953615648 0.00404465526147242
2 45376610 0.458998779769192 0.189609495897901
2 45416202 0.276305797727917 0.106619340021084
2 45486213 0.621759833689426 0.272377583568273
2 45514218 1.0954133921018 0.563303849146118
2 45543201 0.836100969392949 0.394589245565534
2 45589612 -0.0432940086069867 0.0152624907636752
2 45614845 0.861397011128436 0.410028716139944
2 45641176 0.148915305887385 0.0547183378489283
2 45668951 -0.265031315980986 0.10183156695101
2 45747663 -0.0122535982116424 0.00426686424974615
2 45803847 1.17614739810694 0.620629242918418
2 45818117 -0.11548897577028 0.0418866224481279
2 45820862 -0.622867641583149 0.272970191013339
2 45833136 -0.206343360687135 0.0775222641173983
2 45874854 -1.2258849151378 0.65709988497803
2 45993564 -0.331667037908753 0.130685717579462
2 46025214 1.04862402033758 0.531134195123308
2 46053773 0.599277278473125 0.260437150729608
2 46121892 0.905724939679114 0.437610222975193
2 46126388 0.853863407743811 0.405407834311953
2 46154152 0.488777131705005 0.204120337188297
2 46184064 -1.25974448240425 0.682434816857222
2 46216153 1.44203133115459 0.825958998205182
2 46261651 -0.181637392394131 0.067593565290571
2 46290263 -0.181637392394131 0.067593565290571
2 46357209 -0.181637392394131 0.067593565290571
2 46433419 -0.849229102568353 0.4025748818821
2 46472394 -1.2710229383036 0.690965291485523
2 46498462 -1.76725844025764 1.11246733606655
2 46526624 -1.27698381608933 0.695492322690923
2 46546667 0.525475558415952 0.222390044067399
2 46569887 -1.40932212174317 0.79931378696973
2 46598015 -1.30525588280443 0.717138420428922
2 46624181 -2.04546505414924 1.38924371670587
2 46651401 -1.27432734341115 0.693473263178222
2 46719865 -1.62853945780611 0.985435153279043
2 46748699 -0.789859982764606 0.366926079149739
2 46789234 0.581916223086285 0.251329001840842
2 46839602 -0.480177940184885 0.199901220175361
2 46905300 -0.676417914504294 0.302095021095823
2 46928064 1.57073625222157 0.934629735125969
2 46952083 -0.0263769775858214 0.00923653603022739
2 46972769 1.86543708571911 1.20676741234141
2 47009300 1.63151396366285 0.988083291214311
2 47043152 -0.245268347880594 0.0935309951938109
2 47103999 0.669330315772753 0.298186192332412
2 47133603 0.603540522059886 0.262688724585412
2 47166943 0.719879298777299 0.326426834543262
2 47212769 0.263531045420394 0.101197344240279
2 47265594 0.509738909960373 0.214503321585003
2 47287241 0.81402368770556 0.381291669751222
2 47313902 0.420276098531359 0.171157294677884
2 47335711 2.34028990131443 1.71514586181147
2 47360563 0.279176681045329 0.107844579019264
2 47388227 0.361316215288724 0.143958386094856
2 47419557 0.235333871183453 0.0894024817516481
2 47466302 -0.336497661563398 0.132829834737214
2 47581952 0.180708872012347 0.0672239099825322
2 47611271 0.514221243172164 0.216741686293736
2 47638575 0.156271559783326 0.0575856509013244
2 47673429 -0.479335762689992 0.199489271439816
2 47702151 0.384114856573345 0.15434807873652
2 47722689 0.784770404612003 0.36392533612784
2 47748961 -0.425183288479894 0.173469708598401
2 47777493 0.468962495912887 0.194433599138116
2 47802282 1.00659467124198 0.50289114387047
2 47828768 0.12935528838132 0.0471705079078334
2 47869601 0.211360748054402 0.0795605767978638
2 47943509 0.0172856026448277 0.0060311391844446
2 47973922 -0.399562316730679 0.161479009624045
2 48026555 -0.399562316730679 0.161479009624045
2 48105505 0.640605336378203 0.282513294361847
2 48138698 0.334536946838991 0.131958694159076
2 48205531 0.334536946838991 0.131958694159076
2 48233487 -0.140898757683365 0.0516115258036939
2 48307859 0.791604011692726 0.367956337850227
2 48368512 0.156229837367378 0.0575693440607638
2 48390118 -0.105176989496774 0.0379929472975261
2 48471222 -0.307645559794032 0.120129135646207
2 48503977 -1.461514366425 0.8420166680891
2 48528452 0.529139939902707 0.224237865340492
2 48552039 -1.23872047698541 0.666655451471328
2 48603529 0.27798156028938 0.107334222679448
2 48643408 0.529489835308684 0.224414530024448
2 48670023 -0.795003126660107 0.3699672549372
2 48697164 0.00278235282649498 0.000965202695014545
2 48724325 2.91287482791142 2.44597370387733
2 48753793 0.557452586941211 0.238659950144811
2 48781323 0.675631497801197 0.30166049435872
2 48814308 -0.862604838551045 0.410771357161159
2 48853242 1.27464182404085 0.693712152278313
2 48892944 1.09004560202795 0.559574171258697
2 48915763 0.584887547582442 0.252880929011357
2 48963637 1.12159241791902 0.581639408502575
2 49021798 0.094458903302064 0.0339781834393273
2 49047700 1.19979030675552 0.63785546070901
2 49072333 0.237251308995566 0.0901970314251827
2 49183747 0.587918123531971 0.254466745695672
2 49212025 0.37116198455527 0.148425596322231
2 49244997 0.479411449683232 0.199526284344817
2 49276518 1.53357963294004 0.902627789136161
2 49348656 0.546621368454955 0.233112302250291
2 49399318 0.51544567466202 0.217354249829659
2 49437968 -0.695676108453286 0.312799611882598
2 49468995 1.12006770353183 0.580564871160524
2 49507022 0.686179436483114 0.307505624781383
2 49613510 0.0806815306305868 0.0288655866298833
2 49651974 -0.380611786952356 0.152741248225202
2 49677743 0.749916654407974 0.343609583268817
2 49704710 -0.112277306114424 0.0406706680230349
2 49726450 0.776591475815692 0.359121387827963
2 49752389 -0.65417108107792 0.289881288244025
2 49783350 1.75789774883079 1.10366722470691
2 49813470 0.752038152881843 0.344834552255471
2 49885113 0.243976317205728 0.0929923972043497
2 49970798 -0.440560140398271 0.180764480532351
2 49985234 0.514375118519977 0.216818641422547
2 50012361 0.924129454727151 0.449259457908809
2 50036093 1.16304666852849 0.61116983797908
2 50099016 1.23816451681952 0.666240336344738
2 50138270 0.295414915951937 0.114821504710064
2 50170788 0.946895255805972 0.463830379968699
2 50198463 -1.67092702644587 1.02348453231988
2 50222603 1.27462602168298 0.693700147473334
2 50256140 -2.44524566829036 1.83937091674206
2 50307511 -0.680398805157325 0.304297749721405
2 50350309 2.12887285395462 1.47801532799045
2 50385690 -0.41635470987299 0.169314819481876
2 50432719 1.1697730739506 0.616019019666775
2 50513585 1.08568538197948 0.556552049992511
2 50546548 -0.745116391975836 0.340843423903761
2 50584155 -1.19325011971053 0.633070323256548
2 50608475 2.5080290217342 1.91575736241137
2 50634812 0.37512593134319 0.15023254533658
2 50662622 -0.875574350472381 0.41877707697073
2 50725914 -0.953229132074416 0.467916060926492
2 50760673 -0.416565274920726 0.169413632256906
2 50794173 -0.644139541003294 0.28442702845175
2 50826968 -0.983204791808236 0.487440125301437
2 50899515 -0.821820526606352 0.385969021769604
2 51201826 -0.826692211302724 0.388901998171959
2 51231621 -0.731600920606308 0.333096392898805
2 51289145 -0.453269403698554 0.186849675632548
2 51322769 1.12245786021026 0.582249691917218
2 51347833 -0.0185796553863499 0.0064859858678347
2 51400901 -0.859435818288326 0.408823921108075
2 51429304 0.991034317194965 0.492591029259516
2 51492355 1.06194726622589 0.540216181665864
2 51522056 -1.1202317776189 0.580680462340106
2 51530056 -0.00662676503666454 0.00230236109698858
2 51557838 -0.222732079379063 0.0842077184589944
2 51619294 0.371059526779779 0.148378955590053
2 51683687 0.626301293125492 0.274809520803034
2 51709746 0.626301293125492 0.274809520803034
2 51818438 -0.0598815856675595 0.0212490432577497
2 51840798 -0.538277474577756 0.228864317394338
2 51869671 0.967834187953273 0.477389923009629
2 51907663 -0.306800371624967 0.119760898898871
2 51978178 -1.11722196439597 0.578561545344697
2 52010756 -0.111034941238516 0.0402010960404803
2 52030205 -0.464369339373718 0.192205857197137
2 52123744 2.84747700809819 2.35588378208124
2 52152608 1.02188345907113 0.513093599575008
2 52174991 -0.339055413114806 0.133968002921458
2 52199231 -1.14935661450518 0.601350131796179
2 52229940 0.440740354816934 0.180850413003397
2 52285853 -1.30470828600193 0.716716417314994
2 52339014 -0.284574076284197 0.110154803226142
2 52371891 -0.945739434330339 0.463086308794387
2 52399382 -0.953850282006214 0.468317480968758
2 52471598 0.420234099060492 0.171137535708492
2 52498509 -1.24230520700311 0.669334703116838
2 52555323 -1.18078692982993 0.623993880943314
2 52611795 -1.74730844092443 1.09375198909246
2 52640712 -0.310724008445106 0.121472204841356
2 52670486 -1.65306746188778 1.00737078740561
2 52774771 -0.620315185173694 0.271605388580162
2 52845632 -0.780140461227938 0.36120314905887
2 52882205 -0.969591279700316 0.478534668814389
2 52923732 0.137019445853391 0.0501147777569014
2 52953408 -0.471252850624494 0.195546938054472
2 52986428 -0.698066278696522 0.314136724707025
2 53011491 -0.588213407702192 0.254621418680486
2 53033552 -0.805934417543552 0.376460589409883
2 53064367 0.533223349810242 0.226302046129124
2 53101204 -1.62878006382595 0.985649236640285
2 53123012 -1.03504931433168 0.521944741135383
2 53147940 0.167031173454548 0.0618078600806904
2 53187753 0.203364476858068 0.0763156067474732
2 53229131 -1.3443370305791 0.747536732359126
2 53253924 -0.469116099274896 0.194508213782067
2 53279268 -0.62560563344584 0.274436560948646
2 53314557 -1.10164977551181 0.567649803976204
2 53353667 -0.958489454699529 0.47131977642367
2 53387625 0.840767671545165 0.397421226672001
2 53455381 0.992108851552635 0.493299607312457
2 53503333 -0.564368886590025 0.242222150665579
2 53526900 -1.26573886510149 0.686962971877326
2 53589466 -0.88858749003637 0.426867415581851
2 53611731 1.97204532913968 1.31332412662467
2 53641433 2.1191934353548 1.46757531504634
2 53680157 -0.626982738880306 0.275175013317519
2 53709786 -1.39536231502324 0.788061295334122
2 53744691 -1.27158482125663 0.691391470717114
2 53784535 1.47499918316628 0.853212452415845
2 53812900 -0.254446928869378 0.0973715333722283
2 53842988 0.900001799164572 0.434011420465277
2 53868602 0.54275716204244 0.231142209146918
2 53890467 0.361620200708044 0.144095863696974
2 53910433 1.75697240648855 1.10279909678191
2 53930909 -1.1691930400426 0.615600228878555
2 53977766 -1.22914892866498 0.659524210428527
2 54004511 -0.363395777265686 0.144899437096268
2 54062953 0.418421296780921 0.170285213457885
2 54087250 1.44552574551951 0.828828783848136
2 54130909 1.44552574551951 0.828828783848136
2 54172541 0.988324325568544 0.490805766055032
2 54199034 0.362638606252436 0.144556645324992
2 54226513 1.15023768635687 0.601980109040181
2 54251357 0.419205162387559 0.170653636494032
2 54273192 1.00240786465066 0.500111422281253
2 54317841 -1.01772339848905 0.510309454233926
2 54386576 0.771095459659356 0.355905878993011
2 54411087 -0.31634934385103 0.123933864556695
2 54437712 -1.07534690274087 0.549413067192819
2 54464984 1.55342583050398 0.919656994000413
2 54518182 -0.319692453086629 0.125401372586943
2 54540401 0.353491664486226 0.140429499460618
2 54669322 1.13768712466236 0.593032289845906
2 54696758 -0.322384008782206 0.126585341910528
2 54717606 -0.273803922486092 0.105553608110333
2 54737152 1.27554138830282 0.694395685676342
2 54771657 1.68103146400608 1.03265422732381
2 54795869 0.651085815260647 0.288200282575866
2 54824038 1.39041659559387 0.784091820639741
2 54846906 -0.485272457995371 0.202397973636485
2 54940659 0.327844508927221 0.128994099911223
2 54971771 0.787376909089687 0.365461006144075
2 55006908 0.307444317422324 0.12004143749169
2 55054293 0.930240043089644 0.453152927056228
2 55084236 -0.162895474242088 0.0601809708936051
2 55117009 0.126625982279561 0.0461261064508201
2 55156748 0.213406512573725 0.0803938017109748
2 55180907 -1.85964398818817 1.20110147373278
2 55200306 0.941596301214434 0.460422913828686
2 55239567 0.92842729541142 0.45199656263592
2 55265996 0.602756026623582 0.262273961031051
2 55292806 0.829381860170548 0.390524731060178
2 55321272 0.527236602487481 0.22327754225386
2 55346048 0.985292692483259 0.488811636867382
2 55381837 -0.308346498356234 0.120434689170206
2 55423132 -0.472492932454591 0.196150431373015
2 55460736 0.0809858980670258 0.0289779501833697
2 55489923 0.818995317186765 0.384271794534388
2 55540607 0.274994074266574 0.106060346249127
2 55633581 0.725431728113329 0.329580450583707
2 55658132 -0.269823126935159 0.10386177314833
2 55711989 -1.11898104597733 0.579799554726671
2 55739556 1.85604184482582 1.1975848429443
2 55768726 -0.301474515745818 0.11744547793309
2 55798843 1.01891070752449 0.511103452304862
2 55837446 0.0120643337886334 0.00420064336063596
2 55868051 0.564798021844947 0.242443681825607
2 55895073 1.67991401803334 1.03163826931611
2 55923910 -0.761523300399365 0.350329747000559
2 55961553 -0.381892333019627 0.15332818484387
2 56004515 -0.695526634110825 0.31271605548305
2 56057309 -0.0708338863308357 0.0252443040912317
2 56079565 0.569382894213996 0.244814220534394
2 56124337 0.00241115367815876 0.000836309309337163
2 56197804 0.444145878981077 0.182476198954872
2 56224769 0.331065889986425 0.130419390892205
2 56252099 -0.523429502319014 0.22136015510302
2 56286927 0.45421054397523 0.187302310939533
2 56311157 0.695860743909424 0.312902833601265
2 56335380 0.415104696506315 0.168728504731306
2 56365127 0.415104696506315 0.168728504731306
2 56398100 -0.388246980772976 0.156248329554129
2 56420534 -0.520059788935487 0.219666912562063
2 56486346 1.42383784437184 0.811090018934716
2 56520066 -0.111970652945348 0.0405547223373139
2 56562949 -0.398173831365266 0.160835025106105
2 56592444 -0.410962380281618 0.166789043178746
2 56621892 2.28693557911999 1.6536551728891
2 56644905 0.243527433862691 0.092805391457867
2 56689857 1.34605998527651 0.7488896474443
2 56711493 1.31191873875387 0.72228181509878
2 56770201 1.23624724004979 0.664809626994615
2 56827973 1.33968255772876 0.743887295514081
2 56856288 1.05017264409698 0.532186641704456
2 56883225 0.894000199625923 0.430249571255413
2 56919376 0.208526543417614 0.0784082685275185
2 56994846 0.661606368966754 0.293945236125355
2 57025919 -0.183465575661134 0.0683221254136456
2 57053906 0.371856939317973 0.148742038381958
2 57083361 -0.858025889360577 0.407958585979263
2 57163335 0.207734097404518 0.0780865063517436
2 57229364 -0.357337933609993 0.142161823816085
2 57256433 0.343256996324342 0.135841998173998
2 57292273 1.34740592810236 0.749947272325024
2 57317597 0.448937350790714 0.184769792385023
2 57385830 0.983521242148045 0.487647899661028
2 57418709 1.30287913559714 0.715307576863373
2 57512199 -1.28743208562931 0.703458257050235
2 57539050 1.03729580112947 0.523461058187325
2 57611266 0.462077092512975 0.191096574469103
2 57646150 0.909883176854127 0.440232032997651
2 57703991 1.11003713398917 0.573516350275763
2 57726555 1.02829286658745 0.517394954008098
2 57750778 0.749651177401827 0.34345640070881
2 57877008 0.520445550706769 0.219860569743428
2 57901392 0.769361845366175 0.354893709014209
2 57923636 0.419562703083974 0.170821747078823
2 57963607 0.370069618568745 0.147928497134038
2 58066671 0.56831540132399 0.244261684332686
2 58093651 0.475248114697159 0.197492995422678
2 58116312 1.58080801204708 0.943392620149787
2 58169413 0.755265740422194 0.346701069746763
2 58225594 0.153920906102022 0.0566677071269772
2 58251718 0.0902162082515334 0.0323980190044
2 58277688 -0.969732338139791 0.478626614783185
2 58347682 -0.377144412264834 0.151154524118341
2 58448976 1.48600592041987 0.862400464436025
2 58475644 -0.0355931474171145 0.0125094666758574
2 58554557 -0.489147197989907 0.204302432532598
2 58596461 -0.266645539129804 0.102514715556035
2 58617482 -0.252304125248864 0.0964726817085733
2 58637800 0.449595987548962 0.185085633684957
2 58670660 0.675242793054497 0.301445794650776
2 58695631 1.11765661561432 0.578867343134222
2 58721700 1.96809975301815 1.30930289786396
2 58754771 0.664527643764478 0.295546902400902
2 58783211 -0.19421867630148 0.0726272448945901
2 58813864 -0.19421867630148 0.0726272448945901
2 58838383 -0.19421867630148 0.0726272448945901
2 58867684 0.39043089464504 0.15725478613572
2 58899074 -1.01128757894731 0.506014132577175
2 58952986 -1.01128757894731 0.506014132577175
2 58977013 -0.630795960090062 0.277223026290966
2 59004853 1.34354811135086 0.746917609700172
2 59024642 0.714701620531448 0.323495293605263
2 59045929 0.140427812397303 0.0514295897092612
2 59081069 0.548709599591862 0.234178942090136
2 59125509 -0.0772478938884 0.027599810074476
2 59156285 1.94622981408897 1.28712193206685
2 59222368 -0.292948624484047 0.113756711882018
2 59244349 0.638094609251163 0.281156245497523
2 59270874 -0.322631830202614 0.126694465171723
2 59304123 0.739196496956287 0.337442662568963
2 59334162 0.0868405348165651 0.0311444338862559
2 59364350 0.471001184836999 0.195424522632446
2 59384079 0.0808094706542404 0.0289128151389171
2 59407807 1.12738042044109 0.585725971747516
2 59438253 0.872564059860669 0.416913797379851
2 59462226 1.36957671940071 0.767463644444505
2 59488774 -0.420056560288768 0.171054017326416
2 59514104 0.0604811925835195 0.0214668957340569
2 59535790 0.59009330942202 0.255606793175215
2 59604677 1.05368102773793 0.534574051543348
2 59625149 -0.0380625519757251 0.0133904585070048
2 59645577 -0.00601148961994671 0.00208808167058355
2 59721552 -0.331055641570033 0.130414851490132
2 59756748 0.176188395487276 0.0654278576402902
2 59785148 -0.324196953071977 0.12738406805712
2 59817754 0.0366803191662846 0.0128971188495794
2 59899632 -0.953370221385573 0.468007228626981
2 59933832 -0.0197677087348508 0.00690398504685181
2 59961947 -0.778577332521361 0.36028572916049
2 60003016 0.566782752519233 0.243469025018888
2 60039281 -1.08853564671766 0.558526845136086
2 60059972 -0.473750460222546 0.196762910696374
2 60080233 -0.315809790560537 0.123697337986877
2 60163482 0.577053246402802 0.248795220276045
2 60227391 -0.177967968864404 0.0661341950015507
2 60264967 0.511070999166168 0.215167865189497
2 60302451 1.33040161241235 0.736633860999952
2 60333774 -0.165904538384755 0.0613641736690029
2 60365534 -0.82971682510901 0.390726995366707
2 60397106 0.981713225900792 0.486461263629828
2 60421454 1.82198245541985 1.16457802737371
2 60447342 -0.531620228540102 0.225491025656786
2 60482351 0.466756622577782 0.193362891026222
2 60510332 -1.02432330238549 0.514729288392416
2 60535082 0.143504507072156 0.0526193417665354
2 60559997 1.1269009899643 0.585387024104307
2 60584292 -1.04094082465369 0.525925104293531
2 60608720 -1.21329134062456 0.647781866462992
2 60636457 -0.792338175389384 0.368390340010295
2 60665663 -0.878896561328304 0.420837015339629
2 60702306 -0.785156339280245 0.364152572602114
2 60736616 0.207195930633304 0.0778680965371026
2 60772934 -0.287317039908874 0.111332226629107
2 60806302 -1.1746014918729 0.6195098386963
2 60842110 0.284674518319033 0.11019787818809
2 60866511 1.51329976945047 0.885377237129941
2 60892349 -0.778404294190338 0.360184221218004
2 60929740 1.07632927512342 0.550089803852198
2 60962308 -0.35514052877804 0.141171576656371
2 60988970 0.719526331178708 0.326226705667041
2 61020120 -0.279636315840989 0.108040972827319
2 61050740 -0.121352945028283 0.0441143922147545
2 61053795 1.06726757170396 0.543860242878438
2 61074929 2.37609091434642 1.75703265725537
2 61098288 2.87967001460541 2.40001699240421
2 61127530 0.381558115982296 0.153174948036397
2 61187954 -0.317087619714365 0.124257649471994
2 61215286 1.69510233313378 1.04548730002711
2 61242727 -0.377837722667191 0.151471496707891
2 61270083 -0.69658546074036 0.31330810048892
2 61296544 0.396739850855971 0.160170567659614
2 61331830 0.355989233422157 0.141553864515744
2 61385701 -0.931511088011139 0.453964410050959
2 61458243 -1.40829813706774 0.79848596767144
2 61484249 0.615042981260882 0.268793053333467
2 61536557 -0.856177441713283 0.406825137368734
2 61564249 3.19193457242705 2.84978610410588
2 61592058 -0.603654460139044 0.262748980388483
2 61644085 -0.709953578421762 0.320814827676076
2 61695645 -0.964096144907544 0.474958141892519
2 61726893 1.27782399923976 0.696131435976236
2 61756515 -0.522447179540983 0.220866174776708
2 61792461 -0.802702151607446 0.374536386288595
2 61828696 -1.52000106259504 0.891060681810805
2 61893734 -0.640946369872356 0.282697782162494
2 61926556 1.02159538940044 0.512900612673105
2 61983189 1.49714990679523 0.871748570578934
2 62005475 -0.612190589417491 0.267275283460882
2 62027961 -1.18909855722376 0.630040750956735
2 62061439 -1.18909855722376 0.630040750956735
2 62096099 -0.658514624365295 0.292253159095731
2 62159599 0.0175370468144473 0.0061194828515463
2 62187178 0.774675073595759 0.357999023639007
2 62213060 0.335909288175075 0.132568298606994
2 62259736 0.333226812696693 0.131377259244396
2 62286377 -0.572458083848232 0.246407998571251
2 62317508 -0.740137853807676 0.33798265589704
2 62371394 -0.570702828944367 0.245497929206514
2 62466467 -0.347265251481466 0.137634800793462
2 62544131 -0.347265251481466 0.137634800793462
2 62585071 -0.503995152615483 0.211644382682647
2 62673370 0.259449759656741 0.0994754388863158
2 62697549 0.347757251046578 0.137855200239763
2 62742064 -0.0101541757463143 0.0035328631892994
2 62765477 -1.66756979833537 1.02044635450497
2 62804463 0.716601472171728 0.324569933657706
2 62867092 -0.740860579466444 0.338397435652262
2 62911462 -0.880914880562094 0.422090315039534
2 62942712 -1.38762077719108 0.781851826916414
2 62969781 0.135823711137902 0.0496543066197247
2 63007057 -0.874018075429244 0.417813403414384
2 63034799 -1.65967004481387 1.01331401959233
2 63066053 0.41585752096007 0.169081556308066
2 63093924 -0.169285565706341 0.0626967862462256
2 63114537 -3.10341446573265 2.71828157049069
2 63126659 0.349885301521374 0.138809350436969
2 63193738 -0.835577075728642 0.394271782559379
2 63274160 -0.188220895369956 0.0702217839292866
2 63313706 -1.32166329739482 0.729833081730785
2 63373811 -0.226047330887612 0.0855697768018241
2 63402158 1.48358459395913 0.860375399760528
2 63428763 -1.21359227136521 0.64800386355402
2 63453909 0.529858476261876 0.224600701817905
2 63494273 -1.69384737439541 1.04433971646564
2 63525731 0.652634180806701 0.289043518610137
2 63579537 0.21435319111045 0.0807797955392668
2 63626656 -1.6730489605097 1.02540699172135
2 63775145 -1.56978831124415 0.933806926424663
2 63795239 -0.546198358310999 0.232896404951053
2 63817223 -0.947869575351752 0.464457965627189
2 63838302 -1.30307637595387 0.715459436272081
2 63877419 -1.06405374757775 0.541657795384302
2 63898428 -0.275960051164763 0.106471949165472
2 63925660 0.427675433902854 0.17464696042966
2 63962940 0.340976317526765 0.134824096981285
2 64030284 1.26784321205174 0.688555663643979
2 64060346 0.384679453881336 0.154607410060861
2 64088147 1.70773888610789 1.05707566777472
2 64117640 0.381754239470434 0.153264865470963
2 64151685 0.522416889601029 0.220850947781392
2 64181697 -0.346667601296878 0.137367173142408
2 64248475 -1.16033651740937 0.609220592051703
2 64267891 -0.446581777441871 0.183641320336236
2 64303717 0.721880426743544 0.327562235319288
2 64331169 0.431094898680803 0.176265422351812
2 64355274 -0.412327151593447 0.167427448545872
2 64372497 -0.0822757754730521 0.0294544272083123
2 64375198 0.0119079198431476 0.00414592388464318
2 64387730 -0.216512879021968 0.0816613673420061
2 64416836 -0.835618423189624 0.394296834432252
2 64479811 -0.709429765935148 0.320519571808939
2 64513983 -1.56382195259352 0.928635820667918
2 64547200 -0.457480025149172 0.18887691127436
2 64648021 -1.01108417261571 0.505878612751047
2 64698217 -1.91265275677387 1.25342401457164
2 64739701 -1.6327727428722 0.98920495113115
2 64806833 1.74961236995287 1.09590565443447
2 64847116 -1.05738083483351 0.537096396404289
2 64874738 -1.08175382821835 0.553832781041343
2 64910100 -0.463561206786521 0.191814590163838
2 64944943 0.18264319094128 0.0679942708642432
2 64978239 -1.05175943313836 0.533265896952929
2 65002026 1.43971119750239 0.824056066914002
2 65025268 1.11291359229031 0.575534012530461
2 65059166 -0.953011983284093 0.467775759296414
2 65086284 1.64851415354367 1.00328169863298
2 65123070 0.589804214360461 0.255455185842946
2 65159508 -1.14931414370715 0.601319771614843
2 65185031 3.11253455350055 2.73168348176982
2 65208015 0.924740338601807 0.449648115489199
2 65284009 0.103150157845411 0.0372312227563764
2 65310828 0.48097419432243 0.200290911944878
2 65354517 -0.588234682895611 0.254632563942973
2 65382341 -0.588234682895611 0.254632563942973
2 65436853 -0.588234682895611 0.254632563942973
2 65479975 0.242449494366802 0.0923565648590239
2 65531919 0.325603935563261 0.128004630114536
2 65563930 -1.70482049870955 1.05439402222669
2 65593089 -2.97904574818669 2.53888040191464
2 65631520 -2.61534803324769 2.04994404800368
2 65654215 -3.62622605455084 3.54122076143793
2 65676203 -3.62622605455084 3.54122076143793
2 65713811 -3.80722994732259 3.85222457128278
2 65746400 -3.11712247739683 2.73843814614598
2 65773805 -2.63956536176003 2.08085695655236
2 65793315 -3.01770823370355 2.59398130134988
2 65824983 -2.89550991734463 2.42188470195118
2 65851900 -3.59546770659149 3.4897106868193
2 65878832 -1.95618506005561 1.29719601193185
2 65951187 -1.8022910315187 1.14569621272777
2 65990337 -3.47684033928951 3.29468390529085
2 66020145 -2.76263430088524 2.24156527732928
2 66119380 -1.50376830767987 0.877322100923523
2 66155696 -2.92514571848326 2.46306933311772
2 66190884 -1.51492409162935 0.88675331835113
2 66281520 -1.51492409162935 0.88675331835113
2 66329481 -2.69971899151223 2.1586526342235
2 66371410 -1.80187660952165 1.14530041026999
2 66403222 -1.80187660952165 1.14530041026999
2 66435513 -3.0153824876557 2.59064964211427
2 66547072 -2.27968344741634 1.64538320118377
2 66613282 -0.0743357135713154 0.0265288843777114
2 66635531 -1.61170745592108 0.970512270112296
2 66659416 -0.0677552407227472 0.0241178275261872
2 66720413 1.00068009483488 0.49896609241294
2 66917191 -0.00694226499180671 0.00241227964853236
2 66942897 -0.00694226499180671 0.00241227964853236
2 66970385 -0.771210553023071 0.355973111869063
2 66995138 1.42211087286407 0.809684926211897
2 67018205 -0.945756772357922 0.463097466910745
2 67048870 -1.96843782799382 1.30964722101799
2 67132877 -1.96843782799382 1.30964722101799
2 67181988 -1.29102154068584 0.706204011998249
2 67207394 -1.43812870399003 0.822759268295309
2 67288190 -0.522242902648702 0.220763488821077
2 67318661 -0.940631648514507 0.4598036406676
2 67378038 -0.933367628866845 0.455150695246121
2 67400235 -0.12210137130365 0.0443994367478959
2 67422267 -0.936370758631589 0.457072136352969
2 67444802 1.40330685319419 0.794456359693819
2 67466593 0.121621692170505 0.0442167283172762
2 67540394 0.386396793795779 0.15539682612682
2 67576713 1.16966213058622 0.61593890808889
2 67604831 1.44433673632406 0.827851807388829
2 67629256 -0.121895870936526 0.0443211541332893
2 67655977 2.37805603601144 1.75934641235158
2 67719916 -0.863730338640417 0.411463825777075
2 67746606 1.74576883247128 1.09231391202119
2 67783928 2.16664271599228 1.51910082845392
2 67806626 1.71378679067492 1.06264316655118
2 67831763 1.22821238849728 0.658828210358249
2 67862732 0.725765118815832 0.329770132804747
2 67891720 1.29202155409193 0.706969801484665
2 67911415 1.04220863375642 0.52678323628749
2 67934224 1.03324052346241 0.520725139006334
2 67984420 1.60136437589018 0.961394785515942
2 68006527 2.50958016923901 1.91766432265087
2 68029471 -0.23361078630479 0.0886894009851224
2 68064489 -1.17119495192024 0.617046137669366
2 68100252 -0.910699544270357 0.440747457376329
2 68142856 2.16239671996196 1.51445445315596
2 68187364 -0.0641473272474087 0.022801102611481
2 68235119 1.25008196139983 0.675162972432927
2 68259277 1.15615209811399 0.606216123534949
2 68284171 0.200331798431374 0.0750898451858143
2 68327378 1.21312805331075 0.64766142271421
2 68364601 1.21451247032162 0.648682896904549
2 68390067 -0.449481895579688 0.185030912503548
2 68418835 -0.585285842187988 0.253089175938411
2 68447424 3.03474121334707 2.61844784979929
2 68479899 -0.0622101547927722 0.0220956397447937
2 68528555 1.03571455129589 0.522393573972533
2 68557177 1.65301584787047 1.00732439203524
2 68705351 0.609201997606325 0.26568788060103
2 68735108 1.72748976192095 1.07530862802284
2 68775905 1.46231346942807 0.842678258432925
2 68815565 0.845655173294989 0.400395121571972
2 68849965 -0.00807820679951527 0.00280826438160904
2 68905606 2.12078804551315 1.46929272811822
2 68934545 0.395188091254865 0.159452253921291
2 69010395 -0.447461984649687 0.184062792697853
2 69015583 2.21581491690735 1.57342074633712
2 69048131 1.14202289774114 0.596117125545602
2 69075775 0.856001259838662 0.406717165173752
2 69123936 0.74640105428028 0.341582958886479
2 69147911 1.30096299075243 0.713833029893826
2 69173830 1.86399681476608 1.20535756125563
2 69243243 -1.17189090864034 0.617549136349723
2 69278708 -1.2334803273544 0.662747228529901
2 69315233 -0.269512498699757 0.103729956562689
2 69345542 2.67398774425089 2.12519828650758
2 69410347 0.65525930590516 0.290474951925454
2 69443638 0.817551643328211 0.383405558081311
2 69508408 0.760921207255278 0.349980031455797
2 69536296 0.0308664121463408 0.0108279008101089
2 69568709 1.11919378079423 0.579949347757146
2 69593383 -0.298976264961859 0.116362320808332
2 69645000 1.80806608625083 1.1512185787863
2 69689953 -0.201174481640023 0.0754301728624504
2 69737346 1.28096698320294 0.698524509272101
2 69760797 -0.389176418674474 0.156676480468082
2 69829904 1.20636465728049 0.642680997707611
2 69865742 2.34502663509975 1.72065888986323
2 69934941 2.43167847509795 1.82306870416556
2 69961913 -0.989734293522108 0.491734293393908
2 70007710 1.66415683747558 1.01736207364502
2 70027123 -0.667489327069322 0.29717358745642
2 70048043 -0.000725536504360789 0.00025148340884995
2 70078079 1.83326496111316 1.17546300222059
2 70099860 1.72870959644059 1.0764395335037
2 70123248 -0.235330302143744 0.0894010038292783
2 70202340 0.8049492821607 0.375873754331409
2 70227695 -0.976192842302894 0.482845144697964
2 70253476 0.699257941115853 0.3148040723778
2 70283948 0.158588740340615 0.0584920951882948
2 70312322 0.290879183186647 0.112864672345377
2 70333642 -0.232109839934291 0.088068969139083
2 70355767 -0.0709122152676392 0.0252729996395607
2 70383396 1.85489574191152 1.1964669839097
2 70413684 1.5464861387894 0.913685718749519
2 70531579 1.53787594961234 0.906301894519955
2 70563404 -0.450457354847741 0.185498897577971
2 70618664 -1.35738524147968 0.757809440606822
2 70662794 -1.70466751736996 1.05425353925206
2 70691291 -0.860254574394791 0.409326738094189
2 70804514 -0.558823407132787 0.239364759841013
2 70831470 0.838147885480701 0.395830504129065
2 70902065 -2.50326463165324 1.90990603871274
2 70921580 -0.115116397203875 0.041745410533098
2 70942678 -2.91802940132376 2.45314759944662
2 70967164 -0.319229293928394 0.125197859087916
2 70982030 -1.43317702050568 0.818707472739925
2 71029762 -1.54199409656456 0.909830056166231
2 71059849 -2.60046831991557 2.03106611249609
2 71090112 -0.0094829867354266 0.00329845977989649
2 71118725 0.406426877506495 0.164671613422153
2 71179408 -1.03478442138666 0.521766061945043
2 71201442 1.42837078762699 0.814783297628445
2 71225512 -0.588729053159691 0.254891586938135
2 71276391 -1.82274236896261 1.16530964699802
2 71310726 -1.44725158112693 0.830247779927699
2 71369607 0.541116675423486 0.230307285969972
2 71391836 2.43970807561308 1.83270822662412
2 71417880 -1.57807982149711 0.941015244549384
2 71463335 2.57886132750961 2.00380991776693
2 71483652 -1.46549237656751 0.84531245404072
2 71542258 -1.00706219888789 0.503201925455488
2 71576128 0.562310528852837 0.241160395673428
2 71614478 -1.99623029702415 1.33810348101774
2 71675868 -1.44772552735646 0.830637653891612
2 71707982 -0.630705078352296 0.277174160112149
2 71743518 -0.464851289713693 0.192439297174829
2 71802499 -1.85240633429434 1.19404064660113
2 71848689 -1.83500100692815 1.17714217417226
2 71932044 -0.312491783975741 0.122244751959174
2 71992657 2.00313529506588 1.34521944363889
2 72054509 -0.744522876419515 0.340501943841521
2 72091937 -0.736157255263678 0.33570126950777
2 72121958 1.64809364097693 1.00290444986256
2 72156027 1.64809364097693 1.00290444986256
2 72198967 -1.19352004400048 0.633267511542916
2 72241519 -1.19352004400048 0.633267511542916
2 72286387 -0.570057551899129 0.245163614055307
2 72363644 1.57247018243409 0.936135643695629
2 72403784 1.40912012612555 0.799150457396285
2 72429018 -0.468123853351936 0.194026349882722
2 72525749 0.855450817968571 0.406379897604095
2 72550333 0.778135932092546 0.360026814221149
2 72585978 0.331046156063997 0.130410650037786
2 72614794 0.460893425151197 0.190524412570255
2 72649572 -0.375545327950098 0.150424009077553
2 72719611 1.54808036590368 0.915055894262068
2 72758563 2.15947573895364 1.51126210417548
2 72789550 -0.341693486562009 0.135144008750669
2 72818165 -0.541381484337575 0.230442001668423
2 72849665 1.34645981675923 0.749203761220752
2 72874513 1.34645981675923 0.749203761220752
2 72897012 1.34206684307625 0.745755761043515
2 72959884 -0.689711896027166 0.309471339331445
2 72960665 0.908428457267999 0.439314143285056
2 72986221 0.564435659534719 0.242256616757974
2 73009761 0.514782845762802 0.217022587784017
2 73032753 1.3723217800331 0.769644875123813
2 73071176 -0.127443473162653 0.0464387038721413
2 73107363 0.871417786813544 0.416205101351823
2 73134531 -0.452203305903095 0.186337279150908
2 73178899 -0.260742478375736 0.100020300502729
2 73242201 -0.465975968988037 0.192984337462532
2 73271643 -2.51989680976447 1.93037169940835
2 73298999 -0.803204038928503 0.374834934249339
2 73341832 -1.7326998604534 1.08014281623201
2 73371771 -2.28385061621382 1.65013386787607
2 73403948 -1.77867063854445 1.12324092455052
2 73444593 -1.35612380648814 0.756813623017466
2 73476758 -1.70034323280217 1.05028618461299
2 73537547 -1.12515322482804 0.584152078487106
2 73561079 -1.37542601094978 0.772114812756429
2 73581437 -0.902177201349778 0.435378025733456
2 73616916 -0.687070114919087 0.308000873868999
2 73644015 0.236236683604126 0.089776453765883
2 73685188 -0.314649663225623 0.123189067006333
2 73718403 1.87846694090311 1.2195579959008
2 73748591 0.97741866706688 0.483647206712317
2 73778121 -0.348987291765958 0.138406542124772
2 73813386 -0.348987291765958 0.138406542124772
2 73953318 -0.0999530118730208 0.0360320582156558
2 73993756 -0.33788519332141 0.133447021276629
2 74025728 2.19939812727616 1.55518063757077
2 74055677 0.537023947651269 0.228228058614883
2 74146426 -0.115328397498674 0.0418257563978349
2 74256192 -0.637959936607023 0.281083513150868
2 74282897 -0.637959936607023 0.281083513150868
2 74315021 2.06500117117049 1.40979492691499
2 74346820 -0.897919387059479 0.432704751045385
2 74402481 1.8361275954019 1.17823246796993
2 74408779 1.56510911572404 0.929750299171013
2 74427170 1.18601860550225 0.627797152825918
2 74453607 -0.277838367032563 0.107273103225823
2 74474706 -0.118577666780045 0.0430588097943314
2 74496631 2.16082251874492 1.51273359194959
2 74528579 2.21581948381938 1.57342583508373
2 74551078 1.26849175793001 0.689046842346648
2 74577372 2.28215570389731 1.64820080968202
2 74610162 0.581362048437237 0.251039871509318
2 74652858 1.02952062970878 0.518220543033668
2 74675164 1.72780731893849 1.07560298031998
2 74698446 2.81121375765566 2.30666898139716
2 74727929 0.221632502674926 0.0837566810172026
2 74759612 -0.56649092420759 0.243318182302534
2 74779489 2.36351687093387 1.74226378506457
2 74803260 -1.33571490140974 0.740782584671897
2 74825711 0.194429113906751 0.0727118345774128
2 74848124 -0.561164144697437 0.240569652158388
2 74891413 -0.217445696109302 0.0820425643717947
2 74925758 1.67037829247194 1.02298765758398
2 74954428 2.89397921182175 2.4197670894821
2 74978859 1.79336427133248 1.137184926736
2 75037792 1.15125458358636 0.602707545766964
2 75109396 0.861126068079788 0.409862193143877
2 75172229 0.958095852904183 0.471064763606978
2 75192982 -0.5131948720936 0.216228577344072
2 75196070 -2.20261214715891 1.55874335358992
2 75219252 -1.53238880924924 0.901610636451141
2 75325550 -1.18766185635386 0.62899376165886
2 75353029 -2.05527632726416 1.39954636415392
2 75390626 0.703427957322954 0.317143039852056
2 75415033 0.399049547715605 0.161241115831932
2 75441930 2.34681397676308 1.72274144454791
2 75562759 2.14956297537986 1.50045312765446
2 75614042 -0.335005033668088 0.132166557244695
2 75637059 0.444902760454793 0.182838025677357
2 75709642 0.444902760454793 0.182838025677357
2 75767518 -1.56521443319987 0.929841514601179
2 75820265 -1.38145561475744 0.776922418752495
2 75902839 -1.01563281080804 0.508912594661225
2 75932749 -2.34032883559705 1.71519114105914
2 75970853 -1.69400212496789 1.04448119446556
2 76001593 -0.653691371893357 0.28961971393797
2 76038473 0.119031950574928 0.0432314459659358
2 76082688 0.53928005635447 0.229373565035562
2 76147745 2.43550399683682 1.82765806506995
2 76212003 -1.07677105333368 0.550394246618267
2 76274468 -1.22987562495667 0.660064479441252
2 76309392 1.34206112395996 0.745751276738316
2 76313841 0.317125824716791 0.124274409511178
2 76317717 -0.713653191686772 0.322902768837726
2 76338601 1.69395889456669 1.04444167092245
2 76371056 0.118235211959997 0.0429287098863354
2 76421302 -0.384590832551555 0.154566697912969
2 76447994 -0.265295377948297 0.101943266050371
2 76486842 -1.79409230297257 1.13787794267172
2 76523857 -0.05965562668328 0.0211669729085991
2 76664537 0.530362854779008 0.224855494474321
2 76688505 0.0645160065798382 0.0229354851303624
2 76787231 -1.08357844874925 0.555094107850108
2 76851619 -1.08357844874925 0.555094107850108
2 76866835 2.24661667856105 1.60792706198658
2 76880157 -0.630305831780695 0.276959521272386
2 76939730 0.639357509057897 0.281838585528599
2 76967392 0.190560919600191 0.0711590137751286
2 76997233 2.21087950817866 1.56792614900312
2 77031253 0.744402125089198 0.340432483772986
2 77060485 1.14436960585241 0.597789553143535
2 77092716 1.14436960585241 0.597789553143535
2 77142116 -0.0366310844160588 0.0128795560930258
2 77218071 2.21248880364272 1.56971673665315
2 77255225 0.334628570450285 0.131999376143563
2 77294815 0.417968840611033 0.170072642683979
2 77317628 0.699130748786033 0.314732820489869
2 77343282 0.67053499646219 0.298849410270875
2 77380636 0.111261047265937 0.0402865235431045
2 77427283 0.72835524898791 0.331245043310063
2 77493573 0.465220047366369 0.192617959989896
2 77546203 -0.628265254588373 0.275863299863895
2 77566076 0.605563346817578 0.263759116358965
2 77653534 -0.514259214901785 0.216760675764576
2 77705355 1.79596475447248 1.13966125867857
2 77776020 -1.37928972434471 0.775193955135599
2 77834779 -0.807034351118689 0.377116195387575
2 77857389 0.271010437132625 0.104365880935715
2 77880564 2.39206450987152 1.77588414975724
2 77908560 -0.136492003761225 0.0499116116641267
2 77967355 -0.748454543007784 0.342766224324663
2 78002279 0.63122144015891 0.277451838435847
2 78030556 -1.29710621598485 0.710869119473321
2 78058071 0.749029695523482 0.34309789226438
2 78090120 -0.1607428492675 0.0593361491927252
2 78122065 1.59955518628358 0.959804074585345
2 78151092 0.0291216554892936 0.0102087704144687
2 78178716 1.06575783347698 0.542825161149967
2 78218094 0.46085896049655 0.19050775963379
2 78245555 -0.0277623487955716 0.00972700679554108
2 78325786 -0.525922628629052 0.222615256333074
2 78350866 1.42541201457134 0.812371742300472
2 78374174 -1.24151767477659 0.668745700625246
2 78409562 1.19810143665705 0.636618333136739
2 78437295 0.934506135293716 0.455878760720194
2 78488714 0.570574357118575 0.245431357819986
2 78600196 1.09597221309596 0.563692715901778
2 78648945 1.06241770365356 0.540538000113034
2 78688842 0.426157183661993 0.173929531024748
2 78721287 -0.763771201531863 0.351636474280039
2 78749287 -0.763771201531863 0.351636474280039
2 78780501 -0.962534349842564 0.473943549324248
2 78812574 1.81069181638514 1.1537336035113
2 78841428 0.544084680361565 0.231818479308291
2 78866267 0.618237506998839 0.270496018298793
2 78890990 0.449490895353807 0.185035228857537
2 78980339 0.974619257434652 0.481816305276702
2 79010361 0.858552798859509 0.408281894248794
2 79043815 0.924103798058609 0.449243137387478
2 79080106 0.291571491234932 0.113162950064442
2 79105271 -0.882947558908149 0.42335393734856
2 79133510 -0.453570486556652 0.186994449187041
2 79219640 -0.958824705808787 0.471537026329976
2 79279545 1.3466162097129 0.749326641746329
2 79300460 -1.05643171703458 0.536448877319168
2 79353307 0.00569417903864392 0.00197761421933465
2 79381353 0.323028143961064 0.126869012957566
2 79436956 0.46694175816763 0.193452694934074
2 79466906 0.378035615838273 0.151561998140904
2 79497142 0.670264287178774 0.298700333947462
2 79520399 1.35440673499969 0.755459041739756
2 79578516 0.135341169996237 0.0494685995508425
2 79617924 -0.306621651006093 0.119683060550354
2 79684750 1.04551341359153 0.529022760967939
2 79716345 1.04551341359153 0.529022760967939
2 79742568 1.65769009460402 1.01153007743099
2 79766219 1.35930069267413 0.759322667083149
2 79843428 1.06394741140771 0.541584984721287
2 79872692 1.65057511036682 1.00513157459315
2 79909700 0.236741294220451 0.0899855842600417
2 79939243 0.108937179694414 0.039409217280025
2 79969991 0.108937179694414 0.039409217280025
2 80038461 0.182247646618207 0.0678366524513187
2 80062986 2.26871822028362 1.63291505006039
2 80086991 -0.69332530315742 0.311486363399853
2 80117074 0.716527345767393 0.324527982026343
2 80141834 0.423080607959528 0.172477942710389
2 80182258 -0.817209448473401 0.383200336825983
2 80212782 0.48145828437626 0.200527926686501
2 80217172 0.179187372786736 0.0666187282140857
2 80235616 -1.22768333703991 0.658435178992779
2 80258588 -1.12788129155971 0.58608016440446
2 80296938 -1.73726967054224 1.08439134004405
2 80448267 0.350543757535678 0.139104862406655
2 80474911 0.122247170367397 0.0444549843170257
2 80507791 3.71120973176391 3.68556159996463
2 80535279 -1.13698482946888 0.592533244895103
2 80562399 -0.226126245691284 0.0856022383574373
2 80636879 1.9868637946533 1.32848011278091
2 80710262 0.804929894512957 0.375862208591941
2 80772076 -0.28628538345319 0.110889119561295
2 80793789 0.712139409942145 0.322047890999999
2 80843183 -0.280112925246445 0.108244686745822
2 80914823 0.498365527652737 0.208852432617591
2 81009776 0.809644937227624 0.378673846950973
2 81033296 0.918069195064144 0.445410738425823
2 81055764 0.131898400887383 0.0481455930216356
2 81078934 3.23795813249143 2.91941508542525
2 81100979 3.42483668540454 3.21100549426068
2 81126177 0.97207283417228 0.480153223463451
2 81145582 0.138422160138324 0.0506554823062577
2 81180817 -1.46550387200317 0.845321986461614
2 81210382 -0.409079080513806 0.165909035230761
2 81241026 0.301625406331803 0.117510959493595
2 81293122 0.147994211469379 0.0543604209472036
2 81313414 1.21061502996717 0.645808973571225
2 81336463 1.42526700550497 0.812253634804194
2 81400844 0.265260029470598 0.101928312313474
2 81446367 0.134947442937522 0.0493171226127725
2 81466124 0.0024535673763563 0.0008510349060333
2 81513260 -0.163843010302457 0.060553269711749
2 81615061 -1.06226713996564 0.540434993539173
2 81647899 0.567518832379703 0.243849618217584
2 81680445 0.756969517735559 0.347687770406972
2 81721433 0.633017407726212 0.278418314745226
2 81750452 -1.17575820686531 0.620347345952856
2 81797367 1.7395107997572 1.08647778293957
2 81886937 -0.586551432766869 0.253751226193316
2 82007839 0.162166674873331 0.0598947943800369
2 82031205 0.139452455802799 0.0510529929213676
2 82082865 1.5030547427905 0.876720410846967
2 82142067 0.483620682146494 0.201587561016376
2 82171439 0.483620682146494 0.201587561016376
2 82201825 0.244997350760382 0.0934179856467941
2 82232107 0.237189775782568 0.0901715162481903
2 82486756 -0.976152133070568 0.482818517421512
2 82514041 -1.62727866837796 0.984313697885131
2 82602031 -0.976608210772962 0.483116863592976
2 82641900 -1.56744457241146 0.931774005332775
2 82717823 -1.51995827962779 0.891024344379641
2 82746490 -1.19268126688952 0.632654843336755
2 82809709 0.677676375894078 0.302790795382898
2 82974554 -1.88381860207985 1.2248301386888
2 83017717 -2.35637926298837 1.73390793973208
2 83084741 -1.87670782445569 1.2178274031443
2 83119218 -1.0681901538314 0.544493162363833
2 83149462 -0.79788344599158 0.371674296915903
2 83179542 -2.87639641579369 2.39551021641729
2 83208719 -2.87639641579369 2.39551021641729
2 83283231 -2.29627115029445 1.66433387693673
2 83314418 -2.02530287441828 1.36818831662342
2 83344475 -2.26405883496694 1.62763127134357
2 83387559 -2.26405883496694 1.62763127134357
2 83536887 -0.764023359501454 0.351783161740966
2 83600740 -0.958718082364456 0.471467927838562
2 83622772 2.09098664792077 1.43735911478174
2 83660656 -0.899810074544584 0.433891055250901
2 83727845 -1.09554707517435 0.563396865165727
2 83775902 -1.38298678486327 0.778145383983214
2 83797960 -1.65398244406484 1.00819342221074
2 83825694 -0.94035160505752 0.459623922688405
2 83826500 -0.94035160505752 0.459623922688405
2 83853926 -0.92669888868966 0.450895052958137
2 83876366 -1.4142539401722 0.803306189424489
2 83898498 -1.48148983442774 0.858625201989535
2 83920426 3.10923481962074 2.72683065375021
2 83946980 -1.67943511152879 1.03120300127628
2 83970007 -1.81247146447134 1.1554397059619
2 83989426 1.37026319892208 0.768008864920552
2 84019292 -2.40684463616972 1.793416596811
2 84052008 -2.06474880723338 1.40952851061182
2 84079993 2.50871632484723 1.91660220627113
2 84106744 -2.13468031724475 1.48429657317401
2 84107856 -2.1184183519604 1.46674089749184
2 84176233 -0.710803119394149 0.321293879401016
2 84205506 -2.64727904061133 2.09075232534215
2 84238490 -2.33699813281224 1.71131979856567
2 84278865 -2.06649374151727 1.41137111103257
2 84320293 -2.16608816576518 1.51849358866556
2 84356777 -1.00099473066502 0.499174585571349
2 84419540 -1.16215051362268 0.610524999526361
2 84446551 -2.67530735605045 2.12690754834127
2 84484326 -0.00709488653143572 0.00246546210295325
2 84565424 0.152917263919887 0.0562762680767157
2 84629048 -2.46781394709932 1.86664968085594
2 84663729 -2.91838133342625 2.45363779216651
2 84717976 -2.23717482336486 1.59731027612271
2 84745937 -1.11984144180241 0.580405484031728
2 84801087 -1.79959074222733 1.14311841482108
2 84830106 -0.368048388963604 0.147009672729576
2 84907907 -1.87082376227943 1.21204732413598
2 84945339 -1.3451378354559 0.748165413881752
2 84981809 -3.53102309834187 3.38304624105899
2 85022596 -1.99180365451305 1.33355123942581
2 85062241 -0.506386011837161 0.212833150804379
2 85089254 -2.33012362512966 1.70334318635294
2 85118334 -2.01233730956827 1.35473111647032
2 85160865 -1.2141310091848 0.648401372265612
2 85181344 -0.821699279392446 0.385896127817304
2 85202187 2.36917036106955 1.7488964146775
2 85231118 -1.77804588702216 1.12264985811132
2 85268066 -0.902877234247546 0.435818136943676
2 85291143 -0.0143343394920054 0.00499554140357582
2 85313734 1.11134784258838 0.574435370911076
2 85337048 1.11134784258838 0.574435370911076
2 85359870 1.11134784258838 0.574435370911076
2 85389671 1.62228058203227 0.97987381194328
2 85457871 0.755868047223162 0.347049769981128
2 85485636 0.95872400090466 0.471471763310368
2 85569095 -0.643090661861666 0.283858644959456
2 85591578 0.102011940743823 0.0368039728031453
2 85613087 0.430031329972418 0.175761634537961
2 85666650 0.68794205438842 0.308485957118338
2 85698524 -0.0469503707841296 0.0165754463274946
2 85739330 0.936025709154477 0.456851211285894
2 85779950 1.03022668461019 0.518695556452521
2 85808374 1.0136242030213 0.507571946471088
2 85838845 0.665010997912825 0.295812184550924
2 85870351 0.607314782166915 0.264686974390204
2 85898956 0.433113250088111 0.177222441271481
2 85923689 0.252566782157255 0.0965827858147621
2 85957572 2.9148524978931 2.44872486867979
2 85984426 0.290464314466902 0.112685997420459
2 86012453 0.268442362452979 0.103276060869487
2 86115908 2.09838602279784 1.44525580191786
2 86137787 0.641973214641493 0.283253500910889
2 86162334 1.58895666850813 0.950509946548846
2 86189666 -0.325008603499813 0.12774198004952
2 86217005 0.621044058915092 0.271994901892924
2 86292828 -1.44751139590857 0.830461496523615
2 86325284 -0.154492591229155 0.056890805709829
2 86349322 -0.271229453218039 0.104458916961842
2 86374439 0.505948016443339 0.212615237430825
2 86427916 -0.249163410484394 0.0951577104983542
2 86488365 -0.315335397975537 0.123489449321019
2 86550307 -0.794723389801873 0.369801615700354
2 86681251 -0.394259536072141 0.159022780253425
2 86770404 -0.927535327795662 0.451427985354067
2 86797706 -0.353728064565449 0.140535840911552
2 86829107 1.70686116376428 1.05626880994303
2 86854362 2.31603837680543 1.6870577273773
2 86906568 -0.472144382106665 0.195980758188842
2 86934296 1.13396198390799 0.59038723228313
2 86951167 1.2937287048449 0.708277936908301
2 86961197 -0.47629626565504 0.19800437523857
2 86991069 -0.715718778517205 0.324070494111695
2 87023668 -1.03680224441622 0.52312776967108
2 87087335 -1.42095959094186 0.808748831279707
2 87125941 -0.924379339262985 0.449418424363478
2 87161325 -0.492817090702553 0.206110595163632
2 87178416 -1.12350267514238 0.582986816494209
2 87193425 1.36595621518962 0.764590983739009
2 87198649 -0.976883417833299 0.483296926947191
2 87222395 -0.06708124091276 0.0238715686749732
2 87241952 0.185648575179913 0.0691933683762749
2 87306060 1.14541206302119 0.598533107455841
2 87338533 0.842279245964072 0.398340107338781
2 87366949 0.668256350616209 0.297595340365554
2 87394976 0.157144759552031 0.0579270494954906
2 87423129 0.703780982609826 0.317341316519294
2 87447502 -0.73538421196241 0.335258830204539
2 87486385 1.11610114563387 0.577773304256977
2 87511925 -1.41569626493514 0.804475462179837
2 87537728 1.06750712194042 0.544024552918237
2 87593613 0.779022950381216 0.360547184290648
2 87641101 -1.23134892785035 0.661160401202252
2 87681868 0.0971288480209719 0.0349752186035521
2 87721537 -0.3619694430595 0.144253843850205
2 87754244 0.00617816823135254 0.00214611978309044
2 87863939 -2.1243247707822 1.47310533875849
2 87901197 -0.853742397919969 0.405333768133469
2 87949018 -2.74478833096785 2.2178862968778
2 88027622 -0.88763009240691 0.426270224394043
2 88066902 -3.05541188996258 2.64829715067357
2 88107016 -1.43304546990888 0.818599952010771
2 88132446 -3.20892926927868 2.87539711579588
2 88166431 -1.28618553217869 0.702505794009322
2 88196873 -0.7051563937184 0.318114209914661
2 88251428 -1.77466241797723 1.11945138383052
2 88285450 -2.39303791956192 1.7770361801051
2 88315006 -1.25310830024785 0.677436930294393
2 88410376 0.757686134559445 0.348103071394628
2 88442865 -0.204774831387863 0.0768865733726734
2 88497489 0.148886125516608 0.0547069952289481
2 88521392 1.32314456676264 0.730983961968301
2 88574471 1.32314456676264 0.730983961968301
2 88606740 -0.00288295657325233 0.00100014241804647
2 88628752 0.319755325304246 0.12542900385513
2 88650480 1.50267210149417 0.876397838670239
2 88691012 -0.228051057222926 0.0863945804875818
2 88780201 -1.05060272268996 0.532479072695027
2 88820436 0.721362401303551 0.327268190210682
2 88849574 -0.183292816798885 0.0682532363668119
2 89021364 -0.913840560155541 0.442732712339221
2 89062876 -0.502369008248359 0.210836879921678
2 89103649 0.578634585410621 0.249618314939142
2 89136736 0.375723192630738 0.150505224590459
2 89169814 -0.138765530053721 0.0507879278334056
2 89239585 -0.13139170056327 0.0479511641872597
2 89271261 1.5423315710383 0.910119461219608
2 89299117 1.12982748583477 0.587457265202917
2 89329896 1.77207477202546 1.11700814354834
2 89353896 -0.521375181573247 0.220327451066852
2 89410476 -0.571710849624064 0.246020449015969
2 89460129 -1.42486536143196 0.811926542564386
2 89558531 0.740366870335027 0.338114072008694
2 89635190 0.830263008992191 0.391056883034736
2 89665095 0.642397462655921 0.28348320068947
2 89698606 0.391820529117162 0.157895967988249
2 89733355 0.445220451113373 0.182989951051035
2 89764049 -0.718767493285324 0.325796592760329
2 89800301 0.548127298252722 0.233881369795669
2 89828159 -0.601468223948474 0.261593531690453
2 89881606 -0.109758531023038 0.0397191169138969
2 89942164 -0.269969883416771 0.103924060042993
2 90019869 -0.671893005783047 0.299597613537819
2 90087376 -0.0185000125874922 0.00645797876217904
2 90107280 0.10194334327893 0.0367782353639722
2 90273292 -1.1030155332682 0.568603392154766
2 90311463 -0.329235491774663 0.129609148107952
2 90353284 -0.380835070666735 0.152843553554113
2 90406643 -1.31219672351321 0.722496754801827
2 90433256 -0.384531543679984 0.154539462289804
2 90464754 -0.118272625821971 0.0429429219172546
2 90502396 -0.352312895880906 0.139899501908815
2 90531676 0.889524964111626 0.42745248287239
2 90595174 -0.4569086891695 0.188601510232333
2 90626454 0.350862503742509 0.139247961961993
2 90648515 -0.524101256571422 0.221698137347999
2 90674692 1.24367354017584 0.670358621682663
2 90808712 1.28829319933658 0.704116542050409
2 90828828 2.10260074499101 1.44976326989128
2 90855042 0.18708967877115 0.0697692835988745
2 90875832 0.744851198779004 0.34069083007464
2 90895476 0.607330197207255 0.264695145242844
2 90924645 1.33170127772914 0.737647719381516
2 90956333 0.124166726497436 0.0451868808999362
2 90996344 0.726493617185859 0.330184739661472
2 91027956 0.361437263019084 0.144013126604667
2 91063020 -0.650275839120425 0.287759484738402
2 91105220 -0.64433053021109 0.284530563518653
2 91129204 0.395770169603468 0.159721612057115
2 91152544 1.06384099536561 0.54151212334158
2 91187574 -1.14813562016965 0.600477561401014
2 91271660 -1.04888486890265 0.531311409290769
2 91297539 -1.4505661698478 0.832976131038102
2 91327080 -1.4505661698478 0.832976131038102
2 91392451 -0.216588237551986 0.0816921531543005
2 91431449 -0.788576318656897 0.366168427664473
2 91459871 -0.788576318656897 0.366168427664473
2 91493410 -1.1502777623285 0.602008770408157
2 91521089 -1.1502777623285 0.602008770408157
2 91574679 -1.67708746381166 1.02907051931106
2 91604002 -1.71435043783194 1.0631627427657
2 91665720 -0.471336801457633 0.195587777915312
2 91752538 -1.21636264686421 0.650049096894217
2 91791333 -1.1436779182093 0.597296405308255
2 91827922 -1.1436779182093 0.597296405308255
2 91878225 -1.1436779182093 0.597296405308255
2 91942540 -1.81635565800764 1.15916755631548
2 91998623 -1.01928205699514 0.51135188855457
2 92030995 -1.03745616466808 0.523569366663097
2 92061352 0.989446455190898 0.491544682817961
2 92088732 -0.192165310229313 0.0718025356022228
2 92122644 -0.36931562566284 0.1475855946962
2 92159534 -0.394363325664804 0.159070771560245
2 92201033 0.917112604735541 0.444804385111813
2 92237734 0.448965723703718 0.1847833954647
2 92335387 -1.28427174635469 0.701044605717425
2 92391964 0.748346962014085 0.342704198840186
2 92413773 1.67079527292825 1.02336522013509
2 92440691 0.481238921724193 0.200420515619861
2 92452355 -1.57993575553151 0.942632224893006
2 92477924 -0.611289102769303 0.266796149128222
2 92503171 -1.76935771646722 1.11444544183533
2 92532328 -1.26489910682937 0.686327839391106
2 92560811 -1.46856217872795 0.847859770364481
2 92635623 -1.14512432714867 0.598327835316618
2 92679956 -1.61319256538713 0.971824679910061
2 92688205 -0.311131039266615 0.121649999969107
2 92709827 -0.978627160303121 0.484438438568328
2 92779827 -0.0306940859537626 0.0107667126716324
2 92806809 1.04802226153469 0.530725465740577
2 92835807 0.0764085913033794 0.0272909181552452
2 92860095 1.23484420021977 0.66376348730404
2 92885272 -1.51888889863629 0.890116292740831
2 92918648 1.25173058186057 0.676401319433481
2 92943206 1.42416370633535 0.811355268229848
2 92965375 2.1496074748296 1.50050156501732
2 92987823 2.22005002561699 1.57814326909116
2 93009783 -1.95404813902397 1.2950303800291
2 93048339 -0.163052054077727 0.0602424750406329
2 93090590 0.394438288788554 0.159105435862662
2 93120405 0.284118355267418 0.10995940367094
2 93196647 1.64645996634278 1.00143948161554
2 93218924 0.359054974789223 0.142936630208183
2 93266720 0.701072985223745 0.315821425493827
2 93288530 1.61894146370884 0.976912816132818
2 93310404 0.332778691738862 0.131178504335073
2 93362867 -0.566595791328846 0.243372383758507
2 93395948 0.360670071463555 0.143666261509076
2 93464158 0.0206600485166077 0.00721820008754211
2 93495526 0.500736723435637 0.21002717327215
2 93523584 0.544757690225467 0.232161542847911
2 93546136 0.914523321621396 0.443164694581934
2 93570299 1.4717487405685 0.850507643943224
2 93597394 -0.0173321392299733 0.00604748825775981
2 93621574 0.668303716917711 0.297621391380372
2 93651492 0.757550697790936 0.348024568554055
2 93693066 -0.238047552119474 0.0905273008218975
2 93736327 -0.499185613820959 0.209258518653958
2 93772116 -0.19893841413271 0.0745275689821886
2 93815010 -0.546407456024987 0.233003117748187
2 93847176 -0.824015396584068 0.38728943967128
2 93868790 -0.0963463885879758 0.0346828147439855
2 93890897 0.403818152045668 0.163456610035911
2 93915911 -0.536139679112878 0.227779528850851
2 93942456 0.143280052070621 0.0525324527831058
2 93974622 -0.15689786002433 0.0578304956696004
2 94089777 -0.402207959277654 0.162707724629668
2 94146694 -0.565116272766919 0.242608009826484
2 94176514 0.705377196444569 0.318238345349559
2 94204699 -0.47618859995836 0.197951830486469
2 94234051 0.100194892142018 0.0361226789333053
2 94275091 -0.631492560216258 0.277597670609681
2 94305731 0.809616919610942 0.37865711754419
2 94363574 -0.135829531635641 0.049656547062228
2 94386304 -0.0929850270910463 0.0334286661520456
2 94427446 1.3284264688192 0.735094240968966
2 94467249 -1.41107309864752 0.800730217271703
2 94494984 0.438355673966654 0.179714138333774
2 94522304 0.681338278245786 0.304818346149814
2 94552414 0.575842042789285 0.248165329160027
2 94576460 0.0832182633913974 0.0298028784107533
2 94605134 0.191500622957257 0.0715358375072574
2 94627513 -0.656500864471156 0.291152738955561
2 94649295 0.00188990231193089 0.000655376881891238
2 94676779 -0.373928106594477 0.149686010898939
2 94712630 -0.336315152565832 0.132748696882219
2 94749472 -0.294870352083306 0.114586237425656
2 94831440 0.741435330473287 0.338727415549764
2 94873678 -0.562019167201371 0.241010213920079
2 94915100 1.56708757243091 0.931464528547697
2 94949177 1.04616940823536 0.529467758573483
2 94974385 0.871170321258797 0.416052161836968
2 94996736 1.05085776309053 0.532652517461714
2 95019618 -0.0708575273125084 0.0252529647041145
2 95070781 0.0889342557123054 0.0319215729494515
2 95100732 -1.05949414655979 0.538539301372997
2 95197113 -0.463394987636995 0.191734138696308
2 95257403 -0.638250767449097 0.281240588924151
2 95380017 -0.337831703585822 0.133423217659947
2 95405239 1.5418554381415 0.909711160308207
2 95429351 1.27012715243528 0.690286087526836
2 95490193 -1.04623929526617 0.529515175709405
2 95530117 -0.0109033734570247 0.00379465766999266
2 95561391 1.13654053933318 0.592217626416623
2 95595289 0.56560883464017 0.242862407154587
2 95633960 -0.713203900920315 0.322648961567868
2 95674976 0.495442934684474 0.20740697473778
2 95702430 0.093893886671159 0.0337674504683216
2 95741805 1.13358276349284 0.590118240442113
2 95795539 1.13848291696779 0.593597984357883
2 95802077 0.607600307662991 0.264838331759842
2 95862847 1.34279265916029 0.746324963055627
2 95941654 -0.913123087004314 0.442278940516488
2 95971491 -0.63992422391334 0.282144949018009
2 96001619 -0.536293651880572 0.227857610841779
2 96037192 0.0750131785301447 0.0267778008661685
2 96066917 0.834358480293615 0.393533712129327
2 96099672 0.714260443407992 0.323245915714158
2 96121705 0.872272256529631 0.416733344215878
2 96144476 0.245987689672197 0.0938310768943793
2 96205208 -0.47938752963319 0.199514586623445
2 96263064 -1.33732677941715 0.74204319777484
2 96288022 -0.586029703182924 0.253478238482067
2 96316863 0.00442550765884441 0.00153622184460594
2 96348829 0.833093467101067 0.392768060133959
2 96419614 -1.25037176873689 0.675380587916486
2 96447187 -1.51473041423935 0.886589188934437
2 96704791 -0.94876512108992 0.465035099908586
2 96743074 -1.2818772213894 0.699218231702329
2 96778612 -2.05327172576165 1.39743834690926
2 96798281 -0.579237519682804 0.249932357917241
2 96819008 -1.78579229096753 1.12998903738492
2 96856227 2.47134853039879 1.87094022625717
2 96885089 2.54576830249141 1.96242397677294
2 96920590 1.04649206790993 0.52968669183429
2 96940475 -0.963813057577846 0.47477417659622
2 96960126 0.611482174566462 0.266898743294959
2 96982927 0.37498444472401 0.15016796583668
2 97007141 -1.05507304923804 0.535522499588778
2 97149145 -0.827887914658206 0.389623093722161
2 97176143 -1.23641574520607 0.664935315945538
2 97203561 -1.88549070958913 1.22647964131487
2 97228235 -1.4357754475022 0.820832555918257
2 97248881 -1.67287324442471 1.02524772985446
2 97268681 -1.67287324442471 1.02524772985446
2 97370140 -1.22359203003642 0.655399142765073
2 97437454 -0.345323749508445 0.136765796136774
2 97468698 -0.449902848589431 0.18523283171479
2 97503216 -1.45910212405874 0.840020958539498
2 97534523 -1.29462901367883 0.708968239107814
2 97608668 -0.458193787028182 0.189221110171873
2 97643891 -0.338344075397028 0.133651265603961
2 97746529 -1.04922551582204 0.531542872403098
2 97789616 -1.38498159408263 0.779739947210918
2 97828704 -0.108141500490001 0.0391091881674046
2 97924876 -0.252303004303607 0.0964722118596217
2 97980853 -1.26083616323335 0.683258508806228
2 98014788 -0.284773670428542 0.110240402943095
2 98038675 1.33942536863434 0.743685870479797
2 98091973 -1.27821919353015 0.696432141714175
2 98147604 -0.933608210700648 0.455304508147077
2 98207662 1.85501936308488 1.19658753457289
2 98234488 1.35257701634237 0.754016774709306
2 98259446 1.53676286569411 0.905349355645442
2 98284700 0.252311457295522 0.0964757549762395
2 98312925 1.39029065138707 0.783990853460901
2 98337326 0.63616312647828 0.280113681417978
2 98370377 0.277162361638009 0.106984645845735
2 98425480 1.070782694755 0.546273324965969
2 98487246 -0.0177964597339637 0.00621064472909807
2 98516616 0.285117775760854 0.110388007208986
2 98545975 0.469517367422995 0.194703169638847
2 98571211 0.305655340844351 0.119262370351493
2 98596393 0.42697590225458 0.174316316384386
2 98631746 -0.0220003612412956 0.00769057415721054
2 98670112 1.20172478575287 0.63927375347041
2 98705845 0.950613889358089 0.466227413964098
2 98729948 0.817356873129565 0.383288745556364
2 98762865 -0.549759716897702 0.234715856660538
2 98803767 -0.116509274587495 0.0422735324095557
2 98831813 0.620863368052865 0.27189832376598
2 98857417 1.08513352722134 0.55617003003216
2 98881836 0.0511361325387747 0.0180831129914732
2 98926976 0.570664856690094 0.245478252232147
2 98987885 0.198524229388709 0.0743605420603071
2 99016801 0.0853235730116362 0.030582153216423
2 99051387 1.36950258438844 0.767404774701109
2 99144555 1.36950258438844 0.767404774701109
2 99193227 -0.475996548158342 0.197858111360021
2 99233388 1.62561889666718 0.982838258927429
2 99263021 0.302140966774056 0.117734747818636
2 99294146 1.20050385756722 0.638378455699843
2 99331538 0.172997030656369 0.0641634795887633
2 99382358 -0.537470480839096 0.228454649930947
2 99411400 -0.697530913489067 0.313837065628134
2 99438565 -1.18308896565571 0.625666189789058
2 99469299 -1.05293307531546 0.534064717795639
2 99581888 1.05889492013527 0.538130008684547
2 99610545 0.983147325967168 0.487402398217074
2 99666472 0.295715198451845 0.114951273746635
2 99700467 0.941587766836134 0.460417433650787
2 99797638 -0.585675754217592 0.253293089784795
2 99829510 0.20750961103648 0.0779953903272095
2 99850241 -0.562757710415782 0.241390947648382
2 99893674 -0.0925034380421946 0.0332492456226787
2 99916521 0.891255896178368 0.428533528454192
2 99948536 0.308323606215095 0.120424707661537
2 99983584 0.209465674372706 0.0787898301555895
2 100019838 0.273057854088472 0.105236167130112
2 100046613 -1.00006688229591 0.498559846618639
2 100082933 -0.668276671441635 0.297606516535653
2 100117684 0.503851817326404 0.211573172163944
2 100182908 -0.592978614767998 0.257121389484908
2 100248910 -0.0440232218954799 0.0155240429163725
2 100352824 0.545882594543232 0.232735281838569
2 100386043 -0.163230211365476 0.0603124634387001
2 100444494 0.0613255390485618 0.021773840308739
2 100470031 -0.0229323418190446 0.0080193323311811
2 100498059 -0.64803214162751 0.286539563027838
2 100543263 1.64395242423546 0.999192832270686
2 100616494 0.0183667015963209 0.00641110270382238
2 100729939 -0.0349895168638574 0.0122943732962174
2 100768053 -1.50512626525076 0.878467673588235
2 100789091 -0.204572203668033 0.0768045056845799
2 100809768 0.30051903477614 0.117030990582181
2 100837148 -0.136007951630805 0.0497252297411327
2 100872850 1.81167965786774 1.15468047309867
2 100925473 2.54902227053927 1.96647411050339
2 100953044 -0.484842662954643 0.202187019678573
2 100997718 -0.149533091631576 0.0549585335741533
2 101017693 0.383437844104999 0.154037242739349
2 101042306 1.24881899819306 0.674214969546078
2 101095134 -1.34923387800204 0.751384706874715
2 101124130 1.75752360345798 1.10331617398041
2 101151106 -0.335255954112767 0.132278010912457
2 101179745 1.38650541679828 0.780959003008034
2 101201684 1.04788892070027 0.530634914530319
2 101262609 -0.88864137579302 0.426901036950629
2 101291390 1.03659031184039 0.522984682180512
2 101329597 0.997191283522079 0.496656542262061
2 101356601 3.16382363075469 2.80768035870085
2 101382819 0.963669950146712 0.474681188279677
2 101410243 2.42252383584658 1.81210959288573
2 101445385 -0.224166406880666 0.0847966064867579
2 101468399 -0.089080625711308 0.0319759486533378
2 101494336 -0.462445445583509 0.19127471924718
2 101518489 0.231718258254383 0.0879072148704886
2 101547804 -0.0698349339296536 0.024878493459148
2 101620620 0.80400040280293 0.375308826041256
2 101651293 1.03680887139042 0.523132244163838
2 101673919 -1.08800031498702 0.558155724376977
2 101710469 0.369148613554544 0.147509664282816
2 101756106 0.151165687288287 0.0555938213533626
2 101910911 -0.464948701238703 0.19248648882232
2 102002333 -0.942568368313364 0.461047271339766
2 102058262 0.187582254391022 0.0699662736644398
2 102089035 1.61120968460895 0.970072567581249
2 102118760 1.39842620235288 0.79052487988753
2 102205899 -0.621300562840559 0.27213201989913
2 102244080 1.01400979572558 0.507829201815434
2 102270423 0.366713054615428 0.146403337535576
2 102296728 2.07015102597219 1.41523691494333
2 102336282 -0.62450904455725 0.273848973880166
2 102385473 1.74827193529479 1.09465239992375
2 102415119 -0.501913763611687 0.210610967388852
2 102438173 2.03253107874087 1.37571872122172
2 102504008 -0.886043586790756 0.425281307541048
2 102572639 0.233124086556696 0.0884881452142076
2 102602089 1.4890534835977 0.864952352908712
2 102705826 -0.149336432464135 0.0548820602789148
2 102731083 0.400117415820686 0.161736634000051
2 102806260 -0.189719540520899 0.0708218383654226
2 102832997 0.383178043629444 0.153917998453026
2 102915356 0.0392546059926364 0.0138163501773237
2 102921094 -0.239042925935419 0.0909404319397088
2 102937014 1.62947353464496 0.986266385344181
2 102971103 0.488939786662121 0.204200368072883
2 103000647 0.773871434979703 0.357528729624889
2 103037977 -0.192780335312911 0.0720494229178925
2 103091971 -0.00589057324327794 0.00204598295564175
2 103112308 0.690279269907317 0.309787451064758
2 103147040 0.241334598119239 0.0918927146498525
2 103178624 0.709607411980554 0.320619694846549
2 103206693 -0.503086202503542 0.211192917088582
2 103228762 0.60685277262079 0.264442118762686
2 103251251 0.344099996430305 0.136218644705062
2 103291133 -1.39370759510917 0.786732208877947
2 103321049 0.678839419077633 0.30343427920441
2 103352611 -0.482587411254025 0.201081045281129
2 103383903 -0.994210614788627 0.494686728595099
2 103434711 -0.414168584108065 0.168289743002336
2 103461121 -0.540967333637858 0.230231321541571
2 103488399 -0.103833635707155 0.0374879563077422
2 103517238 -0.15783987613711 0.0581989806331306
2 103585749 0.358784667102384 0.142814595118448
2 103745837 -1.21075925719958 0.645915228056825
2 103830608 -0.88481731560316 0.424517525189058
2 103869057 -0.472292824167885 0.196053014615856
2 103953052 -0.793483903542191 0.369068001624564
2 104000064 -0.795325062512285 0.370157913866827
2 104022016 0.879889928368726 0.421453684761821
2 104051004 1.40254645251199 0.793843266119345
2 104272850 0.100475922227882 0.036227988167972
2 104302841 -0.566715586535037 0.243434305258172
2 104373140 -1.42679953613891 0.813502245537286
2 104412883 -0.547612226337651 0.233618244351116
2 104452012 -0.0556022333499609 0.019697188850098
2 104540424 -1.00394517272007 0.501131369268083
2 104569215 0.834884091691709 0.393851999063301
2 104593345 -1.05891952887047 0.538146814834718
2 104654558 -0.390661971768006 0.157361364410436
2 104699103 -1.04079780833999 0.525828337263575
2 104727912 0.680791712155262 0.304515438464441
2 104777956 -0.0782541552019402 0.0279704118753548
2 104857458 -0.548587834144608 0.234116707533694
2 104890500 -1.09558701813703 0.563424658503676
2 104951707 -1.36990406747439 0.767723611656174
2 104989490 -0.694500070624082 0.312142404426205
2 105012495 -1.32609576620846 0.733279283787282
2 105138124 -1.67134567204976 1.02386368892645
2 105166253 0.58595595506716 0.253439657917329
2 105196476 -0.0420884379270723 0.0148304072507856
2 105223133 0.0880168307874015 0.0315808932126735
2 105244783 0.904510747280359 0.436845781072437
2 105351094 0.153205581109694 0.0563886871761958
2 105378230 -0.826133288659823 0.388565093404018
2 105423079 1.13829719161454 0.593465940110174
2 105460211 -1.7889057233878 1.13294520005404
2 105543437 -1.4123029232169 0.801725738986115
2 105587137 -1.29404875641087 0.708523299479204
2 105657358 -0.11703495955536 0.0424729953540029
2 105752497 0.924510519071531 0.449501884257432
2 105793868 0.769571015444515 0.355015779435274
2 105821226 1.02262560721711 0.513590921275104
2 105876293 0.328226402447762 0.129162902280904
2 105901272 -0.157276078760408 0.0579784110949066
2 105968981 0.185816142751876 0.0692603029285213
2 106038843 -0.0487662483287919 0.0172289012687197
2 106125050 1.46935318440995 0.848516707643418
2 106160969 0.534893104249825 0.227147650814063
2 106188773 1.31704401391331 0.726249211513902
2 106213649 -0.870302128903803 0.415515763744091
2 106244662 0.727056389203358 0.330505148297258
2 106278496 1.01131062105263 0.506029485329298
2 106301793 1.07219941222063 0.547247108682038
2 106324241 1.25154536418894 0.676262146053561
2 106353381 0.510689530133908 0.214977502775562
2 106377409 0.510689530133908 0.214977502775562
2 106407995 2.06563332304498 1.41046238686604
2 106435382 0.47136296519481 0.195600506336432
2 106477473 0.410931110033624 0.166774422544691
2 106505850 -0.02173020610001 0.00759532157905302
2 106546132 -0.268511174879948 0.103305237153149
2 106586889 -0.239302148676963 0.0910480710597409
2 106613557 -0.888963286752496 0.427101910100127
2 106637767 0.516946682411823 0.218105832118344
2 106670090 -0.87368956403831 0.417610088862686
2 106742681 1.60971734375395 0.968754873746071
2 106806363 -0.473340657297635 0.19656326119161
2 106830902 1.13931429081046 0.594189212061832
2 106857475 1.00610922897317 0.502568534355877
2 106895698 -1.51574160423302 0.887446261794612
2 106997940 -0.539574334185186 0.229523100558968
2 107050233 -2.61879988435188 2.05433600302195
2 107073738 1.24463497473493 0.671078461864638
2 107096101 -0.5370427106617 0.228237578537221
2 107119128 -1.74550303631456 1.09206573470392
2 107141804 1.11416861659249 0.576415252497461
2 107260346 -0.610638799155224 0.266450681085394
2 107293532 -1.28124897841347 0.698739395124978
2 107335934 -0.606859215476621 0.264445532867784
2 107366179 -1.23105073195714 0.660938524251686
2 107440024 -1.07679272365589 0.550409182060349
2 107474470 -1.23507001164498 0.663931809944944
2 107523199 -0.485677004753328 0.202596588556724
2 107574909 -0.0805933504890393 0.0288330380159589
2 107612286 -0.203681472934953 0.0764438880668149
2 107638907 -0.420622287363529 0.171320182797314
2 107678302 -0.572029127594501 0.246185500378582
2 107702735 1.4468516635861 0.829918867068127
2 107734585 -1.45381918311738 0.835657723348341
2 107782017 -1.45381918311738 0.835657723348341
2 107818787 -1.03766933854452 0.52371335681585
2 107952922 -1.6459881182888 1.00101654636572
2 107979447 -0.606714010496126 0.264368591215992
2 108017507 0.917261469551999 0.444898725307402
2 108048665 -0.175155655419443 0.0650183734176104
2 108113689 -1.12287281788491 0.582542401354324
2 108153842 -0.460980409019738 0.19056644386802
2 108196051 -0.303854666451471 0.118479188624917
2 108251843 0.781404867334921 0.36194584515246
2 108338676 -1.10292941923839 0.568543246881588
2 108358798 -1.31331486983285 0.723361595777968
2 108379514 -1.95110579430115 1.29205136841246
2 108418978 -2.21004878655977 1.5670022389866
2 108450783 -1.66835748597153 1.02115880554526
2 108481012 -0.88655660065083 0.425600990438563
2 108550299 -2.7928233626583 2.28191191770039
2 108602615 -0.973658060394371 0.48118827870697
2 108633181 -1.29872862034238 0.712115273048224
2 108660829 1.32804966965767 0.734800687618467
2 108683451 -2.78332481469043 2.26917808778033
2 108710297 -2.1199326882672 1.46837137618963
2 108745384 -2.11792850987007 1.46621367710665
2 108824292 0.604144746658161 0.263008315015492
2 108870395 -0.966264952859278 0.476368469362679
2 108908352 -0.813582247387601 0.381027462532477
2 108932249 0.346865216042178 0.137455652882789
2 108956918 1.30089736289501 0.713782550259334
2 108993644 -1.37678586564984 0.773197912554694
2 109124768 -0.272499504827618 0.10499870726988
2 109152838 1.08303186352532 0.554716140563123
2 109185830 0.267923563189838 0.103056137121983
2 109211908 1.20346926389963 0.640553891076876
2 109239421 0.379173313078096 0.15208252976377
2 109264902 1.03172206449037 0.519702180045105
2 109322670 0.75219816128004 0.344927003274382
2 109353554 -0.291298843362111 0.113045463715447
2 109391501 0.495254296926065 0.207313771307081
2 109426360 1.78855658849702 1.13261351833382
2 109457075 -0.205826150729354 0.0773125700159703
2 109515433 0.417469814902366 0.169838266845453
2 109543840 -0.865482724101506 0.412542847055517
2 109628575 1.17214991101036 0.617736372842803
2 109651912 -0.642156506319278 0.283352732940574
2 109672524 1.67850989048137 1.03036233121836
2 109692307 0.87048262870504 0.415627261358914
2 109718847 1.33900026955199 0.74335299458421
2 109743084 0.472129606613134 0.195973566373728
2 109764318 -0.882761655267984 0.423238310996241
2 109779060 0.383907736885292 0.154252969054228
2 109806796 -0.726819362207157 0.3303701865008
2 109885295 0.616662944925187 0.269656222047841
2 109927903 0.456833674983564 0.188565358776866
2 109964373 -0.819486216638195 0.384566505645032
2 110026029 -1.11080283601079 0.574053158648564
2 110052647 0.747204042494927 0.342045490771737
2 110077478 0.10716811482165 0.0387423973599095
2 110101642 -0.432298922716995 0.176836167501641
2 110126039 1.2080581795688 0.643926536783223
2 110152000 -0.423076720822208 0.172476110552524
2 110174613 1.08850843839931 0.558507980431372
2 110207548 0.999791730705563 0.498377604572736
2 110287378 -0.0327940767512978 0.0115129253677247
2 110317174 -0.980645717137249 0.485761169421313
2 110343619 -0.346876465987079 0.137460690276763
2 110366775 0.209782760830134 0.0789187187198414
2 110390082 -0.777618477109388 0.359723370773179
2 110434739 0.0752073101073879 0.0268491533317915
2 110536772 0.766778739836843 0.353387432430141
2 110569421 0.164447049052341 0.0607907406345004
2 110609038 -0.799896364910199 0.372868926559824
2 110626115 -1.37350441123695 0.770585442822685
2 110644873 -0.820990254577576 0.385469960899082
2 110698509 -1.32647869067977 0.733577338224049
2 110703049 0.239694425138532 0.0912109971774714
2 110728119 0.180664246145783 0.0672061502376859
2 110747851 -1.0404451157781 0.525589730654391
2 110802682 -0.313502779378229 0.122687000150552
2 110839389 -0.209121275039895 0.0786498731453113
2 110868523 0.0406666368177738 0.0143213492583272
2 110939230 -0.797285361497396 0.371319608000113
2 110959490 -1.048386761104 0.530973027670421
2 110980541 -0.565377552504202 0.24274294530413
2 111045405 1.37266116811313 0.769914744355158
2 111080786 0.0321685338923656 0.0112905154988487
2 111110013 -0.344909931122054 0.136580722759806
2 111140843 -0.0621810806461782 0.0220850598412363
2 111177525 0.509220390496355 0.21424479888523
2 111246226 -0.402640695393524 0.162908906963032
2 111272666 -0.00456739381198814 0.00158556431499055
2 111296795 1.19088716502644 0.631345220133645
2 111380904 0.0980784952789849 0.0353303350546203
2 111409740 -0.192798472230264 0.0720567052425332
2 111436272 2.49467529175196 1.89937984545413
2 111458761 0.0398809324520752 0.0140402807897691
2 111481673 -0.739887191113942 0.337838838651582
2 111506130 -0.191609303214992 0.0715794353317536
2 111554095 -0.722050538304513 0.327658814644581
2 111574931 0.924285955124107 0.449359014631086
2 111594506 1.00962291082432 0.504905468217111
2 111632743 1.21716825428883 0.650644353324585
2 111659883 2.47644931600391 1.8771406489254
2 111697430 -1.18068407534658 0.623919206621646
2 111733462 1.3404744256761 0.744507620538608
2 111765171 -1.8101741294376 1.15323753611967
2 111786779 -1.55684711338025 0.92260742461949
2 111867691 1.81385513957068 1.15676702994334
2 111904157 -2.99908440587816 2.5673637263979
2 111915910 -2.67807219818151 2.13049103423805
2 111940411 -2.43103621111635 1.82229876562569
2 111974462 -1.88560821798548 1.22659560126135
2 112001897 -2.57526172599882 1.9992872107709
2 112038756 -2.39612507631623 1.78069229710505
2 112136325 -2.94388066858259 2.48928754157257
2 112158877 -1.53857892296045 0.906903711516295
2 112181548 -3.0942339509618 2.70482488570907
2 112212968 -3.24048719745843 2.92326626260503
2 112238311 -3.16070894051849 2.80303478316095
2 112260973 -1.98397998729106 1.32552400981581
2 112290454 -2.8395259572335 2.3450478223486
2 112317898 -3.15288458036069 2.79138207542373
2 112344683 -2.53255875340211 1.94602548431282
2 112403567 -2.10729294324524 1.45478947005639
2 112431002 -2.39783981044946 1.78272467584337
2 112463672 -0.740930479817551 0.338437561426154
2 112505570 -0.579532138197046 0.250085854974136
2 112552308 0.536930108407696 0.228180448421128
2 112583547 0.643453769591128 0.284055370853223
2 112606650 0.208512319183626 0.0784024913328502
2 112658779 -0.0460780052901492 0.0162618494980006
2 112680465 -2.16702633897334 1.51952097061385
2 112717863 -1.25241951954116 0.676919098539943
2 112756082 -0.42736803633092 0.17450164556083
2 112805557 -2.462908154547 1.86070283626631
2 112834852 -1.65589717469508 1.00991591771984
2 112886089 -0.151227074582971 0.0556177239222731
2 112915059 0.423383791087276 0.172620859151337
2 113005892 0.269510127432786 0.103728950415551
2 113044604 -0.101719881076089 0.0366944027478653
2 113112624 1.2835218181793 0.700472391069734
2 113182660 -1.6005392357969 0.960669138393628
2 113216680 0.418434816024559 0.170291565985705
2 113244336 1.22823623443127 0.658845927822902
2 113279753 0.407916675814778 0.165366430043218
2 113307055 -0.0351616968720201 0.0123557162924618
2 113363459 2.27112534404615 1.63564807229287
2 113383534 -1.1564016993783 0.606395166016339
2 113404804 -1.1564016993783 0.606395166016339
2 113471267 -1.86416967810801 1.20552673182505
2 113497043 -2.97510339330299 2.53329573541759
2 113541572 -1.36536520795373 0.76412250707747
2 113563133 -0.709119483302596 0.320344718597934
2 113587592 -1.25249051765064 0.676972467693666
2 113607592 -1.51412693286177 0.886077865358887
2 113649951 -0.96433505771392 0.475113421793644
2 113671580 -0.457835816805301 0.189048465396593
2 113697302 2.86164400306802 2.37525394362025
2 113780068 -1.45742458645226 0.838634350845361
2 113800921 -1.04754249404961 0.530399686725587
2 113821032 -0.0719015321290873 0.0256355821264421
2 113847093 1.6564003636137 1.01036881540562
2 113872735 0.469425166546011 0.194658369410063
2 113900784 -0.24480345316314 0.093337141106765
2 113928413 0.5450382916647 0.232304621002183
2 113980873 -0.633692564587307 0.278781914036557
2 114039873 -1.30830592719092 0.719490909319048
2 114070726 0.624431467806238 0.27380742065423
2 114105705 0.288976176695712 0.112045516307718
2 114144891 -1.29967818374723 0.712845065289065
2 114175058 0.0996387622527762 0.0359143492026926
2 114195926 1.35363159657126 0.754847893872539
2 114215437 -0.330437909915041 0.130141294505535
2 114251159 0.329659633675738 0.129796807496047
2 114282548 1.35010786853887 0.752072411149824
2 114303740 -1.08676309663763 0.557298404191708
2 114323738 0.552436218379549 0.236085927167888
2 114359394 0.611936741862524 0.26714033838333
2 114446144 0.683235665522297 0.305870645500611
2 114470623 0.683235665522297 0.305870645500611
2 114539535 0.661247136745826 0.293748471162404
2 114567574 -0.667835068603062 0.297363671742526
2 114594825 -0.901417698570664 0.434900715704105
2 114634093 -0.686331696261075 0.307590268109931
2 114705314 -0.575539121071674 0.248007867612049
2 114841722 -0.712414050922644 0.32220293252982
2 114952280 -0.576089781171339 0.248294127919437
2 115022375 0.0181368173010688 0.00633028025066365
2 115054775 -0.668683142127554 0.297830098268872
2 115109405 0.902876785486657 0.435817854753569
2 115132703 -0.367924561866345 0.146953423467912
2 115175233 0.0773923287371557 0.027652987164591
2 115206358 -0.502403790937689 0.210854143340033
2 115289867 -0.502800019763241 0.211050827616602
2 115366760 1.01494135959153 0.508450925809736
2 115389668 -0.715134609234347 0.323740105749452
2 115420237 1.02054621776356 0.512197984462416
2 115451445 0.379794101974012 0.152366728415649
2 115477295 1.72977469721337 1.07742744446473
2 115501784 -0.305985532473169 0.119406089857107
2 115560701 -0.292895909778918 0.113733972978799
2 115588201 0.678767481021127 0.303394464672382
2 115623949 -0.334991602908479 0.132160592121479
2 115685173 -0.532928979139142 0.226153062109542
2 115709959 -0.532928979139142 0.226153062109542
2 115732279 -0.899649684271878 0.433790371494419
2 115801051 -0.313315384769408 0.122605003120387
2 115828035 -1.27223435002952 0.691884269699458
2 115862059 0.703395003241428 0.317124533296944
2 115885004 1.23522177054583 0.66404494319571
2 115908655 0.230658088494508 0.0874695093440401
2 115944228 0.0470480218619228 0.0166105631131197
2 116034541 1.4826510040458 0.859595173865475
2 116059552 0.228067301054143 0.086401271883459
2 116132392 -0.403411224211359 0.163267275702332
2 116183362 1.47538834386972 0.853536547728258
2 116229365 1.2567883884139 0.680206546298575
2 116256379 -0.941454994141425 0.460332179592792
2 116292437 0.177450976765837 0.0659288982092028
2 116426243 -0.663325202124153 0.294887292315213
2 116454201 -1.42167771535902 0.80933267351712
2 116490670 -1.42167771535902 0.80933267351712
2 116524192 -1.10920077716345 0.572930244788031
2 116562436 -0.629315067780676 0.276427101741431
2 116601608 0.229043511418331 0.0868035504753013
2 116629834 0.580322899117285 0.250497982280085
2 116704501 -1.03645384207089 0.522892552147817
2 116733129 0.66473462464082 0.29566049155148
2 116733758 -1.32264972181975 0.730599401035728
2 116783237 -0.59688488781638 0.259176226011333
2 116808575 -0.253526328128455 0.0969851966126816
2 116845508 0.275274349501766 0.106179742680713
2 116882893 1.05656322044498 0.536538574379046
2 116912317 -0.282906245687707 0.109439991912418
2 116945958 0.291358142870206 0.113071014481102
2 116980116 -0.704567068613201 0.31778297003766
2 117012141 2.20763940938345 1.56432410469435
2 117024216 -1.41712331917844 0.805633105113771
2 117040053 -0.668778753635952 0.297882697871049
2 117068448 -1.78339534563493 1.12771567085285
2 117111834 -2.14580929646193 1.49637004052627
2 117139336 -1.71154158993347 1.06057470278362
2 117206872 -1.30943951803883 0.720366102315552
2 117296202 -0.373283344075995 0.149392006743249
2 117329131 -1.66624854090181 1.01925182054608
2 117361354 -1.59172671549059 0.952935035841154
2 117389976 -0.264111224616484 0.101442528539603
2 117429918 -1.45115543662633 0.833461599334567
2 117473661 -1.11600276607251 0.577704137811257
2 117505632 1.79710588073013 1.14074871488538
2 117533038 1.73792937336756 1.08500531231838
2 117560650 -0.811016843806827 0.379493340804618
2 117616718 1.98635921506204 1.32796265295813
2 117639161 0.928495719421502 0.452040190253443
2 117671431 -0.657189654202067 0.291528978668648
2 117729440 -0.423154533150611 0.172512787404252
2 117760328 1.41534084003291 0.804187253391059
2 117782208 -0.113443069712488 0.0411116898690074
2 117805071 0.008990024807921 0.00312637928805688
2 117832132 1.4865947231202 0.86289323356753
2 117861454 -0.0166123446294572 0.00579467987229825
2 117893148 -1.14398365157224 0.597514361012258
2 117927894 -0.0140535430017863 0.00489713607041347
2 117961639 -0.401284388800758 0.162278544154663
2 117989723 1.36611343593862 0.764715630122405
2 118068390 -1.27108896548004 0.691015366142804
2 118097748 -1.0241729969285 0.514628462461518
2 118172022 -0.689746152160955 0.309490422082456
2 118193753 -1.07767481090652 0.551017267177321
2 118222035 -0.987751830943564 0.49042894963866
2 118243763 -1.07343773134553 0.548098847593044
2 118263858 -1.02729411921211 0.516723751159297
2 118317676 0.328787549165257 0.129411017786711
2 118341064 2.15968662381434 1.51149246983472
2 118341735 2.15968662381434 1.51149246983472
2 118372062 0.295117715538049 0.114693094455882
2 118406660 1.25328871254633 0.677572594139014
2 118436026 -0.206046410518608 0.077401861007474
2 118499131 2.24654875112577 1.60785055744808
2 118537588 0.727030876600468 0.330490620671767
2 118560913 -1.08391807741338 0.555329016276813
2 118652516 -0.406202772419723 0.16456715432834
2 118694907 -0.406202772419723 0.16456715432834
2 118762821 -1.44264343221504 0.826461361848462
2 118791370 -1.1257415037614 0.584567627172666
2 118878463 -1.49105578007095 0.866630848603718
2 118910541 -1.68294565100498 1.03439565480608
2 118932874 -1.36573827691483 0.764418214708163
2 118973741 -1.85358651292951 1.19519063074283
2 119034704 -1.50293339055682 0.876618103292128
2 119098520 -1.7318900460699 1.07939075841679
2 119127126 -1.67740434865409 1.02935824035108
2 119162290 -1.31408018303203 0.723953795608874
2 119263169 -0.58368055794853 0.252250172158794
2 119294814 -2.47409709152493 1.87428005000284
2 119329366 -1.7799619496549 1.12446307958115
2 119358264 -0.701294461978869 0.315945640408174
2 119410905 -0.685195864559908 0.306959027840219
2 119440718 -1.4908383283061 0.86644849037931
2 119474595 -1.68967237290937 1.04052619168233
2 119509443 -0.880979816879758 0.422130661128608
2 119549173 -0.596033164566233 0.258727767975464
2 119576951 -1.19400685099439 0.633623205312088
2 119632527 -1.81549477680278 1.15834083258203
2 119689650 -1.82045425865871 1.16310739406996
2 119724719 -1.24738887426661 0.673142185019511
2 119794264 -1.27785749102114 0.696156917891577
2 119827040 -0.626511077519405 0.274922022238293
2 119854506 -1.88407932832128 1.22508727001945
2 119884467 -1.86476765466302 1.20611202198781
2 119936042 -1.07153189149688 0.546788199053697
2 119995465 -0.479937765170715 0.199783716384237
2 120044213 -0.906685531447516 0.438215358919602
2 120068330 -1.28548079858725 0.701967571397448
2 120092074 0.241328604509409 0.0918902220219671
2 120116670 0.837952207474296 0.395711782740287
2 120140663 -0.529514764536407 0.224427118463069
2 120164079 1.33836623151886 0.742856629981193
2 120190113 -0.799105336008389 0.37239930292253
2 120230958 0.156639943348607 0.0577296523460513
2 120266068 0.156639943348607 0.0577296523460513
2 120293439 0.273445218993099 0.105400964243812
2 120319107 -0.983484506549389 0.487623778089145
2 120351066 -0.104631485625033 0.0377878202632261
2 120447106 -0.826509949399488 0.388792123578799
2 120488579 0.73392486292499 0.334424137096574
2 120512677 0.688046750002218 0.308544218969143
2 120583454 -0.661898590920155 0.294105328322561
2 120679059 0.162097073161089 0.0598674720750144
2 120753381 0.0421612797028172 0.0148565025946175
2 120808037 -1.76850916881182 1.11364567174298
2 120863635 -0.692180792788228 0.31084765793903
2 120885022 -1.73144823325137 1.07898056028419
2 120917318 -0.0728128677620242 0.025969829894662
2 120955826 -0.833199366494526 0.392832135174159
2 120980919 -0.915819104385487 0.443984974718602
2 121028839 0.604864441921737 0.263389135689713
2 121060120 -0.74973502448699 0.343504778668871
2 121088742 0.347379073521696 0.137685782688606
2 121112496 1.74408429119307 1.0907414850927
2 121134286 0.089429020753968 0.0321054001641213
2 121198975 -1.05794419886121 0.537480891101629
2 121228058 0.366698770955708 0.146396854722877
2 121254980 0.714394969997174 0.323321950793059
2 121298877 0.653655425445819 0.289600116213095
2 121320839 1.13153472884017 0.588666391731282
2 121344341 0.885231451110473 0.424775411792577
2 121376268 0.967424749001197 0.477123326958664
2 121395720 -0.712886156235849 0.322469505962933
2 121415987 0.37695559171423 0.151068223501973
2 121478303 -0.77663375194953 0.359146161250745
2 121505944 1.19364233826938 0.633356859962131
2 121533668 -0.443028136542574 0.181942191495638
2 121556722 -0.158908168080182 0.0586171727160283
2 121620244 0.700149986463436 0.315303937814961
2 121674281 0.359501667958083 0.143138346790491
2 121703017 1.68782621992535 1.03884196954656
2 121729191 0.866022771524989 0.412875589022138
2 121794050 0.494795749210286 0.207087256012807
2 121821398 0.593183083294638 0.257228824416729
2 121854680 -0.145413598650703 0.0533589617726972
2 121954509 -0.015400783351131 0.00536947703209787
2 121980868 0.755951190048051 0.347097914316772
2 122003799 0.976968774856413 0.483352779947062
2 122037862 -0.203840567093521 0.0765082811249973
2 122064998 0.607455793920813 0.264761721559422
2 122102992 0.665762496593551 0.296224786611808
2 122206307 0.247354217937718 0.0944015649912968
2 122239761 0.735867564193871 0.335535446008225
2 122281464 0.663595809799105 0.295035695128877
2 122310114 -0.211482115183945 0.0796099742397668
2 122334775 0.056290949280961 0.019946594738928
2 122407642 0.661157177887803 0.293699203958843
2 122438512 0.849485602559593 0.402731489604204
2 122482217 -0.260861690248174 0.100070571726325
2 122543142 -0.606919805189777 0.264477640353367
2 122581819 -0.638133591519388 0.281177299668791
2 122649972 0.647967416684858 0.286504395884347
2 122674410 1.04532579854167 0.528895518964861
2 122732586 -0.105200176072309 0.0380016680836688
2 122776597 0.610932407457828 0.266606640867104
2 122816754 0.610932407457828 0.266606640867104
2 122843890 1.15503337276508 0.605413918152208
2 122867512 0.283734465389613 0.109794851732025
2 122890358 0.713497393008509 0.322814749567802
2 122912068 -0.336108783363272 0.132656963777616
2 122934868 0.0163635060409693 0.00570731555932663
2 122956489 0.298509673662293 0.1161602319085
2 122982005 0.298509673662293 0.1161602319085
2 123003621 -0.620964035632112 0.271952128639823
2 123031580 -0.153498823493078 0.0565030514431159
2 123061696 -0.797351658401649 0.371358918877311
2 123096968 0.459919554692201 0.190053993266839
2 123182501 1.76083572742228 1.10642569120109
2 123204231 1.01140414589092 0.506091802005651
2 123230702 -0.337502639137353 0.13327679900777
2 123258054 0.587240213187618 0.254111755843355
2 123258998 0.299463483405195 0.116573413991727
2 123347079 -0.630279302079037 0.276945260490968
2 123385556 -0.684395115983962 0.306514266442378
2 123462281 -0.0836104749158466 0.0299479589750228
2 123489513 -0.0836104749158466 0.0299479589750228
2 123538557 0.735317595516678 0.335220712635475
2 123571271 -0.0489308867460619 0.0172881932480673
2 123596815 -0.00699238972310929 0.0024297453849465
2 123658608 0.535458042660765 0.227433951570988
2 123716042 -0.536224558284705 0.227822571463156
2 123789262 -0.721353557627675 0.327263171077601
2 123889691 0.492517433312586 0.20596279331911
2 123920057 -0.184203409255225 0.0686164411925163
2 123997443 -0.102319248714764 0.0369192897896756
2 124111139 1.12683451161585 0.585340031681183
2 124138091 -0.401925773169681 0.162576565475595
2 124164816 -1.43624848239912 0.821219686736949
2 124224340 -1.00072989293991 0.498999088789888
2 124262886 0.274104042896767 0.105681352051533
2 124293783 -0.96838780947579 0.477750492262862
2 124358484 0.227791013266231 0.0862874700492218
2 124386928 -0.480106183159596 0.199866111687706
2 124426172 2.42296545728014 1.81263750388857
2 124448434 2.58646305086837 2.01337798388014
2 124473071 1.10697368550216 0.571370739268718
2 124485190 1.53349850236734 0.902558474053834
2 124501612 2.38961921125884 1.7729917839483
2 124523466 0.828763704475602 0.390151565385976
2 124626489 0.947782988342771 0.46440217932129
2 124683631 -0.404314334642918 0.163687542207967
2 124743290 0.24914134953909 0.0951484843218521
2 124798664 0.236268920941952 0.0897898119221231
2 124828910 0.134595970710705 0.0491819400180603
2 124849767 0.134595970710705 0.0491819400180603
2 124892866 -0.430515870154177 0.175991106113495
2 124932016 -1.50622805350912 0.879397642619142
2 124960522 1.20197815232508 0.639459612086039
2 124996211 -0.211889288849859 0.0797757291305368
2 125020717 -0.986610783635055 0.489678250816585
2 125049986 0.0413843586321293 0.0145782496842413
2 125076770 -0.388803114911053 0.156504483809711
2 125131032 1.19021089218342 0.630851865937101
2 125164931 2.27190500919629 1.63653378146378
2 125194127 0.10743355351503 0.0388423929571342
2 125216871 0.774865706945747 0.35811061518108
2 125241207 0.783848420023963 0.363382678663384
2 125272012 0.300372664005204 0.11696751939764
2 125292959 2.08503961316737 1.43102773607627
2 125312445 2.08503961316737 1.43102773607627
2 125340276 -0.0289424991299062 0.0101452445501217
2 125374949 0.845445060354429 0.400267107479815
2 125413439 0.0958356876275611 0.0344920608331453
2 125436028 0.275846362846016 0.106423491986321
2 125496574 0.38304266505643 0.153855870110381
2 125524813 0.723262718046068 0.328347297331276
2 125552128 0.910200250867608 0.440432194713891
2 125586513 -1.35232538975602 0.753818526505686
2 125605921 -1.19133723771374 0.631673647382588
2 125677119 -1.80646854522193 1.1496896727637
2 125702314 -2.23938464749476 1.59979196787918
2 125726346 -2.06644050862082 1.41131488122974
2 125841692 -1.89129471883526 1.23221346717546
2 125866492 -1.61504777665858 0.973465309924259
2 125996675 -1.45441268403138 0.836147390124814
2 126085905 -1.21602238022757 0.649797746591722
2 126095985 -1.13355273378121 0.590096941689603
2 126113395 -0.0493816171360587 0.0174505558046138
2 126122491 -0.0493816171360587 0.0174505558046138
2 126132616 -0.924763874305202 0.44966309198199
2 126184178 1.96995771188581 1.31119573682573
2 126186428 1.96995771188581 1.31119573682573
2 126189953 1.96995771188581 1.31119573682573
2 126245445 -0.00695623547662427 0.00241714753092925
2 126272458 0.98626889784891 0.489453411023453
2 126294842 1.52099403912955 0.891904250192295
2 126328767 1.18343232377637 0.625915783464354
2 126364336 -0.0596031317940133 0.0211479083508614
2 126392024 -1.35313005714771 0.754452578070469
2 126429299 1.62830243456399 0.985224278914487
2 126460841 1.8050972504006 1.14837806493014
2 126485191 1.23886433318486 0.666762881706595
2 126508044 -0.817230164268309 0.383212759386668
2 126540770 -0.879818128063458 0.421409100763325
2 126612248 -0.0510473786726797 0.0180510936849516
2 126635205 1.42984895936628 0.815989287615578
2 126668841 -0.97525436818653 0.482231449364378
2 126704104 1.34208165915373 0.745767378245565
2 126750011 -1.25322025428293 0.677521114500841
2 126777111 1.20894851421047 0.644581764838117
2 126971411 -0.573195951933297 0.246790867228348
2 126996637 1.5120890488535 0.884352182541534
2 127020398 1.72911923310375 1.07681943243037
2 127063199 0.131059578701774 0.0478237640239483
2 127094855 -0.016423070236342 0.00572822628318759
2 127129080 -0.180287626903448 0.0670562903962913
2 127156939 0.275039998981421 0.106079908425653
2 127176943 0.275039998981421 0.106079908425653
2 127193767 0.697876862619465 0.314030692321782
2 127224712 0.579599962888844 0.250121195797393
2 127288694 1.46437973131138 0.844390039519541
2 127325518 -0.0402739071110106 0.0141808372110404
2 127351298 -0.053282063785578 0.0188579648459516
2 127373136 0.459800616857923 0.189996561884837
2 127413798 0.697732377714954 0.313949819738182
2 127449875 -0.498932051144909 0.209132937984288
2 127491555 -0.372132822598279 0.148867700896013
2 127521579 -0.362930737377258 0.144688880082994
2 127543925 2.08890363628272 1.43513992568134
2 127565621 -0.2447105771135 0.0932984209179316
2 127603270 -1.20878071243986 0.644458252027293
2 127643797 -0.467750474844216 0.193845106681305
2 127663592 0.223082403207262 0.0843514937049552
2 127683881 0.060822274336341 0.0215908646862894
2 127733245 -0.413155302721323 0.167815119302444
2 127755123 -0.0898580096964632 0.0322648450526474
2 127806671 -1.1137968491546 0.576154150668928
2 127856722 0.31124092728765 0.121698008774916
2 127884704 0.0751777403438089 0.0268382843662578
2 127943604 -0.42596067221061 0.173836724727256
2 127983876 -1.34807747242362 0.750475209636187
2 128046108 -0.0534397682539882 0.0189149598161464
2 128104856 -0.715860318563732 0.324150561899466
2 128324004 -0.170695517288436 0.0632534959500802
2 128358050 -0.359153721637163 0.14298121678318
2 128393504 -0.167319886172143 0.0619216192121556
2 128435135 -0.116463291954464 0.042256088792794
2 128457226 0.352826291073334 0.140130282082627
2 128478234 0.772171800661046 0.356534807207655
2 128514308 0.772171800661046 0.356534807207655
2 128537899 1.07262002145849 0.547536351098611
2 128562026 -1.75299899910956 1.09907504451758
2 128606417 -0.393597723512474 0.158716843033673
2 128635147 -1.25311882023409 0.67744484064091
2 128664223 -1.32200739686891 0.730100360748442
2 128738382 -1.40544071459209 0.796177972486292
2 128765903 -1.31924349573926 0.727954714662902
2 128799149 -1.46720468391609 0.846732895738487
2 128954516 -0.794647721676745 0.369756815225087
2 128986911 0.297744666825142 0.115829036507127
2 129027420 -1.10537029696254 0.570249061798616
2 129076462 0.728660233493462 0.331418858987818
2 129098884 -0.121439057140993 0.0441471805454729
2 129122484 0.178445019959656 0.066323700643847
2 129157256 1.25776799602712 0.680944615185051
2 129179160 0.642911648177824 0.283761674125916
2 129205860 -0.409539881744048 0.166124251469912
2 129228264 0.471923689218763 0.195873345434671
2 129251689 -1.26944459975585 0.689768755630666
2 129278677 0.0877790439830264 0.0314926317350169
2 129311211 0.202825130008426 0.0760974130314515
2 129334107 -0.445774636536584 0.183255048267459
2 129358078 -0.101489464250801 0.0366079760286293
2 129392494 -1.36027092649572 0.760089671513517
2 129416461 0.679410398224237 0.30375035140794
2 129447400 1.36801266238521 0.766222069704592
2 129475506 1.39612484038819 0.788674099585587
2 129503847 0.483005961272606 0.201286180354449
2 129557375 -0.272457425866535 0.104980815341489
2 129783842 -0.24479862809197 0.093335129462749
2 129808977 1.52753714452582 0.897471973960311
2 129833679 0.358524274988124 0.142697057816516
2 129858032 0.913884875192757 0.442760745545515
2 129880112 0.935385481689188 0.456441401060637
2 129908403 0.527549722776155 0.223435446558022
2 129961316 -0.0557813395081657 0.0197620360165826
2 129982824 -0.0733087376248 0.026151797377249
2 130028617 0.307292269831581 0.119975185767865
2 130053148 1.72641661256799 1.0743141777824
2 130094145 0.0459704971647679 0.0162232174059818
2 130122938 0.796210720757421 0.370682604162505
2 130148713 1.22901234495962 0.659422687163988
2 130172313 0.558058065801705 0.238971183659763
2 130238731 0.390211409441356 0.157153569643022
2 130268466 0.705068459578871 0.318064777781534
2 130312827 -0.323451951443209 0.127055722671635
2 130332250 -0.323451951443209 0.127055722671635
2 130352722 0.436715615715922 0.178933702221873
2 130450328 -0.250815398204241 0.0958490062715738
2 130474128 -0.808154603005223 0.377784331459456
2 130522635 0.384613675180359 0.154577191457752
2 130545518 0.364471895218446 0.145386928215902
2 130553302 0.667111843489326 0.296966096695139
2 130583040 -0.769656534705294 0.355065692193631
2 130603927 -0.620356606103086 0.271627519466003
2 130662965 -0.228922580721026 0.0867537017768801
2 130698991 1.09914320068515 0.565901396037663
2 130730834 1.23369491009189 0.662907075720031
2 130765317 1.36405452446804 0.763084014987112
2 130792780 1.77941191812024 1.12394242777881
2 130823510 1.64017896407225 0.995816410553025
2 130845844 0.659749538869215 0.292928637356558
2 130862635 1.11047247731261 0.573821529686389
2 130934762 -0.525373009475912 0.222338393894329
2 131052249 -0.000935963292008387 0.000324448177997337
2 131086765 0.148511162587422 0.0545612664159797
2 131122278 0.0639087938436032 0.0227141783515533
2 131164311 0.920266044552968 0.44680444410795
2 131196192 0.214951027384673 0.0810236907054085
2 131235874 -0.170496570712487 0.0631749081007045
2 131265150 0.75787937718165 0.348215090704434
2 131347807 -0.159997886202041 0.0590440943021905
2 131421730 -1.02339421345531 0.514106175442682
2 131488709 -0.204742960326318 0.0768736642460514
2 131551859 0.798147034133072 0.371830653869419
2 131592260 0.614618336815528 0.268566930450778
2 131679733 -0.263990214444503 0.101391381194536
2 131740323 -0.890935153184055 0.428333132548739
2 131784018 0.204797105364986 0.0768955954523681
2 131808935 -0.155531725041002 0.0572965680346812
2 131949306 0.0711208044891374 0.025349424085373
2 132056414 -0.213063344124281 0.0802539453906141
2 132096949 -1.40182244878173 0.793259715086018
2 132124709 -0.31829017342831 0.124785407053943
2 132152783 -0.898757348722301 0.433230375625509
2 132291132 1.43393331534474 0.819325741136617
2 132352311 -1.16768715269862 0.614513520860366
2 132378786 -0.611796558135131 0.267065825854935
2 132409563 -1.21030043020829 0.645577228770904
2 132446481 -0.668086160956985 0.297501743763399
2 132507980 0.0621736909911809 0.0220823708291527
2 132588672 0.025834687990447 0.00904469201260625
2 132620673 -0.79883703126627 0.372240061743596
2 132658027 -0.66324005043436 0.294840599614139
2 132687535 0.216335711526889 0.0815889966816021
2 132749440 -0.76008999790758 0.349497437014742
2 132775802 -0.0446540816451749 0.0157504382793156
2 132802253 0.244166753519546 0.0930717515203721
2 132837753 -1.29903920211814 0.712353936522732
2 132856001 -0.32724579002895 0.12872954713123
2 132867371 0.409764175330083 0.166229031217866
2 132894177 0.472366740903708 0.196088997303842
2 132916446 0.472366740903708 0.196088997303842
2 132942881 0.761795027360139 0.350487614710079
2 132982216 1.93513511817957 1.2759395525718
2 133006930 -0.713848671171255 0.323013217376318
2 133032079 0.0298316528398188 0.0104606118019526
2 133077339 -0.322962180066774 0.126839957275886
2 133110912 0.0536249468165403 0.0189818929600976
2 133111752 -0.165983154130748 0.0613951217623675
2 133211813 -0.873641327556431 0.417580238572377
2 133243274 -0.273670510134032 0.105496830861908
2 133360437 0.0728040426947871 0.0259665920240226
2 133387619 -0.274941739495064 0.106038054406008
2 133421424 -0.0854604936411714 0.0306328776704044
2 133441165 -0.849272867584232 0.402601601312787
2 133495305 -0.628528327664166 0.276004549405145
2 133533849 -0.623823742072186 0.273481966237043
2 133577879 -0.35300927430347 0.14021255581179
2 133624618 -0.131691315023879 0.048066121988369
2 133655738 0.438825396151462 0.17993781496357
2 133680641 -0.709768812214929 0.320710670658563
2 133707019 -0.147684065173929 0.0542399603258178
2 133766337 0.610424249437392 0.2663367336211
2 133808294 0.770174938594965 0.355368307709024
2 133850997 0.0512683062674237 0.0181308007800111
2 133887397 0.713528236654533 0.32283217420595
2 133928912 0.941697609265406 0.460487968656982
2 133979773 0.0840242437055092 0.0301010610480475
2 134018067 1.31725967028966 0.726416356403952
2 134040526 -0.431078181625808 0.176257501134704
2 134082226 -0.984899259211769 0.488553080600442
2 134109420 -0.984899259211769 0.488553080600442
2 134142930 -1.14084458071202 0.595278111470141
2 134182828 -1.14084458071202 0.595278111470141
2 134219611 -0.891928137178887 0.428953649763856
2 134250055 -1.57826464544733 0.941176214732367
2 134274800 0.0397935643078757 0.014009037444479
2 134297916 -0.908192854724934 0.439165552600129
2 134402208 -0.873429369287751 0.417449081368021
2 134452615 0.57662426441708 0.248572072350518
2 134469241 1.39252644192771 0.785784107560395
2 134477739 0.0139384198725069 0.00485679741771408
2 134532654 0.402403022280701 0.162798403713595
2 134557773 1.06033994195598 0.539117223694928
2 134627570 0.481803206867416 0.200696849000139
2 134652035 -0.177752886621617 0.0660487766657753
2 134679610 0.582652660740852 0.251713378168613
2 134722065 -0.353287673461661 0.140337750578067
2 134758326 -0.252064486710278 0.0963722447391506
2 134780797 0.648492529394293 0.286789746120711
2 134806353 -0.0688293586619852 0.0245105427639813
2 134829908 0.536553109919237 0.227989203233388
2 134857706 -1.331054753307 0.737143294301977
2 134905262 -1.0076997651522 0.50362586017588
2 134932444 -0.761751374344701 0.350462251550377
2 134977964 -0.832334152473101 0.392308743733845
2 134980424 -0.898898477092577 0.433318924269048
2 135008535 -0.136930370619957 0.0500804611122726
2 135040837 -1.52301830384807 0.893625064311024
2 135071253 -0.262508066061628 0.100765277906416
2 135106922 -0.762899214827744 0.351129378917855
2 135162032 1.15104796680486 0.602559712870124
2 135202694 0.416499743116331 0.169382878381316
2 135270102 -0.423872208933792 0.17285115308745
2 135306581 0.88467013069898 0.424425885694552
2 135335787 0.654372501936912 0.289991140876229
2 135371153 -0.23319312104369 0.0885166874592013
2 135420981 -0.728068407121229 0.331081595659199
2 135460456 0.162615819557642 0.0600711410350037
2 135497141 0.062509410331812 0.0222045508670853
2 135528047 0.422268479160063 0.172095257492047
2 135556060 0.422268479160063 0.172095257492047
2 135666207 0.27404424005832 0.1056558952742
2 135714525 -0.336327395181141 0.132754139251862
2 135750502 -0.649435223572918 0.287302240023519
2 135780126 -0.792735363786685 0.368625214234959
2 135826176 1.53762116738274 0.906083820134106
2 135850319 -1.00296668956844 0.500482086785044
2 135875593 -1.135893758281 0.591758285840176
2 135910303 -0.0370069957956787 0.0130136663759737
2 135956950 0.156772649013669 0.0577815367670356
2 135994123 0.84527467440967 0.400163308593047
2 136062933 -0.0511748229017999 0.0180970718215612
2 136090056 0.581706675435089 0.25121966257116
2 136119936 -0.798439346005981 0.372004076723751
2 136223843 -0.903299005824778 0.436083386131357
2 136262165 -0.319579754736521 0.125351846592345
2 136306234 1.06910743481771 0.545122741469428
2 136368466 -0.663860502115184 0.295180877209616
2 136398577 1.90538284697777 1.24618474163665
2 136422868 0.87986265914943 0.421436751885089
2 136445124 1.17447238282887 0.619416388225453
2 136495917 -0.584615219255407 0.252738572651254
2 136574412 0.137002676581749 0.0501083171424376
2 136665981 -0.91772984083228 0.445195596193071
2 136694852 0.924620815690863 0.449572062320744
3 207842 -0.942767601405094 0.461175278747617
3 273270 0.651099253957042 0.288207597874732
3 294636 -0.202702153841826 0.0760476748076315
3 321320 -0.287625174773192 0.111464635984548
3 359734 -0.510018074834367 0.214642542661114
3 487541 -0.780428289366234 0.361372168455046
3 518750 -0.817624762393955 0.383449414212494
3 560026 -0.918611900034729 0.445754882252289
3 606571 -0.049073449230289 0.0173395410760034
3 634839 -1.4797500489564 0.857172819263544
3 672906 -0.31796792363951 0.124643940081053
3 800308 0.0691192779643324 0.0246165979726789
3 833961 -1.1562076530359 0.606255971942814
3 861152 -0.499678571839938 0.209502721858655
3 895260 -0.913618699104765 0.44259237561008
3 934892 -0.221266208283017 0.0836065095678988
3 961890 -0.619841503681018 0.271352343935176
3 992190 -1.42487897706195 0.811937629938211
3 1068417 0.0870845894429175 0.0312349568861243
3 1110448 -0.525526076577701 0.222415489464163
3 1177655 0.390664109943388 0.157362350665082
3 1207404 -0.926182933876793 0.450566435321004
3 1233045 -1.03900400246182 0.524615228439526
3 1275233 -0.416889351123956 0.169565739903969
3 1303693 -0.688789686542918 0.308957758200334
3 1330682 -0.303963752605123 0.118526606381648
3 1387070 -0.371362393261295 0.148516835538939
3 1425574 0.0789385227790684 0.0282226257076313
3 1472801 0.150977572030503 0.0555205811195287
3 1513152 -0.887398098808735 0.426125562065944
3 1545095 0.812948727667178 0.380648408534464
3 1565803 -0.619328005157766 0.271078111283897
3 1594475 -1.06583728922024 0.542879616329893
3 1614499 0.0707817196496473 0.025225193962663
3 1645414 -0.733164661721916 0.333989611394641
3 1697541 -0.584704965800607 0.252785483928566
3 1771924 0.866607983008154 0.413236270314293
3 1810103 0.141619896248857 0.0518902412015602
3 1821768 -0.922717993618942 0.448361946482994
3 1853918 -0.922717993618942 0.448361946482994
3 1882746 1.71600433638899 1.064688015377
3 1956641 0.355257791840725 0.141224383096363
3 1995004 -0.54061739955521 0.230053351520628
3 2020852 0.15582218615651 0.057410043780341
3 2087543 -1.47782289949052 0.855565326446926
3 2187422 -1.55755185638768 0.923215717614564
3 2211649 -1.06794124535836 0.544322374113145
3 2237705 -0.930493240653277 0.453314533569602
3 2393736 -1.24875180350583 0.674164548070513
3 2478533 0.662712101008468 0.294551153146907
3 2518103 1.05352474111124 0.534467608711804
3 2672283 1.40223671035202 0.793593588753749
3 2719811 0.195704240655248 0.073224676192455
3 2773015 1.72530082350582 1.0732806751035
3 2799995 1.87831515646731 1.21940862609406
3 2826828 -0.899074988395086 0.433429682945518
3 2860267 -0.277330697857703 0.107056463519736
3 2994695 -1.5789672357432 0.941788243250621
3 3065631 -1.29084452601084 0.706068495471597
3 3127003 -1.55471647236929 0.920769501444403
3 3187198 -2.42854860252931 1.81931818468481
3 3216196 0.165040026822778 0.0610239664699999
3 3243274 0.228807853786388 0.0867064143369588
3 3272447 1.43416799216752 0.819517631284642
3 3345581 -1.6313174246452 0.98790821473871
3 3393983 -1.32070932271887 0.72909230703251
3 3423091 -1.52377156246859 0.894265791728248
3 3447678 -0.979943110374823 0.48530060113644
3 3473726 -0.400243567498813 0.161795194988498
3 3501120 -1.48466821685406 0.861281415232651
3 3537521 -0.818955220976783 0.384247726404158
3 3552001 -0.0978067358931306 0.0352286855204636
3 3578105 1.83541799342533 1.17754567059978
3 3612391 0.853887370609489 0.40542250179349
3 3655856 1.09883303717001 0.565685202158747
3 3677889 0.975831018327606 0.482608501391928
3 3719804 0.260908704857152 0.100090398790362
3 3753586 0.620631862943938 0.271774601294414
3 3797367 0.282499787930226 0.109265916226863
3 3828567 -0.787342526092347 0.365440733904452
3 3873193 0.253299534666054 0.096890059986846
3 3904995 -0.581554677346757 0.251140360807179
3 3940177 0.503966596505451 0.211630195177862
3 3971241 -0.139154000652358 0.0509378108132457
3 3998531 0.648348287191417 0.286711354810561
3 4028870 0.710286982361717 0.321002803889197
3 4084299 -0.348518606086901 0.138196408184229
3 4112460 0.315079396979055 0.123377292786819
3 4147689 -1.64643708609988 1.00141897126592
3 4178404 0.346017860132144 0.137076343296329
3 4201358 -1.41156378724462 0.801127354820663
3 4232586 -0.101707233270186 0.0366896583066868
3 4269758 -1.13410761884992 0.590490548837142
3 4301236 0.38430299689613 0.154434484561763
3 4345665 1.15258584813062 0.60366042000991
3 4387532 -1.21690151642745 0.650447237268396
3 4415324 -0.807546103208286 0.377421359954134
3 4444761 -0.204247296268402 0.0766729379020257
3 4590783 -0.387103611241949 0.155721996576885
3 4619491 0.660080364363667 0.293109678604593
3 4652547 0.177804862248767 0.0660694171650434
3 4694804 1.12583022614957 0.584630309555028
3 4736494 1.55983237219397 0.925185389882504
3 4776090 0.445721300053146 0.183229530317378
3 4802826 0.445721300053146 0.183229530317378
3 4826128 0.445721300053146 0.183229530317378
3 4849102 -0.575216138560061 0.247840010913695
3 4899523 -0.184310981300039 0.0686593641259991
3 4972147 -0.856930497993289 0.407286763224194
3 5014464 -0.249920715688294 0.0954745135660689
3 5073899 0.322499121496471 0.126636027192236
3 5135217 -0.311428338207022 0.121779894895126
3 5160558 -0.311428338207022 0.121779894895126
3 5248940 0.0245368785356644 0.00858590320781128
3 5272689 -0.00850313539214891 0.00295648471002505
3 5344708 0.570571294122248 0.245429770704968
3 5378643 0.309094152557979 0.12076077125635
3 5409013 -0.717618604256692 0.325145760967119
3 5429307 -0.67090521972991 0.299053326786449
3 5460726 -0.0280184170754112 0.00981772273585046
3 5519775 0.201111118673063 0.0754045757005013
3 5549630 -0.155302085708013 0.0572068711616871
3 5585995 -1.60530371945925 0.964862634246784
3 5618943 -0.911466125727271 0.441231656930827
3 5643647 -0.096219212317356 0.0346353056792551
3 5752450 0.276958676164717 0.106897758434431
3 5787926 0.295385732219116 0.114808894223285
3 5820911 0.14944754648865 0.0549252669323129
3 5862622 0.603065410491365 0.262437508736961
3 5894318 -1.05877009385746 0.538044763805111
3 5954014 0.0588531549678804 0.0208756242898344
3 5981176 -0.0517964004148202 0.018321384218681
3 6060853 -0.945776542519634 0.463110190385664
3 6101160 -1.28566825481085 0.702110718885114
3 6124095 0.0130726255763694 0.0045535447469855
3 6204775 -0.350223977559813 0.138961330050934
3 6230136 -1.19706150645309 0.635857072545709
3 6294428 -0.717839319363888 0.325270759402538
3 6362570 -0.332320589943789 0.130975385989402
3 6394451 -1.13266211243401 0.589465408428056
3 6422301 0.0581261372873135 0.0206118270871991
3 6450108 -0.0800321472851544 0.028625941227204
3 6490739 -0.489160706661489 0.204309080449884
3 6625573 -0.702492145483937 0.316617640794649
3 6655629 -1.29699040733112 0.710780204318188
3 6741075 0.0490675019727248 0.0173373988922623
3 6763820 -0.419531257709991 0.170806960309248
3 6785927 0.182426898271399 0.0679080758376519
3 6815819 0.059259465884623 0.0210231184743671
3 6866316 0.312593500836595 0.122289232774637
3 6895134 0.475499851184629 0.19761578285062
3 6949469 -0.404803909421689 0.16391547396373
3 6979830 0.922290182751424 0.448090047941541
3 7009959 0.203425093699524 0.076340134755911
3 7080658 -0.0229203002213255 0.00801508308826809
3 7125535 0.492673656464561 0.206039844664844
3 7127309 -0.266551420608876 0.102474862597307
3 7244457 0.0500552488652538 0.0176933185610024
3 7294148 -0.323964146853718 0.127281444959588
3 7315220 -0.266197252324049 0.102324919601707
3 7387648 -0.219622480794407 0.0829331120868299
3 7448336 -0.348297490087188 0.138097294804518
3 7546354 -0.362030468431697 0.144281452592417
3 7549423 0.0717194518742143 0.0255688293003852
3 7610362 0.194638151573454 0.0727958744140131
3 7650224 -0.0806665833230465 0.028860069198882
3 7757246 0.791317374370782 0.367786940919562
3 7816246 -0.730844720682241 0.332664738889501
3 7878652 -0.246523218820306 0.0940545792560989
3 7917922 -0.175065422556677 0.0649826106547684
3 7941545 0.0354307386599298 0.012451585079961
3 8006583 0.58329321049709 0.252047849373732
3 8138582 -0.219776137983003 0.0829960280150365
3 8180045 -0.334128907476593 0.131777550909022
3 8277793 0.0975411887550081 0.0351293799981808
3 8343444 -0.0672895390156074 0.0239476606969639
3 8372040 0.577593850233917 0.249076516327001
3 8412081 0.0458412598998963 0.0161767814356845
3 8478844 0.306764691288675 0.119745358236887
3 8506321 -0.509184170741742 0.21422674368957
3 8720048 -0.920843978463389 0.447171367327229
3 8778845 0.0646303951454421 0.0229771872264092
3 8819492 -0.125730559507427 0.0457839298491539
3 8847317 -0.602714211512713 0.262251858948541
3 8887105 -1.05875349200422 0.538033426676407
3 8980534 -0.287028240445334 0.111208151934329
3 9008756 -0.0381338664149844 0.0134159262145021
3 9047277 -0.199455644714429 0.0747362217594974
3 9081989 1.83230871457975 1.17453857219084
3 9114259 -0.081868516199844 0.0293039357458847
3 9167438 0.557863812564381 0.238871319070532
3 9222389 -0.232966585335146 0.0884230317813738
3 9370323 -0.563333036733043 0.241687661531246
3 9397457 0.271096437274187 0.104402411290018
3 9432630 -0.44312324838114 0.18198761643545
3 9561649 -1.46191619232103 0.842349316899736
3 9610119 -1.25028711408149 0.675317017860961
3 9643740 -0.730711178675118 0.33258853022121
3 9686738 -0.206434935483754 0.0775593998040917
3 9734439 -1.50946824610077 0.882135140760374
3 9863685 -0.885937879047836 0.425215447287271
3 9868039 -0.885937879047836 0.425215447287271
3 9893367 -0.733053190962034 0.333925911664337
3 9923090 0.77100625100172 0.355853769967771
3 9951393 0.518763823807286 0.21901666974803
3 9986494 -1.81707583926025 1.1598593788267
3 10050155 1.53756347728674 0.906034445101112
3 10080276 1.66693885875207 1.01987584746132
3 10105220 -0.787341388198429 0.365440063008186
3 10131514 -1.16948310706595 0.61580964545352
3 10171931 1.03632393331313 0.522804857469992
3 10206995 -0.649105410783519 0.287122904802711
3 10234187 0.0241678419008546 0.00845553076874282
3 10294488 1.00589704180442 0.502427547269787
3 10316490 0.0953314096282549 0.0343037790069284
3 10343042 0.116192756011912 0.0421534726605112
3 10372658 -1.12668473372339 0.585234161948617
3 10397281 0.406031464786809 0.164487315531337
3 10443796 -0.130721485023792 0.0476941057859193
3 10466698 0.710591942037341 0.321174775239702
3 10493675 1.35040537863669 0.752306571981774
3 10544569 -0.210093990311672 0.0790452554221386
3 10577695 1.67525399944601 1.02740653375928
3 10613401 0.694518015126811 0.312152428951286
3 10635428 -0.669908054717531 0.298504197794243
3 10667663 0.859843830269545 0.409074462144412
3 10697564 0.403719595021593 0.163410748956738
3 10722247 1.24306940952376 0.669906470070188
3 10753929 -0.277074584179294 0.106947200525159
3 10808310 0.275422750015447 0.106242970429442
3 10839336 0.477006316843479 0.19835099763163
3 10894133 -0.832649174913566 0.392499279992721
3 10917479 0.0321351550179402 0.0112786508150209
3 10939860 1.38213963538371 0.777468649083732
3 10967707 -0.513205446106265 0.216233861850051
3 10992169 -0.558577421313324 0.239238241273249
3 11090694 0.779477493970133 0.360813945052684
3 11117100 0.389687074626515 0.156911830900061
3 11204777 1.18150177845416 0.624512978899825
3 11260753 0.225658406688057 0.08540982005735
3 11293681 1.31977112344303 0.728364103879457
3 11330356 0.76711030867445 0.353580653847526
3 11360802 0.273062640421564 0.105238203110387
3 11459760 -0.497670677801529 0.208508527606383
3 11501795 2.55120586795613 1.96919433450875
3 11531606 -0.477891946256394 0.198783554559172
3 11574306 0.490676718633822 0.205055511090786
3 11594317 0.67934666105514 0.30371506362161
3 11613930 -0.375458732461947 0.150384471893776
3 11641769 -0.213828396326377 0.0805657856959347
3 11685335 -0.208457987776974 0.0783804250975334
3 11692216 0.0433011506164154 0.0152650517159288
3 11723578 0.950923590006366 0.466427262578611
3 11748621 0.950923590006366 0.466427262578611
3 11818208 -0.610639643476389 0.266451129534368
3 11922997 -0.474929867324391 0.197337795183734
3 11952318 1.05352131841708 0.53446527769799
3 12013696 0.338170797985395 0.13357413380687
3 12255801 0.219833592539811 0.083019554950029
3 12299976 0.48152590608112 0.20056104076853
3 12328892 -0.253554547965657 0.0969970355077208
3 12352904 -1.52583962621351 0.896025982259475
3 12365630 0.990876717310325 0.492487137209721
3 12396365 0.0808202473732064 0.0289167935305882
3 12441272 1.15911898860546 0.608345748222835
3 12466909 1.15756164457806 0.607227501467568
3 12525624 -1.4573733967359 0.838592055069867
3 12579720 -2.40942612800529 1.79648763257331
3 12634117 -1.75513666891216 1.10107782144749
3 12740444 -2.21919847898257 1.57719315717337
3 12765158 -2.50000377586486 1.90590643897627
3 12919884 -1.99472908203578 1.33655882705716
3 13054050 -1.93400006430038 1.27479818673604
3 13173371 -2.29595484778021 1.66397150867191
3 13208714 -2.17471209487258 1.52795043226368
3 13609772 -2.22188920853951 1.58019629964242
3 13638129 -2.62313217095039 2.05985488552593
3 13669176 -2.39280561876149 1.77676121823296
3 13727854 -2.61286872201293 2.04679242626372
3 13774144 -2.39057300221907 1.77411967395017
3 13796651 -3.20981197570629 2.87673056014328
3 13821868 -2.50771879958436 1.91537609367886
3 13893442 -3.14124360311963 2.77409129161983
3 13956266 -3.65765759723957 3.59425972896796
3 13984774 -2.03905398003906 1.38253162369162
3 14023407 -2.43618236541766 1.82847248553166
3 14064330 -2.62211306005638 2.05855597261651
3 14091750 -3.77414956081347 3.79437772465726
3 14116389 -1.64311884624936 0.998446503677519
3 14144787 -3.47852184387998 3.297408060351
3 14236244 -3.21532229467252 2.88506178050954
3 14263986 -2.33823904567076 1.71276162750486
3 14307872 -2.39144868571919 1.77515551447988
3 14336150 -0.317717003924062 0.124533808725438
3 14360109 -2.71188811169565 2.17456628186303
3 14433484 -0.109742811874978 0.0397131841926405
3 14460807 0.117970569755398 0.0428281943729501
3 14491806 0.0267437592450033 0.0093663376850169
3 14533135 0.951173218564924 0.466588371014715
3 14568208 -0.0223105667688101 0.00779997296414402
3 14687080 0.627619765095194 0.275516818504297
3 14711227 -0.381028762925514 0.152932312987738
3 14771362 -0.926676774514152 0.45088096630347
3 14800922 -0.742859094589351 0.339545311017071
3 14830743 -0.980329594514632 0.48555392555778
3 14867261 -0.28552212110616 0.110561497094007
3 14895642 0.828380919689423 0.389920552317978
3 14933334 -0.742361759336976 0.339259534994308
3 14966081 0.111504059569946 0.0403783549268802
3 15012765 -0.247096620487206 0.0942939825050249
3 15035182 0.326770215825283 0.128519485517873
3 15096726 0.184884102419574 0.0688881056157242
3 15122240 0.207844697108951 0.0781314027653067
3 15148921 0.193313375705625 0.072263489312395
3 15187875 -0.343176303774468 0.135805956716065
3 15211573 1.16351865293761 0.611509574559357
3 15240500 -0.104982566915904 0.0379198283762455
3 15276047 -0.0454847523442533 0.016048709764347
3 15317363 -0.0454847523442533 0.016048709764347
3 15356772 -0.0454847523442533 0.016048709764347
3 15400697 -0.510439061946891 0.214852538202267
3 15427313 0.907186255314307 0.438530921199593
3 15455241 0.723818909952245 0.328663361539445
3 15480098 1.0616445331943 0.540009128084336
3 15514027 -1.30250018723691 0.715015856214863
3 15582979 -0.816431521023476 0.382733945055018
3 15626321 -1.232688829141 0.662157767730645
3 15710115 -0.794029273956274 0.369390726010651
3 15758803 -1.1990959156543 0.63734668343902
3 15787471 -0.75245590733895 0.345075943982609
3 15834109 -0.349397454768993 0.138590492827639
3 15860141 -1.50171247813859 0.875589100157646
3 15891757 -0.709573452862168 0.320600554348532
3 15917913 0.931938415582823 0.454237357005104
3 15949566 -1.19943333991379 0.637593891174267
3 16005400 -1.54912487733141 0.915954122100536
3 16041147 -0.892795192632029 0.429495749928646
3 16070099 -0.283134306656429 0.109537686516547
3 16129700 -0.0576411857740119 0.0204359460511417
3 16223933 -0.190884168540183 0.0712886082659271
3 16258320 -0.930650045213593 0.453414627107118
3 16292200 -2.09805759962256 1.44490485598483
3 16327706 -1.02203523141664 0.513195288273055
3 16399846 -1.01051612123314 0.505500223853804
3 16512797 0.577634779387246 0.249097817114739
3 16542129 -1.2105791254039 0.64578252326803
3 16586925 -0.991543244868891 0.492926580422943
3 16616148 -0.991543244868891 0.492926580422943
3 16643829 -1.33055557064223 0.736753930563619
3 16664125 -1.64467950233392 0.999844020525714
3 16671263 -0.0544237570636061 0.0192707350788512
3 16696076 -1.72994126254338 1.07758197717232
3 16755751 -1.11218798204925 0.575024764961942
3 16822883 -0.00396662846457424 0.00137667972371392
3 16883429 -0.843410797431214 0.399028480914785
3 16908894 -0.239255613836828 0.0910287465548174
3 16953964 -0.0216822809140113 0.00757842601316672
3 16982344 2.42171127260499 1.8111384616342
3 17012590 -0.648502176253078 0.286794989142305
3 17039856 1.01282572383992 0.507039390984426
3 17071923 2.13071859356397 1.4800102276566
3 17109532 1.30909264608076 0.720098249150352
3 17158865 -1.25079190665941 0.675696121874297
3 17192750 0.586256549919885 0.253596922041864
3 17220954 1.00102178952096 0.499192517706826
3 17283340 0.174931649778924 0.0649295957241285
3 17305108 -0.921805731154687 0.44778222690691
3 17323940 0.0605636399508417 0.0214968588959
3 17593962 0.306073482596356 0.119444376680699
3 17628104 -0.536139593706872 0.227779485542241
3 17642509 -0.536139593706872 0.227779485542241
3 17769942 0.25849936646393 0.0990751814804062
3 17824475 1.28679662211778 0.702972643780224
3 17852580 -1.05813061702993 0.537608145597314
3 17996920 0.743648244033257 0.339998937020027
3 18025589 1.57748515320025 0.940497411630846
3 18087633 0.39850278504393 0.160987540930528
3 18109901 1.51216063315808 0.884412774197036
3 18131764 0.375353552500605 0.150336452648446
3 18154470 1.22759260876266 0.658367787201427
3 18244783 -0.711093435726819 0.321457642134717
3 18278539 -0.675118047037047 0.301376902173524
3 18308036 1.61207887243503 0.970840418331277
3 18335968 1.21883993838391 0.651880287870324
3 18371167 -1.07280270477692 0.547661997197155
3 18467913 -0.610707152238264 0.266486986587154
3 18518099 2.68440503260132 2.13871044993204
3 18546097 -1.31099608480126 0.721568613356675
3 18568573 -0.253167374433656 0.0968346277416999
3 18589859 -1.52247300827624 0.893161362878134
3 18614338 -2.84702769228873 2.35527076284171
3 18641258 -2.45435315053295 1.85035512525747
3 18677130 -2.32616612227396 1.6987596353564
3 18697582 -2.27551884239359 1.64064224511425
3 18717811 -2.40333267497629 1.78924285545172
3 18755871 -1.3677454630487 0.766010051528165
3 18780818 -1.21869610982327 0.651773911033586
3 18802395 -1.39396372527288 0.786937869567108
3 18861603 -0.399507333256443 0.161453496713424
3 18888697 -0.199979317035697 0.0749475533898504
3 18929429 -0.425439797969382 0.173590790243108
3 18966803 1.36619348428036 0.764779096810166
3 18996895 -0.173021243639634 0.0641730612598537
3 19029110 -1.18813082978556 0.629335442972601
3 19063269 1.38688503212823 0.781262826575653
3 19090099 1.5311838707339 0.900581962238067
3 19113026 -0.324074891958864 0.127330260350263
3 19135758 1.03038676420962 0.518803277618179
3 19162963 0.484768542881991 0.20215064564025
3 19241845 0.673096690905157 0.300261298492312
3 19277270 -0.549801669942905 0.234737314193153
3 19312039 -0.061027999877004 0.0216656531857877
3 19387558 -0.613390637563988 0.267913511555407
3 19416808 0.0078519658402654 0.00272936917003517
3 19490313 -0.876269919047575 0.419208052797518
3 19512920 0.283963929878046 0.109893204876795
3 19545381 -0.878094323572375 0.420339242417387
3 19572457 -0.485677880523109 0.202597018577938
3 19642519 1.60209129456684 0.962034264819017
3 19674164 -1.20501346445619 0.641687968144377
3 19749191 -0.923189961371503 0.448661982277985
3 19777113 1.5242076857253 0.894636857445987
3 19796861 0.268376829040213 0.10324827620011
3 19907136 -0.0672155333215288 0.0239206247543836
3 19951325 0.465873922180301 0.192934867251796
3 19978083 -1.02979756234613 0.518406834585805
3 20003784 0.937449301307762 0.457762960120475
3 20032248 -0.114683953873183 0.0415815590915869
3 20059410 0.46257261549979 0.191336231731474
3 20082816 -0.668669848503705 0.297822785168511
3 20107081 0.0156477018717166 0.00545610108379988
3 20160706 0.202509791436058 0.0759698819663798
3 20191025 1.7606338949858 1.10623608647741
3 20221917 0.349236887049089 0.138518474961381
3 20247231 -0.718827363031493 0.325830520266402
3 20271455 -0.718827363031493 0.325830520266402
3 20291605 0.352106846591313 0.139806901865457
3 20312620 0.299547518238056 0.116609830345383
3 20388370 -0.254467851492085 0.0973803166466008
3 20410202 0.596216793302531 0.258824434163056
3 20492579 0.868634560907301 0.414486205630065
3 20595259 0.557322259310635 0.238592973425919
3 20685074 -0.620552747818111 0.271732324076831
3 20712672 -0.862224758323442 0.410537608651436
3 20747868 -1.01416479692584 0.507932628351273
3 20778918 -1.09460303499194 0.562740141519907
3 20821635 -1.26434620055441 0.685909799688062
3 20849570 0.462930035444482 0.191509144152686
3 20876895 -0.919595734796944 0.446379016360648
3 20901236 0.779866645854605 0.361042384105423
3 20928169 1.09129621007556 0.560442218559345
3 20954830 -0.998280818655224 0.497377346568904
3 21113307 0.20143572147599 0.0755357201556771
3 21133652 0.0496369515136801 0.017542557949883
3 21338263 0.0614500783944223 0.0218191310185234
3 21365639 0.615956538284284 0.269279720825635
3 21453986 0.207737031148299 0.0780876972176739
3 21481171 0.483262272916081 0.201411828334302
3 21508638 0.9854135766922 0.488891090276398
3 21592992 -0.622785778522772 0.272926385741929
3 21636436 0.425333349386205 0.173540540213932
3 21666402 -0.0326379651769336 0.0114574101276317
3 21734579 0.849225613808318 0.402572751951279
3 21760061 -0.0748936555506437 0.0267338758747691
3 21874154 -1.29486430872645 0.709148697357182
3 21874601 -1.36623406174468 0.764811269726788
3 21910828 0.110502308787515 0.0399999144845062
3 21936697 2.27684340563647 1.6421493824704
3 21964507 -0.9728256708112 0.480644670947196
3 22001705 1.57453811983087 0.937933097574544
3 22038902 -0.472641698774663 0.19622286201688
3 22070815 -0.239271903926498 0.0910355112606647
3 22129800 -1.14997245187072 0.601790434112064
3 22156703 1.88311416634732 1.22413554546848
3 22184621 0.402301178258224 0.162751057932505
3 22222102 -1.12766310082874 0.585925859194097
3 22242854 1.1299327427971 0.587531781840041
3 22262506 -0.780106275797663 0.361183076425129
3 22334328 0.377158191724347 0.151160822464581
3 22427723 0.825035310513025 0.38790356714946
3 22467906 -0.951770158660858 0.466973719015155
3 22536140 -0.123186185499763 0.0448128835488768
3 22588562 -1.21370379830095 0.64808614538597
3 22649764 -1.54158386418476 0.90947831362202
3 22693347 -1.44604860018263 0.829258563671321
3 22844636 -2.20795635384704 1.56467627392418
3 22872397 -1.81715513872434 1.15993556773207
3 22922153 -1.43173898718866 0.817532464343779
3 22977549 1.91800901231911 1.25877062599799
3 23066516 -2.32871191247627 1.70170744613189
3 23111830 -1.93032576668443 1.27110683972901
3 23136100 -1.7015318742506 1.05137601362012
3 23146554 -2.64079316480123 2.0824304384498
3 23198046 -1.34606101281652 0.7488904546211
3 23308522 -1.7569894000494 1.10281503670528
3 23331302 -1.97087087224545 1.31212652594657
3 23372691 0.676693360173064 0.302247264045515
3 23396022 -1.11394739791842 0.576259879051065
3 23464728 -0.192229653198824 0.0718283593653325
3 23496104 -0.504302780259862 0.21179723747326
3 23545510 -0.07759143666272 0.0277263031366292
3 23589080 0.310979195572634 0.12158366724657
3 23627325 -0.155930860363003 0.057452506322612
3 23724828 -0.653613353239177 0.289577179310149
3 23746478 -0.0523441095452791 0.0185191293717955
3 23816144 -1.2929791656794 0.707703459172216
3 23853254 0.891845985266067 0.428902300108421
3 23882958 0.555803176281748 0.237812703874646
3 23922175 2.16893270990675 1.52160966803139
3 23955966 -0.0744614327562285 0.0265750667207065
3 24000317 1.54023321806614 0.908320679976079
3 24037213 -0.222371837412584 0.0840599106699439
3 24062548 -0.148223091519319 0.0544493356967706
3 24087099 0.780449491712252 0.361384620067282
3 24146155 -0.169199446904905 0.0626628016284876
3 24177257 0.155562301276885 0.0573085122351267
3 24214447 0.569267335677983 0.2447543894964
3 24255173 -1.166843308194 0.613904922033051
3 24287458 -0.108555601265136 0.0392653117399539
3 24340823 -0.366741999497951 0.146416474715189
3 24478406 -0.962747709545438 0.47408210492279
3 24503444 -1.31250823948577 0.722737654315467
3 24533340 -0.6059918525125 0.263986033746992
3 24650870 -1.51048324614772 0.882993468550755
3 24682844 -0.286491302495453 0.110977538269591
3 24756391 -0.611950009137219 0.267147390732583
3 24781186 -0.222880383100769 0.0842685788605257
3 24815896 -0.494573283389576 0.206977385466273
3 24883488 0.447855033458339 0.184251076032938
3 24915161 0.447855033458339 0.184251076032938
3 24994771 -0.053320916764267 0.0188720058043317
3 25017649 -0.0530814535231821 0.0187854736809439
3 25057514 0.0740703869619907 0.0264314326140325
3 25109096 -1.16368368921454 0.611628387138372
3 25138305 0.00601240577480921 0.00208840065807733
3 25192565 -0.3560341745671 0.141574113829614
3 25218069 1.38897079013662 0.782933093179171
3 25286878 -0.700071467028888 0.315259928191117
3 25314411 -0.312340342445055 0.122178532350553
3 25342997 0.872145657490202 0.416655063541873
3 25374916 -0.876202280498588 0.419166136555998
3 25401625 -0.0439015142981626 0.0154803788082391
3 25440318 0.194128346161161 0.072590938847192
3 25461457 0.374590969203324 0.14998840215407
3 25480942 0.440253697881005 0.180618381505968
3 25500443 0.899939535698955 0.433972329919178
3 25520243 0.368824862483596 0.147362498513877
3 25576639 0.723065085915197 0.328235014733957
3 25608507 0.358265257493844 0.142580161666517
3 25641095 0.674233497485093 0.300888546153503
3 25672923 -0.0341685632318205 0.0120020041600391
3 25707919 0.237405703237689 0.0902610570369716
3 25734646 -0.3720520948517 0.148830927657924
3 25757305 0.096787026568801 0.0348474589704402
3 25864828 -0.397745120472541 0.160636308315794
3 25920368 1.29440762536835 0.708798464823264
3 25942263 0.527067978889045 0.223192519570151
3 25972800 0.422939314935522 0.172411348884036
3 26001318 0.880812568034929 0.422026749368819
3 26023963 -0.67566690038617 0.301680051325782
3 26043986 0.428971929447738 0.17526017267522
3 26086080 0.483096188647835 0.201330408854772
3 26108124 0.488366343056112 0.203918254764655
3 26132942 0.0631278356563683 0.022429700814861
3 26160778 -0.448518095446296 0.184568814508284
3 26259061 0.0623182397770157 0.0221349732997438
3 26302470 0.068150439939727 0.0242622809370778
3 26340704 -0.572011480597544 0.246176348211056
3 26387203 -0.134848330576911 0.0492789985892094
3 26420070 -0.9818534431421 0.486553250352089
3 26459564 0.850744745988079 0.403500591976618
3 26488057 0.369250226746299 0.147555860698007
3 26631695 -0.933476083094704 0.455220031594315
3 26664194 -0.626432203604753 0.274879722704914
3 26692476 -1.02458363668883 0.514903941085283
3 26720863 -0.796785632689212 0.371023340471718
3 26774701 -0.542000658303741 0.230757080511619
3 26905139 -0.336120515227726 0.132662178355913
3 26935106 -0.328915468725686 0.129467591881393
3 26998623 -1.08993561627718 0.559497856485424
3 27025644 0.500160532474557 0.209741551774673
3 27055249 -0.215370084116933 0.0811947134070444
3 27081568 0.292432944555275 0.113534305342259
3 27155920 -0.883517665974655 0.423708600054034
3 27186353 -0.0720137772396544 0.025676737220309
3 27214098 0.962819999471047 0.474129053506699
3 27301093 -0.839026298100351 0.3963636129628
3 27330235 -0.564563315196232 0.242322512590453
3 27368432 0.0730360341445305 0.0260517157960448
3 27474187 0.247976952889009 0.0946617245671161
3 27513155 -0.520844592776249 0.220060943769665
3 27541797 0.225094528989029 0.0851779881073185
3 27573478 -0.425422158387889 0.173582463072398
3 27639250 -0.120345387590458 0.0437309097822913
3 27672325 1.26521656477982 0.68656791179084
3 27706495 0.0181437775537603 0.00633272711238364
3 27735228 -0.0247351316834385 0.00865595731453771
3 27769661 0.145711627543752 0.0534745193588659
3 27790678 1.21953730022575 0.652396167719638
3 27810510 0.48348615732225 0.201521596988345
3 27875977 0.67439457756621 0.300977458585389
3 27904304 1.16650723651179 0.613662610452036
3 27943931 0.869539538855266 0.415044822269441
3 27984114 0.242045447079374 0.0921884190599611
3 28053340 -0.0909923505359808 0.0326867048357796
3 28084332 1.04320400887608 0.527457362183695
3 28170445 1.13141667178801 0.588582746557596
3 28192027 -0.137689038746822 0.0503728149148356
3 28280713 1.95591054730059 1.29691771289404
3 28302688 -0.16858386957709 0.0624199425428689
3 28327431 -1.19991130579338 0.637944133791817
3 28359501 1.5491687429995 0.915991853249851
3 28394790 -1.43702834045397 0.821858100310758
3 28427679 -1.79929207302083 1.1428334637485
3 28455511 -0.179780201888688 0.0668544475395205
3 28509063 -0.179780201888688 0.0668544475395205
3 28658767 -1.92022328151687 1.26098411397624
3 28680347 -0.199930737654694 0.0749279454432703
3 28703507 -2.08796276574109 1.43413809584657
3 28738108 -0.317573307060123 0.124470747250924
3 28761512 -0.448711724770561 0.184661627480576
3 28808577 2.6224793293381 2.05902275540335
3 28864369 2.14994798682284 1.50087223557244
3 28922075 -1.16578062518563 0.613138852631085
3 28954209 2.54622846069291 1.9629964694515
3 29018876 -0.92045414133985 0.446923851872472
3 29080200 -1.6606964988216 1.01423943659928
3 29110288 -3.0803506677164 2.68453976318319
3 29148286 -1.75311165285659 1.09918054641299
3 29179752 -0.636056278450211 0.280056043238889
3 29209298 -2.39317855174946 1.77720264912771
3 29282837 -1.11426169211253 0.576480629472901
3 29314355 -1.98356755457106 1.32510149881772
3 29341183 -0.275716547071247 0.106368165581771
3 29372571 -3.1188432141856 2.74097373517171
3 29404638 -0.290343301243175 0.112633889448584
3 29463934 -0.640451789006945 0.282430242754435
3 29495122 -0.287036080936257 0.111211520051995
3 29544960 1.64174906358592 0.997220658959861
3 29647557 0.508126979809956 0.213699928263449
3 29672762 0.245300282190535 0.0935443136850949
3 29697636 0.242833199090187 0.0925162900570559
3 29730969 1.09507284170384 0.563066924332077
3 29780535 0.380906759308902 0.152876403506975
3 29824891 0.837541084519122 0.395462389302015
3 29856581 -0.884986760817223 0.424623033448728
3 29893286 -0.527586196013849 0.223453841786528
3 29931634 0.266385089772172 0.10240443900363
3 29986058 0.333853369198104 0.131655258380869
3 30018870 0.0634336432320076 0.0225410760008832
3 30056499 -0.059550668080436 0.0211288558917083
3 30111980 0.152064076332726 0.0559437391208569
3 30143399 0.483552752524336 0.201554251121057
3 30184848 -0.248824578987186 0.0950160227451221
3 30310162 0.564522543743389 0.242301465802275
3 30335426 -0.703504668025669 0.317186120911672
3 30356031 -1.49654600584812 0.871240815024485
3 30378253 -1.49654600584812 0.871240815024485
3 30410136 -0.991084764606148 0.49262428672195
3 30440620 -0.316367641532626 0.123941887350556
3 30445692 0.686539511548325 0.307705807869371
3 30502487 0.432936730313124 0.177138692029503
3 30567985 1.56798272643813 0.932240610799936
3 30599856 1.82871040387718 1.1710630998789
3 30674321 -0.354257768778131 0.140774183618422
3 30701438 0.982610993316816 0.487050343990323
3 30746951 0.266130601490943 0.102296706076435
3 30832561 -0.117043426212343 0.0424762085440979
3 30853109 -0.0162326751919976 0.0056613892862348
3 30881604 2.628878992824 2.06718726165063
3 30902217 0.429281580125702 0.175406707965845
3 30939067 0.352414111572501 0.13994499374403
3 30971784 0.311554956579522 0.121835224746498
3 31001096 -0.0874200944982783 0.031359427689989
3 31031507 -0.557841209894248 0.238859699942619
3 31056228 0.870738216958039 0.41578516131292
3 31081261 0.0869421945832988 0.0311821387418853
3 31104258 -0.999025953015378 0.497870543172343
3 31125893 -0.545081153930097 0.232326478615961
3 31159037 -0.562973770058799 0.241502363904473
3 31192666 -0.562973770058799 0.241502363904473
3 31249731 -1.26781594535399 0.688535016425496
3 31273549 -0.788732973995748 0.366260859975333
3 31334549 -1.05806255147344 0.537561680644528
3 31390051 -2.68805061314937 2.14344932119706
3 31412082 -1.8424241447629 1.18433505135199
3 31467134 -1.51786975113771 0.889251290054208
3 31497252 -2.46524069959221 1.86352918230792
3 31565601 -1.00999249266266 0.505151525331099
3 31603623 -2.26988342222648 1.6342377247853
3 31628494 -0.433795246138097 0.177546103710631
3 31675020 0.535464796034405 0.227437374678893
3 31705562 -0.778870578789861 0.360457776571373
3 31746905 -1.85513678652294 1.19670204682879
3 31774808 -1.29765349333141 0.711289371714338
3 31800421 -1.29765349333141 0.711289371714338
3 31827907 0.641126880885682 0.282795448031608
3 31886427 -1.55537875233638 0.921340613617418
3 31913047 -1.51461541229958 0.886491738582675
3 31985888 -0.734183522846754 0.334572029184523
3 32012716 -2.19700351002522 1.55252883849145
3 32063138 -0.857618864787273 0.40770890299956
3 32085382 0.577475063257203 0.249014699002464
3 32134322 -0.493274968486315 0.206336492029343
3 32176036 1.61692925747264 0.975130483438039
3 32242076 1.70253441962187 1.05229562997537
3 32278765 1.75547125807096 1.10139145335697
3 32315477 1.81284512749672 1.15579807968581
3 32337283 1.65594689841381 1.00996066757558
3 32358947 1.59210303606251 0.953264713250721
3 32381566 -1.02927141291815 0.518052918730059
3 32403681 -0.545182440028677 0.232378131807696
3 32440021 0.0990873106816059 0.0357078592387854
3 32482076 -0.462484719911332 0.191293715818059
3 32520463 -0.462484719911332 0.191293715818059
3 32547593 -0.596321646769424 0.258879636228462
3 32574211 0.209368839282307 0.0787504747703959
3 32601011 -1.07649071517164 0.550201049130066
3 32629935 0.758198925537376 0.348400354604539
3 32693168 -0.837847188939444 0.395648071448776
3 32729181 -0.617026689786988 0.269850154475794
3 32757625 1.04917123498239 0.531505986881022
3 32800108 1.84641886596829 1.18821453309478
3 32843649 2.78856541890893 2.27619921489342
3 32872599 -1.41732687299398 0.805798291109638
3 32904654 0.908165776637131 0.439148476111308
3 32931608 -1.26373454150272 0.685447466620923
3 32959362 -0.960656467827764 0.472724733575308
3 33028554 0.687865212669192 0.308443197928179
3 33061631 1.73802889300206 1.08509794751216
3 33095810 1.73802889300206 1.08509794751216
3 33116269 -1.02855450256898 0.517570842657283
3 33140107 1.80651867556399 1.14973763464686
3 33178581 -0.620022520964239 0.271449036261771
3 33210011 -0.811041883159286 0.379508303700212
3 33243731 -1.62299108525655 0.980504395031295
3 33300915 -0.123536925319682 0.044946630730156
3 33330862 -0.708422168088556 0.319951877826606
3 33359268 0.441692435060819 0.181304566764916
3 33386198 1.30929840486279 0.720257130019356
3 33447048 -0.435187330000912 0.178207212180924
3 33490847 -0.384512468275068 0.15453069982186
3 33521803 0.994591126522722 0.494938022768343
3 33553905 -1.2686518699061 0.689168127088407
3 33589345 -1.93636746389933 1.27717930990961
3 33611021 -0.651646178059679 0.288505363993792
3 33631469 0.206575254981583 0.0776163073875032
3 33679016 -0.288736343017609 0.11194235658719
3 33709382 0.320987286183844 0.12597067233697
3 33743698 0.0559598957506852 0.0198266930752058
3 33853485 0.195908368324798 0.0733068184334938
3 33915262 1.173153796534 0.618462321674672
3 34043231 -0.58237407700721 0.251567953530344
3 34069115 0.955312460768942 0.469262944636378
3 34091604 0.259023402201287 0.0992958453124157
3 34131848 -0.476682299904414 0.198192804021302
3 34159413 0.468386122226717 0.19415368519073
3 34191754 0.425806348979556 0.173763851080461
3 34228677 0.864016749505005 0.411640110113632
3 34263480 0.562264259915452 0.241136544620729
3 34380075 0.673891558685686 0.300699832268181
3 34401929 0.522246138437997 0.220765115284548
3 34424330 -0.97014324477024 0.478894494873186
3 34444654 0.557474512446205 0.23867121842578
3 34470802 0.468440404364139 0.194180042658655
3 34538757 0.254704248894274 0.0974795648874453
3 34562384 0.265998842855323 0.102240936116262
3 34582952 1.01167450593524 0.506271963153532
3 34611430 -0.948058900917038 0.464579953377528
3 34651251 -0.483362556239256 0.201460994448283
3 34698575 1.40010005928988 0.791872229972061
3 34726357 1.05647195185192 0.536476320410919
3 34754315 0.040815538121899 0.0143746349290584
3 34797635 0.0214968543816046 0.00751306168856725
3 34824415 -0.410900457045836 0.166760090810551
3 34855323 0.660966293592184 0.293594672359222
3 34983015 0.0215037713750038 0.00751549981170278
3 35145696 -0.00448878297070302 0.001558225841599
3 35236113 -0.270008038482567 0.10394025500739
3 35260551 0.553429316534243 0.236594868208495
3 35300079 1.29323360785559 0.707898451393096
3 35324888 0.55011804046878 0.234899144986552
3 35346852 -0.159691716363094 0.0589241104813954
3 35395379 -0.528652178589123 0.223991656494519
3 35426388 -0.906255395710798 0.437944350794371
3 35461631 -0.384260435470335 0.154414936730151
3 35501733 -1.1211698450504 0.58134151932222
3 35524135 -0.78470837284486 0.363888816791456
3 35547164 -1.03521028936475 0.522053336185792
3 35576964 -1.0384181438571 0.524219269850022
3 35638670 -0.635194127770089 0.279591100581685
3 35666742 -0.546346402211138 0.232971957548544
3 35697208 -0.829588142282429 0.390649287388078
3 35728419 -1.61226197876086 0.971002212571363
3 35756982 1.43871575229708 0.823240226788973
3 35792515 -0.459473394157693 0.189838579197843
3 35871585 0.185150605097943 0.068994503745592
3 35894702 1.44919221007799 0.83184468794991
3 35926686 -0.817970973224294 0.383657092760959
3 35954674 -0.818648052596894 0.38406336370094
3 36012831 0.128163345726327 0.0467141328154737
3 36041899 1.0203759501388 0.512083992783273
3 36089864 -0.0766243401682775 0.0273703020045366
3 36121616 -0.263183885317988 0.101050682283532
3 36150790 -0.358710832438276 0.142781265083611
3 36182355 0.305487661018321 0.119189398531683
3 36207142 0.0698735838433238 0.0248926415836527
3 36255710 -1.06600411483465 0.542993957868484
3 36278115 -0.478517545924889 0.199089257834181
3 36301088 1.28152463029591 0.698949474970611
3 36322689 -0.651480728604892 0.288415276720349
3 36357323 -0.97737190729612 0.483616602052596
3 36384824 0.204046999481147 0.0765918453617124
3 36453412 -1.27269749339177 0.692235750513255
3 36485595 -1.17678310707792 0.621089812376155
3 36512336 0.466437026337117 0.193207889586597
3 36532673 1.04035222393839 0.525526893907564
3 36554661 0.197625431832053 0.0739982605628084
3 36583580 1.36828821698178 0.766440744885774
3 36610620 -0.933213749443111 0.455052324867306
3 36637737 -1.38558542521229 0.780222909776043
3 36657378 0.515718831474612 0.217490971022419
3 36676979 0.178616597952098 0.0663918752367929
3 36701165 -2.33969645709424 1.7144557800013
3 36726312 -1.76609161362288 1.1113685794077
3 36758881 -1.5404610508396 0.908515907151072
3 36784647 0.27856216180733 0.107582105167076
3 36809384 -0.639967531798528 0.282168365386261
3 36838502 -0.445583499383014 0.183163606019727
3 36894765 1.40584033481269 0.796500573765222
3 36978728 -0.762811997842132 0.351078672734623
3 37028625 -1.72884782366203 1.07656771899318
3 37094809 -0.812059979841376 0.380116872284666
3 37125121 -0.207136923992407 0.077844154456949
3 37151819 1.77954459182481 1.12406800428575
3 37208964 -0.538987075149265 0.229224715950988
3 37236305 -1.43409804585842 0.81946043559094
3 37260538 -0.844017473583918 0.399397728236276
3 37289161 -2.26760285784652 1.63164944776805
3 37312702 -0.283081393275927 0.109515018586153
3 37334293 -1.45808387797556 0.839179180114342
3 37400116 -1.70032550036438 1.05026993030587
3 37421100 -0.32163815891813 0.126257034480132
3 37441423 -0.631169180283456 0.277423731245537
3 37468403 -1.55797582627025 0.923581752510816
3 37525577 2.24117853416768 1.60180795257113
3 37556587 -2.14988779342135 1.50080670766856
3 37584020 -1.74999399781425 1.09626258579642
3 37612714 0.442477124153095 0.18167908654819
3 37640904 2.06786219382682 1.41281698031515
3 37673617 2.14037095142259 1.49046415133425
3 37698929 -0.695275192773054 0.312575516034808
3 37785838 -0.521465187998802 0.220372668944106
3 37862853 -0.927389974124817 0.45133535681378
3 37894918 1.38582820290239 0.780417128296921
3 37961690 1.9771344615814 1.31851966500279
3 37984183 1.25397920210516 0.678091926681175
3 38007832 1.36682660726897 0.765281153463327
3 38027369 -0.434448013379405 0.177856031031467
3 38056578 0.161082564730734 0.0594693846693775
3 38089799 -0.725459631500447 0.329596324763496
3 38117425 -0.70403870368036 0.317486091633778
3 38143193 0.213044563705958 0.0802462925440038
3 38245170 0.167558118564284 0.0620155062948039
3 38295650 -0.934864797320682 0.456108214600613
3 38374093 -0.29628921431199 0.115199414297119
3 38412990 -0.449091111911606 0.184843514482955
3 38466653 -1.7424650394544 1.08923101203982
3 38522744 -0.44529875934589 0.18302740431775
3 38548163 -1.83779584209291 1.17984785603093
3 38602357 -1.40803183911474 0.798270747450229
3 38624725 -1.55081266315745 0.917406389571679
3 38729270 1.40885621805886 0.798937089166456
3 38764964 -0.901019417430532 0.434650494658948
3 38841326 -0.886969327455383 0.425858245092118
3 38871606 -2.03937372828848 1.3828660094421
3 38944027 -0.826601187419675 0.388847124014957
3 38978296 -0.976399082734604 0.482980052187064
3 39096617 -0.292091913197698 0.113387266751487
3 39124715 -0.579056155581395 0.249837880669508
3 39152560 -1.37201256313287 0.769399033487762
3 39204888 -0.756741925897365 0.347555910029796
3 39269512 -0.923527325338728 0.44887649570388
3 39296812 -2.62597938756875 2.06348600970068
3 39340632 -1.97167312196034 1.31294452743057
3 39378803 2.38575758013141 1.76842893349163
3 39403540 -0.253488614391495 0.096969375171775
3 39488794 -1.84488575158388 1.18672492801609
3 39516339 -1.32000517668625 0.72854573937375
3 39701494 -2.23638598408037 1.59642485011247
3 39733639 -0.771521431223685 0.356154736506895
3 39763194 -1.36699161218475 0.765412023776115
3 39785874 -1.19056974662754 0.631113636909004
3 39808572 -2.15901985951638 1.51076417126073
3 39873873 1.46277468944253 0.843060216913756
3 39898993 -1.21429591278675 0.648523067464442
3 40010684 -0.00965530493331225 0.00335862758595951
3 40039707 -0.328949989067651 0.129482859808023
3 40115598 1.43822027904965 0.822834285825366
3 40170215 0.069702521957979 0.0248300261529704
3 40200459 0.632619418446397 0.278204051180747
3 40259616 -1.14230229615184 0.596316141856747
3 40295843 -1.14230229615184 0.596316141856747
3 40360572 -1.16674246692846 0.613832210090598
3 40386616 0.00087637455748134 0.000303784745142232
3 40413611 -1.65286802717617 1.0071915228802
3 40440570 -1.10935957153119 0.573041506341068
3 40478182 0.294177404926564 0.11428699387419
3 40507201 -0.135798688515701 0.0496446749524698
3 40534938 -0.972709718326197 0.480568965032038
3 40561806 0.252150416348233 0.0964082574757872
3 40589385 -1.22059174851523 0.65317653638218
3 40614129 -0.773906409472117 0.357549192393292
3 40637418 -0.773906409472117 0.357549192393292
3 40658489 3.05278088257375 2.64448827422186
3 40660370 -0.650418996775815 0.287837377046184
3 40682192 0.5365353984489 0.227980219612634
3 40782010 0.964949588670226 0.475512923121688
3 40804300 0.196555033949922 0.0735671215944149
3 40827663 -0.756507368747866 0.347420032269932
3 40855142 0.787711072595437 0.365658049887944
3 41011110 1.08387600629901 0.555299915059671
3 41038645 0.0807788884816108 0.0289015254387877
3 41063351 0.802892142459643 0.374649392467388
3 41122901 -0.00973354631259948 0.00338594960257737
3 41184349 0.918612975458953 0.445755564308188
3 41345341 -0.0223908585037157 0.00782829346117183
3 41371791 1.30017412423995 0.713226352724207
3 41410885 1.37600588992722 0.772576593456928
3 41445749 -0.04127243956105 0.0145381800121228
3 41491653 0.854443216321722 0.405762785375078
3 41538077 -0.134850806804177 0.0492799510468178
3 41578152 0.0771393057058823 0.0275598346751449
3 41611043 -0.0475136696218701 0.016778053839009
3 41646031 -0.521077503497068 0.220177920487412
3 41708380 1.06634753799313 0.543229369345624
3 41733935 -0.133256693185063 0.0486671564984332
3 41760777 -0.133256693185063 0.0486671564984332
3 41782742 0.572518897330881 0.246439547129489
3 41804674 1.4739176032726 0.852311999381233
3 41861140 0.527516787165078 0.223418835892088
3 41884041 0.992028013188764 0.493246286277708
3 41905598 1.32187924387922 0.73000081299034
3 41930522 1.82224341457637 1.16482924549188
3 41955306 -0.481778082362289 0.200684543255904
3 41994426 3.37450577388433 3.13107142579499
3 42036362 -0.11271799801069 0.040837341033827
3 42064315 -0.126690899225215 0.0461509227725544
3 42094129 -0.252228065347147 0.0964408017301802
3 42128483 -1.13313280812613 0.589799140380788
3 42152481 -0.741915384153285 0.339003111615713
3 42176824 -0.741915384153285 0.339003111615713
3 42245633 -0.522782859015322 0.221034943147168
3 42272608 1.98128254298809 1.32276183440342
3 42308872 1.36155151625878 0.761102548057192
3 42338743 -0.681889150733076 0.305123740131549
3 42377958 -0.940693693062936 0.459843461435222
3 42414709 0.442294768508011 0.181592033842826
3 42455711 0.177432399837868 0.0659215227939091
3 42488842 0.117173584116543 0.0425256075014724
3 42520203 0.448543405303962 0.184580945695632
3 42579741 -1.81342914359109 1.15635830552297
3 42821672 -0.140186535499854 0.0513364042125278
3 42850878 -1.59574700028062 0.956459754579452
3 42880187 -0.613968832567092 0.268221183416666
3 42909081 -0.980434179079798 0.485622485334834
3 42944530 -1.32106646670699 0.729369595709963
3 43027427 -0.459920054967233 0.190054234843502
3 43057223 0.601068426146841 0.261382402207882
3 43086574 3.18159502539608 2.83426179930173
3 43111002 0.0647222684155192 0.0230106837047403
3 43175116 1.73299239663967 1.0804145493238
3 43202670 -0.4911935135254 0.205310129122129
3 43230229 1.74179229738867 1.0886037546697
3 43253245 1.2457608294078 0.671921827947235
3 43281025 0.311932458793648 0.122000215012687
3 43305853 -0.402873930498161 0.163017363871268
3 43334940 0.865914675257488 0.412808979205006
3 43356289 -0.172404932615643 0.0639292251738294
3 43379700 1.82055354263213 1.16320291131932
3 43419063 0.0533464758068123 0.0188812427397305
3 43484703 -0.597704131684834 0.259607804662709
3 43520723 1.4107141297175 0.800439742516093
3 43547693 -0.633960099025823 0.278926033359704
3 43585122 -0.560630036144455 0.240294565025491
3 43627286 0.790830881066153 0.367499496368321
3 43719008 0.154182426468419 0.0567697529650106
3 43746317 0.293805210062541 0.114126324473373
3 43795880 -0.541254536807208 0.230377417105195
3 43840337 0.398905898909815 0.161174486110883
3 43880760 1.07139216406548 0.546692158536797
3 43912098 0.119991633592515 0.0435963381125562
3 43952264 1.07642661122055 0.550156875215213
3 43989344 0.240819309084169 0.0916784548646433
3 44046635 2.09842821643994 1.44530089216204
3 44098166 -0.693516102022165 0.311592882718493
3 44135974 -0.340187201286007 0.134472273095908
3 44166268 1.87074084871824 1.21196597013163
3 44195308 0.74721888903742 0.34205404460417
3 44254396 1.91620368388522 1.25696732232962
3 44279384 0.760199169605877 0.349560808164755
3 44320860 -1.44756996570481 0.830509677875925
3 44368219 -0.0449900640285359 0.015871057181343
3 44395867 -0.065787836549352 0.0233993580913955
3 44396333 -1.30072510699767 0.713650061880059
3 44425299 0.200363643099142 0.0751027022333686
3 44435024 2.82778238426353 2.32908969653068
3 44447834 2.58010488646966 2.00537357889972
3 44472957 1.15312094844995 0.604043604119689
3 44541839 -0.977262900034488 0.483545258834415
3 44563859 -1.63584563648336 0.991945602077729
3 44586158 -0.254115257196118 0.0972323157604824
3 44606289 -1.3512888480059 0.753002112627298
3 44627609 1.63472900911852 0.990949296502635
3 44649282 -1.32191257599918 0.730026704422202
3 44669251 -0.254644121551036 0.0974543196540798
3 44734365 -1.39087600482637 0.784460169771662
3 44782705 -0.151400928396058 0.0556854238770697
3 44824508 1.18367384191363 0.626091372866363
3 44846633 -0.213511778770459 0.0804367093173648
3 44871356 -0.196359015108484 0.0734882048835359
3 44894417 -1.04534167102839 0.528906283333069
3 44917455 -0.158818236219655 0.058581955318661
3 44957855 -0.397585621575928 0.160562391673705
3 45035211 1.0579453624509 0.537481685364189
3 45077562 1.34701711478273 0.749641680086685
3 45117262 -0.49532623123443 0.207349311768808
3 45148239 0.377605781368492 0.151365439615018
3 45181442 -0.535337091005431 0.227372646823088
3 45209844 -1.81622614155158 1.15904316074773
3 45265876 -0.325223186995967 0.127836638078856
3 45327284 -1.36453975913959 0.763468407381353
3 45354914 3.16484283681168 2.80920136428531
3 45381669 3.10695155707712 2.72347530421521
3 45406748 -1.06660816733175 0.54340805452744
3 45434197 -0.953388050694439 0.468018749883413
3 45487997 3.00263636926681 2.57242946177113
3 45540271 -2.70508966286522 2.1656686118663
3 45560171 -1.42559382058063 0.812519831191379
3 45565395 -2.4562235112476 1.85261495295815
3 45617333 -0.711200379130722 0.321517974218574
3 45645881 -3.23446759600358 2.91410408344954
3 45671438 -1.25425198377238 0.678297139088782
3 45693117 -0.435019718932575 0.178127580622386
3 45721551 -1.80080908119395 1.14428114480335
3 45748896 -0.0163989733625363 0.0057197666683536
3 45771696 -2.28590009630806 1.65247281443896
3 45796399 -1.61844342551994 0.97647153279404
3 45861215 -0.0279389327328126 0.00978956228409927
3 45882511 -0.875514030554078 0.41873971039562
3 45957268 -2.73238202476824 2.20149999737147
3 45985524 -3.03998466183205 2.62600325375438
3 46020161 -0.57180006233806 0.246066709304378
3 46059926 -2.5458689663136 1.96254920761687
3 46090485 -1.99576322296424 1.33762279888768
3 46124979 -1.16642614941012 0.613604151729319
3 46152394 -2.13863786038485 1.4885844754898
3 46258928 -1.69235761706997 1.04297819238045
3 46285993 -1.69235761706997 1.04297819238045
3 46289866 -2.58964024776451 2.01738382968539
3 46314111 -2.7924644895978 2.28143015263214
3 46343820 2.87846810741438 2.39836182179332
3 46401992 -1.10735746532583 0.571639353534575
3 46434910 -1.72154874222191 1.06980874116308
3 46459007 -3.73768535244162 3.7311362591438
3 46484510 -1.71667976771714 1.06531121373606
3 46588086 -1.4466897458367 0.829785714251768
3 46615657 -3.12783650512377 2.75424530887101
3 46644067 -2.37065043069841 1.75063489570737
3 46757749 -1.49353050378565 0.868707417416874
3 46781472 -1.89560377790278 1.23647873790904
3 46801019 -2.36181470460478 1.74026927752393
3 46827401 -1.96992482221161 1.31116221818156
3 46885595 -0.513534310935576 0.21639823428494
3 46913002 -1.45955511378956 0.840395565228611
3 46946278 1.53789826831031 0.906320998789568
3 46994480 -0.70345254337712 0.317156847273313
3 47040513 0.132557956791084 0.0483987859051574
3 47079654 -0.617389305283312 0.270043527664207
3 47105272 -0.365010290776347 0.145630959980437
3 47234265 -2.1050218439261 1.45235564371367
3 47321326 0.744392772734418 0.340427104199196
3 47345027 -1.6182931353368 0.976338387397325
3 47369196 1.13665426834188 0.592298411501801
3 47390913 -0.695035158625973 0.312441371972398
3 47568016 -0.681146178020327 0.304711872710987
3 47597506 0.123539857374334 0.0449477489561417
3 47625478 -1.66115057221386 1.01464894015754
3 47655221 0.660531690854626 0.293356720899804
3 47769722 0.614550135109804 0.268530618558803
3 47811848 -0.28503393148212 0.110352038847518
3 47881632 -0.634747908314539 0.279350557709491
3 47911496 1.24034902014678 0.667872063741469
3 47933563 0.0503966345537121 0.0178163955184193
3 47955703 1.68029003475699 1.03198008334908
3 47989515 1.68029003475699 1.03198008334908
3 48026365 0.0954573615269221 0.0343507987574677
3 48066008 -1.67447324720013 1.02669833445591
3 48096512 -1.07520070796248 0.549312385540947
3 48128992 1.46952868603866 0.848662494541989
3 48150819 -0.606136269194751 0.264062523783731
3 48172837 -0.545142229560525 0.232357625154228
3 48228097 1.25973432703932 0.682427156473588
3 48249617 0.176819498662577 0.0656782452583929
3 48271274 -0.425698223543902 0.173712797127942
3 48399749 0.739962973193906 0.337882316267096
3 48455801 0.441198978976064 0.181069146789485
3 48484094 -0.14129706814644 0.0517654516213221
3 48518917 -0.0630116257359536 0.0223873840603292
3 48574701 -0.344423640057677 0.136363304197809
3 48628933 1.35454061149414 0.755564617067186
3 48648960 0.847294563600563 0.40139445666451
3 48702489 -0.150695512947635 0.0554107843198482
3 48730456 1.01689030030825 0.509752623731954
3 48782085 0.471521968043235 0.19567786442858
3 48808239 -0.554467467751801 0.237127236837584
3 48871813 -0.589345079907075 0.255214462022153
3 48908482 0.139388467743232 0.0510282959876985
3 48944696 1.34880454492518 0.751046985508079
3 48982679 1.0108854221012 0.50574620879439
3 49020913 0.423465996524104 0.172659614631077
3 49050025 0.331459866934903 0.130593922127648
3 49077146 -0.451747348985079 0.186118242531151
3 49104484 1.04095495734346 0.525934667076578
3 49138832 0.109905774474529 0.0397746929792858
3 49169608 0.0731668824164314 0.0260997341968292
3 49206911 0.336195403346852 0.132695465612788
3 49276975 -0.529062404074547 0.224198722246597
3 49312950 1.39927642095559 0.791209124652733
3 49348864 -0.0204999645558957 0.00716181422475119
3 49443212 0.814125635840516 0.38135269626373
3 49475320 -0.518828032730161 0.219048873577583
3 49519763 -0.305401616568982 0.119151956548158
3 49547138 -0.104960026965568 0.0379113521961006
3 49584936 -0.880404468086203 0.421773236837015
3 49645647 -0.090005380465882 0.0323196313231417
3 49680920 -1.28025891131051 0.697985071144499
3 49708321 0.423102367664135 0.172488198986207
3 49734555 -1.73020710881166 1.07782864046824
3 49764636 -0.990874245866872 0.492485508068315
3 49791729 -0.420114490325009 0.171081267886979
3 49824217 -2.39459652698545 1.77888156860577
3 49854822 -0.752227868274281 0.344944168576796
3 49878922 3.08929131412793 2.69759416278474
3 49908869 -1.01791378788159 0.510436741663068
3 49965608 2.77026685549255 2.25173145974061
3 49994918 1.65190884264905 1.00632955533746
3 50041996 -0.78675555547595 0.365094716922474
3 50080200 -0.561252848427274 0.24061534699717
3 50157032 -1.0719086422573 0.547047189819845
3 50183793 -0.583522479604978 0.252167597403538
3 50223409 -1.65210572533561 1.00650645510952
3 50261366 -1.65210572533561 1.00650645510952
3 50308403 -0.386520175323679 0.155453576502697
3 50335446 1.56039434478826 0.925671060009642
3 50383878 0.928036872142986 0.451747656907251
3 50408548 -0.70949471446573 0.320556176218614
3 50437582 2.59697216154771 2.02664329595148
3 50485854 0.615618018311624 0.269099353744179
3 50522156 -0.176186453224043 0.0654270872350152
3 50600892 2.1931204437291 1.54823347728752
3 50626501 1.16642892336766 0.613606151540352
3 50692578 1.88293853624941 1.22396239879443
3 50719866 0.360521179681863 0.14359896504762
3 50749659 1.33975035507016 0.74394039695291
3 50773831 1.048714225287 0.531195475475068
3 50804584 0.873767215318752 0.417658143646132
3 50834360 -0.877891607071148 0.420213495545366
3 50875823 1.55761381696784 0.923269207189039
3 50984936 -0.407481878891572 0.165163576826276
3 51006228 -1.28054002423616 0.698199212816451
3 51052759 -1.38102319029145 0.776577190697827
3 51079618 -0.977210070295446 0.483510684238207
3 51124899 -0.464574049454333 0.192305002694881
3 51159159 -0.464574049454333 0.192305002694881
3 51220654 -1.0676748821244 0.544139633400103
3 51241105 -0.813426960398106 0.380934537092538
3 51291537 -0.135845044643223 0.049662518420921
3 51351602 -0.00919964491314329 0.00319954410768362
3 51389778 0.0656868154154121 0.0233624960689363
3 51435712 -0.353906166464234 0.140615969023946
3 51502425 0.690856691740623 0.310109270187892
3 51528148 -0.830650554523866 0.391291016567033
3 51687954 -0.694436452925231 0.31210686586401
3 51718008 0.56237647422726 0.241194390872281
3 51773172 -0.631190103783896 0.27743498452941
3 51835610 -0.237338524289547 0.0902331977866679
3 51867772 -0.510817437370837 0.215041326463311
3 51964615 -1.53032615511535 0.899850045165741
3 51999360 -0.466760290696275 0.193364670219223
3 52027648 0.542161233361641 0.230838812357684
3 52066916 0.966809179604332 0.476722623369256
3 52138568 -0.514714286989894 0.216988290779309
3 52183103 1.50907018485409 0.881798626986159
3 52206351 0.819454766335946 0.384547622037583
3 52233545 1.52459694895578 0.894968112832034
3 52260840 0.809565078322382 0.378626163646864
3 52291354 0.702192189658199 0.316449295971303
3 52333734 0.756519816265822 0.347427242591314
3 52355378 1.54698310281499 0.914112738626903
3 52380664 1.50657528440709 0.879690817296138
3 52405756 0.618049803105686 0.270395863609203
3 52451422 0.331634219464831 0.130671175171804
3 52473571 0.26001770309566 0.0997147569298744
3 52499337 1.42673026691487 0.813445790697811
3 52527243 0.757961460696655 0.348262676837087
3 52567730 2.16111909022601 1.51305771980073
3 52602806 1.18165147128761 0.624621703644139
3 52634179 -1.61068071158329 0.969605404602254
3 52654385 -0.0947415944518964 0.0340836522879214
3 52708406 0.990586433233041 0.492295800463813
3 52769088 -0.238486164610985 0.0907093111286201
3 52803931 0.3893868777179 0.156773466770054
3 52825881 0.3893868777179 0.156773466770054
3 52850994 -0.638550496451444 0.28140249947793
3 52851379 -0.708482809976082 0.319986034751825
3 52878370 1.12257814045894 0.582334530839883
3 52904581 0.890821139045811 0.428261906528141
3 52945267 -0.379821456860931 0.152379254286824
3 53007690 0.738022382938279 0.336769566038789
3 53031039 0.563569071203633 0.241809422773645
3 53055332 0.563569071203633 0.241809422773645
3 53078714 -1.27587732234421 0.694651019797125
3 53101345 0.56498041145843 0.242537854216252
3 53126196 0.853908780020473 0.405435606490651
3 53140026 0.0974987160520159 0.0351134985313546
3 53152304 0.71116243620685 0.321496568297232
3 53184939 -1.04401187321809 0.528004749805996
3 53212800 0.220357249900743 0.0832340312574966
3 53250385 0.0960592292719588 0.0345755475875166
3 53287516 0.237950819050274 0.0904871673649419
3 53333891 0.837887231250695 0.395672363361029
3 53365493 -0.405040932085813 0.164025851571334
3 53407501 1.6752301947548 1.02738493778467
3 53450040 1.13765814960389 0.593011696959495
3 53474159 3.20288195677474 2.86627036750139
3 53498856 -0.205993242929429 0.0773803061184975
3 53530037 2.95404876928371 2.50357625725419
3 53562443 2.1354261730386 1.48510422515009
3 53598697 0.675836022436167 0.301773482810166
3 53627981 0.665414311625021 0.296033596410927
3 53678432 0.318463792045106 0.124861638348403
3 53716407 -0.767368024602587 0.353730862993365
3 53738532 1.51328197477233 0.885362167370041
3 53761580 0.727468233595972 0.330739694548292
3 53789381 3.4131868567814 3.192411525189
3 53816041 0.25970354673887 0.0995823668746725
3 53859672 2.04485610542296 1.3886054945523
3 53891799 -0.943998584510362 0.461966489892387
3 53930221 0.119879593379423 0.0435537243615327
3 53962564 -1.31068495377307 0.72132818185795
3 54050517 -1.27957680327593 0.697465584403987
3 54102208 -1.17162942709812 0.6173601318576
3 54237525 -0.551346371663585 0.235527769339199
3 54265742 -1.0988256770614 0.565680072340026
3 54737405 -0.970171631220428 0.478913002853977
3 55077916 0.385156382313675 0.154826550047959
3 55108261 -0.182884746401574 0.0680905495920208
3 55225846 -0.530229167381279 0.224787952810979
3 55285149 2.31053497504021 1.68071579102889
3 55356382 1.04536301831691 0.528920760729425
3 55387300 1.04536301831691 0.528920760729425
3 55420472 -0.455107839183371 0.187734118576384
3 55486787 -0.71995905355527 0.32647206038641
3 55539801 0.674960351512405 0.301289820273119
3 55602974 0.928209643082336 0.451857796732755
3 55636370 0.405677824026978 0.16432252830356
3 55791331 -0.478841606299765 0.199247660655534
3 55815776 0.334437927205991 0.131914731134508
3 55841307 1.59309735984486 0.954136049170388
3 55869620 0.867798948069753 0.413970653939972
3 55921245 1.36541482580832 0.764161833017902
3 55942185 1.80176646652891 1.14519522683943
3 55962110 0.489645936799855 0.204547911326946
3 55988781 -1.01177765670409 0.506340706948816
3 56027159 1.33880064237576 0.743196698204944
3 56062175 1.28141250203768 0.698864016460979
3 56146682 2.25605364608945 1.61857314019181
3 56169230 2.26721354614105 1.63120781010837
3 56192984 0.942036820651345 0.460705818553438
3 56221799 1.41897431261665 0.807135763642564
3 56248425 1.99920459392581 1.3411664014711
3 56276280 1.99920459392581 1.3411664014711
3 56316971 -1.15807230538413 0.60759408511394
3 56348079 -0.975316677382207 0.482272185686929
3 56376688 1.0541481455949 0.534892244625297
3 56399129 1.81035600715851 1.15341180670575
3 56424384 -1.07993495774283 0.552576595056198
3 56476211 -0.850726311749337 0.403489328200213
3 56536735 0.0719193660972246 0.0256421207798542
3 56536861 0.0719193660972246 0.0256421207798542
3 56578864 0.445144399712342 0.182953579023485
3 56604846 -0.200520077611587 0.0751658658396004
3 56630663 0.187732261839724 0.0700262785455018
3 56719043 -0.178095354412889 0.0661847916192511
3 56749257 0.397544626737308 0.160543394692969
3 56778106 -0.864386733418054 0.411867874566942
3 56799936 1.19191598020129 0.632096073882255
[truncated: 2,472,882 more chars]
