# Supplementary material for: A genome-wide scan for signatures of selection in Azeri and Khuzestani buffalo breeds
Source: BMC Genomics. 2018 Jun 11;19:449. doi: 10.1186/s12864-018-4759-x (PMC5996463; doi:10.1186/s12864-018-4759-x)
Supplement: Supplementary file 9 — Genome wide distribution of XP-EHH from Azeri and Khuzestani buffalo breed values. (TXT 2963 kb) [file 12864_2018_4759_MOESM9_ESM.txt]

"BTA" "POSITION" "XPEHH (CGA vs CGK)" "Pvalue (bilateral)"
1 186939 0.610297915792902 0.266269644761179
1 233256 0.0804901285209535 0.0287949400430398
1 398433 0.927272251018127 0.451260341541879
1 420689 0.0948031332816203 0.0341066147454455
1 506187 0.392388612513524 0.158158255764318
1 563340 0.55294690632878 0.236347603963522
1 595201 0.22928037338586 0.0869011996435831
1 671986 0.744317846092636 0.340384006652639
1 751374 1.19494930232647 0.634312063812893
1 784942 0.903354717246291 0.436118427212467
1 893493 0.62074144656859 0.27183316351334
1 923192 1.54724159520172 0.914334886276456
1 1066330 1.42001759809243 0.807983268298494
1 1083720 2.3486930854505 1.724932275941
1 1134724 1.38744435698224 0.781710575792574
1 1193698 1.24208098198566 0.669166980511392
1 1360054 1.61200395871096 0.970774227562134
1 1398655 1.04734035644932 0.530262452313812
1 1491567 1.22621580624878 0.65734547828607
1 1565435 -0.574997787633533 0.247726551203128
1 1623085 0.974832246755313 0.481955511490702
1 1689207 1.38367740520881 0.778697271306353
1 1716786 -0.550460909423653 0.235074566633734
1 1754635 0.556473406838682 0.2381568730267
1 1784029 0.993720380013691 0.494363046282972
1 1831008 1.91659490223793 1.25735799611754
1 1886360 0.592666302867738 0.256957316015711
1 1946945 0.235279528341715 0.0893799790495982
1 1976782 0.674478239810172 0.301023641556267
1 2020688 1.50760534393975 0.880560781362116
1 2060216 0.638828813069471 0.28155286958829
1 2104817 0.638828813069471 0.28155286958829
1 2221635 2.19781820730341 1.55343078359415
1 2251891 -0.0343727824343832 0.0120747158557038
1 2288688 0.935219363118382 0.456335091472874
1 2334772 1.93165527803822 1.27244192346686
1 2365273 0.613179331215122 0.267801097366055
1 2400894 0.932981555777197 0.454903906038877
1 2444056 0.407799829879977 0.165311910141585
1 2470005 1.25195333071573 0.676568710249306
1 2500210 1.25195333071573 0.676568710249306
1 2538560 1.12686889348779 0.58536433545116
1 2590538 0.513247228313225 0.216254743422126
1 2635352 1.49060920461767 0.866256362788396
1 2702380 0.581010211647858 0.250856358727107
1 2740746 0.5643898106901 0.242232950872932
1 2763135 -1.02563968838674 0.515612666128141
1 2785475 0.397686644533907 0.160609207870132
1 2844571 -1.16958713375974 0.615884755785308
1 2895373 -0.815387291555581 0.382108218386535
1 2936035 -0.705461766031137 0.318285894703293
1 2965978 0.597099987375788 0.25928951964193
1 3045362 0.35844796761006 0.142662617696951
1 3067524 0.559844119874745 0.239889953879017
1 3093240 0.625038132518808 0.274132427003076
1 3152347 -0.22380734541143 0.0846491303551543
1 3250106 -0.288514646926701 0.111847013829104
1 3291719 -0.64958666725496 0.287384599247572
1 3321327 0.201656402985651 0.0756248965539729
1 3363763 -0.728628690728889 0.331400880813529
1 3400567 0.041851455586341 0.0147455193450184
1 3430313 -0.698504331185681 0.314381985633336
1 3468215 -0.938941011812187 0.458719085056578
1 3491045 -0.772150704471271 0.356522476537308
1 3514781 -1.35186170353349 0.753453263901876
1 3579871 0.131458260382531 0.0479767000042664
1 3641006 -0.584557305402215 0.252708301974235
1 3673904 -1.07987111096292 0.552532521015734
1 3735697 -0.206012879362032 0.0773882669075577
1 3766910 0.0622994303730436 0.0221281280719204
1 3771466 -0.847627129122032 0.401597292419334
1 3802941 -0.303769287225134 0.118442078351175
1 3835671 0.438589252295136 0.179825357170574
1 3876762 0.442973285938415 0.181915996410372
1 3946502 1.67416125100343 1.0264153950962
1 3982537 1.26944295046061 0.689767505772178
1 4038612 0.573944369713303 0.247179389468589
1 4069563 -0.311550680390857 0.121833356052935
1 4101019 1.21691899661558 0.650460154136114
1 4239710 0.35565518907004 0.141403372233423
1 4262563 0.194241225786082 0.0726363084966673
1 4287650 0.946004338678476 0.463256802795636
1 4314845 1.26503681036635 0.686431970988769
1 4385639 0.307937529427387 0.120256393102187
1 4421234 0.952536119510707 0.467468356727896
1 4450922 -0.453175522135019 0.186804539177368
1 4478338 -0.527961409636648 0.223643104960887
1 4506163 -0.505480132094853 0.212382520990246
1 4535248 0.531528728886651 0.225444760705497
1 4597233 -0.708878962004517 0.320209199870166
1 4658758 -0.366111808020547 0.146130508779139
1 4751394 0.667507992976696 0.297183848730204
1 4793624 -0.0872694415984427 0.0313035322077029
1 4900388 -0.585426685454778 0.253162827627009
1 4948874 0.10664103804989 0.0385438977295205
1 4986236 0.10664103804989 0.0385438977295205
1 5027952 0.587079362892276 0.254027547923714
1 5093929 -0.772873913679167 0.356945275654679
1 5158926 -1.16887744321652 0.61537241484454
1 5204938 -0.641810917433512 0.283165644226617
1 5231109 0.630387839042796 0.277003604926505
1 5343191 -0.0683991549553972 0.0243532140175297
1 5370471 -0.171990489020907 0.0637653179066023
1 5398055 -0.620554721917538 0.2717333789632
1 5462353 0.110775051211593 0.0401029223536962
1 5520013 0.235592329258479 0.089509518081511
1 5561690 -0.0827178818092872 0.0296178487860929
1 5583742 0.259346369308166 0.0994318830086619
1 5605524 0.261500708319602 0.100340115937692
1 5637228 -0.103094283043715 0.0372102405133179
1 5667235 -0.0339232925166677 0.0119146916013476
1 5689717 -0.153141828068745 0.0563638268520963
1 5711951 -0.153141828068745 0.0563638268520963
1 5743738 -0.449569192585322 0.185072781825314
1 5772676 0.222868075552944 0.0842635278808587
1 5802930 -0.41693596675488 0.169587621999996
1 5831109 0.537266831691278 0.228351301138871
1 5855634 0.218972914996845 0.0826672204104916
1 5856061 0.147028779688017 0.0539855395685706
1 5914304 0.0382853815762937 0.0134700398133724
1 5952542 -0.0841726141314373 0.0301559726923444
1 6056954 -0.368347627255311 0.147145623158501
1 6080555 -0.427646735962688 0.174633392913519
1 6115662 -0.427646735962688 0.174633392913519
1 6143279 -1.2315662937201 0.661322155508138
1 6170695 -1.69615794480599 1.04645305127645
1 6202669 -0.991095981123177 0.492631681332403
1 6231148 -0.967729248104073 0.477321588490553
1 6260530 -1.05772120844371 0.537328687327996
1 6294172 0.0782045728476624 0.0279521441745497
1 6332412 -0.377529179955226 0.151330416628272
1 6362811 -0.499746359430231 0.209536308741001
1 6387315 0.250309695995849 0.0956373020494555
1 6426558 -0.712076774667011 0.322012535363694
1 6461213 -1.30618978799936 0.717858380750762
1 6487166 -1.31401046273245 0.723899837215321
1 6513779 -1.31401046273245 0.723899837215321
1 6569219 -1.37874134674999 0.774756600293809
1 6643231 -1.39726018638999 0.789586915245479
1 6670119 -1.0150543207018 0.508526336408903
1 6705296 -1.03243077272999 0.520179523982317
1 6813650 -0.0839266067124053 0.0300649291755382
1 6835664 -1.3259118240969 0.733136128867649
1 6870011 -2.37410919983853 1.75470090348245
1 6922535 -1.56600214666089 0.93052388368522
1 6986094 1.3463580702152 0.749123822055043
1 7024603 0.322346843751253 0.126568978636397
1 7062591 0.322346843751253 0.126568978636397
1 7092311 0.322346843751253 0.126568978636397
1 7125551 0.876236015820106 0.419187042455151
1 7225217 -0.210383034469959 0.0791627978439929
1 7255990 -1.14944207238817 0.601411223166473
1 7289592 -2.05812939973016 1.40254929960893
1 7313845 0.480557875634585 0.200087137951247
1 7343528 -0.856304095532721 0.406902763062199
1 7368326 0.3155874685669 0.123599903364892
1 7419371 -1.52071206036156 0.891664662243769
1 7477436 1.55388694807859 0.920054397110856
1 7554663 -0.91075316801117 0.44078132143928
1 7639666 0.031208396944038 0.010949354472474
1 7708022 1.47088529472347 0.849789794262613
1 7771957 -0.168053988091007 0.062210980928075
1 7862399 1.76751807966185 1.1127118987361
1 7893832 1.78118005714877 1.12561652997938
1 7934049 1.66197066367916 1.01538873092823
1 7958267 -0.781249714567061 0.36185468148686
1 8066998 1.13273467447652 0.589516851141012
1 8164328 -0.250509701840403 0.0957210221996552
1 8190976 -0.254767203844897 0.0975059984862657
1 8247997 -0.380751995748123 0.152805488043381
1 8284493 1.79471360445778 1.1384695206438
1 8310358 2.17985587362079 1.53360477658374
1 8350566 1.35366926513089 0.754877588108057
1 8374147 2.44675168495991 1.84118501041082
1 8449192 1.62595535520372 0.983137267484672
1 8519879 1.29221937231759 0.707121329372818
1 8562618 1.28184425279591 0.699193100035786
1 8589980 1.47069358427298 0.849630447705962
1 8620223 1.19054903916988 0.631098530339179
1 8657798 0.945395338674602 0.462864882950525
1 8820741 0.132779886306033 0.048484009297004
1 8845983 0.563862648531588 0.241960893236485
1 8870858 0.010752288726807 0.00374185112650663
1 8932847 0.0486703351009519 0.017194363114953
1 8971916 -0.74965154661666 0.34345661373266
1 9002590 -0.960798258658018 0.472816718567779
1 9036417 0.139146615941799 0.0509349611754897
1 9073316 0.571442744098147 0.245881441248204
1 9126106 0.104139319511348 0.0376028230052813
1 9178443 -0.530712183108698 0.225032009418925
1 9203688 -0.635934829666249 0.279990533349096
1 9236006 -0.875080403022239 0.418471126287794
1 9259643 -0.237268232712472 0.0902040491602608
1 9284073 0.792585067837356 0.368536331667624
1 9309951 -0.254907239650152 0.0975648011346924
1 9376574 0.731058947340538 0.332787004418107
1 9413773 0.0165076810346689 0.0057579316126698
1 9438888 0.0262404738030958 0.00918823780778242
1 9462555 -0.609850315477776 0.266031990589486
1 9503222 0.256503458249205 0.098235486107444
1 9534136 0.135572148896395 0.049557483919971
1 9586733 -0.00578303653794229 0.00200854596199967
1 9621166 -0.627078383251203 0.275226324173101
1 9663723 -0.558565028284433 0.239231867647532
1 9755410 0.523906949924066 0.221600360299402
1 9780942 0.592600450246889 0.256922724289379
1 9808464 -0.766634955493713 0.353303653692733
1 9858506 -1.28205485511395 0.699353647065629
1 9866796 -0.799695437080387 0.372749618329175
1 9895507 -0.733589253363326 0.334232281287073
1 9925168 0.877152665079871 0.419755241933201
1 9986807 0.746803621853881 0.34181481625551
1 10008720 -0.565004050218326 0.242550060293042
1 10038512 -0.567465989696678 0.243822289866317
1 10062911 -1.60545038715221 0.964991859236056
1 10136584 -1.28462930974729 0.701317507327137
1 10174319 -0.212091643545426 0.0798581232081485
1 10226422 -0.0127169041465288 0.00442901027902582
1 10261558 -2.08595304805825 1.43199931493795
1 10305779 -1.16394736600713 0.61181823289995
1 10347500 -3.27057461560982 2.969282012429
1 10367324 -0.156584858646544 0.0577081171814577
1 10395374 -1.90445412417753 1.2452613877614
1 10422923 -1.41061006055888 0.80035553941345
1 10499721 -1.50769849452127 0.880639473489138
1 10542299 -1.96601238346718 1.30717792190524
1 10572728 -2.16771481752957 1.52027513269482
1 10631118 -1.48114127001339 0.858334129065576
1 10696418 -0.134892514544442 0.0492959938042849
1 10768121 -0.703178864461112 0.317003161670251
1 10794679 -0.114399426549129 0.041473781843111
1 10820700 -1.91409086000225 1.25485845107038
1 10848240 -0.0826720991296113 0.0296009229545551
1 10876490 -1.47271132975478 0.851308242894258
1 10913249 -0.981210498964324 0.486131515719485
1 10960442 -1.10797900347682 0.572074489358924
1 11023279 -1.38200376859408 0.777360137946303
1 11052921 -2.64251956614233 2.08464391065625
1 11111621 -0.597360361463262 0.259426679589365
1 11167079 -0.369568983751038 0.147700797866501
1 11244608 -0.0727099779211435 0.0259320815251631
1 11267209 -1.812346420317 1.15531979011661
1 11307389 -2.12605631176207 1.47497371857852
1 11380038 0.175334829266833 0.0650893939770036
1 11410786 0.146502918837521 0.0537814591649202
1 11481193 -2.6412285743208 2.08298857846468
1 11526798 -1.57368194430034 0.93718871574874
1 11553775 -2.32005399621612 1.69169268524724
1 11616058 -2.15528549643753 1.50668836449213
1 11721491 -2.34749441811189 1.72353460322101
1 11745907 0.348972669486066 0.138399985248143
1 11782445 -1.90437533693851 1.24518307115605
1 11821290 -1.888897783499 1.22984395761172
1 11853031 -1.9308652719599 1.27164852464816
1 11962152 -1.85714553810154 1.19866181019854
1 12022153 -2.56378239201327 1.98489839834727
1 12061776 -0.798640018801867 0.372123148588321
1 12101837 -0.831994934952627 0.392103611066045
1 12213070 -1.51892391179459 0.890146017030292
1 12234690 -3.54507301355459 3.40615553091041
1 12260414 -1.62530530946836 0.98255961407041
1 12334903 -2.40212331800138 1.78780673628712
1 12380026 -1.79073696224965 1.13468565202149
1 12403980 -2.75726630126585 2.23442933276182
1 12434160 -1.56295017036738 0.927881345654016
1 12463879 -1.40639561564152 0.796948932120625
1 12593089 -3.55024685375612 3.41468584844477
1 12685572 -2.48806948012161 1.89130430896861
1 12710079 -1.09155809651658 0.560624063766201
1 12734608 -1.00186436813146 0.499751029222523
1 12837665 -2.09834414951945 1.44521105471179
1 12861787 -2.19173148217893 1.54669846460321
1 12886885 -2.65790114949755 2.10441751311207
1 12945712 -1.13658144426459 0.592246681873669
1 13037838 -2.85596117457757 2.36747428001433
1 13062536 -1.70495909036867 1.05452129874002
1 13089425 -2.17379411481246 1.52694241672554
1 13114831 -3.79156793389242 3.82478055874322
1 13176980 -1.92565622215678 1.26642308532338
1 13218204 -2.36578062762771 1.74491809834607
1 13250790 -2.13618756528292 1.48592892345127
1 13458417 -2.69127198479199 2.147641178128
1 13486124 -2.0780352553417 1.4235882457041
1 13520817 -2.45072013115628 1.84596954540137
1 13542802 -3.28690207669683 2.99440748462948
1 13633146 -1.88171413094686 1.22275563368148
1 13669691 -2.12572290779545 1.47461387625178
1 13726791 -2.96417403056777 2.51784617764066
1 13770261 -1.56911789282358 0.933225207815722
1 13889563 -1.89783990948118 1.23869494050383
1 13921439 -1.50544637715388 0.87873781915648
1 13959201 -1.69222309195812 1.04285528779774
1 14011346 -3.71212607349325 3.68713415317054
1 14040522 -1.85821989951902 1.19971060140718
1 14067817 -1.4057116450596 0.79639668005473
1 14116577 -1.61882148172218 0.976806498442063
1 14202117 -0.505513892739389 0.212399310537491
1 14237946 -0.490530239874945 0.204983358338238
1 14273575 -0.465752614234058 0.192876063904937
1 14301945 -0.478948917519258 0.199300122396652
1 14327327 -1.20210271689239 0.639550995607452
1 14354934 -0.341983694712655 0.135273508310543
1 14390779 -0.365769894019772 0.14597540747954
1 14422724 -0.215757009238056 0.0813526688754604
1 14455561 -0.436739234050383 0.17894493523544
1 14480254 -0.321845829682906 0.126348429774701
1 14563567 0.547026562419824 0.233319160320646
1 14585453 0.535017644869305 0.227210757009322
1 14608232 0.651180490261346 0.288251819782205
1 14632232 1.46159583260746 0.842084104507815
1 14674142 1.26202373043269 0.684155035841505
1 14730339 0.902877799561347 0.435818492424756
1 14754964 0.630494850018901 0.277061132827748
1 14794468 0.590039107292189 0.255578366413815
1 14823929 1.17146009358112 0.617237746930749
1 14852790 1.10308303314513 0.568650538433854
1 14885101 0.704488096010119 0.317738590927067
1 14916772 1.44826627608884 0.831082581213721
1 14950200 2.20963568619648 1.5665428981203
1 15019865 0.0370151597022691 0.0130165793731928
1 15083696 1.10521732599303 0.570142095801883
1 15113082 0.333603920248638 0.131544565107777
1 15146012 0.140181537823829 0.0513344741977754
1 15187352 0.84638499546352 0.400839891867554
1 15294726 0.824193638691523 0.387396740382343
1 15320807 0.796515816244178 0.370863412971144
1 15351291 1.03172581972335 0.519704708885326
1 15382607 1.71475856197359 1.06353903080615
1 15417322 2.09410451844521 1.44068395426818
1 15445028 1.35187408485938 0.75346301610911
1 15479564 1.75030571134478 1.0965541680426
1 15501968 1.52028984498227 0.89130597494444
1 15592322 1.52632773994144 0.896441661347238
1 15614926 2.12613308268013 1.4750565834036
1 15641542 2.00759288070039 1.34982296247793
1 15676474 2.27592965353535 1.64110960790245
1 15714194 3.03904196920545 2.62464408725025
1 15751522 2.16777770472173 1.52034402875354
1 15793094 1.3498829220192 0.751895384194699
1 15825440 1.81389863321895 1.15680876406253
1 15882648 1.69831267434965 1.04842565688882
1 15913170 1.92583653104202 1.26660378800066
1 15950230 2.11130590043095 1.45909484449243
1 16034666 0.737591974334999 0.336522936317936
1 16060542 1.00369023570338 0.500962171111984
1 16131956 1.27229961005098 0.691933791035432
1 16190585 0.126344139819027 0.0460183783482686
1 16216562 0.844832023443319 0.399893692292953
1 16241322 1.28573678975807 0.702163057500327
1 16257948 0.389518258305311 0.156834018126253
1 16268841 0.343046323339433 0.135747904934939
1 16304895 0.648408584699885 0.286744123868217
1 16378597 1.07592653378116 0.549812322370635
1 16405878 -0.210337389590701 0.0791442343005854
1 16541147 -0.31320752824424 0.122557813883796
1 16601368 -0.911915409994201 0.441515534262766
1 16665861 0.665735305025955 0.29620985414386
1 16693685 -0.0480211773574694 0.0169606707207891
1 16732416 -0.988505457376567 0.490925010853915
1 16761559 0.225307249942706 0.0852654348498214
1 16792735 -1.60299864732324 0.962832750689268
1 16831660 0.926132723199276 0.450534460444387
1 16866168 0.952224890383744 0.467267348565993
1 16893210 -1.89006180531774 1.23099438676078
1 16934375 -0.639868792014919 0.282114978148557
1 16966993 -0.202907247671536 0.0761306283443156
1 17029204 -0.862598001556437 0.410767151989943
1 17057830 0.344597310686093 0.136440943248238
1 17146609 -0.966278724099431 0.476377429693892
1 17177254 -0.859238193579053 0.408702589403373
1 17216831 -0.239761934433213 0.0912390407666995
1 17248173 -0.319307586928952 0.125232256680028
1 17285320 -0.207779271020495 0.0781048435175383
1 17361313 -1.39987622520575 0.79169199821318
1 17386416 -0.815590226563107 0.382229792937578
1 17411178 -0.905404865080031 0.437408658540938
1 17448047 -1.35178312531295 0.753391372711522
1 17554496 -0.375797822978563 0.150539304763404
1 17598165 -1.06558163007049 0.542704407640209
1 17627937 -0.420341067533422 0.171187860921188
1 17662807 -0.199761467590886 0.0748596289147837
1 17690462 -0.217535383601702 0.0820792288596235
1 17720568 -0.897566753120968 0.432483627775192
1 17747882 0.282125013276728 0.109105453722566
1 17811059 -1.20456068292559 0.641355352306686
1 17844701 -0.351628513147096 0.139591985559137
1 17873906 -0.168966885572402 0.0625710379636371
1 17902981 -1.02767850216878 0.516982032441188
1 17927966 -0.294031524800555 0.114224015227117
1 17953158 0.261692382774453 0.100420989985012
1 17975301 -0.704206729926418 0.317580492421523
1 17998925 -0.0288479978113291 0.0101117395650382
1 18061014 -0.0360530201003007 0.0126734028329744
1 18087644 -0.491951458235805 0.20568371166774
1 18148187 -1.09585004918142 0.563607696297886
1 18172322 0.0162005801583935 0.00565012351679996
1 18200337 -0.832447265475076 0.392377154445611
1 18229191 -0.759724650202588 0.349285391785327
1 18263248 -0.0292268576462384 0.0102460775253997
1 18295068 -0.818135643745406 0.383755886483995
1 18330264 -0.766570415626755 0.353266050539019
1 18360180 -1.05951854502281 0.538555969048577
1 18388510 -0.748639719093489 0.342872996066962
1 18454329 -0.998359053485368 0.497429120308924
1 18479366 -0.876940721714043 0.419623840012382
1 18503339 -0.784926949001782 0.364017502676525
1 18545417 -0.548905582429237 0.234279119296181
1 18594023 -0.679965019769855 0.304057471570855
1 18666273 0.244038565192712 0.0930183345890431
1 18692282 -0.152042938361342 0.055935503301791
1 18717983 0.599675164581952 0.260647039235977
1 18746288 -0.0740061040828409 0.026407825168636
1 18783042 0.277629346477944 0.107183897654865
1 18822149 -0.0511749183554318 0.0180971062601415
1 18851858 -0.466493642648067 0.193235345665225
1 18915491 0.770001879473918 0.355267275350515
1 18973483 -0.80158456427803 0.37387189388394
1 19004295 -0.504474411259853 0.211882530990725
1 19027434 -0.731031733931725 0.332771472068923
1 19109897 0.669588615809058 0.298328355121207
1 19148409 0.0375951795488338 0.0132235864063417
1 19184727 0.425778915479746 0.17375089736641
1 19218108 0.193832969897651 0.0724722361394582
1 19262732 0.46085415463874 0.19050543752665
1 19331091 0.0364308092340812 0.0128081219958146
1 19379741 0.272396702176641 0.104954996632467
1 19399161 -0.527890747923745 0.223607458732243
1 19418693 0.465809467728678 0.192903622740101
1 19440864 0.194379981235925 0.0726920835345693
1 19465255 0.0368153022666536 0.0129452727789152
1 19504731 0.12652541183869 0.0460876629785581
1 19541013 0.0267350152286976 0.0093632427975471
1 19565501 -0.169288320154813 0.0626978732557118
1 19587181 0.601310013503205 0.26150997602915
1 19620968 -0.0961319968453569 0.0346027273830572
1 19655969 0.656374132651076 0.291083530808731
1 19689430 0.090138198204835 0.03236901268662
1 19783248 0.147931013380509 0.0543358725877244
1 19808441 -0.36121786473043 0.14391391307464
1 19859969 0.0691175544547124 0.0246159674263845
1 19887027 0.196961731395023 0.0737308930506256
1 19913958 -0.116087210582368 0.042113444256643
1 19943104 0.0394358765186436 0.0138811485593242
1 19995443 -0.585988062769287 0.253456454513609
1 20045778 -0.441887322399395 0.181397565412648
1 20073664 -0.552389332396341 0.236061906963823
1 20103311 -0.723153271538324 0.32828511485568
1 20134207 -1.07205947824896 0.547150893383874
1 20165556 0.162935010920187 0.0601965001227515
1 20194798 -2.13806394785748 1.48796227836936
1 20220786 -0.622080269150383 0.272548955231404
1 20242977 -1.23911752065738 0.66695197738577
1 20265066 -1.14006471041257 0.594723079970906
1 20302525 -0.433017521124019 0.17717702176117
1 20340128 -1.40419063835456 0.795169201063306
1 20380948 -0.951944914482668 0.467086553966126
1 20403114 -0.951944914482668 0.467086553966126
1 20429448 0.0181788886864645 0.00634507056031265
1 20451721 -1.29382978036038 0.708355420886199
1 20477167 -0.502560467694279 0.210931910248705
1 20501197 -0.30528374039796 0.119100666729281
1 20528074 -0.0394887305112615 0.0139000438949762
1 20601438 -0.335173897251508 0.132241560837071
1 20641331 0.183332205284186 0.0682689420864233
1 20754186 -0.0705775110917795 0.0251503940102954
1 20780819 0.18054525452935 0.0671587980241439
1 20810535 -0.0836082440477893 0.0299471336446439
1 20835936 -0.474887368274518 0.197317072021336
1 20860414 0.000752172744975257 0.00026071875727122
1 20882906 -0.555834839134693 0.237828959770778
1 20973274 -0.0960363531726744 0.0345670033286259
1 20997981 -1.12582148946382 0.584624136961391
1 21028618 -1.25123854077609 0.67603162472224
1 21052931 -0.47653721696777 0.198121981462029
1 21079496 -1.58568955935927 0.947653368108668
1 21134055 -0.544222544827555 0.231888743223125
1 21166980 -0.148319472350058 0.0544867820259478
1 21227015 -0.366531947320807 0.146321144437938
1 21280246 0.160234274909227 0.0591367505012196
1 21304580 -0.795775856308563 0.370424944521128
1 21342122 -0.801019084840202 0.37353583286609
1 21367638 -0.659063282075643 0.292553204169268
1 21396661 -1.15290147077811 0.603886424360154
1 21424389 -0.979401605937397 0.484945754435573
1 21450251 -1.10047244401755 0.566828305416637
1 21481384 -0.388824406835962 0.156514292729995
1 21514785 -0.632714907371424 0.278255454373452
1 21539683 -0.0479756279418222 0.0169442776851608
1 21589929 0.691481736471795 0.310457755517627
1 21677339 0.446708256064138 0.183701867527957
1 21705823 0.2944166306507 0.114390285141541
1 21740285 0.682704117749205 0.305575727023696
1 21772808 0.568979460112865 0.244605359138988
1 21801616 0.994816871300176 0.495087130908051
1 21838739 0.1855164288952 0.0691405885970392
1 21888904 0.446324252461135 0.183518054828401
1 21913459 0.423329519484461 0.172595274140752
1 21937583 0.39705793006384 0.160317899615749
1 21966256 0.524752159951869 0.222025766297482
1 21998943 0.682588610166278 0.305511652316807
1 22026478 0.733653371008251 0.334268932119798
1 22057020 0.618119126377435 0.270432851653349
1 22085437 1.4307229690871 0.816702739367122
1 22118808 -0.0967473971282549 0.0348326491762032
1 22148998 0.112629100117117 0.0408037146926294
1 22178206 0.160717897942047 0.0593263646752347
1 22203218 -0.0817871828809292 0.0292738868994183
1 22228480 -0.21813851391897 0.0823258519789162
1 22256535 -0.134306574834687 0.0490706598927708
1 22321206 0.404621165684378 0.163830385090823
1 22346456 -0.622112780376048 0.272566344387085
1 22380200 -0.317458491644961 0.124420364933764
1 22416267 -0.271923708103139 0.104753925291861
1 22476834 -0.207236957320899 0.0778847438152888
1 22526517 -1.19201778613987 0.632170394817328
1 22572226 -0.681125363841673 0.304700336978532
1 22595280 0.695235988637197 0.312553605341872
1 22604378 -1.73702840105727 1.08416683634624
1 22637145 -0.879400320116 0.421149700177399
1 22661728 -0.407749274527028 0.165288322507933
1 22686138 -0.245780473948928 0.0937446186476938
1 22771009 -0.20659420329769 0.0776239924587269
1 22804216 0.00604748449549912 0.00210061456851957
1 22871892 -0.890374140872248 0.427982704216056
1 22897426 0.151197119182249 0.055606059954653
1 22923083 -0.00381165343999853 0.00132281151338719
1 22960319 -1.04146663648133 0.526280938158859
1 22990729 -0.498319813437762 0.208829802373708
1 23031378 -0.485341703899611 0.202431966697363
1 23056249 -0.390531280372006 0.157301084393252
1 23085166 -0.255811067313161 0.0979444698460355
1 23121305 0.636111932810131 0.280086065002169
1 23143027 -0.922362261287712 0.448135853611351
1 23245268 0.458506764232024 0.189372088392271
1 23296734 -0.0899015691367966 0.0322810379815191
1 23318652 -0.124805587350065 0.0454307037148206
1 23351208 -0.654916827012508 0.290288076134215
1 23378864 -0.403648946696194 0.163377876358806
1 23408568 0.0189524499574268 0.00661710589245136
1 23444450 -0.181679362023829 0.0676102798765891
1 23484316 -1.14715217103388 0.59977513491293
1 23511380 -0.730555152801548 0.332499498161351
1 23540692 -0.739166717823432 0.337425585096937
1 23569444 0.117101794628264 0.0424983605646163
1 23623655 -0.686902865078148 0.307907857000353
1 23657926 -0.415051849435519 0.168703727708707
1 23694775 -0.391150305476901 0.157586649954245
1 23752053 -0.498435302854826 0.208886975228373
1 23822823 -0.458074454785365 0.189163553171568
1 23873981 -0.414268297304039 0.168336466210946
1 23911315 -0.374758079878179 0.150064657755043
1 23971360 -0.172863737312735 0.0641107352112087
1 23998418 -0.172863737312735 0.0641107352112087
1 24027425 -0.317295190070341 0.124348713239646
1 24061998 -0.528323966689656 0.223826026729378
1 24096907 -1.06958080668556 0.545447757567087
1 24128094 -0.0399359843118343 0.014059968746452
1 24149548 -0.427040494376797 0.174346840405494
1 24247020 -0.458550640776963 0.18939325662345
1 24280511 -0.255856295095413 0.0979634749898962
1 24364020 -0.18596638887899 0.0693203254626431
1 24395819 -0.159442147272697 0.0588263279066392
1 24423699 -0.560052825584375 0.239997381887733
1 24449717 -0.664800221831417 0.295696493609223
1 24505746 -0.384749824984506 0.154639739885775
1 24545779 -0.496095780476438 0.207729624419634
1 24574571 0.329263527108319 0.129621550502769
1 24634793 -0.263888839831486 0.101348536585988
1 24665923 -0.760304286453977 0.349621829355052
1 24691696 -0.763557027318387 0.351511899770676
1 24716181 -0.680860064648722 0.30455331412162
1 24726569 -0.0778513606885213 0.0278220298744021
1 24790259 -0.501257772634744 0.210285551480201
1 24818100 -1.04078432715774 0.525819216058102
1 24842080 -0.851030657280422 0.403675305643516
1 24896360 -0.708155426687908 0.319801648525029
1 24934264 -1.05806906312587 0.537566125753838
1 24973592 -0.23330633594866 0.08856349912348
1 25012852 -0.122557780255852 0.0445733430838551
1 25051732 -0.820763860144377 0.385333919921493
1 25071947 -1.33451916947541 0.739848039389098
1 25092214 -0.525742813064278 0.222524666305624
1 25135539 -1.07636412737704 0.55011381910408
1 25162239 -0.0131560369806578 0.00458275132038714
1 25188158 -1.16640187773374 0.613586653825471
1 25210364 -0.644451392680861 0.28459608911853
1 25234482 0.0513751392953392 0.0181693493291244
1 25263685 -0.395041806061831 0.159384576619398
1 25294881 -0.785695137932337 0.364469898381917
1 25328045 -0.109127918946232 0.0394811668447707
1 25353446 0.173507254634536 0.0643654239461446
1 25460630 -0.247379350713703 0.0944120624539038
1 25489309 -0.964476101341362 0.475205101498066
1 25511428 -1.09455408974937 0.562706101219371
1 25533252 -0.834865333047496 0.393840638049614
1 25560194 0.241715224041618 0.0920510316218693
1 25589712 -0.0771084753064358 0.0275484854536451
1 25632736 -0.913845450398144 0.442735805819937
1 25669744 -0.736208450721358 0.335730577460317
1 25692703 -1.8044105144543 1.14772148789762
1 25714467 -1.2959356475148 0.709970607736569
1 25743776 -0.031529601685985 0.0110634579940099
1 25771018 -0.880480666272887 0.421820566989646
1 25801901 -0.864167108430891 0.411732666402225
1 25860489 -0.773129969355688 0.357095011747486
1 25902128 -0.662899284190376 0.294653765205556
1 25935432 -1.15761869166593 0.607268448767327
1 25986054 -0.389176063628734 0.156676316863162
1 26028205 0.0939485197579765 0.0337878228709623
1 26056392 -0.805011678389444 0.375910913418112
1 26126383 -0.318554575640831 0.124901502648917
1 26154320 0.122965398436652 0.0447287092476693
1 26174704 -0.195992462459786 0.0733406619991104
1 26194410 -0.29743328831442 0.115694281695948
1 26231843 0.0942328247742915 0.0338938525176071
1 26259465 -0.886113495608735 0.425324865696447
1 26283772 0.745401180939024 0.341007319393958
1 26353981 0.352736208307317 0.14008978244453
1 26383884 0.219242533319581 0.0827775701522806
1 26408507 -0.130231670180543 0.0475063212712814
1 26442560 0.368783246601674 0.147343583750013
1 26472814 1.43872063665509 0.823244228989403
1 26512154 0.141439584924486 0.0518205379303273
1 26552464 0.055818738993056 0.0197755780125801
1 26586836 1.86493684400828 1.20627764661763
1 26609186 0.0588222704193083 0.0208644148499245
1 26630964 -0.329051561225602 0.129527786043535
1 26663185 1.0216900587078 0.512964031415282
1 26694768 -0.706543519474868 0.318894320904778
1 26762186 0.663343170918744 0.29489714576009
1 26792551 0.828472951644063 0.389976089661359
1 26822009 -0.144871870556762 0.0531489782687354
1 26864038 -0.494434239559244 0.20690872301996
1 26895535 0.341408136603735 0.135016702184985
1 26965894 -0.288237282034882 0.111727750995153
1 27024822 -0.412123198216598 0.167332007485249
1 27052738 -0.260797426921839 0.100043471580875
1 27076577 -0.190090182272148 0.0709703442393523
1 27100558 -0.426147684242627 0.173925044464524
1 27122143 0.0314476208811014 0.0110343327121297
1 27172310 -0.789478081901635 0.366700613550194
1 27203814 -0.00880253029001155 0.00306094740435185
1 27234297 -0.440646285660551 0.180805556304484
1 27280383 -0.257189724187638 0.0985240695021992
1 27302170 -0.316715671176812 0.124094503660138
1 27365477 0.428984720230826 0.175266225035167
1 27488721 -0.342494124429596 0.135501339842995
1 27546045 -0.413641737473565 0.168042926729822
1 27597794 -0.608698932146171 0.265420960918909
1 27630837 0.176137560706582 0.0654076942160935
1 27664812 -0.0699461208315847 0.0249191954966609
1 27688836 -0.166234070691271 0.061493910325887
1 27712904 -0.118525685435616 0.0430390597115932
1 27842745 -0.349181469366918 0.138493620845855
1 27869811 0.0348169346866162 0.0122328953411198
1 27900750 0.440884624554142 0.180919213142816
1 27941476 -0.109683929385328 0.0396909613913273
1 27972069 -0.156352999505982 0.0576174823608236
1 28054006 0.118570633492824 0.0430561374824258
1 28165753 -0.0663178920266461 0.0235928195110129
1 28199176 -0.261434931993544 0.100312365178878
1 28254750 -0.116838819633444 0.0423985638445299
1 28322397 0.178910874208346 0.0665088226665016
1 28365223 0.234907584070919 0.0892259850789579
1 28394627 0.220814351923187 0.0834213146252894
1 28421879 -0.614355138963612 0.26842680723529
1 28477342 0.00531493543251442 0.00184562219954498
1 28502295 -0.604566747011142 0.263231592536318
1 28538253 -0.76313825091742 0.351268362697267
1 28605466 0.898973236971337 0.433365833872885
1 28633227 -0.892719821260228 0.429448616052397
1 28657945 0.443994915497227 0.18240405245055
1 28691581 -0.297340601031544 0.11565417522324
1 28720664 0.43224431472108 0.176810271782973
1 28797071 0.462175932839014 0.191144371932771
1 28828630 0.980273820998998 0.485517365118996
1 28855303 0.414777453703905 0.168575092952084
1 28878550 1.18101871103666 0.624162172355713
1 28932316 0.715543667849285 0.323971444961657
1 28999027 0.396035568950317 0.159844461105696
1 29028095 1.05855974330209 0.537901126066387
1 29082232 0.809760280503848 0.378742721573445
1 29144032 0.482286988774973 0.200933839738892
1 29170869 0.722562769626839 0.32794968749553
1 29220337 0.947191818489629 0.464021369358246
1 29243399 0.992844783835264 0.493785133120745
1 29262886 0.591473225234429 0.256330822091851
1 29294487 0.454372987440519 0.187380465250536
1 29324858 0.837328416930389 0.395333404401079
1 29355127 1.08659073968446 0.557179013645921
1 29407501 0.65093172780908 0.288116409939811
1 29429135 0.353994380011082 0.140655659937234
1 29451066 0.813306243540155 0.380862304425308
1 29511405 0.239180058106184 0.0909973719291394
1 29593868 0.88957955027436 0.427486558757748
1 29618899 0.774956104212586 0.358163535526655
1 29643363 0.0915656512997986 0.0329000540377889
1 29676157 0.404282049425964 0.163672513769162
1 29706689 -0.229645889382427 0.0870519206522017
1 29736645 0.0447149580649131 0.0157722907859491
1 29763697 0.414207572409832 0.168308011615367
1 29820279 0.916666460776504 0.444521695606296
1 29847168 0.18721300434065 0.0698185970871874
1 29905264 -0.183153351405409 0.068197629749447
1 29936899 -0.443362273906357 0.182101786357925
1 29969368 -1.05819469448662 0.537651889558578
1 30001462 -1.03878450217586 0.524466862840511
1 30106286 -0.753614607188561 0.345745782570911
1 30170337 0.0684939141894627 0.0243878636900066
1 30205424 -0.617765761530247 0.270244327063302
1 30242910 -0.757948020155217 0.348254884821202
1 30330468 -0.917912247217368 0.445311232435383
1 30357978 -1.22662616040007 0.657650105005146
1 30387749 0.0171525329759747 0.00598439292866102
1 30533445 -0.38228147120369 0.153506646212007
1 30567159 -0.244849870556222 0.0933564935636989
1 30592775 -0.249215422500213 0.0951794631802167
1 30617007 -0.421452901403519 0.171711154221251
1 30669910 0.296040225154823 0.115091766872811
1 30722878 0.25010599521675 0.0955520475207862
1 30799183 -0.367154549647457 0.146603746403218
1 30862646 0.120955959666294 0.0439632623429134
1 30890195 0.59907694865422 0.260331494389343
1 31009359 -0.43029898918343 0.175888385189296
1 31069473 -0.116494913465793 0.0422680844200641
1 31098970 0.295153143000783 0.11470840006354
1 31133419 0.350896406401929 0.139263184228733
1 31160069 0.0641069942519432 0.0227864036845705
1 31187060 -0.0461424651338411 0.0162850141278049
1 31211289 0.693954514560502 0.311837685557467
1 31239616 0.0576004764681324 0.0204211847149343
1 31304237 0.290593210583398 0.112741504607255
1 31367398 0.10999289372644 0.0398075784894824
1 31425205 0.390134753888815 0.157118223138683
1 31452080 -0.199077354445802 0.0745836102956789
1 31497116 -0.26884285832326 0.103445889973298
1 31530446 0.090102522556244 0.0323557480599832
1 31619127 0.446893049872202 0.183790340090795
1 31660823 0.387797643913489 0.156041435828723
1 31699505 -1.42756978918845 0.814130125008506
1 31707613 0.282248794076932 0.109158446696598
1 31752056 1.24511105362652 0.671435032061723
1 31794941 0.645934451580812 0.285400519122468
1 31827596 0.616660145451203 0.269654729661087
1 31887501 -0.211792674498284 0.079736394303262
1 31941486 -0.209612179790943 0.0788493776474553
1 31982649 0.0592864900387012 0.0210329301143671
1 32037796 -0.218069315211 0.0822975508008639
1 32081714 0.505825451248068 0.212554269190038
1 32159664 -0.412431720002879 0.167476386907689
1 32211756 1.09383881070308 0.562208737282269
1 32282536 0.596370730406925 0.258905478451022
1 32284485 -0.00184655200717624 0.000640332871503197
1 32346109 -0.0584562667281836 0.0207315955568223
1 32406155 -0.262691866643133 0.100842884948938
1 32505194 -0.376778206543169 0.150987159462206
1 32532148 -0.258697974855162 0.0991588029143512
1 32562275 0.198033299969035 0.0741626319494365
1 32597121 -0.890208875403976 0.427879494028574
1 32665656 0.473740255790205 0.196757938614404
1 32788530 -0.138967704915849 0.0508659271865015
1 32864175 0.664268547648084 0.295404732746637
1 32917051 -0.200045414170692 0.0749742330895764
1 32952028 -0.553801510217239 0.236785690972201
1 33013226 0.0830209903404015 0.029729922868292
1 33035173 -0.694527490290591 0.312157722203992
1 33093880 0.00391708246041328 0.00135945716389476
1 33161961 0.264389490916242 0.101560159952989
1 33196444 0.499299543275532 0.209314950552604
1 33303612 0.571378123026382 0.24584793988344
1 33360319 0.290320003971314 0.112623858212832
1 33398039 0.692414902612786 0.310978270049141
1 33531006 0.0865950809799792 0.0310534089937797
1 33555809 0.126271826317255 0.0459907417858636
1 33577873 0.161437943273948 0.0596087991154952
1 33641711 -0.743405685731041 0.339859485354116
1 33666709 -0.357441664710182 0.142208606259845
1 33688903 -1.54521418412217 0.912593200006884
1 33710842 -0.536868651359689 0.228149269157182
1 33782687 -0.224141409171294 0.0847863380223528
1 33844806 -1.08826581181596 0.558339768448725
1 33874888 -1.06111428875208 0.539646546071894
1 33901596 -2.75471532694302 2.23104223890971
1 33934565 -0.887839179842809 0.426400619081806
1 33963564 -1.00245344289283 0.500141649927918
1 33998878 -1.35089289679222 0.752690351763809
1 34042359 -1.48297367177462 0.85986479951623
1 34080211 -2.16267706755764 1.5147610202783
1 34111488 -1.61006567338023 0.969062364380838
1 34132255 -1.76862544183197 1.1137552448713
1 34152460 -1.76905707098488 1.11416204738238
1 34236340 -0.668786034239151 0.297886703336711
1 34261788 -0.395119443368327 0.15942049387432
1 34332146 -1.48268675171227 0.859625043222809
1 34374339 -1.81557623842708 1.15841904997493
1 34443310 -1.35989475864429 0.759792256739233
1 34484735 -1.53306918959619 0.902191725056655
1 34521625 -0.857560334302042 0.407673003007094
1 34554833 -1.95733087944964 1.29835794739678
1 34598476 -0.182359122303585 0.0678810691830516
1 34631071 -0.914415286089075 0.443096329989578
1 34742940 -0.16484192605097 0.0609460394736012
1 34899263 -0.181354670239278 0.0674809834146453
1 34932275 -0.822364622989825 0.38629619430651
1 34971376 -1.68057882422038 1.03224264040538
1 35002556 -1.59086844636936 0.952183342515315
1 35027749 -0.822764298293719 0.386536588281695
1 35055340 0.0977984283989914 0.0352255784975216
1 35082029 -0.0973235111830109 0.035047991066288
1 35105684 0.80130838769167 0.373707750340944
1 35157652 0.904236015868937 0.436672883379278
1 35212881 0.365817353004099 0.145996933988383
1 35267826 0.560670016819548 0.240315153482456
1 35304234 0.579024641883661 0.249821465453807
1 35337505 0.0431873743532146 0.0152242559949777
1 35379807 0.638473235369517 0.281360761017832
1 35407599 -0.0686475915513613 0.0244440627713991
1 35448267 0.251490671150716 0.0961318176899068
1 35478264 0.317450728444625 0.124416958497344
1 35551019 0.625117279723045 0.274174837108188
1 35552623 0.127243444451036 0.0463621978145675
1 35576844 0.26409680031133 0.10143643159102
1 35602761 -0.35581835531004 0.141476876933824
1 35626770 -0.419737103780289 0.170903762288574
1 35649846 -0.579485546107489 0.250061578499976
1 35687601 -0.619070227247222 0.270940477999629
1 35711156 -0.268941923271926 0.103487905602001
1 35736126 -0.268941923271926 0.103487905602001
1 35763694 0.656199993022635 0.290988441893053
1 35784673 -0.469121251200441 0.194510716519656
1 35804293 -0.359489363057769 0.143132789353122
1 35821992 -2.10579906245218 1.45318832604727
1 35835603 -0.889595339239244 0.42749641534598
1 35896366 -0.750250152289779 0.343802047829627
1 35923220 -0.752473424208353 0.34508606705716
1 35955441 -0.748336495340023 0.342698164518367
1 36011937 -1.71379345342927 1.06264930765352
1 36037572 -0.297412892808223 0.115685456186628
1 36085302 -1.47695001106735 0.854837674587083
1 36132997 -0.889066702063324 0.427166449003199
1 36157697 -1.51961551683231 0.890733245510998
1 36186682 -0.880863389148891 0.422058323532465
1 36286921 -1.31809659800125 0.727065178433295
1 36331403 -1.28767004450462 0.703640139770668
1 36364506 -0.931480084846778 0.453944609844771
1 36397662 -1.05947243204092 0.538524467394703
1 36424959 -0.593967326990758 0.257641019198206
1 36454011 -0.674374566238722 0.300966412336467
1 36516921 -1.3854549414386 0.780118533598563
1 36553505 -0.120293054963858 0.0437109996437763
1 36589358 -0.75175178883019 0.344669115742472
1 36594430 -1.14716113231424 0.599781533938834
1 36626817 -0.21454616903119 0.0808585118689909
1 36660858 -0.362130029798729 0.144326498022524
1 36775793 -0.0138225127049635 0.00481618776076703
1 36801548 -0.68708939703857 0.30801159831372
1 36842089 -0.0739777876915476 0.0263974265401058
1 36874850 -0.0806839309903218 0.028866472669563
1 36900247 0.295229442777374 0.114741364887963
1 36926314 0.10538808500574 0.0380723488627546
1 36956751 -0.160406113091274 0.0592041153335558
1 36983673 -0.19778522929912 0.0740626533167567
1 37010823 -0.249004690942586 0.0950913351430219
1 37055433 0.529224218556465 0.22428041465451
1 37084297 0.524993304914854 0.222147179759888
1 37106235 -1.04113976438035 0.526059721862776
1 37125968 -0.429870503258981 0.175685485440617
1 37158371 -0.313584872303951 0.122722924373407
1 37188970 -0.598589730857345 0.26007458424756
1 37219980 -0.445152088861068 0.182957256321393
1 37242801 -0.635403713440991 0.279704104085501
1 37265824 0.191635284046179 0.0715898582326548
1 37327504 -0.813555568471942 0.38101149699694
1 37373706 0.253417598251489 0.0969395840602556
1 37395994 -0.430356324285456 0.1759155392752
1 37426211 0.521944689518453 0.22061360689539
1 37453324 0.0499513462427373 0.0176558659125319
1 37486938 0.132662792001832 0.0484390420158577
1 37511283 0.348055301693205 0.137988753095286
1 37517148 0.443080146234856 0.181967030713814
1 37559213 0.306273454990514 0.119531438245062
1 37635686 0.027670257138065 0.00969438645070579
1 37658562 0.471733636059532 0.195780857570405
1 37722842 -0.308722370344493 0.120598600875617
1 37784397 -0.123693347183084 0.0450062903010656
1 37814763 -0.0299929840391296 0.0105178568173878
1 37848056 -0.196722321184894 0.0736344799681526
1 37884272 0.367867515629698 0.146927511433955
1 37951358 -0.288730141069541 0.111939689171926
1 37991896 -0.471247977402987 0.195544567429362
1 38024384 -0.615366192660339 0.268965202529456
1 38053194 -1.0080421785925 0.503853598377527
1 38077270 -0.539972314323364 0.229725375934765
1 38109420 0.509812046133763 0.214539792602883
1 38135193 -1.59356336954941 0.954544544938395
1 38160832 -0.671603203607661 0.299437894367406
1 38203666 -0.504755959624689 0.212022469186127
1 38240890 -1.20226188562574 0.639667773636677
1 38268415 -1.38015661515996 0.775885561830416
1 38292413 -1.09004605616505 0.559574486375347
1 38350633 -1.311584323947 0.722023280378041
1 38378572 -0.838398798839563 0.39598275680759
1 38533475 -0.68267678346627 0.305560563672177
1 38569361 -0.513616722791893 0.216439430582492
1 38600224 -1.40333505253785 0.79447910024233
1 38627418 0.0203603525465078 0.00711264495659838
1 38656486 -1.0515169396568 0.533100907798205
1 38681781 -2.18313427315213 1.53721395696492
1 38706295 -0.470183076455632 0.1950267159786
1 38773417 -1.57349629560956 0.937027343798943
1 38799952 -0.362002258200246 0.144268689742048
1 38821514 -1.08047778416531 0.552951371232141
1 38877308 -1.17408854898514 0.61913860035453
1 38910542 -1.53316137796669 0.902270473052891
1 38982120 -0.631311519280496 0.277500288234237
1 39082072 -1.4727930718852 0.851376244694542
1 39110492 -1.0119738953712 0.506471498475495
1 39157519 -0.666042501648395 0.296378567780118
1 39211650 -0.56769038064506 0.243938343067471
1 39252427 0.771943616726669 0.356401442189279
1 39282526 -0.224280777917201 0.0848435897508274
1 39319243 -0.224280777917201 0.0848435897508274
1 39390639 -0.633379223825746 0.278613148835927
1 39457095 0.0772185001120377 0.0275889887883168
1 39488387 0.240759068118099 0.0916534115298292
1 39512830 0.0840651291257557 0.0301161920484837
1 39578265 -0.126364946682636 0.0460263305335379
1 39615428 0.320114653579895 0.125586945585865
1 39646856 -0.31320151800845 0.122555184397732
1 39706297 0.972211735378404 0.48024388261187
1 39740543 0.56142809644929 0.240705631708009
1 39818690 -0.305119193493928 0.119029076765643
1 39848184 0.505518446290855 0.212401575097463
1 39921473 0.423604739014332 0.172725029101175
1 40131244 -0.0869340777227538 0.0311791281503249
1 40191030 0.341564148780159 0.135086302663448
1 40217067 -0.41986154787926 0.170962290267542
1 40255758 1.40118151080102 0.792743275465744
1 40288738 -0.246864673258416 0.0941971294654284
1 40322730 -0.224653098308295 0.0849965646640608
1 40454326 -0.138200230590979 0.0505698972058581
1 40483139 -0.186461541932651 0.0695181833470752
1 40509964 0.0183194734352115 0.00639449708190976
1 40548530 0.20030506641726 0.0750790525646491
1 40572807 -0.118022617209368 0.0428479612725631
1 40666842 0.108057486495067 0.0390775193469089
1 40742148 0.138424030262039 0.0506562035628659
1 40770192 0.126609084762756 0.0461196471006026
1 40823622 0.152012471841764 0.0559236331031591
1 40845903 0.126505962650188 0.0460802287810012
1 40910099 0.129320043798465 0.0471570074649506
1 40949139 0.102830905478488 0.0371113483445278
1 40973687 0.323093355669217 0.126897738619666
1 40996631 0.462643227022349 0.191370388944421
1 41046141 -0.52669280364595 0.223003382883187
1 41080090 -0.695364399521515 0.312625374445856
1 41102869 -1.44353729628726 0.827195221233808
1 41127920 0.528324515095959 0.223826303449937
1 41162527 -0.270007728005091 0.103940123223082
1 41198544 0.99281307794649 0.49376421151928
1 41217686 -1.17316109264165 0.618467599088715
1 41244308 -0.322420075688845 0.126601222097009
1 41277969 -1.12702677489557 0.585475943630974
1 41305448 -0.330911960365596 0.130351213152857
1 41336431 -1.40503007904126 0.795846539723231
1 41378471 -1.14971499952859 0.601606348254013
1 41400129 -0.822603714824351 0.386439995138504
1 41429979 -2.54895165159558 1.96638616827566
1 41454959 -2.00792029589862 1.35016139809927
1 41476921 -0.912958920229823 0.442175136726966
1 41508319 -2.21772644951488 1.5755514092727
1 41509691 -2.49531995078389 1.90016885880157
1 41531122 -1.89327105955799 1.23416884434052
1 41553398 -1.57684737687828 0.939942186779881
1 41613479 -2.16721995451103 1.5197330392013
1 41641853 -2.11233566783671 1.46020065513537
1 41667855 -0.737298280488573 0.336354681364626
1 41709447 0.347468559345279 0.137725866964851
1 41737575 0.320585323659244 0.125793886721814
1 41757000 -2.21386813746784 1.5712522601466
1 41769224 -2.61800243394323 2.05332094780107
1 41800680 -0.999141235240424 0.497946864513413
1 41835189 -1.4939238777937 0.869037710229697
1 41874710 -0.794457484377273 0.369644190825609
1 41908911 -0.175976131007873 0.0653436687437809
1 41950484 -1.11660364193641 0.578126641200902
1 41978314 -0.448099657298059 0.184368283401835
1 42009278 -1.03844367455499 0.524236522534122
1 42034079 -0.283062936618203 0.109507112008867
1 42063289 -0.447412727376834 0.184039200260304
1 42134575 -0.334562058669888 0.131969843858738
1 42185964 0.0781280021151973 0.0279239344756522
1 42236157 -0.545113716271356 0.232343084177038
1 42282841 -0.341806285158895 0.135194339798238
1 42336256 -0.314112918855564 0.122954048781564
1 42482352 -0.130514414014594 0.0476147107553714
1 42517958 -0.32398486445217 0.12729057679622
1 42604783 -0.777401090338463 0.359595918683867
1 42636846 -0.989657226111014 0.491683523199255
1 42665606 -1.42736480616521 0.813963009806301
1 42689746 -0.153095266935809 0.0563456712113359
1 42711821 -1.52041548160774 0.891412700925998
1 42750803 -0.305003070920641 0.118978559873845
1 42817463 -0.676880820418219 0.302350890428779
1 42841999 -1.40350829730281 0.794618814875301
1 42868655 -1.65971214956669 1.01335197207842
1 42899767 -1.98237377266542 1.3238789138243
1 42936737 -1.4619730115076 0.842396359067798
1 42969246 -1.60442286863374 0.964086708900251
1 43001355 -0.387780158007564 0.15603338584006
1 43134049 0.168260540082573 0.0622924260763637
1 43163893 -0.775054134790387 0.358220927661761
1 43202685 -0.780313709282572 0.361304881024456
1 43233598 -1.25867245308059 0.681626369734112
1 43260283 0.8388591283551 0.396262137439985
1 43293082 -0.368976689065698 0.1474315094796
1 43360753 -0.568408262917553 0.24430973506578
1 43381495 0.432749572330834 0.177049906171483
1 43407164 0.362835411985074 0.144645727635538
1 43429237 -1.1963661346134 0.635348254686821
1 43457169 0.234394635688839 0.0890136794616262
1 43616741 -0.878033389873622 0.42030144322048
1 43644504 -0.282501791045051 0.109266773988778
1 43686458 0.727415280974844 0.330709534758085
1 43691763 -1.65044460350455 1.00501438692171
1 43712651 -1.03399729724863 0.521235265002589
1 43737082 -1.49998417838666 0.87413340488219
1 43758153 -2.19739000632349 1.55295669335101
1 43778181 -1.78144886377774 1.12587114402147
1 43821028 -1.58012857260366 0.942800290043798
1 43853736 -0.910999276048086 0.440936754399274
1 43882991 -0.618045819849502 0.270393738355228
1 43904869 -1.66342740924332 1.01670345841105
1 43929473 -0.617732660659892 0.270226669415996
1 43972747 -0.627339056646053 0.275366184200882
1 43998976 -0.639027987102675 0.281660495752417
1 44025011 -0.604578031479358 0.263237563865923
1 44052186 -0.960039625848071 0.472324646117675
1 44071953 -1.77670476470428 1.12138154478738
1 44101698 0.710569530263306 0.321162135853138
1 44141470 -1.49987044699324 0.874037651015945
1 44174494 -0.40589246513795 0.164422540739362
1 44267064 -0.139631366288288 0.0511220517820535
1 44387432 -0.382231415215647 0.153483687579023
1 44430161 -0.505125656586672 0.212206258230303
1 44464605 -1.03869575776447 0.524406883111543
1 44506829 -1.12534155319389 0.584285096616774
1 44545336 -0.890673841989653 0.428169894846666
1 44577489 -0.164968616173992 0.060995874310311
1 44633302 -0.661442832434676 0.293855655775177
1 44656986 -0.3885129408472 0.156370818280328
1 44696591 -0.476669137148729 0.198186378318358
1 44724045 -0.698343614193868 0.314291994526917
1 44745743 -0.602881276968323 0.262340167611843
1 44773052 -0.148352728860621 0.0544997036253779
1 44811795 0.0837497783116367 0.0299994983633772
1 44831320 -0.0124579869387555 0.00433838808361684
1 44851304 -0.368157785084074 0.147059370555341
1 44882822 0.206686741489624 0.077661525684591
1 44959963 -0.092370167690512 0.033199606178073
1 44991421 0.23991469370875 0.0913025024956109
1 45011687 0.245792459423299 0.0937496190925235
1 45076098 0.195920772831388 0.0733118104788586
1 45188211 0.279343605069822 0.107915895345301
1 45218900 -0.605344504331477 0.263643250212737
1 45262484 -0.453103113057205 0.186769728173971
1 45297441 -1.41905332861568 0.807199937704012
1 45363672 -1.1855712838241 0.627471581726771
1 45400885 -1.23827441616095 0.666322385364901
1 45423728 -1.44028161595872 0.824523730498599
1 45446063 -1.19623657850819 0.635253474909644
1 45515494 -2.50521583138944 1.91230129311463
1 45549239 -1.57081759146469 0.934700352805031
1 45572294 -1.49100360931198 0.866587095852648
1 45593221 -3.58135584629562 3.46620796851435
1 45615781 -3.17261905916269 2.82082003777181
1 45638297 -1.06351200146508 0.541286891564754
1 45714115 -2.30907712175101 1.67903779835384
1 45753251 -2.03832372742912 1.38176808928086
1 45773328 -2.02436776520465 1.36721558276364
1 45798370 -1.4959890068575 0.870772613669763
1 45826077 -1.62817109084399 0.985107434338422
1 45859418 -1.31058952911816 0.721254447946353
1 45929396 -0.984079423700002 0.488014474138973
1 45956951 -2.12222206018833 1.47083801985921
1 45993964 -1.94037186955891 1.28121181491612
1 46024095 -3.00930174835076 2.58194923155522
1 46052118 -2.70274470782121 2.16260386318107
1 46084463 -1.89471243753485 1.23559587368249
1 46116786 -2.00615210710131 1.34833418429186
1 46153978 -1.71194493508829 1.06094615769928
1 46177857 -1.74923954147687 1.09555700612985
1 46310462 -2.54543495510614 1.96200930458707
1 46342260 -1.67347962066347 1.0257973734528
1 46396971 -2.16985422048721 1.52261981900904
1 46427075 -2.91583835664164 2.45009689869424
1 46476542 -2.91606576342696 2.4504134386363
1 46498473 -2.04948344015663 1.39345886215288
1 46527796 -2.57418027945218 1.99792943592066
1 46569428 -2.22201801295627 1.58034012998308
1 46598305 -2.56721755262081 1.98919872888811
1 46627168 -2.62211998783218 2.05856480105308
1 46656098 -2.20262788942085 1.55876081366727
1 46708312 -2.97115858081497 2.52771386166728
1 46735971 -2.17364402639616 1.52677763880979
1 46806325 -2.14291572605597 1.49322627556413
1 46834066 -2.14025394571868 1.49033721259656
1 46925833 -1.18049566527845 0.623782427090257
1 46976938 -1.35800885775073 0.7583019573735
1 47033502 -1.07147201519851 0.546747042725573
1 47065032 -2.21581331659123 1.57341896316406
1 47092271 -0.679004669299036 0.303525744351928
1 47119438 -1.51048543621938 0.882995320981561
1 47158084 -0.744844845158747 0.34068717444955
1 47194596 -0.98648908798355 0.489598213516651
1 47256586 -0.897010985766766 0.432135213742409
1 47283221 -0.722770310007533 0.328067565052628
1 47293410 -1.66462214312648 1.01778231157739
1 47304881 -1.34624975665298 0.749038727518048
1 47329267 0.0157855642506816 0.00550447338960795
1 47356125 -0.499549805565702 0.209438925739412
1 47456290 -0.876021206686217 0.419053931105212
1 47488445 -0.71486591157053 0.323588176559442
1 47520385 -0.70933309073346 0.320465089121905
1 47555127 -0.444017714325919 0.182414947711891
1 47586047 -0.383723780412464 0.154168507078087
1 47618489 -0.797473773547203 0.37143133116287
1 47662466 -0.649217282753916 0.287183731027159
1 47727454 -0.728342994837444 0.331238060115173
1 47763891 -0.465189326548597 0.192603074139334
1 47792318 -1.09696372485422 0.564382950139401
1 47822295 -1.31530078883227 0.724898740123024
1 47851112 -1.06011178079693 0.538961299065871
1 47917343 -0.988383504557293 0.490844724202298
1 47962191 -0.813095870692277 0.380736436569299
1 47990662 -0.499287607939434 0.209309038510749
1 48015433 -0.44937061149879 0.184977541989747
1 48045817 -0.525922232500726 0.222615056754591
1 48070674 -0.768188067028312 0.354208970926269
1 48132422 -1.29116800209589 0.706316146522176
1 48184965 -1.10690810457243 0.571324843222034
1 48199398 -1.73402971754091 1.08137836346238
1 48209645 -1.32963417697377 0.736035478648832
1 48266905 -1.13349311410461 0.590054657024409
1 48294746 -1.44942211717254 0.832033965972365
1 48318915 -1.13522377787359 0.591282625536174
1 48356916 -1.27853505162376 0.696672520562687
1 48391567 -2.22582463245223 1.58459373924372
1 48424316 -0.371519093105925 0.148588184232958
1 48484073 -0.803009260132969 0.374719059887939
1 48506913 -0.411249109266653 0.166923119610142
1 48533875 -0.496984712323811 0.208169170157303
1 48560437 -0.666998078921015 0.296903573107521
1 48730343 -1.03761273578299 0.523675122437615
1 48766722 -1.49203616552107 0.867453230839258
1 48845641 -1.75312407580139 1.09919218097748
1 48894963 -0.903920601529484 0.436474414459518
1 48924373 -0.949142516843355 0.465278395440958
1 48963154 -0.707034298640436 0.31917048477334
1 49049747 -1.19972893270737 0.637810485276259
1 49073391 -0.611012305919583 0.266649086436539
1 49092868 -1.5406146458279 0.908647531718415
1 49170394 -2.06615795980093 1.41101644379908
1 49251769 -0.278751581379819 0.107662998060083
1 49316378 -0.437346926839918 0.179234017435383
1 49451367 -0.543898968842576 0.231723839332917
1 49473615 -1.25586128855602 0.679508356502808
1 49493475 -0.476421418280267 0.198065458847859
1 49528643 -0.405717818261629 0.164341162608033
1 49578600 -0.453482793921317 0.186952279864744
1 49612577 -0.0531707897564802 0.0188177542179376
1 49652277 0.531472008774458 0.225416082671335
1 49690197 0.517680144772499 0.218473351557755
1 49802842 0.311917222357405 0.121993554972368
1 49839600 0.26428820187278 0.101517339385075
1 49864590 -0.851138655290361 0.403741307916758
1 49969805 0.797708090902249 0.371570291589822
1 50047814 0.860292173892211 0.409349834291431
1 50082909 1.08176758245024 0.553842284708004
1 50107328 1.22144398020574 0.653807541056477
1 50134600 0.420448290575214 0.171238309482203
1 50162761 1.06333341505185 0.541164645828614
1 50227987 -0.179733790684335 0.0668359899134826
1 50262500 1.30633737960882 0.71797219002598
1 50296057 0.166985716896189 0.0617899514163117
1 50325128 1.00034859868076 0.498746464029853
1 50360638 0.906074618909299 0.437830470842161
1 50387869 0.823106486354963 0.386742448157917
1 50423351 0.799211416757206 0.372462269452043
1 50448875 0.246831084413046 0.0941831052704129
1 50473113 0.246831084413046 0.0941831052704129
1 50509761 1.81077549103775 1.15381379330394
1 50536568 0.978614449839412 0.484430114063337
1 50600977 0.942451945464731 0.460972475910596
1 50635644 0.801521370989668 0.373834333145041
1 50661304 -0.0239656520860181 0.008384117699838
1 50685485 -0.0320350423040323 0.0112430671298549
1 50709687 0.509029942805729 0.214149867237565
1 50733950 0.207297263082408 0.077909214807979
1 50799633 0.250355653635031 0.0956565383324571
1 50832671 0.724839902044117 0.329243822921291
1 50873191 0.183038547667083 0.068151860322397
1 50905654 0.621465856903719 0.272220391672746
1 50938578 0.77852143679918 0.360252938449358
1 50968803 0.166258604692651 0.0615035706126129
1 51003034 1.01291602143982 0.507099604934061
1 51038600 0.252914654665779 0.0967286434905461
1 51063500 0.210261265812193 0.0791132765103701
1 51122174 0.410773944126384 0.166700943079292
1 51149041 1.03827660874506 0.524123629886822
1 51176389 1.04896390371728 0.531365108325086
1 51238146 0.45803247682007 0.1891433071881
1 51318412 0.990189881095592 0.492034465894406
1 51346154 0.254977200111472 0.0975941805350056
1 51370875 0.505350809090593 0.212318210563735
1 51398484 1.40340977347732 0.794539358198193
1 51426631 1.69939209541824 1.04941449855935
1 51451694 1.34204186506139 0.745736176104758
1 51502005 0.605716986062416 0.263840469948234
1 51540298 1.09717743340709 0.56453176731661
1 51566912 1.4067655473569 0.797247693995422
1 51577476 2.02246927494034 1.36524174198875
1 51592790 1.03228348742416 0.520080306867337
1 51621205 0.985285454124187 0.488806879481336
1 51648369 1.61906839589062 0.977025298339761
1 51693169 0.76059817611728 0.349792454328497
1 51718279 0.245656535944165 0.0936929131392907
1 51784025 0.627548697550623 0.275478679671943
1 51860517 0.204397723511963 0.0767338479395733
1 51888034 0.839970458216595 0.396936915810669
1 51924780 0.304062083861358 0.118569352270712
1 51946646 0.184917556042269 0.0689014604471856
1 52000355 0.687482710506343 0.308230380542779
1 52072461 0.341407951773632 0.135016619732609
1 52102989 0.0633502734436334 0.0225107100874407
1 52141619 0.471109641219609 0.195477275599345
1 52189110 0.420639820642074 0.171328433517275
1 52281718 0.147127658283738 0.0540239221397148
1 52304163 -0.124030041249231 0.0451347298967474
1 52331917 -0.711795426305031 0.321853739141953
1 52381123 -0.155383441638278 0.0572386469464938
1 52407863 -0.378520234777652 0.151783677407878
1 52435028 0.289999203360988 0.112485745973357
1 52468407 0.310997236551529 0.121591548058658
1 52489247 -0.806201963265921 0.376620020182554
1 52509327 -0.546240799166982 0.232918063462078
1 52553988 0.683015454466525 0.305748454564126
1 52610237 0.0518993724555153 0.0183585548490026
1 52637632 0.268025867704227 0.103099498547152
1 52698354 0.384414834290758 0.154485852488141
1 52729913 0.316227904277383 0.123880620790723
1 52760202 0.201038427119469 0.07537521146334
1 52787581 0.481430707085142 0.200514422611162
1 52817403 0.481430707085142 0.200514422611162
1 52910133 0.272216164559733 0.104878241565312
1 52936357 0.692951558166355 0.311277743664871
1 52965767 1.19600125140322 0.635081331235414
1 53001187 0.765706776709076 0.352762998962076
1 53029048 0.888203786215077 0.426628036911607
1 53068706 0.401082534561062 0.162184778355987
1 53103240 0.388829832897788 0.156516792470432
1 53166753 0.254479145248141 0.0973850577967647
1 53231797 -0.242478914938422 0.0923688102405657
1 53308543 0.127914601956298 0.0466189445935234
1 53335621 0.509491076464617 0.214379746433114
1 53399191 0.287150546752187 0.111260694382297
1 53439655 0.376791122366216 0.150993061593905
1 53468306 0.833161220686214 0.392809054394431
1 53490104 0.445796767845162 0.183265636884632
1 53596182 0.44783645684003 0.184242176128488
1 53622006 0.69872266184517 0.31450425035276
1 53647940 1.29596235365237 0.709991101467659
1 53676001 -0.00180354404689058 0.000625408179894922
1 53704104 -0.293766033646119 0.114109415198914
1 53742919 -0.411501415101143 0.167041120706421
1 53746886 0.474528515638334 0.197142112941739
1 53847465 0.766737939165749 0.353363658423661
1 53875424 0.682319240384548 0.305362243816427
1 53920251 0.0845542887963304 0.0302972585974904
1 53944748 1.1118990705713 0.574822052972732
1 53967901 1.47331351038906 0.851809258531136
1 53990863 1.22761628247717 0.658385371445917
1 54007883 1.06737207687898 0.543931921604818
1 54080077 0.704322995200785 0.317645818246989
1 54107403 1.03419118734673 0.521365994633013
1 54172681 1.15943543432821 0.608573076623985
1 54206044 1.11047455232009 0.573822984444769
1 54235357 0.990035124572853 0.491932493543916
1 54329241 1.03563058305621 0.522336912390324
1 54371097 1.02235829818739 0.513411772384939
1 54387611 0.938891875093615 0.458687578231256
1 54413118 0.773461020801009 0.357288636416116
1 54460932 0.99137134732793 0.492813233194914
1 54484943 1.22693658601262 0.657880589802862
1 54512069 0.784379714306317 0.363695350541625
1 54540784 1.01147349957542 0.506138015131814
1 54568897 1.4804744842045 0.857777446317424
1 54604473 1.49791261865404 0.872390045639349
1 54710744 1.48321517210126 0.860066625673601
1 54738523 1.56005082690478 0.92537416971862
1 54793090 1.44134197453901 0.825393394100034
1 54815130 1.56512371307148 0.929762941682601
1 54836848 1.89059384064546 1.23152038155891
1 54873705 2.26261485053428 1.62599550459592
1 54898092 1.67396277802445 1.02623542531787
1 54973015 1.78155877249179 1.12597525759962
1 54992445 1.37774311235225 0.773960746786861
1 55018642 1.46014124765367 0.84088038949445
1 55085083 1.41499234080225 0.803904705444321
1 55163459 1.40930353023813 0.799298753630618
1 55248190 1.53497689778736 0.903821945374893
1 55271664 1.22099732732478 0.653476800352035
1 55297352 1.36531709974912 0.764084378506243
1 55299104 1.34574293655816 0.748640610391388
1 55359137 1.56273406706513 0.927694364939099
1 55446965 1.56655877859525 0.931006213852289
1 55479252 1.36692348351109 0.765357987693818
1 55502827 1.53140647880555 0.900771965604577
1 55526899 1.24637862836807 0.672384808285369
1 55597352 1.71971633904043 1.06811508135585
1 55631487 1.56304198143557 0.927960789299694
1 55661030 1.14848349380252 0.600726111615673
1 55726673 0.466858630087716 0.19341237057531
1 55750308 1.55448321051877 0.92056838861401
1 55808930 0.847709810257338 0.401647726479992
1 55845241 1.0958937203571 0.563638088515227
1 55913498 1.24144354280776 0.66869026812437
1 55948376 1.16547173794925 0.612916256650187
1 56012605 0.922981672185371 0.448529560799604
1 56046661 0.526958225805032 0.223137185212552
1 56068826 1.04631739369002 0.52956816615617
1 56093075 0.74772942574121 0.342348234995197
1 56128749 0.436825946855383 0.178986177834277
1 56196461 0.505570615196063 0.212427520067764
1 56224070 -0.00708914313105946 0.00246346064253989
1 56249197 0.477457868570259 0.198571512430971
1 56278725 0.648021223302456 0.286533630654354
1 56305348 0.689765383188549 0.309501135104916
1 56443711 -0.405981309589817 0.164463942172142
1 56478520 0.648328783955814 0.28670075591034
1 56501378 -0.0144482811528969 0.00503547858901188
1 56550595 -0.208448157296057 0.0783764326250117
1 56574594 -0.409118291479225 0.16592734605777
1 56595370 -0.755721536649388 0.346964937807367
1 56617698 0.173261550237019 0.0642681657563865
1 56652862 0.136684909867299 0.0499859080894749
1 56689080 0.0948613494293788 0.0341283383793292
1 56716123 0.14485420743071 0.0531421331561323
1 56774557 0.182365238789249 0.0678835063606731
1 56799223 -0.317800749528069 0.124570563441165
1 56863305 -0.516826265795188 0.218045510791946
1 56948051 0.948541477595471 0.4648909469679
1 56975441 -0.533582788485386 0.22648399933656
1 57003629 0.317714100558614 0.124532534519229
1 57033168 -1.25025089096692 0.675289817481216
1 57057320 -0.557357669892365 0.238611170749962
1 57079742 -0.905996369528431 0.437781181290289
1 57112275 -0.137397907405978 0.050260607384083
1 57180662 -0.791645603211957 0.367980919903759
1 57212493 -0.247291717806299 0.0943754607417567
1 57235103 -0.442899353907264 0.181880690072298
1 57256935 -0.50232226578531 0.210813681208627
1 57281017 -0.574769096053596 0.247607734776763
1 57309361 0.0284865814306604 0.00998362413797871
1 57348196 0.154881954757254 0.0570428081328732
1 57370120 0.5912490303396 0.25621314716128
1 57392008 -0.156910276690312 0.0578353509729752
1 57423472 0.316844209802721 0.124150879119394
1 57487677 0.484823296536807 0.202177515542356
1 57509572 -0.189121356598775 0.0705822477109029
1 57544831 0.403556959968955 0.163335077346927
1 57567564 1.40571892113063 0.796402554005095
1 57592425 1.00649599855426 0.502825562492617
1 57619556 0.271127010204381 0.104415398315116
1 57644718 0.631758763154107 0.277740881282882
1 57708390 0.898342420091356 0.43297007508386
1 57738807 0.632705206940712 0.278250232342848
1 57763905 1.00976436729459 0.504999640305971
1 57797852 0.791159164740271 0.367693454028306
1 57837254 0.869127280076695 0.414790312261699
1 57872887 1.01330768447739 0.507360813963267
1 57901301 1.03691850801068 0.523206272373022
1 57926430 1.1900314016795 0.630720951532203
1 57960649 0.623944038441364 0.273546378803414
1 57988421 1.10453064617441 0.569662031999818
1 58012680 0.826955272242606 0.389060601406595
1 58034792 0.820456188514124 0.385149067056168
1 58085999 -0.11769367948954 0.0427230483819007
1 58110876 -0.11769367948954 0.0427230483819007
1 58130386 0.0884099526865361 0.0317268471186016
1 58196568 1.91397592077633 1.25474377582873
1 58199112 1.86626571868857 1.20757890199297
1 58232698 1.22866686267581 0.659165918535101
1 58265358 1.04940718706649 0.531666331182717
1 58304127 1.0693457705291 0.545286372413322
1 58314290 1.34975149316762 0.751791961684398
1 58416219 1.14088861189119 0.595309454769197
1 58443273 0.675328658607707 0.301493217906005
1 58471712 0.738331102791446 0.336946504549245
1 58514674 1.38078047502669 0.776383447748945
1 58536995 1.3010112752573 0.713870170363201
1 58544409 1.00723307697927 0.503315532947069
1 58581269 0.967493101182189 0.477167828756199
1 58608702 1.37416773653273 0.771113220468655
1 58635827 1.22142258100042 0.65379169359051
1 58687730 1.25975914502045 0.682445877211132
1 58717943 1.84162600289663 1.18356066184094
1 58784412 1.62713274616602 0.984183940383491
1 58812784 1.92337790892685 1.26414086808316
1 58878232 2.17087203626887 1.52373592254355
1 58958854 2.46754442842604 1.86632272116751
1 58986117 2.0958139879714 1.44250849778318
1 59010489 1.09033701888944 0.559776394525078
1 59055888 1.51676469787442 0.888313808990787
1 59108633 2.10878835441366 1.45639312005757
1 59205461 1.20413165953721 0.641040256961559
1 59256825 1.65623127617604 1.01021661683364
1 59279839 1.09943966583291 0.566108073432107
1 59397849 1.09578058231392 0.563559353389736
1 59438770 1.16171392742416 0.610210952426059
1 59466335 1.06501462773686 0.542315910680683
1 59498978 1.03464181062763 0.521669876354827
1 59538604 1.36652171643604 0.765039361560475
1 59581263 0.767928941275251 0.354057868931084
1 59626071 0.975908905516352 0.482659438025229
1 59670431 0.78622484787103 0.3647819664805
1 59701154 0.456180750377655 0.188250770723944
1 59730821 0.990469992561376 0.492219058426196
1 59775671 1.04168781456611 0.526430645425152
1 59843547 0.693161742104629 0.311395060004017
1 59874012 0.420268668046967 0.171153798910124
1 59896881 -0.0543629510820816 0.0192487419026059
1 59918635 1.15284969424942 0.603849346898902
1 59940599 0.98031507100653 0.485544405060154
1 59962373 0.146052571178012 0.0536067482485272
1 59987054 0.500815057217458 0.210066011967763
1 60010096 0.413354014732044 0.167908171333347
1 60046922 0.067248290302229 0.0239325914243034
1 60081001 -0.0848981195114101 0.030424571129791
1 60125191 0.949475015164256 0.465492787708013
1 60160117 0.777073761125958 0.359404038160157
1 60191922 1.13265238051216 0.589458509143648
1 60240791 1.18367616525227 0.626093062089555
1 60262505 1.31670551269563 0.725986889474296
1 60286400 0.555997164947788 0.237912303867164
1 60309923 0.998274856813857 0.49737340126735
1 60338595 1.02535988177887 0.515424847684098
1 60339677 1.04682377382005 0.529911801210478
1 60362728 1.07749080351497 0.550890395285363
1 60390356 2.00039760357067 1.34239591470842
1 60443619 1.65384461100812 1.00806948031263
1 60468723 2.352868225027 1.72980498691279
1 60494379 2.63676813690132 2.07727443501152
1 60521283 1.27901127907181 0.69703501402662
1 60576170 1.62365582163879 0.981094530078392
1 60652002 0.594590957894585 0.257968938947972
1 60674382 0.85147512224133 0.403946962894297
1 60705937 0.521098767911703 0.220188601156441
1 60742116 0.699170088247283 0.314754857496022
1 60776920 0.783427874910926 0.363135251005499
1 60804982 0.981552781675039 0.486356015765124
1 60836001 0.952450826059758 0.467413266397272
1 60869150 0.904769394558653 0.437008580128143
1 60890463 0.458368238522409 0.189305260664819
1 60913436 0.928578267450261 0.452092825586232
1 60936330 1.223462760592 0.655303313562409
1 60994147 0.981561165283692 0.486361515005931
1 61027036 1.48771803599807 0.86383368911479
1 61058144 0.860768063299774 0.409642199885335
1 61112787 0.680870320424834 0.304558997211234
1 61159032 0.439237775713129 0.180134242636859
1 61209077 0.0262237334438056 0.00918231503598215
1 61239687 0.752188087082001 0.344921182265851
1 61276924 0.0522401213684105 0.0184815789422629
1 61350437 -0.208118216913675 0.0782424498319802
1 61379142 0.900479345798077 0.43431128022761
1 61417282 0.592194574642453 0.256709552894434
1 61489177 0.184319054998618 0.0686625857952174
1 61538177 -0.0867810239333012 0.0311223631042364
1 61544908 -0.175924687877854 0.0653232672173293
1 61562269 0.286132668165403 0.110823554046454
1 61585974 -0.413075865939878 0.167777924418188
1 61609111 0.404866293078806 0.163944523327424
1 61639227 0.200261203203242 0.075061343952671
1 61734704 0.443111484423462 0.181981997874182
1 61773994 0.0668259166826129 0.0237783145782425
1 61841198 0.539378757682251 0.229423716433351
1 61883218 -0.598934670341869 0.260256463015713
1 61907207 -0.245153240757863 0.0934829912562655
1 61932683 -0.0221423359952269 0.00774064043700159
1 61990624 -0.0891721893078149 0.0320099671612152
1 62015614 0.623746193701104 0.273440445543633
1 62042722 0.458863795983487 0.189544355890989
1 62085611 -0.362615678638143 0.144546268125346
1 62118380 -0.758553204255201 0.348605793981589
1 62157107 -0.3579865470234 0.142454400980331
1 62183016 -0.413631184017308 0.168037983546594
1 62241361 0.270175437013208 0.104011312684216
1 62269025 -0.301377917356643 0.11740356102276
1 62296807 -0.216881136122075 0.0818118253756872
1 62351508 -0.189696061965775 0.0708124325175108
1 62376000 -0.163046088794315 0.0602401317621815
1 62401269 -0.551107323450447 0.23540539339961
1 62428455 -1.80040727880763 1.14389761979713
1 62453659 0.491031296425879 0.205230197777053
1 62480290 -1.79898723597713 1.14254266300703
1 62507105 -0.99812092290879 0.497271538415987
1 62534727 -0.272559255459872 0.105024114087584
1 62567474 -0.801682861744607 0.373930322470659
1 62638752 -0.201258489047646 0.0754641117204181
1 62683425 0.17758710716188 0.0659829478036905
1 62707692 0.296806845301999 0.115423265733267
1 62727770 0.340703902786254 0.134702620582762
1 62795834 -0.0964260092885389 0.0347125608890839
1 62818893 -0.474228105575857 0.196995678896789
1 62843348 -0.254004646220822 0.0971858946405577
1 62901196 -0.224942794479414 0.08511562027656
1 62970523 0.565905969002477 0.243015908294549
1 62978253 -0.783076346532401 0.362928474928187
1 63056036 -0.114883742718854 0.0416572517969246
1 63087634 -0.0787465534140454 0.0281518647459911
1 63110549 -0.596901827701382 0.25918514775895
1 63171999 -0.106027353296241 0.038312881331095
1 63199268 -0.200337353859433 0.0750920881270356
1 63228694 -0.527624888889563 0.223473356951292
1 63258557 0.547408128800766 0.233514004304617
1 63286489 -0.479215928018495 0.199430672878418
1 63310478 -0.540315563834229 0.229899874967686
1 63349309 -0.0918287375508177 0.0329979907881952
1 63379081 0.020461748987325 0.0071483547318782
1 63411503 0.547387394243458 0.233503415159139
1 63435944 0.204133724296606 0.0766269554846613
1 63461454 0.648333741474562 0.286703450028239
1 63524713 0.522666917990621 0.220976647825131
1 63565535 -0.0735949635930221 0.0262568643421923
1 63593724 0.867482693611439 0.413775595126625
1 63655292 0.599280695053393 0.260438952787807
1 63687893 -0.671038680297655 0.299126847042351
1 63715974 0.537927979943051 0.228686872092405
1 63740680 -0.546851333255629 0.233229696532514
1 63762543 0.0938354913528313 0.0337456760895623
1 63787059 0.717281727247242 0.324955007299527
1 63931116 0.128841584023091 0.0469737688039716
1 63962733 1.05383235158102 0.534677122507454
1 64004146 0.44575286821099 0.183244633467669
1 64035261 0.0380185812782123 0.0133747564660886
1 64089834 0.286479105815622 0.110972300832462
1 64111760 0.31184444108453 0.121961742323561
1 64159719 0.19510071107953 0.0729818838112483
1 64210279 -0.464873228797203 0.192449925445726
1 64264717 -0.638686015191983 0.281475714966591
1 64291631 -0.592266909647167 0.256747540315156
1 64327069 -1.22718756351787 0.65806696082869
1 64347154 0.621092708810406 0.272020906773522
1 64372895 0.0644903930964029 0.022926147850856
1 64518986 0.395658620151117 0.159669984146199
1 64560708 0.010847571257534 0.00377515316592464
1 64625541 0.273820334185453 0.105560592924051
1 64700215 0.102920946265083 0.0371451543405408
1 64765258 0.7439313950959 0.340161751114152
1 64787836 -0.954500328871835 0.468737718470916
1 64817750 -0.430385560446959 0.175929386009563
1 64837261 -0.562031001915159 0.241016313565927
1 64859584 -0.0968071486020001 0.0348549788840883
1 64887256 -0.339890605587449 0.134340086495977
1 64921914 -0.457398505037623 0.188837609859054
1 64953215 0.614630817495222 0.26857357556713
1 65000830 0.121984606317857 0.0443549551989951
1 65022498 -0.0375046383684609 0.0131912663749225
1 65045172 -0.0874676380693891 0.0313770687232706
1 65066703 0.160861816293187 0.0593828039132037
1 65101608 0.691619417832652 0.310534535267502
1 65141723 -0.0276285752631642 0.0096796228389369
1 65180343 0.228184386040852 0.0864495055554299
1 65212994 -0.0178095258567712 0.00621523687021266
1 65240792 -0.100875388154338 0.0363777172101793
1 65310442 -0.07281343368788 0.0259700375306274
1 65341634 0.199694753928009 0.074832705940499
1 65402772 0.00311812946714643 0.00108182898892279
1 65468729 0.629225884590983 0.276379191951494
1 65495483 0.980139420138855 0.485429267620368
1 65528159 -0.0400019318989411 0.014083554412655
1 65613802 0.0574163297469261 0.0203544183071182
1 65647934 0.557716098874949 0.238795388348521
1 65677021 -0.051717921702752 0.0182930571415184
1 65743541 0.420225276844492 0.171133385300036
1 65773024 0.513428725327961 0.216345456982346
1 65806456 1.08171750494384 0.553807683319136
1 65886357 0.501338295075619 0.210325488695838
1 65925354 0.679045579796469 0.303548389491911
1 65946967 0.718402913140935 0.32559001502343
1 65993360 0.952272579579525 0.467298146590013
1 66013582 0.762035531057902 0.350627362970368
1 66033038 0.762035531057902 0.350627362970368
1 66056030 0.715862703713084 0.324151911211556
1 66077833 1.05639521849129 0.536423983130932
1 66150665 0.919579699958264 0.446368841366622
1 66216046 0.975223587333392 0.482211326045329
1 66264404 0.975223587333392 0.482211326045329
1 66315707 1.48740791080517 0.863574000817725
1 66386212 1.4756889429203 0.853786926575035
1 66416256 1.28931308905228 0.704896550985304
1 66455699 1.47093399233158 0.8498302730651
1 66485720 1.01618039006726 0.509278321199815
1 66487428 0.944870814569076 0.46252742984043
1 66520830 1.13157681824909 0.588696213896002
1 66561974 1.13157681824909 0.588696213896002
1 66593596 1.13157681824909 0.588696213896002
1 66649516 1.72132267469788 1.06959972230062
1 66676160 1.47702185535813 0.854897554377097
1 66704815 1.27440483248175 0.693532122934573
1 66728956 0.703652800754936 0.317269318402743
1 66738896 0.705374839710074 0.318237020306634
1 66766107 1.11941052172203 0.58010197807107
1 66793767 1.01980665262545 0.511702929880624
1 66821427 1.48330373129863 0.86014064157332
1 66883207 1.48330373129863 0.86014064157332
1 66937078 1.41392262512078 0.803037704478032
1 66964930 1.24697565188524 0.67283234975929
1 66998263 1.17574111939531 0.620334970482499
1 67025289 0.800061791340532 0.37296716474943
1 67083519 1.1159344213543 0.577656089588211
1 67106995 1.05467145541507 0.53524880559758
1 67146544 0.477014533596721 0.198355009698538
1 67171789 0.715257446077323 0.323809569124147
1 67198789 -0.036173802388817 0.0127164693117089
1 67237615 0.411691826731683 0.167130187577823
1 67328427 0.575775771686077 0.248130878287293
1 67387899 0.373630410409235 0.149550248993346
1 67407947 -0.2824650021478 0.1092510206588
1 67428319 -0.0323673678448606 0.0113611984503554
1 67458146 0.294029339144312 0.114223071695301
1 67487894 -0.416220960713637 0.169252061608206
1 67527412 -0.439813047585753 0.180408349387266
1 67579304 0.0552616436263324 0.0195738998797759
1 67605444 -0.116570498352885 0.0422967587270991
1 67640042 0.11528566096083 0.0418095586646935
1 67673197 -0.272566296395662 0.105027108064156
1 67705424 0.045924494693002 0.0162066878168929
1 67732193 -0.916104778652092 0.444165895048036
1 67811000 -0.560212315203222 0.240079486131561
1 67834837 -1.36429149017916 0.763271723376088
1 67861498 -1.71939730194506 1.06782032996354
1 67901612 -1.13420166296118 0.590557269741869
1 67909755 -1.92097758039186 1.26173857501359
1 67944546 -0.810634021960574 0.3792646023253
1 67983387 -0.916600689825311 0.444480027042748
1 68049621 -0.774506437430477 0.357900318808827
1 68084861 -1.16037070933247 0.609245167943276
1 68114804 -1.8308544653481 1.17313337533581
1 68120166 -1.48541761878532 0.861908242355854
1 68145895 -1.25147364053607 0.676208255895909
1 68148655 -1.67211818552182 1.02456350722568
1 68180729 -0.961415348353065 0.473217128608873
1 68212263 -0.849937215786202 0.403007279299786
1 68272703 -1.43411806658269 0.819476806524615
1 68294560 -1.41302386427182 0.802309585721707
1 68340487 -2.33706387887422 1.71139617440481
1 68372885 0.0587221675223873 0.0208280846988476
1 68393397 -0.504837711167824 0.212063106939793
1 68416360 -1.36433725519308 0.763307977715811
1 68469898 -1.77505926700364 1.11982631044843
1 68499017 -0.666908862867041 0.296854544055018
1 68597392 -0.631405843259045 0.277551024004238
1 68625982 -1.6580075150207 1.01181597546478
1 68664330 -1.02855374700836 0.517570334686085
1 68697814 -0.465975395891948 0.192984059628072
1 68728654 -1.29840666865003 0.71186790928902
1 68801015 -0.500769534679959 0.210043441187632
1 68896956 -1.37074590426893 0.768392345314885
1 68931238 -1.40731254034626 0.797689544710614
1 68956080 -1.17939636529191 0.622984623631518
1 69005467 -1.32849066910114 0.735144262690913
1 69032902 -1.30107551076509 0.713919581660314
1 69055897 -2.21994673053871 1.57802800268872
1 69081018 -1.62577571190999 0.982977614370638
1 69107546 -1.79533225805196 1.13905872276482
1 69131690 -0.58022842729126 0.250448734999319
1 69161168 -1.3376864792167 0.742324639558318
1 69193760 -1.31574709970786 0.725244391012493
1 69216563 -1.31661926540228 0.725920058637717
1 69276987 -1.48183697054612 0.858915126715649
1 69312123 -1.44966289777677 0.832232216767274
1 69359581 -1.68263292675859 1.03411106056215
1 69438911 -1.69658969759013 1.04684817121951
1 69460647 -2.34051058821487 1.71540252104982
1 69502745 -1.02160345310225 0.512906014405794
1 69581209 -1.83111135955196 1.17338154594831
1 69613542 -2.00762458081521 1.34985572777866
1 69647376 -1.87137932215807 1.21259250185594
1 69682297 -0.312056850155581 0.122054590697711
1 69702362 -1.99610833639645 1.33797795900864
1 69725306 -1.02857820633943 0.51758677904786
1 69758713 -1.00875180869097 0.504325701321913
1 69774534 -1.5115817932561 0.883922876557522
1 69793701 -1.19633138068841 0.635322829057596
1 69819844 -0.990382091232801 0.492161128806465
1 69842795 -2.49192774485601 1.89601890147398
1 69864252 -1.02953458471002 0.51822992986998
1 69885697 -1.68662137808864 1.0377434980699
1 69923318 -0.480436604122721 0.200027789936663
1 69997094 0.0516458125207146 0.0182670306886643
1 70025864 -0.0986000851894211 0.0355254908764309
1 70051483 1.00381583551411 0.501045527134631
1 70116333 0.030757453792632 0.0107892118276899
1 70143507 0.0215892940866768 0.0075456462213932
1 70213523 0.430996952909649 0.176219012926085
1 70250883 0.704712640090494 0.317864780183967
1 70284706 0.474054062525578 0.196910855139828
1 70306941 0.283623887209484 0.109747461341549
1 70425780 0.180840710255169 0.067276381020454
1 70476969 0.297135279743089 0.115565340436117
1 70499574 0.480306095017301 0.199963926413028
1 70526411 0.683239099236839 0.305872550930328
1 70555950 0.634986482897801 0.279479157667413
1 70612418 0.534835516656905 0.227118472182901
1 70635720 0.54228991963956 0.230904318952807
1 70701304 0.663384076621365 0.294919577381471
1 70733691 0.969776353191816 0.478655306476926
1 70810239 0.0669826651214702 0.0238355628715366
1 70852233 -0.117409565028914 0.0426151819780354
1 70883654 -0.0809007544373668 0.0289465149958629
1 70925114 0.345268858172401 0.13674124388499
1 71011673 1.2479936501671 0.673595758259256
1 71033731 0.997645055672037 0.496956694376057
1 71055366 0.582056268942111 0.251402083882439
1 71095742 0.379890853489429 0.152411032213628
1 71119196 0.716099300207362 0.324285766516009
1 71147054 0.29841500702998 0.11611923816218
1 71172523 0.783605366876628 0.363239671130976
1 71198003 1.08722545975302 0.557618731796056
1 71239970 -0.049682376011079 0.0175589272361264
1 71287965 0.839972295659071 0.396938031817742
1 71338972 0.136263870278104 0.0498237615398619
1 71405909 -0.0469146353747734 0.0165625960101235
1 71425869 0.855872530740226 0.406638280854742
1 71489512 0.820605361508369 0.385238688011728
1 71544164 -0.209143240977568 0.0786587986182681
1 71573022 -0.396520876423515 0.160069158546345
1 71600740 -0.114727927392681 0.041598218070684
1 71673306 -0.162533806023829 0.0600389358638926
1 71769452 0.573355433982317 0.246873643159424
1 71798728 -0.447940559110162 0.184292052064194
1 72000511 0.986244556191714 0.489437404379126
1 72030090 0.974629067682527 0.481822716743262
1 72062808 0.557884397217014 0.23888190095943
1 72090492 -0.153164374157051 0.0563726185027212
1 72117466 -0.129746766385605 0.0473204877000009
1 72154184 -0.129746766385605 0.0473204877000009
1 72313057 -0.129746766385605 0.0473204877000009
1 72338776 -0.129746766385605 0.0473204877000009
1 72388042 -0.129746766385605 0.0473204877000009
1 72422490 -0.343602697015907 0.135996428505298
1 72445049 -0.0303442176710943 0.0106425098967774
1 72497771 -0.266209583413299 0.102330139539951
1 72535109 -0.126472302050481 0.0460673627151372
1 72578106 -1.36924622569205 0.767201218705782
1 72605058 -1.35488053883465 0.755832713889167
1 72636986 -1.57563511373609 0.938887251812911
1 72667599 -0.866920675751553 0.413429038943713
1 72697839 -0.547012722412977 0.233312093904175
1 72725094 -0.962221945647422 0.473740702728877
1 72751967 -0.605829798837475 0.263900210377476
1 72777262 -0.346913014202649 0.137477055758798
1 72801952 -1.04134610472133 0.526199361873612
1 72837199 -0.712550682752943 0.322280073849387
1 72866262 -1.09685689678865 0.564308565839717
1 72899978 -1.10248276362306 0.568231327807126
1 72958436 -0.687652358750811 0.308324763840598
1 73028993 0.455525697354635 0.187935291925879
1 73056822 -0.943881535982409 0.461891234774568
1 73078931 -0.760723675469174 0.349865324913476
1 73115612 0.495915051503587 0.207640290940667
1 73146589 0.286753486886391 0.111090135024271
1 73172082 -0.298630714612623 0.116212650546176
1 73197448 0.300505131728365 0.117024961484269
1 73223100 -0.598415929399885 0.259982957305971
1 73248654 -0.317274986944977 0.124339849294955
1 73279297 0.5684530642007 0.244332918243506
1 73311473 0.840562294608089 0.397296438593808
1 73363481 -0.403002694780394 0.163077247928794
1 73393153 1.12833070114438 0.586398041469195
1 73416245 0.499684369347677 0.209505594306841
1 73466413 1.04878359148295 0.531242601046076
1 73488895 1.77663960546222 1.12131994035449
1 73532838 1.40301426263293 0.794220425626731
1 73565541 0.526172679058684 0.222741247445611
1 73587147 1.05135648633807 0.532991748943959
1 73614738 0.390693048605781 0.157375699049989
1 73638746 1.32809114705063 0.734832998935367
1 73658838 0.64793094944007 0.286484582661707
1 73692047 1.32688129810682 0.733890770508549
1 73727143 0.198943714464118 0.0745297067566309
1 73790350 0.636910467608848 0.280516932016097
1 73875357 0.34602471412404 0.137079410528413
1 73908433 0.931549691021444 0.45398906436993
1 73935780 0.782721534030286 0.362719809162871
1 73969943 -0.717527894230015 0.325094393498835
1 74005239 -0.914635669311977 0.443235792147068
1 74043836 -1.3955546363127 0.78821583448786
1 74076068 -0.910355302078134 0.440530087625929
1 74099773 -1.40302317385688 0.794227610841605
1 74121565 -1.2885559835791 0.704317482812988
1 74156907 -1.97323095465179 1.3145336531693
1 74192593 -1.62737484574397 0.984399225437871
1 74230491 -1.02522030942934 0.51533117083041
1 74267986 -1.9513469382833 1.29229539260849
1 74301533 -0.746528725978527 0.341656485091637
1 74326695 -1.88704385582895 1.22801274664574
1 74381972 -1.30589568781435 0.717631620841183
1 74436015 -1.13550995295456 0.591485779366713
1 74523253 -1.60886284758096 0.968000752499456
1 74548360 -1.03096401851937 0.519191799385782
1 74573114 -1.82781560303208 1.17019960946907
1 74597837 -1.73300739939075 1.08042848605586
1 74625333 -0.797184261864547 0.371259663627818
1 74657830 -0.963448856662872 0.474537540130893
1 74738587 -0.692315602117789 0.310922867141344
1 74766294 -0.867423834959587 0.413739296163254
1 74792005 -0.632501748020016 0.278140711433314
1 74820869 -0.717012802403606 0.324802757998306
1 74854027 -0.558510782392453 0.23920397004413
1 74878684 -0.589365066790914 0.255224939707911
1 74910586 -0.85490684827224 0.406046696914856
1 74964823 -0.160011819120789 0.0590495550735777
1 75003176 -1.30131269850552 0.714102044362937
1 75066014 -0.688891436042641 0.309014409005443
1 75105467 -1.1579518445188 0.607507602563446
1 75128592 0.0197231621755047 0.00688830490375227
1 75148544 -0.240070128217009 0.0913670827450421
1 75170120 -1.18697891136549 0.628496326812062
1 75192556 0.688950483593524 0.309047286325068
1 75226851 -1.03539991068083 0.522181267869451
1 75249890 -1.17973413459915 0.623229709716005
1 75270638 -0.809873235714293 0.378810174568474
1 75300974 -1.18171046063689 0.624664550921716
1 75328161 -1.06583301202861 0.542876684890136
1 75354898 -0.96507214783231 0.475592613415717
1 75410637 -0.372803630324358 0.149173346067544
1 75431289 -1.91378738613884 1.25455568514324
1 75489832 -1.7999942040238 1.14350339897128
1 75512176 -0.422081203354278 0.172007040002394
1 75534530 -1.41178406464023 0.801305664425623
1 75582234 -1.38803901087838 0.782186731795541
1 75608922 -1.4936870962096 0.868838891940351
1 75643539 -0.709148291334217 0.320360951410379
1 75677035 -0.349480894504606 0.138627920355327
1 75712551 -1.88921807645249 1.2301604588219
1 75738527 -0.430086366416386 0.175787695346624
1 75868664 -1.09621877591869 0.563864326572409
1 75899573 -0.332268753622635 0.13095240625013
1 75928877 -1.76588785700467 1.11117676228258
1 75973798 -2.16108699003226 1.51302263532131
1 75999242 -1.4928196272238 0.868110681422126
1 76112125 -2.10789593228862 1.4554359996182
1 76139674 -1.68820697084206 1.03918921899444
1 76199027 -1.08881411076544 0.55871993130178
1 76240625 -2.28171260990088 1.64769564353375
1 76273499 -2.83646958592987 2.34088924830205
1 76301628 -1.6960614986758 1.04636479786833
1 76336546 -2.31440729583339 1.68517688630277
1 76374863 -2.12713446758329 1.47613766538178
1 76411540 -2.57336852045369 1.99691056351688
1 76472901 -1.36962407191218 0.767501247566477
1 76507401 -1.31541570276513 0.724987729719345
1 76572872 -2.91376921850202 2.44721770837385
1 76600204 -3.13885628672996 2.77055211106481
1 76642069 -2.45166698116603 1.84711202830813
1 76674868 -2.44898476814919 1.84387654994155
1 76703780 -2.3454741176753 1.72118016487974
1 76770739 -0.646103255725379 0.285492126297846
1 76829772 -1.97245946496231 1.31374654967772
1 76853182 -2.13523183854685 1.48489376872426
1 76883777 -1.44906355149641 0.831738774327934
1 76944107 -1.04524156299272 0.528838393761254
1 76971588 -1.14955431306967 0.601491464724425
1 77023605 -1.35128395838701 0.752998262331019
1 77051870 -0.888735966498799 0.426960058083395
1 77084580 -1.31252359074746 0.722749526562233
1 77116054 -1.14846238779161 0.600711030480174
1 77184344 -1.74788920076533 1.09429468247512
1 77213865 -1.27243162863198 0.692033975538611
1 77279795 -1.29398729461495 0.708476177874695
1 77341843 -0.419739909248773 0.170905081690453
1 77383827 -1.69493244837167 1.04533191607903
1 77408984 -1.1037381997558 0.569108232704155
1 77434294 -1.11757271248748 0.578808308094415
1 77462246 -1.08560130883758 0.556493843665355
1 77500656 -0.303583695908482 0.118361418283518
1 77554993 -1.01460820871575 0.508228546788978
1 77624776 -0.0182275834515148 0.00636218995182928
1 77656162 0.187799872855726 0.0700533259672569
1 77676782 0.0539249044206894 0.0190903336883576
1 77725301 1.44324286258605 0.826953459750456
1 77749562 -0.482455247874499 0.201016282354412
1 77793008 -0.188516998226429 0.070340290655026
1 77832140 0.592629167508138 0.256937809008118
1 77860964 -0.671488793570107 0.29937484697849
1 77918594 0.0312804558317708 0.010974949882838
1 77945311 1.31005393311477 0.720840658131157
1 77981401 0.455778856014381 0.188057199169384
1 78012681 0.512323562587078 0.215793251028641
1 78053774 0.757741088493035 0.348134925941265
1 78092299 -0.12481173794957 0.0454330516773017
1 78130908 1.60147237306011 0.961489779492578
1 78191341 0.0720388023469121 0.0256859132568011
1 78220559 0.889133124400737 0.427207903447826
1 78252756 0.209837044019258 0.0789407865999507
1 78317855 0.154483938668893 0.0568874283638622
1 78355463 0.205884161387999 0.0773360855361675
1 78377985 0.632990271311008 0.278403703800719
1 78413847 0.85055157166714 0.403382563418305
1 78458856 0.602818930991628 0.262307211265852
1 78496952 0.346671804216622 0.137369054827109
1 78519462 0.742903363336252 0.339570752477519
1 78569316 0.201316429117921 0.0754875206270608
1 78595442 0.837873052081976 0.395663761419696
1 78664798 0.300442877408171 0.116997965431186
1 78691494 0.534869306486802 0.227135592772969
1 78713920 0.0649377084024559 0.0230892412661936
1 78735507 1.01017196220345 0.505271028227047
1 78754916 0.130871699206209 0.0477517085491471
1 78779604 0.926908024711117 0.451028280212016
1 78819408 0.121635438432474 0.0442219633085896
1 78865003 0.431384331621351 0.176402581246296
1 78920826 0.411023444757265 0.166817595200118
1 78949346 1.00498338622427 0.50182065078068
1 78978060 0.542932279016879 0.231231385638139
1 79000476 0.792971912405853 0.368765120618824
1 79005535 -0.664586399892377 0.295579145777641
1 79032802 0.882568780857158 0.42311836151797
1 79060643 0.906697666343999 0.438223005462518
1 79091360 0.873140425675981 0.417270311252903
1 79123836 0.404947381609853 0.163982284547478
1 79159186 -0.112662999255038 0.0408165370460301
1 79196305 0.341177607142238 0.134913871529561
1 79221481 0.368187422344408 0.147072835171911
1 79273257 -0.0410246898929423 0.0144494922668727
1 79309102 -0.070941343933237 0.0252836712733962
1 79349377 -0.485229016725656 0.202376648937595
1 79380531 0.00963851921468564 0.00335276620701058
1 79470082 0.6972375446161 0.313672898968805
1 79500713 0.641360859726057 0.28292205865016
1 79528576 0.726417089191391 0.330141177346868
1 79555673 1.35625424997854 0.756916572484949
1 79598266 -0.207739936545024 0.0780888765794632
1 79643090 1.08626204848299 0.556951360371632
1 79671407 0.488618026324583 0.204042060908475
1 79698528 0.271829730814157 0.104713983239432
1 79762846 1.23653680422211 0.665025620842411
1 79794866 0.511837077531496 0.215550297095563
1 79828599 1.10174739878581 0.567717943857243
1 79855833 1.53540022012501 0.904183875717568
1 79883225 0.311623706589229 0.121865269248603
1 79910062 -0.4154750224453 0.168902154170927
1 79978940 1.44184911147657 0.82580947342857
1 80012622 0.912678872600211 0.441998082021221
1 80042617 0.0949037096769877 0.034144145915879
1 80068244 -0.174428146443866 0.0647301013116445
1 80095284 0.299646532890304 0.116652740921017
1 80123930 0.743771340926891 0.340069715418091
1 80152522 -0.227858179774388 0.0863151335809644
1 80178506 1.2672437640169 0.688101804138767
1 80201760 0.39520263458784 0.159458982603514
1 80229662 -0.332669843717106 0.13113023626855
1 80252314 -0.673135470887248 0.300282688835713
1 80282026 0.573242256272263 0.246814899713005
1 80311008 0.561349851963545 0.240665320297915
1 80337791 -0.282514141839146 0.109272062799057
1 80492882 0.124162230306185 0.0451851653338488
1 80524366 0.442154263063109 0.181524966644476
1 80556416 0.480638803476607 0.200126745114754
1 80610459 -1.01191614346697 0.506433005892655
1 80674990 -0.470198548508343 0.195034237332155
1 80696594 0.39309688152126 0.158485408189479
1 80717264 -0.710747395678101 0.321262449754028
1 80741696 -0.827278435858912 0.389255473476217
1 80765092 -0.920157510193155 0.446735549764171
1 80798449 -0.523532688428753 0.221412062150707
1 80828057 -0.472043110144332 0.195931466515638
1 80859433 -0.431460390131019 0.176438628833715
1 80883218 -0.487463486967217 0.203474293717998
1 80932424 -0.305630930016808 0.119251746584614
1 80998970 0.111222831597949 0.0402720838492797
1 81025644 -0.97122210701752 0.479598109881305
1 81065334 0.736087767045817 0.335661490864024
1 81105283 -0.0680076013057038 0.0242100653927368
1 81129465 -0.853228343997691 0.4050191879423
1 81153510 0.229665445896133 0.0870599859246482
1 81208043 -0.397861676324382 0.16069032883526
1 81241252 -0.157358397314486 0.0580106101036339
1 81270185 -0.447234700758442 0.183953938352692
1 81300911 -0.443047899416409 0.181951629912138
1 81362232 -0.408690397097752 0.165727552821826
1 81389804 0.299033845373855 0.116387264463636
1 81418253 -0.320624554685753 0.125811138605817
1 81448341 -0.264376808060772 0.101554798029166
1 81543479 1.01572621223409 0.508974969797927
1 81566472 -0.6319235812957 0.277829561015482
1 81577436 0.0708176914823775 0.0252383713784301
1 81588209 -0.484010547339438 0.201778763134269
1 81633218 -0.304065777957218 0.118570958199814
1 81710323 -0.0160953919179715 0.00561320309930763
1 81749491 0.10956720062315 0.0396469098038378
1 81776178 0.132343968220327 0.0483166253840598
1 81812616 0.314528986261408 0.123136219913417
1 81838619 0.494858935495865 0.207118465071302
1 81862137 0.431260093572609 0.176343703074965
1 81883789 0.521516877758967 0.220398638272727
1 81938944 0.396435399168663 0.160029577263593
1 81972155 0.340379541356626 0.134558009487798
1 82021810 0.408307318201841 0.165548733233153
1 82103897 0.00845360480001893 0.00293920525152687
1 82135364 0.963713639819352 0.474709576194638
1 82167212 -0.0592784180916025 0.0210299994168239
1 82207934 0.312428559679499 0.122217105537675
1 82257591 0.253941538688457 0.0971594113636819
1 82292437 0.086651401728432 0.0310742936465276
1 82321382 0.0593217506725139 0.0210457324767555
1 82355465 0.319989122182875 0.125531764149614
1 82395061 0.208478637619797 0.078388811751637
1 82434218 -0.30969938983351 0.121024863794091
1 82468371 1.07467584245414 0.54895098224
1 82488243 1.25697632223856 0.68034811511247
1 82509024 1.2937684743835 0.708308423594527
1 82542213 -0.184303744713936 0.0686564765082141
1 82646552 0.75019805625822 0.34377198030334
1 82677814 0.796403275923968 0.370796714526579
1 82704629 0.836632655547762 0.394911525711958
1 82732508 0.373397587963172 0.149444091271701
1 82757073 0.472218948684381 0.196017053733066
1 82782198 0.517231408036835 0.218248480555229
1 82840253 0.630613646353139 0.277125000785103
1 82867813 0.597553803461664 0.259528595266201
1 82895613 0.400656874225464 0.161987091097727
1 82956431 1.09116409686535 0.560350492723818
1 82987492 0.510608576705697 0.214937110987719
1 83039734 0.118687444078933 0.0431005217466416
1 83063071 0.636223425697273 0.280146210920559
1 83095137 -0.165996310298273 0.0614003010318694
1 83124835 0.08804751811213 0.0315922848768265
1 83151195 0.829635994223333 0.390678183188851
1 83175261 0.478282824762873 0.198974545335871
1 83212122 0.226334927934879 0.0856880885702038
1 83284705 0.106844013601281 0.038620329874317
1 83331768 0.657592043794335 0.291748849225121
1 83355366 0.329764708370215 0.129843305730528
1 83392411 -0.350228699910621 0.138963449436911
1 83427625 0.369526231502577 0.147681356821604
1 83471316 -0.32480539279411 0.12765235176814
1 83510403 -0.830620001759037 0.3912725564326
1 83537219 0.31064344505368 0.121437019908816
1 83576664 -0.597690723589282 0.25960073950957
1 83604139 0.715168776384301 0.323759426530798
1 83627770 -0.096027724354114 0.0345637804901722
1 83653166 0.930618290771944 0.453394356513235
1 83675444 0.557755670821597 0.2388157292175
1 83702315 0.557755670821597 0.2388157292175
1 83727368 0.355443631447119 0.141308079886272
1 83761062 1.52786441065768 0.897750870736949
1 83898198 1.05059304070099 0.532472488734976
1 83919295 0.231411050218936 0.0877803454925463
1 83942715 -0.148504294038053 0.0545585973442511
1 83964469 1.79123097470353 1.13515539053672
1 83987495 0.0643374570771262 0.0228703995737154
1 84016904 0.0643374570771262 0.0228703995737154
1 84058609 1.2610924636722 0.683451954072404
1 84091771 1.35371530813145 0.754913884640888
1 84116274 0.815191339885111 0.381990840624922
1 84138331 -0.154947772196004 0.0570685067512407
1 84166103 1.13604243798622 0.591863864277883
1 84233092 0.730542952175629 0.332492536536718
1 84257489 0.39669189067142 0.160148355576441
1 84281551 0.290316898985884 0.112622521294382
1 84322787 0.137203490473266 0.0501856890589864
1 84428053 0.540238204851868 0.229860544397408
1 84466950 0.224998638450796 0.0851385731756565
1 84489037 0.120721109373316 0.0438738776250092
1 84544409 0.295029565182435 0.114655012800341
1 84630570 -0.245869961024887 0.0937819544734148
1 84717086 0.171863124539567 0.0637149569207259
1 84800637 0.735425426904513 0.335282413911184
1 84866883 0.0127185756142627 0.00442959536077532
1 84891317 0.988669190507013 0.491032811356612
1 84948584 0.450598437347581 0.185566607876137
1 85023986 0.664369678888626 0.295460222243791
1 85108308 0.711321448872789 0.32158628024873
1 85136919 1.70776643600032 1.05710099806933
1 85166167 0.830087355906884 0.390950779928704
1 85178385 0.665993529539144 0.296351670019216
1 85191266 0.756084527037207 0.347175128700365
1 85216699 0.845930842334723 0.400563099322533
1 85254250 0.853820722922203 0.405381707752162
1 85297026 -0.0465349917585197 0.0164260997537863
1 85334587 1.53812066440935 0.906511374598256
1 85380520 -0.125095574120701 0.0455414166519767
1 85417236 0.933033533839448 0.454937128946093
1 85445591 0.825379965443266 0.388111176060041
1 85475782 0.725085563759914 0.329383539919983
1 85517638 1.74961618877708 1.09590922585652
1 85549648 1.50660125771363 0.879712748920802
1 85569266 0.481114483238307 0.200359591000894
1 85590065 -1.01843363426049 0.510784356440131
1 85622644 0.163071508460246 0.0602501171695629
1 85658391 -0.58947493859658 0.255282539903919
1 85713000 0.317757173272872 0.12455143819659
1 85752601 0.44448688225623 0.182639193116283
1 85783479 0.559472409388132 0.23969865642158
1 85807866 0.084098989575683 0.0301287235863047
1 85833575 0.196600379593125 0.0735853792501322
1 85860111 0.178421526005029 0.0663143662546667
1 85883044 1.13575060798785 0.591656641277441
1 85939890 -0.549198303396845 0.23442876745028
1 85968124 0.142487231017372 0.0522256598421459
1 86002123 0.889789605105039 0.427617696812986
1 86033583 0.191546980062053 0.071554433550836
1 86074271 0.298851241974619 0.116308164693072
1 86143680 0.66761382614891 0.29724203093271
1 86209634 0.0698785238851174 0.0248944499577801
1 86237136 -0.822842766131209 0.386583790926861
1 86267357 0.896767738716187 0.431982753919678
1 86295996 0.113137943777458 0.0409962195356289
1 86325493 0.840061207807921 0.396992035740611
1 86357322 -0.824415405822764 0.387530257911661
1 86388940 0.632303161127257 0.278033826152515
1 86442698 0.772076643608383 0.356479189329098
1 86470699 0.222628680059925 0.0841652896371369
1 86556490 0.632888651037018 0.278348990966533
1 86636417 1.01443246575958 0.508111253524836
1 86667365 0.358537632939032 0.142703086898877
1 86730068 0.374523638812972 0.149957680522919
1 86760078 0.484096086547641 0.201820720681146
1 86827953 -1.39015112751004 0.783879006471514
1 86865971 -1.466749392059 0.846355103799759
1 86950264 -1.12931768666819 0.587096408545102
1 86981009 -1.35941668156518 0.759414342402679
1 87009765 -1.10986474403655 0.573395521940351
1 87037069 -1.51160519055098 0.883942676313357
1 87125297 -1.45546910509629 0.837019308708901
1 87146529 -2.28263741526574 1.64875009019289
1 87168780 -0.976727866643027 0.483195149191812
1 87226956 -0.111975847045674 0.0405566860042016
1 87313830 -0.358569821462846 0.142717615344971
1 87353137 -1.48213506732954 0.859164129720797
1 87409381 -1.24225176836681 0.669294728831553
1 87427932 -0.365401491522667 0.145808330565908
1 87438690 -0.352453129732917 0.139962531466144
1 87460739 -0.834586550970155 0.393671810108
1 87521104 -0.285787227764106 0.110675271474689
1 87557894 -0.431198869016816 0.176314689666165
1 87599175 -0.780189646157088 0.361232029625714
1 87634636 -0.696504546246043 0.313262843905021
1 87666322 -0.563344025216068 0.241693329675152
1 87692238 0.0576432259638799 0.0204366858433903
1 87716493 -0.705279978362055 0.318183687290856
1 87739965 -0.477028351010552 0.198361756497728
1 87762980 -0.840159532648569 0.397051759915939
1 87796694 -0.217624763202872 0.0821157698486237
1 87828809 -1.05259762377404 0.533836348782821
1 87908216 -0.650438016029499 0.287847725957913
1 87948533 -0.405362492286723 0.164175624849173
1 87988560 -0.380715468624964 0.152788751734061
1 88008244 0.846638349442568 0.400994333863553
1 88031261 -0.410629127601861 0.166633244101356
1 88099726 0.253587485578138 0.0970108539230964
1 88138018 1.07796312589305 0.551216082418109
1 88168760 -0.456267669753878 0.188292641936511
1 88250004 0.756373365592775 0.347342413183503
1 88370334 0.431066155976394 0.176251802949442
1 88403706 0.330479693556765 0.130159794349768
1 88430948 0.807994231882095 0.377688657597353
1 88456987 0.693798354389752 0.311750480827614
1 88487938 0.933445912484329 0.455200742682362
1 88560127 -0.00527815566291893 0.00183282348042491
1 88611497 0.712272438086554 0.322122985506586
1 88640997 1.4092343061647 0.799242779233273
1 88661824 -0.309206087014184 0.120809604971766
1 88716110 0.464841679237843 0.192434641479324
1 88744930 -0.228972217748154 0.0867741620713376
1 88771638 0.366801601722987 0.146443527119044
1 88794158 0.0669597148381127 0.0238271804429815
1 88818624 0.305049534102331 0.118998772296846
1 88863389 0.232420297524076 0.0881972451076439
1 88942208 0.872220011151558 0.416701038384093
1 88969774 0.439345175570205 0.180185408873878
1 89004829 0.706799027296556 0.319038086462301
1 89039274 0.900545092651928 0.434352569929049
1 89069789 0.935677286797358 0.456628168282726
1 89093080 1.15430613642213 0.604892676630296
1 89153263 0.910251349370394 0.440464455280705
1 89176003 0.893923918413705 0.430201836961703
1 89226358 1.78193844528612 1.12633494664621
1 89283619 0.943531487500867 0.461666202989735
1 89326263 0.506682628403233 0.2129807594298
1 89346752 0.506682628403233 0.2129807594298
1 89371385 2.61231484232563 2.04608868605413
1 89398084 2.75550081094201 2.23208489950614
1 89401771 2.7856610128357 2.27230666271774
1 89501416 1.86589464547637 1.20721547344511
1 89545814 2.62583003851962 2.06329546108834
1 89580629 2.27439992466415 1.6393696336029
1 89607715 0.495864849882375 0.207615478355929
1 89629912 1.18980929522429 0.630558970385941
1 89665108 1.36289644505895 0.762166956115666
1 89704697 2.15002854749963 1.50095993795653
1 89739693 1.47777813333063 0.855528001925989
1 89766979 -0.175858178032087 0.0652968916180689
1 89848792 0.982506357820453 0.486981671816867
1 89896497 0.745154700576856 0.340865468853053
1 89920928 -0.245140309683918 0.0934775987658986
1 89945274 -0.146161843417876 0.0536491346598659
1 89978618 -0.107650395976301 0.038924096441161
1 90004923 -0.225873503189603 0.0854982794014904
1 90068130 -0.583352645385775 0.252078890784573
1 90101721 0.142243969431952 0.0521315629276918
1 90138733 -0.944986562358583 0.462601888135555
1 90176338 -0.993758450626074 0.494388179786603
1 90256538 -0.973002554948088 0.48076016839279
1 90292386 -0.986659824882233 0.489710505920414
1 90365974 0.713828789538198 0.323001983406979
1 90435975 -0.334533385552842 0.131957112956989
1 90467208 -0.813013309314969 0.380687043482071
1 90507521 -0.403667776579297 0.163386637733751
1 90544347 -0.736777956824437 0.336056662496458
1 90589523 -1.07503871819391 0.549200834945358
1 90614707 -1.07528646145317 0.549371441479872
1 90636582 -1.64355865229612 0.998840243456334
1 90662758 -2.10978998692998 1.45746773581047
1 90684854 -1.11189525754008 0.574819377792834
1 90711655 -0.839194608757524 0.396465790619194
1 90739246 -1.29916067585707 0.712447291296553
1 90796520 -0.970619976687468 0.479205361349309
1 90850275 0.484567741501836 0.202052112151467
1 90886819 0.0795477469243066 0.0284472583366912
1 90931515 -0.0714205634204434 0.0254592735257832
1 90977639 0.852192324036848 0.404385458655452
1 91000292 0.645133446226007 0.2849659541763
1 91038334 0.738504455562993 0.337045873217188
1 91052076 -0.185337384604019 0.069069085725469
1 91073024 -0.029647704866199 0.010395350564355
1 91114907 0.3731299756583 0.149322091416281
1 91233236 1.17349026851996 0.618705718011886
1 91265978 0.674711236934128 0.301152272051697
1 91338834 0.252944418672702 0.0967411247674169
1 91362846 0.243721008203604 0.0928860275703443
1 91389307 0.429702529572619 0.175605960989376
1 91443172 0.71764961771281 0.325163323960234
1 91466886 0.642728348966475 0.283662392712743
1 91489959 0.641666996321638 0.28308774232415
1 91561598 0.404387704340898 0.163721696257522
1 91634125 0.503255353580058 0.211276912687979
1 91724351 1.24575879291018 0.671920302016785
1 91753799 0.515455330320346 0.217359082300555
1 91810439 1.08237737463825 0.554263695504078
1 91842328 0.418043299376447 0.170107620154444
1 91898356 1.05352446157015 0.534467418331171
1 91930459 0.977894228947384 0.483958508983999
1 91967104 0.503311485997616 0.211304788455479
1 91999555 0.0852660187525476 0.0305608329050454
1 92027631 1.0523738613702 0.533684037531404
1 92099514 0.440850219507573 0.180902805284113
1 92127364 0.990523909855366 0.492254592872816
1 92159624 0.79391280227145 0.369321795175651
1 92196506 0.0871624313756716 0.0312638330249244
1 92228991 1.04143557146279 0.526259912767537
1 92253551 0.226748441258916 0.0858582428188696
1 92275145 0.0923090716789001 0.0331768513303915
1 92322044 0.766274790730042 0.353093827106021
1 92425918 0.585773820998625 0.253344383901977
1 92463909 0.801623270557317 0.373894900733102
1 92556357 -0.217327584126832 0.0819942835071936
1 92587086 0.21682042004555 0.0817870159732056
1 92606848 -0.146195474358964 0.0536621807088536
1 92635170 -0.177742360460592 0.0660445966254487
1 92661996 -0.00973908127295711 0.00338788248403083
1 92686790 0.0449197729058205 0.0158458197907849
1 92708807 -0.631134019593297 0.27740482109753
1 92801371 0.0112603170576019 0.00391944036206528
1 92867034 -0.597326057817421 0.259408607845835
1 92896709 -1.09834909807255 0.565347948914126
1 92921721 -0.264363290167919 0.101549083130135
1 92974436 -0.432965607087632 0.17715239185576
1 93006261 -0.216156595803201 0.0815158396330373
1 93067503 -0.968684454141793 0.477943738212945
1 93095653 -0.975151268590913 0.482164048169256
1 93120053 -0.475463341440505 0.197597973552858
1 93144050 0.334773022413922 0.132063519758542
1 93194957 1.21215442597845 0.646943455230919
1 93300653 0.342217621031295 0.135377911990001
1 93328914 1.21896820946795 0.651975164514193
1 93420250 0.925727376814735 0.450276361835936
1 93447796 0.923426702168457 0.448812510202474
1 93472754 1.27120905381954 0.691106444524371
1 93504189 1.56996611629434 0.933961234987854
1 93529497 1.16162625678888 0.61014789697221
1 93553807 0.577382584835973 0.248966575934704
1 93590205 1.31507106571542 0.724720856387492
1 93612179 0.813110656787859 0.38074528272714
1 93637653 0.960812471146369 0.472825939121667
1 93698431 1.0421401289964 0.526736853634085
1 93704685 -0.810807293875062 0.379368127263705
1 93706303 -0.547982096117316 0.233807184394566
1 93707640 0.282598012510037 0.10930797879573
1 93714752 0.792301226069662 0.368368493020671
1 93714779 0.952029476590626 0.467141157142779
1 93715453 -1.10000057011293 0.566499186449645
1 93716074 0.54743348860621 0.233526955753506
1 93716339 0.0526380785457646 0.0186252988813092
1 93834606 0.0902101088121866 0.0323957509997499
1 93842516 0.758363275324132 0.348495652646789
1 93873329 0.485938334302318 0.202724917588964
1 93912133 0.281856873385364 0.108990673634119
1 93935285 1.40180475369182 0.793245455144866
1 93962069 1.82110567282948 1.16373416260035
1 93986831 -0.0297506152034101 0.0104318600274637
1 94008500 1.28140604755068 0.698859097314236
1 94072796 0.680539534667766 0.304375714561707
1 94084539 1.03227555658153 0.52007496455813
1 94114205 1.19866739752728 0.637032796075338
1 94146325 1.06867366471449 0.544824984965634
1 94168013 1.06867366471449 0.544824984965634
1 94248306 1.20356730004635 0.640625864507491
1 94277436 0.554200133447682 0.23699011348058
1 94305549 1.07936150799343 0.552180788629714
1 94341872 0.580952126753972 0.250826066367966
1 94366896 1.38418944609859 0.779106564904344
1 94391231 1.10572035010417 0.570493869930792
1 94431273 1.24115324199588 0.668473213431729
1 94457239 0.513470024464283 0.216366100064312
1 94484301 1.10344354171258 0.568902368155935
1 94507240 1.43447473937846 0.819768482294734
1 94527535 1.0753222915931 0.549396117422555
1 94561162 0.853799803136544 0.405368903379222
1 94639890 0.602442946744552 0.262108491165983
1 94748451 0.789001882759805 0.366419545106225
1 94778527 1.10096217969778 0.567169965540365
1 94805320 0.548884130556389 0.234268153506946
1 94830699 0.372278408336646 0.14893402343381
1 94854676 -0.191485249244077 0.0715296705177322
1 94879095 0.475140416775017 0.197440470611449
1 94905821 -0.521501813470911 0.220391069771782
1 94947536 -0.535599457146633 0.227505633912012
1 94955934 -0.161583762634002 0.0596660144599627
1 94980267 -0.882176317435835 0.422874325959998
1 95039880 0.624146693524261 0.273654900929446
1 95072811 -0.09150517513265 0.032877543907338
1 95100020 0.495190551179115 0.207282277926429
1 95125999 -0.356768915450945 0.141905256964092
1 95148078 1.42668664326786 0.813410238062615
1 95175960 0.252532473475033 0.096568402662835
1 95228282 0.962364680835746 0.473833377664039
1 95273781 0.355608362824109 0.141382279004378
1 95294156 0.222497396170588 0.0841114232404332
1 95326638 0.29772983415081 0.115822616727692
1 95358905 0.313418714797779 0.122650215244208
1 95420842 1.48536892737097 0.861867508788388
1 95447519 0.0141163654055263 0.00491915032509348
1 95475623 -0.0240937282654081 0.00842935264672994
1 95563706 1.44385882849382 0.827459269850653
1 95629042 -0.691202446389673 0.310302025115217
1 95660611 -1.37749493773594 0.773762943220046
1 95702506 -0.126533416427713 0.0460907226595181
1 95730898 0.0473497500285657 0.0167190859909653
1 95778020 -2.48161483632783 1.88343024115743
1 95840240 -0.685239742337814 0.306983405078114
1 95908791 -0.340332386667799 0.134536989040897
1 95936974 -0.644907961722865 0.284843661233038
1 96037217 -0.441240394383573 0.181088902481092
1 96066293 0.572869605828599 0.246621509470013
1 96097124 0.593662336919917 0.257480694170605
1 96138338 -0.0265526729895726 0.00929870881318327
1 96177002 -0.172219279755289 0.0638557955830693
1 96211095 0.506984069258395 0.213130797499569
1 96285463 0.34658896968582 0.137331970065587
1 96313446 0.61183955401327 0.267088678980382
1 96387819 -0.43297108019559 0.177154988457306
1 96445257 -0.813053877201116 0.380711313297509
1 96526782 0.00161741093217528 0.000560821866399734
1 96557881 0.108705985743224 0.0393220215997049
1 96678928 -0.224891677432926 0.0850946110411309
1 96712381 -0.546255251961572 0.232925439175959
1 96780753 -0.902919125863463 0.435844479560072
1 96813302 -0.454712704967541 0.187543935944244
1 96855659 -0.603981419734059 0.262921915375312
1 96882636 -0.75113261610912 0.344311504674249
1 96927322 -0.87287285083583 0.417104787445523
1 96965384 0.282862247821395 0.109421146325128
1 96994857 -0.0354069878776097 0.0124431210491658
1 97031918 0.0907267121941001 0.0325878814395026
1 97056241 0.0652592123563871 0.0232064981447951
1 97078342 -0.108825555237418 0.039367115778537
1 97104116 -0.182047135537338 0.0677567693310056
1 97128308 0.601507075133084 0.261614051404084
1 97156958 0.166802100220548 0.0617176175050408
1 97182474 0.0747357249161741 0.0266758421846525
1 97209510 -0.39420745112773 0.158998697935678
1 97224038 -0.267288103941588 0.102786870186568
1 97332799 -0.516533274271913 0.217898759352271
1 97354518 0.0957837548528901 0.0344726673882775
1 97418487 -0.206784211200039 0.0777010618518253
1 97480359 -0.247126260473043 0.0943063602817058
1 97516597 -1.09748761885718 0.564747795384748
1 97547482 -0.723286924992714 0.328361051143504
1 97578130 -1.44576148696505 0.829022547859022
1 97648996 -1.1770073253548 0.621252292268563
1 97671883 -1.92680946676974 1.26757906331347
1 97709765 -2.24217546095934 1.60292885025168
1 97737455 -1.12195279660246 0.581893504323909
1 97765849 -2.09709856774536 1.44388029415397
1 97795074 -1.34527651191452 0.748274307182585
1 97876662 -0.892841573438312 0.429524755371308
1 97913185 -0.461499316186886 0.190817233447175
1 97937803 -0.791329525153 0.367794121228022
1 98002850 -0.235685674447119 0.0895481804003796
1 98038621 -1.62345319113284 0.980914622683327
1 98082411 -1.0890262571438 0.55886705131611
1 98122373 -1.58798542321541 0.949660328494618
1 98156334 -0.970236097004271 0.47895503561615
1 98195438 -0.970236097004271 0.47895503561615
1 98227277 -0.995854794376658 0.495772924116753
1 98262268 -0.214571921827841 0.0808690173522713
1 98297559 0.103071269151893 0.037201598539618
1 98363361 -1.11475689619545 0.576828516184017
1 98389281 -1.13424505081237 0.590588052913716
1 98415770 -1.37104261456877 0.768628105963248
1 98440332 -1.13639307443866 0.592112884558137
1 98468901 0.0561957138184838 0.0199120989954233
1 98495806 -0.181678554290459 0.0676099581884226
1 98529490 0.349535898356834 0.138652593918534
1 98556946 0.276729395606366 0.106799967694729
1 98581069 -0.17969111721754 0.0668190193331635
1 98620554 0.343704626111974 0.136041968934987
1 98634368 0.0523293674595131 0.0185138057771642
1 98647198 0.593636359617508 0.257467039998982
1 98670213 0.765064205301816 0.352388876666307
1 98691899 0.23814943012812 0.0905695718670171
1 98714248 0.32097892360467 0.125966993921885
1 98773247 -1.17189704991096 0.617553575685039
1 98795671 -0.186453572093045 0.0695149981147649
1 98818088 -0.0973989196939406 0.0350761845304831
1 98854804 -0.0456401761641578 0.0161045397853388
1 98923417 -0.0558099324805397 0.0197723892231096
1 98951821 -0.554305748676715 0.237044283785757
1 98982378 0.957766768955411 0.470851592714617
1 99018264 -0.958872039785001 0.47156770289157
1 99056381 -1.15447679028099 0.605014974707744
1 99095337 -0.399811962268228 0.161594859582441
1 99137556 -1.01300130049295 0.507156474930534
1 99163530 0.0215543816599365 0.00753333948623114
1 99189254 -0.824404538977225 0.387523715010805
1 99233006 -0.817089762910401 0.383128568286319
1 99261360 -0.777841926101532 0.359854393624554
1 99289329 -0.2744658065551 0.10583536995138
1 99329402 -1.22387900115593 0.655611899773973
1 99360824 -0.187137616699243 0.069788451733266
1 99388064 -1.28452699102362 0.701239410322946
1 99448355 -1.0422616857927 0.526819157463012
1 99472501 -1.4191861754155 0.807307836435391
1 99531721 -0.471314640772247 0.195576997111642
1 99564092 -0.916791677785025 0.444601029763848
1 99605450 0.199670519271984 0.0748229261240683
1 99642804 -0.678540385403 0.303268788485632
1 99670218 -0.420978264390689 0.171487715426247
1 99694674 0.0932262390934293 0.0335185568020795
1 99757890 -0.451432764354094 0.185967157667645
1 99795178 0.549219345557105 0.23443952592364
1 99820398 0.109758319810312 0.0397190371975152
1 99877565 1.38277751411469 0.777978186272754
1 99911511 2.03555123589618 1.37887111185437
1 99939524 -0.583328538464438 0.252066300182464
1 99966939 0.589613584359352 0.255355230400299
1 99996289 1.3639234160656 0.762980168466559
1 100015770 0.498740194792362 0.209037931856365
1 100062682 0.931799841731213 0.454148838836265
1 100091009 0.918755260028313 0.445845807578009
1 100127994 -0.8911943061931 0.428495045130344
1 100155938 -0.887636542018157 0.426274246387647
1 100213816 0.772408429793595 0.35667312657093
1 100241029 -0.28210370511383 0.109096331748188
1 100274000 -1.40695240443068 0.797398621337073
1 100307678 0.586683484962663 0.25382033462888
1 100335851 -1.17288423129593 0.618267353277437
1 100358236 0.139120729399742 0.05092497211127
1 100381772 -1.27441533796797 0.69354010294088
1 100409345 0.0812485287133344 0.0290749268790702
1 100432950 -1.11705998960514 0.578447605464708
1 100456986 -0.579099274807347 0.249860341625578
1 100477799 0.00707423743609325 0.00245826634796056
1 100497666 -0.52168634223821 0.220483784497501
1 100524784 -0.468852954773154 0.194380392785008
1 100546645 0.0993881840499858 0.0358205099163639
1 100569681 -0.103905235488295 0.0375148589355895
1 100594230 -0.616403234461253 0.26951778245279
1 100616409 -0.836150758203436 0.3946194208531
1 100641592 0.367240347863642 0.146642699952109
1 100669064 -0.710495614033009 0.321120451096337
1 100723770 0.287528845675812 0.111423239104828
1 100751526 0.0685689589909694 0.0244153063829498
1 100862327 -0.448124467779237 0.184380171972996
1 100884356 0.770726425346485 0.355690334060005
1 100977056 -0.302158964344848 0.117742561443326
1 101014128 -0.628161865647104 0.275807794321051
1 101048499 -0.222865912935185 0.0842626403538375
1 101078019 -1.08770037141387 0.557947831469111
1 101145788 0.934087994435367 0.455611311219475
1 101205502 -0.659597161814668 0.292845262487686
1 101308564 -1.29538234895932 0.709546075998865
1 101336820 -0.893626681066027 0.43001585452607
1 101362191 -0.967592066328096 0.477232264487673
1 101426039 -0.613638355353241 0.268045314996726
1 101449632 -1.7436053233038 1.09029459041024
1 101471963 -1.7436053233038 1.09029459041024
1 101498828 -0.674787420113327 0.301194334304253
1 101531870 -2.49064103891888 1.89444596157714
1 101568928 -1.04270491083316 0.52711930063286
1 101635789 -2.31558050546141 1.686529638963
1 101665452 -2.29349197568973 1.66115128828666
1 101687754 -0.981669966627072 0.486432885623472
1 101773151 -2.09486833994872 1.44149905310526
1 101812787 -2.02609199857252 1.36900945376516
1 101894047 -2.83917104942374 2.34456473365252
1 101914434 -3.92911936880606 4.06926734272846
1 101934768 -3.87750326072805 3.97660795609973
1 101956594 -3.88994392300823 3.99884029215253
1 102022737 -3.52934668738936 3.38029428517335
1 102062814 -3.56081037293025 3.43213643279086
1 102090329 -2.66554360278126 2.11427722552548
1 102165349 -3.48063854204295 3.30083890495521
1 102187353 -2.04686369416972 1.39071013392828
1 102210166 -3.45150229560327 3.25377459262762
1 102244451 -3.43512172045775 3.22746726465439
1 102311978 -3.48317500729157 3.30495254374859
1 102372190 -3.37697371396196 3.13496681276555
1 102390581 -3.48337847012127 3.30528263383351
1 102415399 -1.67846320468967 1.03031992030813
1 102481609 -2.60876219210723 2.04157771332328
1 102509634 -2.65466756231598 2.1002527916194
1 102610326 -1.80472438930052 1.14802155632212
1 102644943 -1.92377012801649 1.26453361772174
1 102673600 -2.41662351384792 1.80506376575362
1 102703109 -2.5528349989938 1.97122506180376
1 102727132 -2.41577708504677 1.80405413414057
1 102751249 -2.41577708504677 1.80405413414057
1 102780596 -2.72460682857814 2.19126184652324
1 102818229 -2.74289207573813 2.21537773131408
1 102844930 -2.57301352962706 1.99646508201369
1 102872628 -1.45708772231416 0.838356032755489
1 102938875 -2.69393573522605 2.15111054981822
1 102969678 -1.33477014086244 0.740044147442255
1 103007740 -2.98381090496499 2.54563900262594
1 103033152 -1.85333423553775 1.19494476323052
1 103058600 -2.3368959306736 1.71120107582518
1 103083268 -2.31258714441906 1.68307925445063
1 103105945 -2.31258714441906 1.68307925445063
1 103136771 -3.21909104676616 2.89076697857963
1 103222043 -2.01346855144739 1.35590267562938
1 103252351 -1.13921318765614 0.594117299927082
1 103276070 -3.56333862355089 3.4363198070826
1 103297702 -3.11130794778657 2.72987903133304
1 103326238 -1.35227490799815 0.753778756384304
1 103354980 -1.35227490799815 0.753778756384304
1 103384660 -2.7332520119647 2.20264707395012
1 103444885 -2.02419383726983 1.36703469390045
1 103490005 -3.16455036379626 2.80876485094203
1 103521354 -2.54864222480531 1.96600086040707
1 103582307 -2.15650436603681 1.5080180832964
1 103622014 -0.652009237625774 0.288703081486186
1 103655292 -1.94692820901043 1.28782742443904
1 103678677 -2.23871054907338 1.59903473522404
1 103734042 -0.68432546447462 0.306475589766759
1 103756720 -1.76960120671402 1.11467498567509
1 103812334 -1.38152700006302 0.77697941609989
1 103850339 -0.13403430403159 0.0489659868750158
1 103886114 0.552827720213502 0.236286525432747
1 103921065 -0.122457166130234 0.0445350007505326
1 103953018 -0.258165564400312 0.098934665135478
1 103980854 -0.167996917222191 0.0621884796096238
1 104029528 0.693608033911924 0.311644210811534
1 104052503 0.814370204137142 0.381499110019794
1 104092897 0.620868234019238 0.271900924454917
1 104120287 0.630010242220367 0.276800642982013
1 104188767 0.9591413379399 0.471742246417446
1 104219572 0.42595967450349 0.173836253571731
1 104250718 -0.0657862017253137 0.0233987615306827
1 104288841 0.180407954414915 0.0671041651717858
1 104315334 0.392967725610306 0.158425738944204
1 104375444 -0.317473276129446 0.124426852309799
1 104402975 0.7822164446198 0.362422838276565
1 104423355 0.762710253382094 0.351019523791035
1 104450029 -0.229389155137884 0.0869460517982486
1 104488359 0.784596053926015 0.36382269569816
1 104519579 -0.069649558235235 0.0248106410097481
1 104585896 0.811535262116666 0.379803177895758
1 104651612 -0.0981196229353988 0.035345720379201
1 104672038 1.16155008109882 0.61009311126044
1 104693208 -0.529858611349029 0.224600770047855
1 104786370 0.0414211550411474 0.0145914244352522
1 104819470 0.0499183848427673 0.0176439853092828
1 104899950 1.75939338344689 1.10507106758672
1 104922760 -0.485569419030438 0.202543763572288
1 104968677 -0.257242518033062 0.0985462758098088
1 105002141 0.320147692723687 0.125601469820414
1 105026236 -0.835146444327522 0.394010903210213
1 105058434 0.340023205590893 0.134399180263971
1 105157163 -0.263657155476638 0.101250629892594
1 105239375 1.24652230824441 0.672492502060289
1 105266197 1.18757358305635 0.628929456905174
1 105290764 0.973836475523979 0.481304827322997
1 105351559 -0.819961073865153 0.38485166333942
1 105413522 -0.0319909157528935 0.011227383844515
1 105470930 -0.439596631251471 0.18030521871018
1 105518232 -0.0956770118697009 0.034432808384258
1 105540866 -1.00608821935632 0.502554573883964
1 105575710 1.59555205548897 0.956288700984341
1 105608594 2.01821655706249 1.36082527354617
1 105633667 0.736011998685409 0.335618118975793
1 105658143 1.40550070102384 0.796226393985987
1 105693602 0.989863267535598 0.491819263049898
1 105723779 0.675270596903167 0.30146115035667
1 105743798 1.35662391553899 0.757208356001698
1 105764719 0.964205491581324 0.475029208636056
1 105839825 0.356400781731815 0.141739320670455
1 105875412 1.44058258746919 0.824770533308294
1 105906005 0.658250749325379 0.292108888648753
1 105928842 0.690742668646885 0.310045712058216
1 105989606 1.20748762660601 0.643506796193143
1 106018175 1.26854772760745 0.689089238299259
1 106056760 0.0735457973959529 0.0262388149118974
1 106088120 0.707546088995628 0.319458556760221
1 106126251 0.447954783689009 0.18429886739766
1 106161062 1.09682391856486 0.564285603940737
1 106194098 0.46850034511773 0.194209148828426
1 106222700 1.04551189530893 0.529021731207273
1 106297105 1.13942787872279 0.594270008614865
1 106325271 0.412722517144828 0.167612498830569
1 106372536 0.286022851740706 0.110776410720407
1 106395094 1.31780845039177 0.726841765478279
1 106416700 -0.291126029558638 0.112971008361323
1 106461575 -0.223601983995357 0.0845648001185411
1 106488756 1.29539974619621 0.709559422766044
1 106526262 0.00905936050544452 0.00315057854634291
1 106552392 0.0738983866561999 0.026368269309174
1 106575610 -0.406926185428704 0.16490440526564
1 106598641 0.152152140036271 0.0559780520746247
1 106685149 0.179449274059219 0.066722852104496
1 106713376 0.448437898660453 0.184530376970444
1 106737199 -0.374817451951766 0.150091752372193
1 106761346 0.102153529451261 0.0368571004596728
1 106818324 0.0285490322524803 0.0100057591939177
1 106833052 -0.0716483785565385 0.0255427755088208
1 106860606 -0.0920849509104023 0.0330933879866572
1 106888613 -0.0847707870912064 0.030377418971385
1 106912559 -0.0905515998486284 0.0325227467289991
1 106993963 0.0644666437921353 0.0229174903150132
1 107023490 -0.54146614917714 0.230485077782083
1 107116788 -0.582310038408405 0.251534528026033
1 107140328 -1.46277346546135 0.843059203172474
1 107165253 -2.18987223962618 1.54464489578714
1 107189482 0.28411350587202 0.109957324731668
1 107250361 -2.03965217589597 1.38315723600076
1 107276750 -1.62955918095561 0.986342618052457
1 107298699 -0.739823624994185 0.337802371040526
1 107323469 0.149748642530111 0.0550423660346875
1 107362432 -1.1751015650336 0.619871852894674
1 107416105 -1.75549470419909 1.10141343250462
1 107459191 -1.53301028176502 0.902141407195247
1 107485196 -1.21102974779304 0.646114522828165
1 107510308 -1.13713298080448 0.592638505414535
1 107540115 -1.18603897850454 0.627811982469169
1 107634096 -0.779240901292599 0.360675085811954
1 107665634 -0.943596508912098 0.461707999387101
1 107697286 -0.0480044395136775 0.0169546467762098
1 107726973 -0.534359083630516 0.22687711258263
1 107756309 -0.54641973580412 0.233009385156682
1 107778121 -0.000472101697195141 0.000163622011278366
1 107801585 0.175636133068043 0.0652088453146448
1 107831544 0.0902123158788659 0.0323965716702649
1 107856639 -0.239048926188727 0.090942923246434
1 107889781 -0.215328537618228 0.081177755401888
1 107917520 -0.255138069892776 0.0976617422121379
1 107941830 0.25743652202499 0.0986278855208694
1 107970371 -0.100816343474013 0.0363555830302934
1 108001665 -0.0670701454418936 0.0238675158049619
1 108039484 0.156683299271619 0.057746602807342
1 108059135 0.228180001743218 0.0864476993515357
1 108082620 -0.667121308322834 0.296971298641364
1 108110799 -0.0498378093633546 0.0176149439786547
1 108137491 0.122012292248311 0.0443655017823028
1 108166041 -0.855994681078667 0.406713133617547
1 108168889 -1.03064982451346 0.518980316261469
1 108197700 -0.705252380897024 0.318168171983867
1 108230134 -0.674258275825637 0.300902222660968
1 108264210 -0.399209377181004 0.161315258278094
1 108295402 -0.416599737932438 0.169429806179994
1 108373099 -0.481625455651668 0.200609792432997
1 108419890 -1.09037216932873 0.559800788535152
1 108447714 -0.72516556086383 0.329429041593623
1 108475201 -0.245159353497713 0.0934855403960616
1 108508144 -0.774442880151463 0.357863120423809
1 108565509 -1.17083795818166 0.616788189433809
1 108594106 -1.73673828068956 1.08389690548751
1 108623630 -1.14413949913934 0.597625476683091
1 108664690 -1.66293157955606 1.0162558778317
1 108728352 -1.4227777060648 0.810227343245541
1 108745191 -0.658552041973568 0.292273618565648
1 108784146 -0.82793133487026 0.389649288355671
1 108797892 -0.759006453032865 0.348868685400563
1 108835280 -0.641731148797315 0.283122466064983
1 108892087 -0.0494322649242026 0.0174688037709055
1 108921785 -0.47689121491035 0.198294798033998
1 108958347 -0.626810999354774 0.275082886772728
1 109012763 -0.190315963976323 0.0710608284751998
1 109046902 1.06021145234242 0.539029412044735
1 109096275 -0.0190957629625642 0.00666752250936363
1 109135044 0.0661988981433969 0.0235493818135521
1 109196932 -0.00935671178837908 0.00325437398092031
1 109223596 0.138846420002282 0.0508191338737296
1 109253683 0.388931768605027 0.156563755075908
1 109330804 0.463583786436053 0.19182551957589
1 109370396 0.400071296415754 0.161715226101107
1 109398332 0.255970919442348 0.0980116439696743
1 109431802 0.0525674105040906 0.0185997742716838
1 109437906 0.225048509052833 0.0851590716917611
1 109461176 -0.0190807501675542 0.00666224083418182
1 109490477 0.181389048720322 0.0674946719084249
1 109524565 -0.133699589394653 0.0488373369969764
1 109563092 0.72503463760304 0.329354574662686
1 109588699 1.08964984075238 0.559299588043112
1 109615357 -0.430510328484932 0.175988481240069
1 109648608 0.141527835501616 0.0518546519382774
1 109670625 0.422163675000811 0.172045887460707
1 109692615 1.26138098883716 0.683669749559623
1 109743673 0.539912826834478 0.229695137897471
1 109769273 0.268233134901948 0.103187357680559
1 109789440 0.284468459742044 0.110109512436244
1 109810985 -0.371919169678235 0.148770381738308
1 109840254 1.41015305634797 0.799985820954047
1 109864974 0.0776558734576781 0.0277500326081094
1 109886867 -0.291146487366607 0.112979821962933
1 109942725 -0.453113838770824 0.186774884507062
1 109995372 -0.545134881562129 0.232353877856334
1 110018926 0.83212555577598 0.392182595878518
1 110042354 -1.02338620647125 0.514100806700536
1 110065178 0.63767566928351 0.280930009020509
1 110139535 -0.0624030672941139 0.0221658454645543
1 110204543 0.282131170945565 0.109108089831571
1 110237953 -0.258790642165639 0.0991978232981361
1 110265397 -0.106972728281319 0.0386688045774772
1 110300625 -0.0923784065135681 0.0332026747603303
1 110336281 -0.388565374145922 0.156394969180283
1 110371047 -0.117366183650431 0.0425987139196307
1 110401548 0.328336794415396 0.129211705385591
1 110429907 -0.144621753535955 0.0530520571217985
1 110459482 -0.809772673676432 0.378750122142646
1 110525452 -0.600813583049288 0.261247849027272
1 110558431 -0.993386371248817 0.494142561559883
1 110585339 0.613447462987788 0.267943744948024
1 110654327 -2.05743582646934 1.40181900596224
1 110679128 -1.94920169648322 1.29012531110884
1 110709584 -1.08171696956237 0.553807313398487
1 110732313 -1.34239270406718 0.746011285205445
1 110759429 -0.776062598724326 0.35881152143548
1 110841005 -0.879824517547529 0.421413068206411
1 110873249 -0.67387809415266 0.300692402064554
1 110947920 -0.535582779082242 0.227497179546189
1 110978576 -0.514689693068468 0.216975987863547
1 111007366 -1.09682284121716 0.564284853817383
1 111029210 -0.988384143615601 0.490845144907703
1 111057903 -0.266609931600043 0.102499637813532
1 111082386 -0.378120197882688 0.151600683286372
1 111113485 -1.08288652362145 0.554615654757107
1 111143488 -0.937387911066002 0.457723627934749
1 111212001 -0.719428183647444 0.326171064413459
1 111271421 -1.49440418746994 0.869441075214848
1 111301646 -0.684273038261443 0.306446479154318
1 111328318 -0.42586901367096 0.173793441351025
1 111412728 -0.101096175443225 0.0364604929455423
1 111441588 0.423558605029075 0.172703277129492
1 111469852 0.391634774896243 0.157810225754165
1 111502840 0.423152243243717 0.172511708029331
1 111548539 0.933618694868022 0.455311211517869
1 111579109 0.422598073353529 0.172250541568294
1 111608529 0.422598073353529 0.172250541568294
1 111648815 1.1498296721374 0.601688339573551
1 111698157 0.786450390121141 0.364914868851082
1 111717614 0.485099237097351 0.202312945530701
1 111763917 0.604579268347031 0.263238218373765
1 111786989 0.648808614141082 0.286961552539083
1 111837961 0.897170893592488 0.432235450121282
1 111903836 0.339710229596719 0.134259709783316
1 111928183 -0.135413158545244 0.0494963002410388
1 111959466 0.506887699712539 0.213082827729939
1 111990533 0.461128063457512 0.190637797122874
1 112097925 0.24655675506127 0.094068578407066
1 112128305 0.2938056047246 0.114126494819263
1 112167260 0.260391346228108 0.0998722540514784
1 112193883 0.256379742191467 0.0981834769491124
1 112226854 0.533481790538205 0.22643286849567
1 112303446 0.40517160895449 0.164086713134596
1 112328261 -0.0757406354453067 0.0270452304127065
1 112357561 0.274696730950758 0.10593370468266
1 112382592 -0.214533093236891 0.0808531778616815
1 112407481 0.377993440102296 0.151542709121727
1 112434328 0.628233414825064 0.2758462059488
1 112482546 0.348065019308146 0.137993107898121
1 112528722 0.212559998477803 0.0800488727373016
1 112551459 0.380614190714551 0.152742349511831
1 112583150 0.750149312270267 0.343743848249328
1 112608457 0.293434600638455 0.113966381067174
1 112671592 0.874756735834116 0.418270692220679
1 112728280 0.650354947444147 0.287802526872548
1 112759704 -0.118447544899715 0.0430093720202035
1 112832228 0.883412917176974 0.423643427665214
1 112852409 0.850877616979511 0.403581782859249
1 112909069 0.254221995450293 0.0972771150476898
1 112911823 0.207075038769686 0.0778190454892079
1 112984746 0.33610965813358 0.132657352594011
1 113011440 -0.301101285031132 0.117283537669469
1 113048897 -0.478878189990044 0.199265545087372
1 113065984 -0.275089945988328 0.106101184664966
1 113073396 0.427126399083471 0.174387438042444
1 113100727 0.261004212546162 0.100130678459593
1 113169534 -0.351893180175836 0.139710892385182
1 113194666 -0.57853931963112 0.249568705767386
1 113243568 -0.417418236552188 0.169814046629952
1 113268108 -0.317534112060296 0.124453547586192
1 113288171 -0.0867480206283983 0.03111012361357
1 113309581 0.318388824818407 0.124828721118196
1 113345989 -0.0988946664258455 0.0356357444452285
1 113373237 0.0407604737146097 0.014354928911565
1 113396421 0.660625228636853 0.293407928986415
1 113418932 -0.248306205382262 0.0947993229367719
1 113443328 -0.134601802442962 0.0491841827170356
1 113504153 0.292524214635924 0.113573663177954
1 113543661 -0.494907151207871 0.207142280695416
1 113575705 -0.140998704661481 0.0516501456828606
1 113626984 -0.32846752515789 0.12926950485
1 113660977 -0.0769856047209388 0.0275032572715621
1 113698613 0.357069323383036 0.142040696694938
1 113735933 -1.09723663105509 0.564572992786721
1 113769750 0.300313088965794 0.116941687556309
1 113821353 0.0759321896975384 0.0271156750232848
1 113848209 0.695856729130329 0.312900588991564
1 113899060 1.01811580820908 0.510571818935466
1 113925726 -0.748598646491858 0.342849312791628
1 113955770 0.436171103492554 0.178674777558993
1 113984887 -0.548413769044437 0.234027750789748
1 114051715 0.197492046117376 0.0739445165682798
1 114078897 -0.801732706649996 0.37395995181719
1 114103192 -1.5603372930291 0.925621749167367
1 114128755 -0.269191726870352 0.103593865894185
1 114155081 -0.455893074262965 0.18811220697527
1 114180390 0.60832411229145 0.26522214009763
1 114244806 -0.958939290247535 0.471611288412371
1 114277445 -1.00711065100601 0.50323413758457
1 114320651 -0.613797337617133 0.268129915363061
1 114346436 0.177171426268986 0.0658179216898349
1 114371422 0.064475029696235 0.0229205472817493
1 114393008 0.414956765377407 0.168659150326574
1 114494198 1.31446089488464 0.724248469689164
1 114526514 0.532843152595818 0.226109629635577
1 114544996 0.0542213178393776 0.0191975180039483
1 114595829 0.388469927471668 0.156351006854419
1 114634935 0.465319575084866 0.192666188442711
1 114656893 -0.166125214926635 0.0614510503800213
1 114680861 -0.41313236896177 0.167804380768692
1 114751738 1.51058348431717 0.883078254932554
1 114773903 -0.687514247388072 0.308247925274373
1 114853921 0.460579974337423 0.190372970403805
1 114891314 -0.0785266275552837 0.0280708117206563
1 114928930 -0.198743006189531 0.0744487611714222
1 114964430 -0.400079672439549 0.161719114069919
1 114991632 0.341646942219786 0.135123241670275
1 115022499 -0.0597967602193698 0.0212182321985534
1 115048248 -0.762068927789713 0.350646770170335
1 115072243 1.01031168529261 0.505364073028915
1 115140461 -0.398479931708298 0.160976944142714
1 115192026 -0.412144535354862 0.167341991705339
1 115213613 -0.425282101368426 0.173516349379445
1 115276880 -0.206420103947409 0.0775533851070401
1 115304947 -0.671615177554573 0.299444493041786
1 115338916 -0.238159438125876 0.0905737245345668
1 115410594 0.490326413572115 0.204882968554309
1 115439865 0.573090730296079 0.246736258560936
1 115469570 -0.502561771599824 0.210932557478295
1 115562976 0.231823802486699 0.0879508085186889
1 115584442 -0.819966583689567 0.384854972505211
1 115628103 -0.845158526595761 0.400092557152228
1 115652332 -1.25905301841193 0.681913317280386
1 115682010 -0.789728386632967 0.366848382241526
1 115707110 0.0675564230910384 0.0240451723070277
1 115759705 -0.477021185922608 0.198358257904271
1 115782450 -1.60390677284846 0.963632224038418
1 115843601 -1.44543375439806 0.828753178715527
1 115877695 -1.0031873288165 0.500628465115838
1 115902750 -0.13944108000181 0.0510486022125058
1 115928780 -0.587887185133568 0.254450541467682
1 116004133 0.461184181538974 0.190664917700426
1 116047158 0.0241647482592206 0.00845443801439064
1 116085071 0.526550010060058 0.222931408326243
1 116118503 1.55977541066779 0.925136168920404
1 116138926 0.490684647464051 0.205059416881335
1 116271766 0.428065191105101 0.174831251301478
1 116302904 0.191425849481325 0.0715058436332857
1 116341054 0.0577624492339979 0.0204799193724421
1 116378558 -0.141956452820058 0.0520203696482022
1 116445663 0.252245692823267 0.0964481900102244
1 116470165 -0.844975958611182 0.39998135512296
1 116495096 0.201065610515001 0.0753861921948263
1 116563390 -0.23160378969862 0.0878599388895833
1 116586880 -0.565337772704871 0.242722399979129
1 116607340 -0.209780761435544 0.07891790591759
1 116638715 -1.05651869572019 0.536508203864848
1 116662743 -1.01214411049863 0.50658495638477
1 116691922 -0.670724584073036 0.298953828231562
1 116772066 0.355882321671931 0.141505695347485
1 116840443 -0.40820419622135 0.165500604131489
1 116867660 -0.50167273998102 0.210491387467343
1 116895641 -0.141442146576843 0.0518215281269796
1 116942007 -0.10349521959398 0.0373608209765818
1 116971492 -0.339459870401573 0.13414816458817
1 117034897 0.450454443662982 0.185497500467068
1 117071888 -0.443779609631349 0.182301168639944
1 117094728 -0.839441411552424 0.396615636482471
1 117117542 -0.337847623651436 0.133430302201421
1 117169207 -0.354791223548856 0.141014300939212
1 117192079 -0.207839357951017 0.0781292353253966
1 117226730 0.140775524251581 0.0515639119320695
1 117279840 -0.631571195836558 0.277639972242494
1 117305191 -0.209994385362701 0.0790047558838915
1 117332809 -1.26081994835477 0.683246271263142
1 117355495 -1.10789626262824 0.572016555024099
1 117406571 -1.25603932922546 0.679642413192062
1 117434024 -0.480021409938569 0.199824636877499
1 117499834 -0.357267205267592 0.142129927421274
1 117539291 -0.43762103250636 0.179364448584777
1 117560875 -1.59386622647051 0.954810067279321
1 117585244 -1.19035667375302 0.63095820262782
1 117608218 -1.19442980114874 0.633932309695242
1 117630017 -1.23547687188164 0.664235134805746
1 117675532 -1.15547464209687 0.605730286434746
1 117704099 -1.56633615356643 0.930813292007819
1 117731407 -1.529107498514 0.89881059389019
1 117760828 -0.573993590845796 0.247204947716082
1 117789029 -0.327860490638143 0.129001163163414
1 117819648 -1.38215487368791 0.777480819701778
1 117853483 -0.384360886833385 0.15446107345042
1 117879376 -0.424705628832006 0.173244290932296
1 117903412 -1.04632445198743 0.529572955376395
1 117990817 -1.15766591316454 0.607302344323549
1 118033847 -0.679591069111253 0.303850386280275
1 118062114 -1.76216614161964 1.1076758895379
1 118095800 -1.33058795116133 0.736779184707815
1 118143700 -1.55213360861837 0.918543744145094
1 118166276 -1.18840140542568 0.629532612738046
1 118187245 -1.82066606382465 1.16331116810756
1 118231311 -1.59399475181064 0.954922759033403
1 118259368 -1.64041688631867 0.996029141544545
1 118294616 -1.75080272476319 1.09701915891981
1 118324714 -0.854066882371807 0.405532385740796
1 118352295 -0.253576926154021 0.0970064238609048
1 118396725 -1.0194696291223 0.511477394335837
1 118430743 -0.146778380270008 0.0538883525071701
1 118464694 -0.0932023990710787 0.0335096717828388
1 118528285 0.332673836343848 0.13113200671339
1 118555615 0.356951956876994 0.141987778388434
1 118618251 0.204931761861112 0.0769501412130662
1 118681669 -0.118555703994865 0.0430504650361653
1 118701204 -0.0589339993108562 0.0209049677375046
1 118721216 0.659606219944271 0.292850218534957
1 118765507 0.171000384999185 0.0633739471706773
1 118878662 0.58444973918206 0.252652081650736
1 118908998 -0.300537914640732 0.117039177985145
1 118952126 0.423982917356899 0.172903363577628
1 118983787 0.210524346887907 0.0792202727962938
1 119044725 0.206503505248575 0.0775872080406814
1 119070012 0.358937533588499 0.142883606584561
1 119107913 0.861999985544305 0.410399397029389
1 119146527 -0.403586819385131 0.16334896986206
1 119234337 0.339808287878139 0.134303403956032
1 119239596 0.704737249955997 0.317878611448914
1 119256826 0.78565076357102 0.364443760388916
1 119277592 0.940830946881347 0.459931556926377
1 119297630 -0.486236613789958 0.202871417766611
1 119326905 0.409618220823008 0.166160846140937
1 119330317 0.447920034600573 0.184282218396284
1 119353881 0.109941063324759 0.039788013445032
1 119418146 0.070074028770769 0.0249660229085612
1 119453721 -0.5424726736112 0.230997357347297
1 119481222 -1.10986686035656 0.573397005208076
1 119513180 -0.22581154163499 0.0854727960435323
1 119584944 1.00628456056018 0.502685044695422
1 119613909 -0.153888925844473 0.0566552297214133
1 119688053 -0.303027135521521 0.118119593460317
1 119710204 -0.79585999229192 0.370474790598231
1 119738944 -0.838313224130301 0.395930828202546
1 119769870 0.0556346144586697 0.0197089120835276
1 119848228 -1.03217803897441 0.520009277343572
1 119898853 -0.571436801856938 0.245878360568488
1 119922902 -2.14376781700953 1.49415170549915
1 119951484 -0.374535685412363 0.149963177064154
1 120031801 0.268537115221881 0.103316236157075
1 120072591 0.201853474395242 0.0757045443429844
1 120125132 -1.93711852317299 1.27793517148787
1 120153779 -0.197176685526161 0.0738174717705166
1 120185104 -0.742400791384369 0.339281960389392
1 120221121 -1.2429557842148 0.669821443731458
1 120260126 -0.904953510575795 0.437124481320704
1 120399496 -0.963771772948276 0.474747349951122
1 120428455 0.48603911971149 0.202774415260771
1 120457051 -0.982868200904021 0.487219165221819
1 120541947 -0.811567737559445 0.379822590139066
1 120569745 -0.231350165954602 0.0877552051146181
1 120707919 -0.180200987851338 0.0670218218919383
1 120730271 1.41021267980471 0.800034052262419
1 120756000 0.27748710612647 0.107123199984189
1 120781734 -0.731725827930807 0.333167710810299
1 120803954 0.334320861966033 0.131862760031297
1 120916888 -0.228023559802145 0.0863832535274326
1 120947784 -1.1427148897338 0.596610084118832
1 120993219 -0.855932725933226 0.406675167359399
1 121022040 -1.18307405969039 0.625655355305958
1 121045484 0.625214867155493 0.274227131007126
1 121071101 0.439340038336523 0.180182961368242
1 121113953 -1.12132623169999 0.58145175540929
1 121148832 0.602995495042462 0.262400547041481
1 121187336 -1.11453502313576 0.576672637025104
1 121212076 1.04660810546108 0.529765435343515
1 121342769 -0.257853681973984 0.098803406150328
1 121419812 0.10259648932078 0.037023347196844
1 121467072 -0.697202750780725 0.31365343053083
1 121497412 0.693189594250226 0.31141060706281
1 121527083 0.0975113721521535 0.0351182308684223
1 121556915 1.27236162815604 0.691980853726929
1 121621969 0.918595768608401 0.445744651421544
1 121664957 0.753817334224958 0.345863024175989
1 121722870 1.19353557245321 0.633278856363252
1 121779888 0.842703144562939 0.398597932987692
1 121824725 0.489985696530921 0.204715185910154
1 121861219 -0.298201610253094 0.116026840326039
1 121951107 0.342563769153453 0.135532432114034
1 121976142 0.219419818791734 0.0828501415111171
1 122004192 -0.19572030953468 0.0732311419649477
1 122031705 -0.382115997278132 0.153430753046332
1 122053069 0.0218816461430866 0.00764871452227356
1 122074219 -0.237127564400212 0.0901457210088106
1 122118967 0.922670193993249 0.44833156393482
1 122156652 -0.196132730053426 0.0733971171211623
1 122185971 0.442587989431194 0.181732016369856
1 122356828 0.111139601539977 0.0402406370306407
1 122384276 -0.134317281953413 0.0490747766232955
1 122455723 -0.365481557964325 0.145844638531238
1 122498053 -0.370933030911058 0.148321376722836
1 122528253 -0.351830987699041 0.139682949270454
1 122590961 0.400940141076241 0.162118641014686
1 122614284 0.413302611613593 0.167884099316628
1 122670519 -0.826420389320357 0.388738137385583
1 122694753 -1.15077050464477 0.60236121443699
1 122716819 0.449570990785301 0.185073644301745
1 122776888 -0.456643749907556 0.188473836432232
1 122802141 -0.879213545017172 0.421033758114417
1 122828885 0.114469360970236 0.0415002704299805
1 122884743 -1.0017469094535 0.499673155767201
1 122906863 -0.74582865764416 0.341253382206264
1 122946103 -0.928092628734536 0.451783200079949
1 122982504 0.116912204666779 0.0424264108275102
1 123039801 -1.68277773098371 1.03424283486995
1 123088697 -1.01072677833729 0.505640533097489
1 123117700 -0.480897998981671 0.20025361278963
1 123150171 -0.980113697253222 0.485412407416606
1 123177431 -1.18195291682695 0.624840673498605
1 123214015 -0.842043925251387 0.398197005764371
1 123251515 -0.879973349622267 0.42150548693407
1 123279258 -2.57349062610417 1.99706380667015
1 123324569 -2.30971294463531 1.67976952962431
1 123349266 -1.92649752457972 1.26726633155006
1 123376574 -3.00280469874291 2.57266965612122
1 123412731 -2.11903151472665 1.46740097983355
1 123439822 -0.977392287405684 0.483629940910993
1 123468771 -2.10196649216075 1.44908452355733
1 123497468 -1.29405519358728 0.708528234820421
1 123529558 -1.60695861230865 0.966321181703431
1 123591844 -1.6984054460394 1.04851062645027
1 123649685 -1.5040934437236 0.877596323567106
1 123699024 -1.9425951650535 1.2834533635804
1 123755487 -1.45805179424129 0.839152662865605
1 123783103 -1.39671864315211 0.789151456922833
1 123854693 -1.26290577303556 0.68482124258079
1 123876533 -1.38067045936696 0.776295636872799
1 123899669 -1.38058764249464 0.776229538086303
1 123925697 -2.62128057917948 2.05749523655353
1 123949653 -2.26759704578298 1.63164285409069
1 123976572 -3.04171577653527 2.62850009618875
1 124034445 -3.21302812452482 2.88159165503025
1 124059897 -1.90638481421276 1.2471812861516
1 124109926 -3.05163627208216 2.64283210970585
1 124159222 -2.21156666914685 1.56869059732638
1 124180880 -1.94212401587782 1.28297818814658
1 124205187 -3.53765571306455 3.39394547669785
1 124254287 -1.79166346509605 1.13556670586736
1 124298827 -2.5554144048261 1.97444246844285
1 124320638 -3.72270469585779 3.70531337608198
1 124361549 -2.27837329924129 1.64389100651667
1 124412552 -3.00747952910051 2.579344881178
1 124435604 -4.02720495920394 4.24838354456655
1 124459734 -3.60869167796361 3.51180886100267
1 124485243 -2.84665422345714 2.3547612863
1 124510559 -2.46081453179393 1.85816782246556
1 124549659 -1.56626925844918 0.930755325802641
1 124670097 -1.29728682945923 0.711007799919206
1 124704037 -2.9397511155044 2.48349638446399
1 124740912 -3.5237291709476 3.37108110193938
1 124767427 -2.07276526243802 1.418003369401
1 124823740 -3.41826488356313 3.20050960334611
1 124833552 -2.07015584717478 1.41524201443707
1 124860555 -1.86183313262095 1.20324106353042
1 124899354 -1.83482212522536 1.17696909979241
1 124926125 -2.91182179598127 2.4445094583692
1 124961574 -3.61609017017286 3.52420358076176
1 124996199 -2.33842142604005 1.71297358800127
1 125031273 -2.67843535122679 2.13096193997984
1 125083591 -3.58851535214999 3.47812161356813
1 125110306 -3.55490770848965 3.42237978476822
1 125170400 -2.76024976239847 2.23839397037128
1 125201380 -3.55009733257479 3.41443917285924
1 125238755 -4.39110209981523 4.94777728721087
1 125256826 -4.72894812594203 5.64649531959318
1 125268203 -4.71746182553967 5.62195623739872
1 125296892 -3.71431824195207 3.69089758175542
1 125326678 -5.58939641915332 7.64233145669982
1 125352221 -4.62368340872266 5.42367580817099
1 125379444 -2.51136027647757 1.91985393660346
1 125421617 -0.836361253423926 0.394747004062329
1 125448331 -2.20260682715112 1.55873745307803
1 125474636 -1.57321837539576 0.93678579036479
1 125501318 -2.66251955299363 2.11037304338409
1 125535709 -1.24832926806163 0.673847523577832
1 125593430 -1.99324257137348 1.33503015680398
1 125622780 -1.25299809249209 0.677354063611109
1 125701020 -1.06757826712018 0.544073356030483
1 125735852 -0.967772652980908 0.477349852328294
1 125763818 -1.16352320151163 0.611512849029641
1 125788035 -1.15799629446022 0.607539513939491
1 125825246 -0.938334415892278 0.458330189563714
1 125845033 0.216269141172043 0.0815618059411447
1 125866780 -1.33278903827882 0.738496743792679
1 125896609 0.582513602244781 0.251640784535249
1 126001064 -1.48622871020747 0.86258690222792
1 126057654 -0.0263837620953812 0.00923893668355905
1 126103181 -1.5703604137367 0.934303468958961
1 126135366 -0.873435661220085 0.417452974518679
1 126176724 -2.5368041177016 1.95128818842743
1 126200396 -2.08364601131822 1.42954604739542
1 126252279 -2.04685068658188 1.39069649252388
1 126274428 -1.56169002108718 0.926791261462443
1 126297898 -1.17023720289813 0.616354212069213
1 126328782 -0.842663470511636 0.398573799658188
1 126398278 -0.280426860417291 0.108378907279309
1 126463682 -0.64180503285565 0.283162458877823
1 126539458 -1.09605096330346 0.563747524657603
1 126571195 -0.753280059948397 0.345552336413556
1 126609965 0.486799800482824 0.203148104134357
1 126636182 0.231283908281448 0.0877278471957406
1 126662106 0.056299058737577 0.0199495322264045
1 126776120 -0.940809787095021 0.459917975228531
1 126802310 -1.11713468716526 0.578500149717575
1 126807580 -0.616283254788669 0.269453834274467
1 126870538 -1.28822068630941 0.704061098583977
1 126898042 -1.29503199081836 0.709277312430192
1 126921362 -0.547666213334697 0.23364581971333
1 126943476 -0.648099909252881 0.286576384829753
1 127008432 -0.494957834856363 0.207167316125125
1 127047657 -0.695389065599484 0.312639160991171
1 127081947 -0.527709236676731 0.223515900316429
1 127107757 -0.772706900588328 0.356847621682627
1 127133844 0.781209286008503 0.361830928062245
1 127185679 -0.456176601601975 0.188248772215546
1 127209059 -0.067448343159638 0.024005680644941
1 127288533 0.34933006347783 0.138560265509661
1 127331334 0.37447805184494 0.149936880813415
1 127359963 0.0191321008003887 0.00668030684125255
1 127389292 0.106115088262431 0.0383459018072129
1 127413378 -0.360863698966093 0.143753787922041
1 127444595 0.721248473064187 0.327203533453297
1 127510330 0.252398638964411 0.0965122988830505
1 127537258 1.1061494152298 0.57079399375229
1 127562643 0.000706566783835058 0.000244906324844055
1 127590363 -0.132403758540822 0.0483395804381613
1 127646695 -0.503284572160684 0.211291422722977
1 127676456 0.0778153207592576 0.0278087556788532
1 127707849 0.638463346852143 0.28135541912267
1 127748210 -0.160880237848993 0.0593900285735738
1 127807339 0.694369225929792 0.31206931250545
1 127866772 -0.045440515186181 0.0160328205089532
1 127891520 0.230692540678875 0.0874837281494384
1 127916298 0.665277577076897 0.295958525650086
1 127952785 -0.246244251111975 0.0939381417877485
1 127993396 -0.411200741963371 0.166900500934706
1 128032689 -0.422989480797949 0.172434992202252
1 128062532 -0.622274525148141 0.272652861319799
1 128090583 0.0101002483812105 0.00351402519126213
1 128115202 0.505174755454803 0.212230670232166
1 128140566 0.234716070629426 0.0891467099019628
1 128164591 -0.799916257103489 0.372880739015472
1 128186836 -0.758406824280088 0.348520905975025
1 128209571 -0.133539959906745 0.0487759936938022
1 128270013 -0.343446138930684 0.135926486835532
1 128297195 -0.763103896768669 0.351248386840094
1 128320221 -0.0809000411663512 0.0289462516635636
1 128346973 -0.0324190724917084 0.0113795806077894
1 128373925 -0.450056334891771 0.185306468584373
1 128453682 -0.0765603918888294 0.0273467711389624
1 128565250 -0.343864837300218 0.136113555379043
1 128615670 0.889176253997989 0.427234821608711
1 128639586 -0.146592713742998 0.0538163018358701
1 128674789 -0.524113791351386 0.221704445388692
1 128738716 -0.851091101917251 0.403712245497186
1 128760709 -0.51367434525602 0.216468236366445
1 128788766 0.363746150045599 0.145058120003485
1 128817969 -0.369141376426608 0.147506374187985
1 128883718 -0.313701754911584 0.122774076244972
1 128908524 -0.00151649954819983 0.000525810640467864
1 128931980 -0.0197192466758422 0.00688692669588318
1 129016945 0.0342060101246761 0.0120153361517717
1 129058461 -0.280020002178275 0.108204963903893
1 129086038 -0.536869291170936 0.228149593749095
1 129137044 -0.25236545028751 0.0964983869303334
1 129170223 -0.488767949928007 0.204115819741768
1 129199793 0.155472844150895 0.0572735677623442
1 129234004 0.97757740441096 0.48375110728141
1 129253917 0.283955533251971 0.109889605632459
1 129361980 0.93448940167197 0.455868056474559
1 129390663 0.798418675562704 0.37199181241275
1 129423772 1.19565065359409 0.634824902794988
1 129446625 1.57547952502262 0.938751895075217
1 129470070 0.771808308035818 0.356322367540571
1 129503155 0.862038310962134 0.410422961914543
1 129534320 1.9664533989372 1.30762674345328
1 129576985 0.583019102809538 0.251904704315079
1 129612695 1.60797034967663 0.967213384357691
1 129637036 1.11614018193599 0.577800749953104
1 129658618 1.03009348599237 0.518605930927943
1 129686850 1.03009348599237 0.518605930927943
1 129744108 1.70539671685858 1.05492324319296
1 129798142 0.298451616544309 0.116135090957096
1 129826597 0.603567232355153 0.262702849864651
1 129889493 1.45023268636297 0.832701446731134
1 129917420 1.02065120964221 0.512268280027355
1 129980515 0.492694078931547 0.206049917870518
1 130007369 2.49229608157189 1.89646929702411
1 130036945 1.81213975148072 1.15512161018828
1 130071524 0.932398397442041 0.454531231493942
1 130099478 0.572856221618773 0.24661456444971
1 130131028 1.11995439825312 0.58048505246917
1 130194646 0.607657129388532 0.264868456178481
1 130229800 1.71784850714707 1.06638997720308
1 130277975 0.92234609069628 0.448125577098941
1 130305920 0.862164949419745 0.410500830785482
1 130348360 1.6884961213235 1.03945296412532
1 130383538 0.977740136840304 0.48385763187745
1 130412279 0.847825690684628 0.401718415441764
1 130443088 0.779325674643572 0.360724838205383
1 130488645 0.921001256157546 0.44727124089561
1 130516779 0.839622646438403 0.396725686067719
1 130583187 0.568018740976916 0.244108197656841
1 130647639 0.530577724122722 0.224964062927354
1 130674332 -0.141980971787644 0.0520298511042236
1 130703028 0.191846501694892 0.0716746011634498
1 130728190 -0.340319523257171 0.134531254954219
1 130751058 -0.387770939466953 0.156029141937478
1 130779072 -0.716170501921661 0.324326052775363
1 130844135 0.367309076628936 0.14667390537488
1 130885876 1.47792121785862 0.855647303593155
1 130911894 0.0768507461300306 0.0274536212804768
1 130940921 0.7009993478275 0.315780129664548
1 130969086 0.897003587686259 0.432130576552758
1 131017420 1.96118621166198 1.30227120310907
1 131046987 0.664980540652023 0.295795466242864
1 131078192 -0.400617870110489 0.161968979428991
1 131159849 -0.551421204666926 0.235566082367761
1 131194441 0.611859714914871 0.267099395089422
1 131221416 0.883408947682845 0.423640958007347
1 131253631 0.261401161595015 0.100298118091459
1 131281122 -0.0427850463836826 0.0150800260338223
1 131304746 0.38474772969551 0.154638777247988
1 131328173 0.152976011990719 0.056299172852686
1 131349821 0.341586857181595 0.135096434003796
1 131489798 0.438680670541965 0.179868890824353
1 131510118 0.473445422395471 0.196614296044416
1 131537534 0.492257028740221 0.205834375509725
1 131562347 0.359371425403151 0.143079525850853
1 131590499 0.385088205198571 0.154795219587572
1 131621327 0.302134016060335 0.117731730200513
1 131657169 0.402943979087817 0.163049940541176
1 131681038 0.12034724076384 0.0437316148432936
1 131704953 0.152950607101228 0.0562892678376045
1 131733121 0.0396457923622621 0.0139561982244329
1 131751589 0.254000716748279 0.0971842455901386
1 131777263 -0.16659988492503 0.0616379682324112
1 131804018 -0.434664251913393 0.177958728316917
1 131849763 0.475787880818638 0.197756297247308
1 131880749 -0.00881803186789184 0.00306635677918572
1 131904420 -0.027547331001423 0.00965084772613476
1 131941563 -0.59559308069136 0.258496142690895
1 131984893 0.691199097473457 0.310300157936859
1 132019311 0.0478326101915236 0.0168928100104162
1 132090903 -0.49344223221562 0.206419029219765
1 132113943 -0.105838627334966 0.0382418587248298
1 132144404 0.340727726577327 0.134713243288396
1 132181940 0.607077560041739 0.264561242841401
1 132240659 -0.115968400483608 0.0420683890162074
1 132263546 0.311652588023995 0.121877891177773
1 132400026 0.753870118407157 0.345893552709683
1 132421650 0.740428983990748 0.33814971758244
1 132442188 0.274013772176196 0.105642926167835
1 132464019 0.659793172120594 0.292952513199422
1 132485581 0.460264922522858 0.190220785896421
1 132532084 0.454216592017717 0.187305220606825
1 132559598 0.549443095186598 0.234553933828931
1 132591136 1.39969484556108 0.791545964309646
1 132617777 0.21973783478397 0.0829803438687161
1 132668659 0.723525261888582 0.32849647890721
1 132736705 1.3479035823542 0.750338489517324
1 132813973 0.380481510920644 0.152681564769797
1 132873365 0.956262579110058 0.469877699377737
1 132900643 0.788466899804479 0.366103871482848
1 132924862 1.11994338134325 0.580477291772624
1 132952434 2.11372634281493 1.46169467669256
1 132974584 1.09979221466869 0.566353889300341
1 132998995 1.3991524209265 0.791109314597901
1 133032326 0.963183355571511 0.474365061960577
1 133092246 1.42977386474056 0.815928001147458
1 133124507 1.21005774713753 0.645398484423943
1 133151980 1.17888112819488 0.622610844883442
1 133180620 1.17827400927394 0.622170531886218
1 133220639 0.79723315133633 0.371288650926375
1 133253774 1.11472054542804 0.5768029763935
1 133275536 1.6396358987134 0.995330924410977
1 133302448 -0.39747674110917 0.160511937684882
1 133348875 0.662947337568783 0.294680109472666
1 133376301 0.662947337568783 0.294680109472666
1 133403032 0.920484633746095 0.446943210233459
1 133478392 0.140074772258849 0.0512932449365286
1 133543311 0.423702015895417 0.172770896901373
1 133629304 0.585904662590994 0.253412825826151
1 133693773 0.679341986502693 0.303712475630166
1 133759568 0.338290305736468 0.133627329877496
1 133784317 -0.409886827777451 0.166286335475078
1 133806091 0.718298301383607 0.325530748250147
1 133832998 0.413482572044844 0.167968378165993
1 133863943 0.408214814214861 0.165505559609801
1 133891580 1.56915610218481 0.933258357390993
1 133918898 0.645235796236615 0.285021469844569
1 133939769 0.546582067379791 0.233092241219324
1 133966662 0.546582067379791 0.233092241219324
1 133998237 0.605241173575945 0.263588547155911
1 134024944 1.38627278268158 0.780772841249506
1 134085351 0.720329514744744 0.326682162269441
1 134110574 1.12724530635533 0.585630440588911
1 134145071 -0.0610322897222434 0.0216672128231373
1 134166463 -0.142861759223882 0.0523705659729532
1 134260776 0.0622295270202233 0.0221026893119614
1 134350982 0.132436576747635 0.0483521806371
1 134381308 0.0810070435212477 0.0289857574437948
1 134430237 0.107620454455734 0.0389128140553764
1 134457706 -0.337567270053682 0.133305554202366
1 134485672 -0.327652858532522 0.128909404465313
1 134526624 -0.122103615626599 0.0444002917597485
1 134554139 -0.0965021889813994 0.0347410231736813
1 134582263 0.293694815093625 0.114078677126694
1 134618220 0.417745810788699 0.169967883372865
1 134709035 0.320556516052766 0.12578121884563
1 134762999 0.469505045150485 0.194697182115055
1 134843915 -0.0846656826912387 0.0303385014901044
1 134884389 -0.0365545012536889 0.0128522391058471
1 134906508 0.262047156147085 0.100570710114678
1 134927464 0.398790784795511 0.161121096475255
1 134956425 1.13697303175024 0.592524863030451
1 135005205 1.23414964143187 0.663245869252808
1 135034849 1.16981637469576 0.616050288079448
1 135094575 1.71344769676537 1.06233064364747
1 135149581 0.863402796629712 0.411262259687123
1 135179708 0.770645712098792 0.355643197288512
1 135222912 1.33772707550007 0.742356406469935
1 135254271 0.940207983833098 0.459531764209333
1 135277389 0.888563882417287 0.42685268620508
1 135300021 0.967020049816506 0.476859874115792
1 135324303 0.418953843594959 0.170535493806788
1 135349287 0.369482710171058 0.147661566624308
1 135377838 0.465785033951938 0.192891778727188
1 135410003 0.402524800508058 0.162855020840974
1 135434191 0.168317981726251 0.0623150780004009
1 135460927 1.20146625213472 0.639084128186077
1 135482910 0.383860914699967 0.154231470072218
1 135570859 0.828891488940089 0.390228695173786
1 135597400 0.799118572522612 0.372407159535651
1 135622160 0.910010073522162 0.440312135879092
1 135653964 0.629404441943549 0.276475116728293
1 135660399 0.797364985303779 0.371366821268319
1 135719659 0.99722360570863 0.496677919726531
1 135751990 0.33764098461449 0.133338352395248
1 135791008 0.0700893911797364 0.0249716474357877
1 135823615 0.97575748109579 0.48256041147146
1 135854033 -0.0306474253785165 0.0107501462533946
1 135886056 1.24537336702202 0.671631532486726
1 135916616 0.769043608332342 0.354708015889012
1 135943104 0.626417584255644 0.27487188267236
1 135970244 0.928475126249585 0.452027059736499
1 136007521 0.167049253529642 0.0618149833126702
1 136043888 0.449171353907429 0.184881990149497
1 136109408 0.507789801491745 0.213531981647429
1 136190953 0.491179683700811 0.205303314247124
1 136229971 0.662613294457844 0.294496992968627
1 136262337 0.397704667036897 0.16061756021575
1 136327358 0.961082782570867 0.473001320799878
1 136390965 -0.0253479066180267 0.00887255481554461
1 136458156 1.39691773823769 0.789311538073408
1 136521651 0.615536274564535 0.269055805389083
1 136596375 0.0738856273697449 0.0263635840776463
1 136618498 0.799524217679416 0.372647961296825
1 136624969 0.138512186130307 0.0506902040664151
1 136640819 -0.0390340747683878 0.0137375297709822
1 136705843 0.482821518977415 0.201195776718465
1 136748704 0.937758744903232 0.457961237670296
1 136862332 0.312525243796853 0.122259383602792
1 136927442 0.324591524169558 0.127558036282392
1 137025137 0.756109437188761 0.34718955462885
1 137051655 0.283479730476645 0.109685685753985
1 137096798 -0.333680268651849 0.131578442786515
1 137132160 0.0128771635338557 0.00448511111720236
1 137205118 -0.274622550750284 0.105902114717337
1 137254217 0.26611245450786 0.102289024627286
1 137285897 -0.64786554420537 0.286449048069591
1 137309228 -0.336522476470333 0.132840867463212
1 137332580 0.566360538070792 0.243250796071125
1 137359777 -0.556728075571364 0.238287685485602
1 137394815 -0.233764895952739 0.0887531417189854
1 137427225 0.420679771695399 0.171347233836496
1 137468104 -0.00741041065268745 0.00257543001003869
1 137495469 0.627841909917305 0.275636044510031
1 137558849 0.872846116050401 0.417088250448204
1 137600301 0.819710333797385 0.384701081298117
1 137696343 0.696086707915664 0.313029175670414
1 137752920 1.10602556334305 0.570707354773315
1 137800559 1.15749283210099 0.607178110737363
1 137825455 1.15106433296159 0.60257142219069
1 137858737 1.11573347322278 0.57751482707036
1 137907186 1.05187875329215 0.533347088271454
1 138040816 0.646056547181677 0.285466777421355
1 138104946 0.817793117049557 0.38355039862887
1 138140076 0.537094940740014 0.228264079478128
1 138207574 0.241275100306283 0.0918679711196373
1 138235506 0.80987563815691 0.378811609271949
1 138274012 0.42727158412364 0.174456056166153
1 138303684 0.110541536844426 0.0400147286099104
1 138333573 0.496864469469611 0.208109699596182
1 138435447 0.211545461372575 0.0796357583991709
1 138471869 -0.134077320372146 0.0489825228476457
1 138500964 -0.148722679955842 0.0546434673295054
1 138534250 -0.228391799336333 0.0865349603568387
1 138559200 -0.520224087788412 0.219749386813058
1 138584628 -0.165511408560296 0.0612094401180293
1 138623014 -0.73478525575147 0.334916163813282
1 138685891 -0.0518658062545959 0.0183464378648099
1 138714734 0.676209651895107 0.301979927825575
1 138777032 0.60212762097735 0.261941866467572
1 138861355 1.47115918762806 0.850017472999228
1 138926422 1.36077764566922 0.760490387313983
1 138963832 0.988901869195927 0.491186021044157
1 139006725 1.76892438231784 1.11403698326115
1 139041488 1.2356651341076 0.664375509282907
1 139064681 1.93257583128806 1.27336673154096
1 139116558 2.70146891557476 2.16093738325699
1 139149331 2.23028216622485 1.589581880727
1 139182199 2.46585844114326 1.86427806000182
1 139227637 1.91381871699118 1.25458694127758
1 139267180 1.77688039686859 1.12154760321568
1 139307241 1.27861777805141 0.696735484159983
1 139334259 2.7709385636302 2.25262725780114
1 139356809 1.86321336969811 1.20459099516052
1 139404072 1.05950773993048 0.538548587583521
1 139424692 2.76109107349222 2.23951260877312
1 139450157 1.09090982327942 0.560173968585257
1 139492202 2.21727267218113 1.57504548379993
1 139597834 1.32731486273356 0.734228368905498
1 139632913 1.20037455937221 0.638283673467091
1 139690789 2.26125208650947 1.62445249306316
1 139715010 1.87740219834578 1.21851037693207
1 139742403 2.34959386302659 1.72598297390423
1 139799671 1.12686691719999 0.585362938446544
1 139848737 2.00286056435879 1.34493596887954
1 139871041 1.9819338328339 1.32342849737673
1 139890931 1.65151891356703 1.00597924556623
1 139914160 1.66769929057839 1.02056346221181
1 139937830 2.07117600077536 1.41632125573857
1 139967810 1.63653577971342 0.992561612359903
1 140006044 1.93664602828901 1.27745963024661
1 140039366 2.98533034146439 2.54779600254969
1 140100746 2.096123556753 1.4428390263348
1 140127907 1.99711129698249 1.33901037702765
1 140156874 3.55755806237792 3.42675884716859
1 140187772 2.63033230978921 2.06904363231464
1 140239502 2.3768489077956 1.75792494686343
1 140267375 2.59008781237575 2.01794844645341
1 140331861 1.57237441229124 0.936052438697423
1 140372649 2.79231951908292 2.28123555324078
1 140439595 2.79231951908292 2.28123555324078
1 140473676 2.79231951908292 2.28123555324078
1 140497828 1.73039011477834 1.07799845655026
1 140527309 1.50070974573856 0.874744394228056
1 140554615 1.28621529774376 0.702528530659884
1 140616597 0.87325126931715 0.417338887116236
1 140638272 0.985001136728791 0.488620027258158
1 140704841 0.923718571842804 0.448998117483972
1 140735230 0.937703387810629 0.457925764909628
1 140798671 1.08036934860856 0.552876497277734
1 140836638 0.653889573684529 0.28972777963172
1 140872672 0.673963734581158 0.300739662487561
1 140951364 0.297277683184366 0.115626951686002
1 140998299 0.297277683184366 0.115626951686002
1 141043988 0.258394422365389 0.0990310009242032
1 141076238 -0.0472752329770759 0.0166922819890124
1 141100883 -0.555575322549992 0.237695731927242
1 141153411 -0.0831382760701452 0.0297732961573937
1 141189928 -0.783143557551392 0.362968006594086
1 141234839 -0.25508303304049 0.0976386271055857
1 141277621 0.0653163143106294 0.0232273270607974
1 141306018 -0.774496896288 0.35789473454545
1 141349261 -0.201533456470779 0.0755752126546047
1 141375634 -0.142972513984471 0.0524134251148243
1 141426779 0.16449121952165 0.0608081099201664
1 141469957 -0.434500710596653 0.177881056957397
1 141499504 0.0939445360479781 0.0337863373368198
1 141523476 -0.249778179901091 0.0954148735677143
1 141549126 0.254721941576129 0.0974869935918262
1 141582743 -0.0363868379074812 0.012792439818101
1 141604255 -0.710357107658819 0.321042345869256
1 141625917 -0.710357107658819 0.321042345869256
1 141657101 -0.570554902195932 0.245421277154166
1 141684839 -0.13141597331617 0.0479604763327623
1 141723518 -1.33174176278817 0.737679311292474
1 141727083 -1.5915733463929 0.952800691253781
1 141754819 -0.809312919836009 0.378475615358042
1 141791717 0.0123779641212982 0.00431038350056807
1 141815958 0.0335618253530792 0.0117860455817296
1 141831032 -0.819513018941799 0.384582598732991
1 141865894 0.143822823003498 0.0527425903551935
1 141923183 0.329659952985234 0.129796948793549
1 141947421 -0.27917273606196 0.107842893672965
1 141948637 -0.241405528720465 0.0919222141452176
1 141987584 -1.31954501310666 0.728188651280846
1 142007015 -0.049129140073519 0.0173596012275308
1 142028481 -1.37727230135817 0.773585513609114
1 142057509 -0.28556780651667 0.110581102141673
1 142085312 0.140069786215891 0.0512913195754457
1 142168934 -0.450625924666728 0.185579800704861
1 142195687 -1.03506475103982 0.521955154469997
1 142215297 -0.17775974349035 0.0660514996120857
1 142245434 -0.167400128115191 0.0619532406112283
1 142314656 0.502707832739006 0.211005062386614
1 142373714 0.207229375524343 0.0778816673346255
1 142408662 0.207229375524343 0.0778816673346255
1 142477253 -0.240887174299592 0.091706669042093
1 142502425 -0.567547134487935 0.243864255428858
1 142524066 -0.110794112312258 0.040110122043299
1 142554748 -0.135596795299833 0.0495669691594971
1 142589799 -0.110267949097617 0.0399114198294954
1 142614467 -0.0337034074528797 0.0118364302417485
1 142637006 -0.354364026404405 0.140822005067781
1 142673252 -0.0747434658991567 0.0266786865459708
1 142705365 -0.730942693803254 0.332720653169499
1 142748033 0.460506171116128 0.19033731725256
1 142823409 0.417304520570455 0.169760650690103
1 142854042 -0.147895824050819 0.0543222043168912
1 142927894 -0.373687439815171 0.149576254670031
1 142958729 -0.781696491544819 0.362117217710828
1 142983427 0.167143194640974 0.0618519959946337
1 143012546 -0.330500611586725 0.13016905607611
1 143100636 0.508592137743009 0.213931680194159
1 143142221 -0.435859582294723 0.178526685770591
1 143190296 -0.504242794176495 0.211767429076783
1 143218154 -0.552303026576915 0.236017693391678
1 143244248 -1.5306539006268 0.900129689065583
1 143358906 -0.772543433478982 0.356752050134441
1 143395179 0.0147553532713973 0.00514312703366837
1 143431816 0.684464481762667 0.306552786046073
1 143503365 0.610357790617999 0.266301440345202
1 143536649 0.696090837147876 0.313031484583455
1 143605761 0.498589599568207 0.208963366184253
1 143638403 -0.250043198638612 0.0955257678780715
1 143663641 -0.0737827451714509 0.0263258072462325
1 143693912 0.367321945551692 0.146679748507445
1 143730494 0.527558459851752 0.223439853051652
1 143764565 0.907671315183997 0.438836693834097
1 143798834 0.834332090045848 0.393517733835311
1 143891831 0.543516335076305 0.231528881187592
1 143981446 0.65705141864452 0.291453457348477
1 144058817 0.50825049225346 0.213761458168727
1 144149601 1.35760092775588 0.757979768302825
1 144184110 0.448842795145569 0.184724460550676
1 144212878 0.848924461938106 0.402388910623662
1 144297245 0.597645695464843 0.259577013181593
1 144327672 0.0463907053377052 0.0163742339368636
1 144376094 0.465433674513715 0.192721481795742
1 144409608 0.560396076991915 0.240174095685545
1 144510350 0.533485153877727 0.226434571154741
1 144535116 0.283541780412871 0.10971227528982
1 144604116 0.334313059728761 0.131859296377484
1 144636427 0.474003455205966 0.196886192330899
1 144681192 0.248302878620973 0.0947979324835105
1 144768615 0.415700900269302 0.169008091461383
1 144790806 0.872690673641395 0.416992105237136
1 144846772 0.565738850397941 0.242929570462975
1 144880341 0.751060161390177 0.344269665901857
1 144922902 0.643780474863441 0.284232411373957
1 144953314 0.940008242883945 0.45940360679831
1 144981894 0.602765900325288 0.262279180025575
1 145009592 0.920584851619132 0.447006836645461
1 145034819 0.820240241413386 0.385019342523333
1 145058398 0.884765593675894 0.424485321509797
1 145155704 0.512414547702927 0.215838697980557
1 145198692 0.684107158111145 0.30635437714551
1 145254824 0.562173746645424 0.241089888166807
1 145290187 0.666971205679428 0.296888804530652
1 145456310 0.584195601447504 0.252519269451011
1 145479156 0.746010296799358 0.341357955234908
1 145515845 1.21195524096201 0.646796614995471
1 145543044 0.818069887479497 0.383716435055256
1 145608740 1.23733780185888 0.665623263690194
1 145643805 0.406175264995225 0.164554333737874
1 145669616 0.283028568972797 0.109492389657677
1 145720352 0.612939325243112 0.267673432707793
1 145746485 0.764185000622975 0.351877204175708
1 145814839 0.289633409367182 0.112328300924879
1 145850169 0.395237230887264 0.159474989342695
1 145907514 0.600979853324287 0.261335634748891
1 145938554 0.773822575872158 0.357500143975542
1 146040819 0.703258812612356 0.31704805434288
1 146128987 1.27050432512495 0.690572032661759
1 146196847 1.34254612709528 0.746131605356747
1 146229434 1.57940617257708 0.942170695672826
1 146262746 1.47821132418203 0.855889212918032
1 146306882 1.71642652643327 1.06507753616675
1 146380081 1.27660229398025 0.695202189248694
1 146409848 1.47287148434855 0.851441478836461
1 146447579 1.40808460513289 0.798313390531049
1 146501164 1.17348880366811 0.618704658283319
1 146673469 0.958054988210788 0.471038290626225
1 146701480 1.07931600670158 0.552149387686091
1 146769287 1.63686370175818 0.992854372519779
1 146801788 1.7117922606267 1.06080554714714
1 146829027 0.786965551089697 0.36521849524377
1 146871547 0.753658810167788 0.345771344977062
1 146937119 0.63100003872597 0.277332767110201
1 147004748 0.783799547921075 0.363353921716902
1 147049331 0.382683914100993 0.153691258439637
1 147094967 0.409402408077771 0.166060037770891
1 147173115 0.365002041139508 0.145627220098649
1 147199770 0.979854726494292 0.485242676424126
1 147276953 0.510259315774791 0.214762870846949
1 147351134 0.392813299593282 0.158354401848741
1 147384437 0.82887984855849 0.390221668893903
1 147439002 0.312580903695231 0.122283723870281
1 147479132 1.18022246944548 0.62358411834968
1 147546552 0.460459420761129 0.190314733793965
1 147570336 0.37276449757425 0.149155511907381
1 147592435 1.24524140509106 0.67153267597932
1 147631584 1.24773103004611 0.673398780792684
1 147666030 1.83325077948088 1.17544928990443
1 147741624 1.07795097152704 0.551207700462657
1 147776423 1.51369448235005 0.885711537326052
1 147807758 0.776620459133779 0.359138371719214
1 147855227 0.956103286538709 0.469774610595269
1 147886063 0.953623901271459 0.46817116629157
1 147916610 1.28398844212156 0.700828413382393
1 147953722 0.306248609555788 0.119520620680426
1 147979766 1.23079978587176 0.660751828915797
1 148036225 0.677245804591638 0.302552683706128
1 148061698 0.884224352634499 0.424148382854633
1 148084341 1.30460884178758 0.716639792700356
1 148159021 0.533506372254648 0.2264453128424
1 148271553 0.662705304080896 0.294547427351813
1 148349355 -0.108396062856903 0.0392051570229397
1 148376533 -0.0231364349754519 0.00809135893621662
1 148449500 0.74036650968682 0.338113865044882
1 148518533 -0.0361837264934697 0.0127200080604036
1 148554759 0.0192085866908738 0.00670721721068363
1 148607355 0.0354237381012709 0.0124490902849305
1 148662032 0.201139648083094 0.0754161007709197
1 148801711 0.0127112879553386 0.00442704438916597
1 148801893 -0.20298949400412 0.0761638976936826
1 148832661 0.180326075616248 0.0670715875467419
1 148860021 -0.200742726811738 0.0752557773954714
1 148868758 -0.827286168463628 0.389260136775441
1 148899066 0.265902549604396 0.102200181012325
1 148915131 0.424420627471999 0.173109826712915
1 148942769 0.808959156731754 0.378264441386106
1 148972976 0.472702839433942 0.196252631918643
1 149003105 0.738020715831092 0.33676861064561
1 149031552 -0.189455225335226 0.0707159592316065
1 149065435 0.502017067001734 0.210662225324195
1 149087284 0.452740748311473 0.186595544385339
1 149169788 0.0710027919987918 0.0253061842923894
1 149203776 0.556110747143718 0.237970626220465
1 149240764 1.9574157419853 1.29844402356113
1 149264785 1.02687298965845 0.516440837693547
1 149293343 2.2671112585325 1.63109178422879
1 149320723 2.40145317833873 1.78701118912514
1 149369647 1.34544983169593 0.748410413382935
1 149394490 1.06716034700767 0.543786702854367
1 149414303 1.93896172348093 1.27979107304278
1 149448084 1.98309118310484 1.32461356799823
1 149488080 1.53141469634046 0.900778979894304
1 149516189 1.7583337467425 1.10407637677723
1 149579352 1.23410141882228 0.663209937910351
1 149615638 0.0299616191017367 0.0105067270534569
1 149647508 0.920607270449146 0.447021070404574
1 149669964 0.638598478608155 0.28142842167846
1 149692381 0.964033305018611 0.474917302775595
1 149722817 0.193670239960608 0.0724068508978354
1 149799412 0.18140173977074 0.0674997251965955
1 149894950 0.212015149097891 0.0798269750442207
1 149925348 0.50078165665612 0.210049451387094
1 149958523 -0.643896755988654 0.284295432168289
1 150000696 -0.214844773977363 0.0809803355096808
1 150045414 0.413551586871069 0.168000701780622
1 150139139 -0.339844309077854 0.134319455521592
1 150161443 -0.0844284647505348 0.0302506772747641
1 150176049 0.182378069672345 0.0678886189957129
1 150210577 -0.414852512437187 0.168610277618973
1 150253199 0.873461185432061 0.417468767834445
1 150295378 -0.333490197632865 0.131494106864336
1 150319607 0.657590707123397 0.29174811876391
1 150380054 -0.195574606971654 0.0731725171551582
1 150423558 0.566891945415249 0.24352547263461
1 150457954 0.027755348007901 0.00972452692093168
1 150548509 -0.113290734118999 0.0410540374099002
1 150578116 -0.205222391998722 0.0770678859638569
1 150598880 0.403306652635911 0.163218629217931
1 150618718 -0.133441652083005 0.0487382190792425
1 150661622 -0.145520184370793 0.0534002863148506
1 150692659 0.673059861162596 0.300240984324548
1 150720165 -0.154136581317687 0.0567518626475069
1 150751386 -0.559326799510107 0.239623731728906
1 150784219 0.214450545906988 0.0808195055054384
1 150814570 0.0651138400325744 0.0231534752576822
1 150838938 -0.092357211235628 0.0331947805343032
1 150863499 -0.246064263328339 0.0938630295642025
1 150885179 0.573778775417393 0.24709340978478
1 150901239 -0.0380834808831195 0.0133979324599249
1 150912172 0.438052899515301 0.179569997045595
1 150940279 0.0910848931766466 0.0327211374865999
1 151012162 0.242784522335858 0.0924960248997598
1 151039267 0.705038457282762 0.318047912591654
1 151067890 0.705038457282762 0.318047912591654
1 151126538 0.365904906627846 0.146036648496062
1 151174569 0.964632723543525 0.475306915490281
1 151197173 0.547259360307493 0.233438031241444
1 151218151 0.943412609800447 0.461589791014414
1 151256834 1.28062400185831 0.698263189466321
1 151296462 0.924133625698522 0.449262111136213
1 151323546 0.869020128015882 0.414724170890053
1 151364730 1.0487190916141 0.531198781474874
1 151386455 0.432601764765068 0.176979795498481
1 151410489 0.691742130106558 0.310602972596127
1 151439386 0.0628370289560901 0.0223238134454613
1 151464909 0.554985379975901 0.237392954097667
1 151495655 1.07903975398689 0.551958758271696
1 151522485 0.270055471128077 0.103960388461284
1 151546170 0.231473894229588 0.0878062962453589
1 151567846 0.570433879989866 0.245358571632568
1 151611975 0.268847691061427 0.103447939575754
1 151634118 -1.14289193944902 0.596736237398419
1 151656551 0.187896610046873 0.0700920274902565
1 151681236 0.551219453013386 0.235462793595124
1 151706822 0.409588709325193 0.166147060159165
1 151733937 0.290472131774213 0.112689363684186
1 151745140 0.542176304890491 0.230846484109694
1 151758584 0.273956008796788 0.105618339093718
1 151779848 0.890267786718019 0.427916283750852
1 151832739 1.6418845326226 0.997341861504264
1 151859694 0.408795516878718 0.165776630267038
1 151888262 0.647114786945469 0.286041262855637
1 151909459 0.479390007522606 0.199515798387592
1 151931990 -1.2912338615804 0.706366572718759
1 151956663 0.159745348470924 0.0589451262088994
1 151979347 0.252952106219797 0.096744348516304
1 152013432 0.362487712299846 0.144488352629113
1 152045982 0.744776131062366 0.340647639901287
1 152072269 -1.27684669188138 0.69538803876326
1 152097468 -0.506708520665716 0.2129936458149
1 152121134 -0.815298346564125 0.38205493749837
1 152180794 0.354558416139315 0.140909499511269
1 152217792 -0.691356519120436 0.310387931918695
1 152292552 -0.470200688638325 0.195035277709057
1 152321698 -2.03861257856677 1.38207008043706
1 152349339 -0.509434708380421 0.214351642814323
1 152370907 -0.821653029644501 0.385868323730277
1 152393559 -0.791920527976449 0.368143424767413
1 152422772 -1.31609887722764 0.725516880245586
1 152446066 -1.73404717971219 1.08139459170042
1 152446097 -1.73404717971219 1.08139459170042
1 152471590 -1.84807546716716 1.18982512575805
1 152544868 -1.63235378556926 0.988831565224137
1 152567673 -1.36605580308512 0.764669937100597
1 152605494 -2.58299073544477 2.00900463502744
1 152639723 -2.20384827715191 1.56011466547907
1 152683005 -1.65350229689563 1.00776169625509
1 152711131 -2.2489625775627 1.61057028016267
1 152735766 -2.32054376084391 1.69225842000461
1 152759071 -0.656252591456106 0.291017162210001
1 152795450 -1.17280171857406 0.618207679489876
1 152830372 -2.04030129108454 1.38383625750101
1 152853328 -1.59658857628991 0.957198354929693
1 152877965 -0.620281379967747 0.271587327131475
1 152915458 -1.48265395800543 0.859597642061197
1 152942928 -1.40071546979495 0.792367854452271
1 152972849 -1.43634481882138 0.821298538338204
1 153025274 -0.909457139197395 0.439963139288999
1 153074489 0.140823570774591 0.0515824752110924
1 153101135 -0.255276212418844 0.0977197651307555
1 153161491 0.0397125937502883 0.0139800838222397
1 153195835 -0.192982162780706 0.0721304660132785
1 153231608 1.36039074153254 0.76018441334491
1 153261743 0.383608954543102 0.154115791106472
1 153290746 0.352744741420172 0.140093618676271
1 153319271 0.497463979020056 0.208406254880482
1 153343571 0.371595662191959 0.148623050481025
1 153375887 0.645984017441448 0.285427416715024
1 153464730 0.58637522751475 0.253659019406726
1 153486653 0.358558045599621 0.142712300215153
1 153554241 0.415985418596031 0.169141553924601
1 153580120 0.581665896425871 0.251198386258797
1 153607926 0.615599205143722 0.269089330980369
1 153650829 0.860475916888953 0.409462708798919
1 153753446 0.725458804125735 0.329595854067993
1 153787073 0.903019831298162 0.435907808406843
1 153860117 1.59964475667319 0.959882799694151
1 153883226 1.7111839239274 1.06024536665692
1 153905590 0.947046790014029 0.463927965750486
1 153982031 0.721033154348582 0.327081347169536
1 154004777 1.62726145864748 0.984298394169509
1 154113944 0.236028771768491 0.0896903089543501
1 154182991 0.666069381062327 0.296393331540059
1 154226223 0.596251945277025 0.258842940179088
1 154270532 1.80236084484226 1.14576289582285
1 154317132 1.35064182345642 0.75249269321189
1 154358224 1.27123586708815 0.69112678117286
1 154385484 1.60390794739874 0.963633258259446
1 154457849 0.845534048916709 0.400321323110103
1 154487777 2.06802175707484 1.41298561757963
1 154550263 1.44565411706473 0.828934294309479
1 154576107 1.4377866677229 0.822479102238974
1 154601214 1.46257035812928 0.842890990666315
1 154671402 1.39193550079419 0.785309955572633
1 154723470 1.36032599140928 0.760133212567578
1 154751235 0.914416617265623 0.443097172330109
1 154855125 0.743794591861539 0.340083084835719
1 154892787 0.551600325330612 0.235657795938024
1 154943183 1.04903803748834 0.531415479406601
1 154970821 0.830846384839817 0.391409345738698
1 154998600 1.0330792273349 0.520616438406888
1 155049734 0.907592428167428 0.438786959445182
1 155072885 0.310619486512613 0.12142655673167
1 155102235 0.270145262067615 0.103998503338872
1 155131177 1.06390392755213 0.541555211533359
1 155145685 -0.345406971301311 0.136803022030006
1 155167126 0.90217683453804 0.435377795162663
1 155201076 0.57874531367102 0.249675979804428
1 155242814 0.654730632740814 0.290186494191847
1 155273041 0.727068351149131 0.330511959855101
1 155304004 0.273215227600689 0.105303113293045
1 155335056 0.865857367874487 0.412773667534733
1 155368961 0.661878847758661 0.294094511255905
1 155398103 0.418566596731793 0.170353491118978
1 155443082 0.681761570890518 0.30505300321384
1 155466142 -0.335450113326724 0.132364265613898
1 155489755 0.212154297582488 0.079883636912667
1 155518988 0.610279753130109 0.266259999995282
1 155652560 0.210531907984114 0.0792233482311147
1 155692024 0.504504790069092 0.211897628979841
1 155813249 1.62858956774849 0.985479737681557
1 155839194 0.300198933158386 0.116892192399873
1 155883187 0.234933271317146 0.0892366189009681
1 155910595 1.53609074845402 0.904774403236971
1 155938223 0.670242178944342 0.298688160275761
1 156000088 1.28519983924624 0.701753045733816
1 156036360 1.28825962985648 0.70409087458716
1 156083648 1.2752587336256 0.694180879242175
1 156177907 0.874725570493954 0.418251394665983
1 156239367 1.3042342672076 0.716351204380254
1 156268511 1.25162553006656 0.676322381535461
1 156340536 1.24891824892394 0.674289448169499
1 156370280 1.65980350508751 1.01343432062832
1 156402709 1.24188596269552 0.669021118771288
1 156437175 0.822239765328636 0.386221106848554
1 156473767 1.26412976017733 0.685746184085907
1 156506019 1.40889726744313 0.798970275695411
1 156534691 1.76854675133591 1.11368108812506
1 156587485 1.24300909944278 0.669861339183065
1 156613433 0.537136439730599 0.228285136211464
1 156656801 0.634934996465286 0.279451403124186
1 156689734 0.624711807345387 0.273957591048839
1 156733521 1.2153818342278 0.649324696503759
1 156761932 0.200762715461702 0.0752638500479363
1 156786557 0.425405646458661 0.173574668323967
1 156818505 -0.220823635542316 0.08342511894127
1 156840544 0.0759252683340697 0.0271131294914059
1 156864826 0.111981158398085 0.0405586940070817
1 156901010 0.69262885144677 0.311097649989826
1 156931293 0.673695953554098 0.300591896332439
1 156958804 -0.224882704686923 0.0850909232997599
1 156984148 -0.224127069382712 0.0847804476619082
1 157007264 -0.259249997713896 0.0993912868456981
1 157036641 0.117820635189748 0.0427712556591642
1 157064405 0.0221586240443 0.0077463846483744
1 157095611 1.15532686975831 0.605624333272816
1 157182975 -0.590066976597306 0.255592982585686
1 157216326 0.702116666228646 0.31640691449646
1 157254818 -0.0844153025129493 0.0302458047425468
1 157286296 -0.429463782690759 0.175492945280437
1 157318773 0.0271970192618306 0.00952679532132979
1 157362855 -0.633495769558694 0.278675916571112
1 157391965 0.295201673435631 0.114729367119996
1 157435165 0.0897202133769008 0.0322136237563592
1 157496650 0.522187648171404 0.220735715776727
1 157520007 0.649279209435212 0.287217403121365
1 157569278 0.821123105087173 0.385549799170066
1 157600947 0.225016262195051 0.0851458170505771
1 157642293 -0.906707135515916 0.438228972291755
1 157678893 0.120342840873715 0.0437299408563983
1 157716437 0.328080317939149 0.129098325598408
1 157750961 0.775062700737825 0.358225942760508
1 157775067 0.257870285585085 0.0988103932203617
1 157822418 0.344883272373911 0.136568801876781
1 157840409 -0.00367035774593222 0.00127370393506241
1 157948529 0.31670117839411 0.124088147619093
1 157983702 -0.0357240408007462 0.0125561217356737
1 158020147 0.349561176413671 0.138663933430532
1 158107396 0.690828527105656 0.310093570411559
1 158133654 0.800913865515443 0.373473313548202
1 158161184 0.234033819746881 0.0888643872250425
1 158182471 0.0325388846915217 0.0114221793944513
1 158211559 0.762674903765543 0.350998974171502
1 158242733 -0.2971702497586 0.1155804697437
1 158266789 -0.2971702497586 0.1155804697437
1 158268559 -0.28555554836833 0.110575841722607
1 158295460 0.0205175201243289 0.0071679974182934
1 158317029 1.24539131026455 0.671644974773011
2 201808 0.637548705989975 0.280861457478855
2 275184 0.134717765188439 0.0492287803445613
2 396628 0.950444885463288 0.466118370380232
2 434753 0.0993095890436906 0.0357910804874964
2 483106 0.498648970863243 0.208992762408604
2 506205 0.669309684306283 0.298174838163412
2 622660 0.381249999231078 0.153033708655967
2 737298 0.911725261136429 0.44139538149229
2 829685 1.26304406146193 0.68492571722418
2 873645 0.889389797584782 0.42736810838195
2 901947 0.654681975029758 0.290159949896452
2 938624 1.42129068364439 0.809017989436348
2 1071170 1.11570413388075 0.577494203293803
2 1214189 1.90849463678874 1.24928094479377
2 1306716 1.13899214204955 0.593960088362492
2 1351992 1.29851839582256 0.711953747901005
2 1401353 1.62541316618493 0.98265544840088
2 1428025 0.784805047263858 0.363945731509481
2 1468793 0.976013310020346 0.482727719740215
2 1607252 -1.44870459660456 0.831443309582023
2 1754845 -0.748711319593688 0.342914283680003
2 1797107 -0.122285950448673 0.0444697600591018
2 1882966 -0.161098147944572 0.059475497169076
2 1915687 0.523269459938248 0.221279653634018
2 1974508 -0.728412996089131 0.331277951956273
2 2005359 -0.728412996089131 0.331277951956273
2 2057175 -0.74643959620354 0.341605154629144
2 2199089 -0.735419802192917 0.33527919534734
2 2236970 0.0533917434373705 0.0188976027309439
2 2290080 -1.15511455590067 0.60547211725117
2 2351625 0.401388568877875 0.162326943075036
2 2405259 0.391172639915036 0.157596955383692
2 2651037 -0.662776869391283 0.29458665726208
2 2725085 0.901722669474695 0.435092351122368
2 2757823 -1.44195028100506 0.825892489033557
2 2786704 1.12038774279009 0.580790349566986
2 2822804 1.08938243715943 0.559114091931274
2 2851623 -0.593387631842485 0.257336314951538
2 3004742 -0.483299662438895 0.201430159001476
2 3056477 -0.866827934925609 0.413371862661197
2 3085935 0.0855286230440473 0.0306581192921917
2 3095261 -0.845737243888174 0.400445128239285
2 3110353 -0.937170857975663 0.457584574349272
2 3152311 -0.801382103859914 0.373751560493665
2 3178778 -0.233413451329478 0.0886077922872034
2 3200507 -0.173616837313224 0.0644088061991915
2 3229844 -0.422096645209216 0.172014313574853
2 3274412 -0.741910268307368 0.339000173167054
2 3349552 -0.476336855539873 0.198024185520508
2 3375918 -0.53603160926714 0.227724729481399
2 3431715 -0.693222782835899 0.31142913325555
2 3625869 -0.43448363935608 0.177872949724422
2 3651007 -0.491560284648933 0.205490883795895
2 3687992 -0.461159797690943 0.190653133425878
2 3727693 -1.04583619898361 0.52924170540063
2 3762185 -1.66602210432405 1.01904716750386
2 3790792 -2.12522559273384 1.47407720506259
2 3813088 -2.41805986281874 1.80677770808744
2 3843190 -1.78684660422314 1.13098968265156
2 3867002 -1.81598088937292 1.15880762292205
2 3896595 -0.545488559278396 0.232534264415773
2 3944228 -3.17348686350685 2.82211817101683
2 3973842 0.124555669485004 0.045335307955603
2 3998963 -1.77768813699809 1.12231146361806
2 4022232 0.123830811709564 0.0450587253242973
2 4103673 -3.21021998642797 2.87734702108598
2 4118580 -0.765757738396282 0.352792676141051
2 4279069 -1.59345624754734 0.954450636545742
2 4340394 -1.89089019349883 1.23181341659029
2 4400515 -1.37373887693344 0.77077197813992
2 4449097 -2.66067334414021 2.10799129775153
2 4476422 -0.118738270229214 0.0431198352725851
2 4519211 -2.9617201908977 2.51438409291945
2 4551846 0.0364986502004382 0.0128323182357685
2 4631926 -2.35971148006361 1.73780640395164
2 4687148 -1.61335799465151 0.97197092277846
2 4831799 -1.15960222908693 0.608692913034462
2 4862337 -1.17915515922453 0.622809628913358
2 4952859 -1.8482340899466 1.18997939791476
2 4981082 -1.50138281614606 0.875311350547337
2 5022015 -1.61430532276175 0.972808577044506
2 5065341 -1.39387737211874 0.786868529295226
2 5089323 -1.51415323064721 0.886100144395495
2 5113899 -2.16336558881257 1.51551406515645
2 5171860 -1.45266073227322 0.834702318807083
2 5229063 -2.31856329732861 1.68997133450787
2 5262950 -1.36872900131251 0.766790600943362
2 5326846 -0.864895624683968 0.412181227442452
2 5414559 -1.26076852270743 0.683207460400611
2 5444762 -2.73314658876393 2.20250805753852
2 5469682 -2.73314658876393 2.20250805753852
2 5476251 -2.43328196192184 1.82499165544289
2 5512099 -2.56263633735425 1.98346474331682
2 5539416 -2.88209378883746 2.40335658687726
2 5575902 -2.76259359239925 2.24151111815925
2 5599764 -2.88019312934425 2.4007375656047
2 5678467 -1.93921584199799 1.2800470447315
2 5679998 -1.91788116600484 1.25864288205706
2 5705048 -1.9144472442734 1.25521404893861
2 5730136 -1.56336449487935 0.928239883351987
2 5765367 -1.71296816733627 1.06188876349111
2 5803641 -1.84820104368535 1.1899472572395
2 5828843 -1.58298700936223 0.945293412469899
2 5835026 -1.62528981645394 0.982545848361613
2 5863762 -1.34834987166479 0.750689404153429
2 5864942 -1.37526885598525 0.771989685124553
2 5885901 -1.37526885598525 0.771989685124553
2 5977179 -2.54384039744918 1.96002634149958
2 6151487 -1.49764802395625 0.872167485235119
2 6230991 -2.92135292353849 2.45777879367038
2 6259849 -2.77974424621345 2.2643873270746
2 6323118 -2.44550526201991 1.83968355019516
2 6348783 -2.44309686971804 1.83678410058054
2 6425802 -1.5361900672139 0.904859353407462
2 6447848 -2.55375096453374 1.97236728384046
2 6525508 -1.8635222080628 1.2048931518195
2 6553841 -2.89284718218086 2.41820162030961
2 6609611 -2.3320924727605 1.70562578003031
2 6667406 -2.09535609809975 1.44201967387086
2 6690662 -1.82576689332578 1.16822373283713
2 6730498 -1.8715486203388 1.21275865962603
2 6841662 -2.63704544032144 2.0776294498715
2 6881116 -0.809885431991583 0.378817458026448
2 6914730 -0.832804869235994 0.392593461616724
2 6954089 -0.89650596603664 0.431818705431013
2 6994839 -1.74767211782665 1.09409181354042
2 7081828 -1.3561606048177 0.75684266460962
2 7109996 -2.24010499617859 1.60060135074419
2 7130778 -0.609838509230872 0.266025722923913
2 7244042 -1.47249722017357 0.851130135432916
2 7273526 -2.93837201700613 2.48156390964643
2 7310702 -1.84216101613045 1.18407972653957
2 7345808 -2.88685724563254 2.40992679153105
2 7425146 -0.338157422171856 0.133568180149048
2 7467060 -2.87200877694066 2.38947649199012
2 7522469 -2.80436894151796 2.29743868532801
2 7556625 -2.07996006432647 1.42563073942516
2 7599244 -2.33076194021983 1.70408305364922
2 7626935 -0.495572177808976 0.207470838581952
2 7652306 -2.48844053552128 1.89175746290907
2 7682919 -0.693015098305375 0.311313207710842
2 7705449 -2.08071353261914 1.42643066565993
2 7735888 -2.38431109234539 1.76672129386234
2 7826444 -1.84330388128748 1.18518888803857
2 7967853 -1.96493282061664 1.30607956552951
2 8031508 -1.26866866276367 0.689180848204782
2 8114434 -1.36676499169723 0.765232286861901
2 8147682 -1.48686715696829 0.863121276797605
2 8176368 -1.87313859946131 1.214319678476
2 8213036 -1.9990931673808 1.34105159346195
2 8242391 -2.43011167295886 1.82119072572283
2 8304069 -3.52131647328755 3.36712805183685
2 8376935 -2.64424646787021 2.08685921173472
2 8410747 -4.4886733355075 5.14467412829554
2 8437639 -1.80659978033806 1.14981523313794
2 8466833 -3.82016196134147 3.87496115489473
2 8514911 -2.85316505761459 2.36365121985627
2 8565235 -2.3261754643509 1.69877044804788
2 8621260 -4.05567454758213 4.30111838416126
2 8659197 -1.0290018685138 0.51787164640563
2 8693335 -4.70703276124779 5.59972365688157
2 8741877 -4.85946007652843 5.92920023910678
2 8764340 -1.77939414401331 1.12392560497944
2 8792500 -2.95234842232587 2.5011839450784
2 8815653 -2.05275423425612 1.39689441035545
2 8882584 -2.57736150761368 2.00192484896983
2 8915529 -1.6827893909966 1.03425344602257
2 8948911 -3.50344224004524 3.3379165563846
2 9023092 -2.20256630643206 1.55869251121521
2 9059139 -2.82500160640536 2.32531905086785
2 9092652 -2.19049078031549 1.5453279363886
2 9171751 -2.1788323186933 1.53247880453505
2 9231186 -1.29367762544517 0.708238781103544
2 9321727 -2.58549836935884 2.01216249610665
2 9354317 -2.62493607674603 2.06215507577229
2 9447702 -2.27391389525584 1.63881699607819
2 9470408 -2.65499226134814 2.10067080188023
2 9494291 -2.764770693783 2.24440849657245
2 9536820 -1.8116556420282 1.15465744895256
2 9566520 -2.99264500365286 2.55819297087922
2 9593958 -2.98305598953332 2.54456766710453
2 9622458 -2.54352319469115 1.95963199409352
2 9683291 -1.775679685713 1.12041257590932
2 9710435 -2.94764490506136 2.49457237546204
2 9735727 -2.74644573913257 2.2200800680711
2 9783494 -1.69466849493498 1.04509051437926
2 9849058 -2.78173884904858 2.26705545003124
2 9877273 -4.43721426972629 5.04033591654656
2 9910824 -1.21723573519741 0.650694224938492
2 9938195 -2.94292743591767 2.487950147795
2 9972158 -1.97994110171659 1.32138924305472
2 10005643 -1.37628110026063 0.772795797303664
2 10071930 -3.13301991150612 2.76190945417792
2 10098438 -2.67416879921038 2.12543276160058
2 10132167 -3.12697375539041 2.75297071088909
2 10261462 -3.34166557856339 3.0794732083089
2 10301900 -1.42121750880949 0.808958499304539
2 10332992 -2.97694913604804 2.53590959979692
2 10353792 -1.98367225490694 1.32520875143923
2 10433247 -2.99219949649869 2.55755911521489
2 10528825 -2.44664449970709 1.84105586931475
2 10588379 -0.855711186514463 0.406539418166325
2 10711635 -0.798970391758632 0.372319209314805
2 10860311 -2.04218020225688 1.38580265069306
2 10931979 -0.996322984391453 0.496082396701551
2 11072063 -1.48402391122197 0.860742660072061
2 11108405 -1.37015308853456 0.767921400728614
2 11142160 -1.56738581610999 0.931723067307527
2 11266767 -1.85914127366524 1.20061039663763
2 11348140 -1.13518174325334 0.59125278787701
2 11387814 -2.47611309472245 1.87673162789365
2 11416816 -1.31939019020335 0.72806852557278
2 11490815 -0.439250314895259 0.180140216227224
2 11579070 -2.31583707093284 1.68682554002677
2 11608236 -2.60859122788966 2.04136075830978
2 11663008 -1.27750492553933 0.695888691958695
2 11768583 -0.882573740472033 0.42312144576595
2 11831616 -0.258988880979914 0.0992813063987885
2 11916333 -1.01437070808942 0.508070038163296
2 11939199 0.358654170940645 0.142755688400369
2 12009496 -0.450401323626104 0.185472008020578
2 12111829 -0.654658529433489 0.290147159871487
2 12135322 -0.719530864160573 0.326229275557256
2 12308998 -0.453155876024747 0.186795094054894
2 12341332 -0.642839214410963 0.283722440091057
2 12382801 0.0744909322911696 0.0265859038829805
2 12411319 -0.707820606929773 0.319613110733186
2 12479766 0.478060670934033 0.198865990765831
2 12509575 -0.373593704131002 0.149533511288817
2 12540035 0.234341119274032 0.0889915339121011
2 12596737 0.689819560643579 0.309531316379501
2 12655745 0.124784082543085 0.0454224944413433
2 12696300 -0.0548621696805485 0.0194293372314141
2 12736601 -0.357165170232272 0.142083915339214
2 12758696 0.307868115124492 0.120226135943392
2 12859803 -0.0519393476749039 0.0183729858232781
2 12900970 0.341027715182599 0.134847018999099
2 12923270 1.06940488005798 0.545326957535517
2 12987499 1.01939870834121 0.511429939317818
2 13068419 0.621714112479594 0.272353134197371
2 13095976 0.753333840400442 0.345583431506877
2 13148256 0.78951119757842 0.36672016235151
2 13176108 0.391521922311394 0.157758139383533
2 13253211 1.19463157537795 0.634079794727628
2 13290445 0.340740589467465 0.134718978748989
2 13316179 0.452786380724833 0.186617476992311
2 13342196 0.452786380724833 0.186617476992311
2 13364814 2.28346632775602 1.64969548591843
2 13389812 1.16257001102479 0.610826818095438
2 13421007 -0.0387723336945379 0.0136439981693971
2 13474936 -0.25233965892852 0.0964875759954645
2 13543675 1.17751226847822 0.621618265161259
2 13577715 1.24301659631226 0.669866949125487
2 13606981 1.79459051586202 1.13835230907512
2 13671023 1.57184134801682 0.935589375353911
2 13698568 1.78828756553328 1.13235797526221
2 13750824 1.19859408910238 0.636979104596013
2 13799479 1.91129052619468 1.25206598653743
2 13828132 1.90960942679784 1.25039105137425
2 13855540 2.04083549906426 1.38439519964299
2 13917850 0.871336835366724 0.416155069161455
2 13966286 0.917906812973607 0.445307787239864
2 14063481 1.13789706005187 0.59318150208063
2 14088657 0.721082400149533 0.32710929118198
2 14160912 1.40722401378066 0.797618027180253
2 14180848 0.974190788021624 0.481536312542717
2 14200560 0.549487033865498 0.23457640249082
2 14231981 -0.265810305314023 0.102161142196152
2 14259800 -0.0672212461154953 0.0239227117112036
2 14286677 0.210371450770204 0.0791580867531591
2 14318182 -0.190458405560354 0.0711179210388356
2 14432663 0.0671786035279365 0.0239071340503126
2 14462099 -0.0168345734219101 0.00587271635121484
2 14486110 0.224070879473236 0.0847573670987117
2 14510423 0.0438238964173667 0.0154525346025869
2 14531748 0.53170206358572 0.225532406163273
2 14611211 0.474396902962255 0.19707795520212
2 14640431 0.43745759769787 0.179286676510302
2 14696303 0.00855851185722729 0.0029758043906927
2 14726433 0.40394372375756 0.163515046105569
2 14759670 0.40394372375756 0.163515046105569
2 14799890 -0.895036308093859 0.4308981313682
2 14834567 -0.684152432500467 0.306379514045631
2 14867043 -0.0966105899520748 0.0347815268389414
2 14886699 -0.419501982431319 0.170793194275367
2 14944183 -0.36850200679059 0.14721577190536
2 15005751 -0.113664524160013 0.0411955127110831
2 15033203 -0.430854491738729 0.176151516223037
2 15060101 -0.428317238394416 0.174950453373119
2 15104822 0.616262491978834 0.269442768343409
2 15126944 0.366795689906215 0.146440843800308
2 15150789 -0.0575866312601586 0.0204161645007087
2 15217545 0.478934476475738 0.199293062323683
2 15237640 -0.503008181410038 0.211154177104613
2 15257719 -0.228207403914853 0.0864589883477712
2 15293276 0.0283378119389967 0.00993089869710677
2 15426003 0.623510459225408 0.273314241408399
2 15483722 0.539732511312945 0.229603488789471
2 15515292 0.725549854322128 0.329647654113922
2 15554660 0.710278452635375 0.320997994291481
2 15596363 0.126112661038207 0.0459299177715971
2 15616259 0.637857211625398 0.28102803869265
2 15673625 0.492603999713062 0.206005488068113
2 15705521 0.275360859764319 0.106216600569934
2 15804529 -0.27054518597832 0.104168294311516
2 15833116 0.509303275529839 0.214286117840228
2 15863253 0.743248974269556 0.339769399207349
2 15898731 0.754670820226555 0.346356764982281
2 15944204 0.547548132798584 0.233585508005832
2 15978181 -0.0100420657070947 0.00349370162634333
2 16003209 -0.670944430811954 0.299074926631767
2 16039997 0.0344770734238248 0.0121118528805895
2 16061515 -0.351446454998411 0.139510204856727
2 16082582 -0.411962063025879 0.167256612578258
2 16134939 0.266797151892262 0.102578919105058
2 16234819 0.0332614552404478 0.0116791717731018
2 16314346 0.154089793666645 0.056733605164215
2 16379675 0.0699427142962861 0.0249179484189825
2 16435705 -0.763125355669347 0.351260864469705
2 16460818 -0.912075476192559 0.44161668778347
2 16527007 -0.944780716536116 0.462469474732358
2 16554680 -1.10683095565684 0.571270853399609
2 16654789 -0.726767654568679 0.330340746954291
2 16691506 -1.38791782105696 0.782089681241113
2 16781221 -0.256270696252521 0.0981376387776938
2 16804827 -1.04072835803353 0.525781348703045
2 16827387 -1.02132125499155 0.512716988327284
2 16859383 -1.11247188756865 0.575223993296908
2 16890377 -1.11166137634338 0.574655299191128
2 16930471 0.327485289518195 0.128835360401742
2 16961060 -1.9419634292189 1.2828162486111
2 16990258 -1.2430502837036 0.669892157806818
2 17017209 -1.53625636522643 0.90491606202495
2 17047380 -0.756358433584239 0.347333764439112
2 17049693 -0.783522226292714 0.363190757457193
2 17082063 -1.75200617184609 1.09814545443423
2 17143983 -0.626187179753166 0.274748331059501
2 17175278 -0.817091205431716 0.383129433254459
2 17210609 -0.775217118476832 0.358316353818823
2 17247094 -1.39585723116575 0.788459010972968
2 17274658 -0.942118761242026 0.460758448766254
2 17323983 -0.776329075835608 0.358967637284825
2 17349119 -0.321343967580012 0.126127584204012
2 17400073 -0.236056338391112 0.089701729986614
2 17473742 -1.3154436622488 0.725009382327044
2 17505274 -0.608590320339432 0.265363343773106
2 17609299 -0.3558406228304 0.141486908854909
2 17646674 -0.691768667952341 0.310617773557077
2 17670122 0.532859810728028 0.22611805928966
2 17691808 -0.657144031232387 0.291504053079139
2 17714394 0.876512679763886 0.419358506742372
2 17742918 0.0280444713652407 0.00982695387558372
2 17768402 -0.432896924778744 0.177119807768199
2 17795520 -0.286789150492995 0.111105452588782
2 17832942 -0.552736962420199 0.236240018440276
2 17909962 -0.101399179671221 0.0365741154522217
2 17937567 -1.25658793238446 0.680055558629362
2 17961678 -1.31579178060955 0.725278998654127
2 17986732 -1.26861098221785 0.689137153806836
2 18044065 -0.73150530395647 0.333041802494122
2 18067409 -1.11123987890003 0.574359647810563
2 18089430 -0.9036191828354 0.436284783919503
2 18114887 -0.410226732246645 0.166445166168573
2 18141924 0.384927547748799 0.154721395926042
2 18175989 -0.565491122121366 0.242801604129725
2 18246330 -0.406247823416772 0.164588152090588
2 18262414 -0.334859831019999 0.13210207001765
2 18286597 -1.08580607991999 0.556635617103509
2 18312744 0.0103471395786219 0.00360027624917194
2 18352117 -0.291853889157905 0.113284661461815
2 18396356 -0.413475171921178 0.167964912350285
2 18428317 0.11178339276161 0.0404839324489084
2 18451268 0.371175929692313 0.148431944664555
2 18474083 -0.124810981793389 0.045432763017643
2 18502424 0.219283014015253 0.082794140002734
2 18535055 -0.33268348531743 0.131136285364212
2 18568545 -0.339070265914172 0.133974618075585
2 18604038 0.794467566577287 0.369650159389948
2 18632204 0.351169208709749 0.139385685074244
2 18658929 0.455834278224501 0.188083890137602
2 18680223 0.532796508836983 0.226086026576259
2 18701131 0.3768316344858 0.151011574713714
2 18737918 0.736383966323199 0.335831061810327
2 18757886 0.280643733068141 0.108471646819185
2 18803244 -0.231817015284611 0.0879480050551329
2 18825009 -0.335018183754886 0.132172397763568
2 18853091 -0.397868977694511 0.160693712965284
2 18878444 -0.616372705795804 0.269501510480692
2 18904236 -1.1037069662621 0.569086409791103
2 18931869 -0.140626730407516 0.0515064281037217
2 18968287 -0.422741576232752 0.172318161702981
2 18989538 -0.70062534151191 0.315570414745921
2 19011290 -0.604245054947019 0.263061382209164
2 19065649 -0.900834946581462 0.43453461883908
2 19101984 -1.07474353274511 0.548997585873273
2 19143247 -1.5094437841027 0.882114459340636
2 19181458 -1.71087217277375 1.05995834785679
2 19208431 -1.6637090938295 1.01695777337246
2 19233336 -2.62272971806878 2.05934188781542
2 19260840 -1.34575511196802 0.748650173320149
2 19293002 -1.51014334435028 0.882705990521734
2 19318305 -0.440665447649289 0.18081469343755
2 19352275 -0.689334461780849 0.309261111151457
2 19380020 -0.110372451281946 0.0399508781039332
2 19411833 -0.111447503654977 0.0403569816251087
2 19514921 -0.190352778295466 0.0710755835943562
2 19537337 -0.949740837573758 0.465664215331663
2 19559820 -0.271762758972944 0.104685520611076
2 19588640 -0.231950862160345 0.0880032932254102
2 19610445 -0.996124120772967 0.495950938971471
2 19653224 -0.641931425346802 0.283230878201237
2 19678340 -0.631379138134188 0.277536659333586
2 19707876 -0.778374298475321 0.360166626119771
2 19736159 -0.76957183424838 0.355016257313183
2 19768888 -0.230799522548374 0.0875278830215841
2 19811360 -0.713825798992754 0.323000293632798
2 19841487 -1.0123947284089 0.506752025623751
2 19866049 -0.296379609695727 0.115238500276314
2 19893368 -0.297232730063779 0.11560750192936
2 19917965 -1.36186202492401 0.761348233387758
2 19942570 -1.18788306649986 0.629154919589985
2 19967521 -1.7525575969011 1.09866171102998
2 19996491 -0.643641022811064 0.284156838487449
2 20019568 -0.701034024954494 0.315799576363149
2 20046063 -0.73184057390915 0.333233231509654
2 20078465 -0.732486861674081 0.3336023478953
2 20104294 -0.312383442677785 0.122197377730472
2 20156423 -0.096419686455013 0.034710198624153
2 20194244 -0.773352939591544 0.357225418065816
2 20216317 -0.256752839194507 0.0983403376115689
2 20238586 -0.55526863426328 0.237538315499087
2 20259625 -0.429955287875724 0.17572562870918
2 20281757 0.543808657388535 0.231677819940156
2 20377428 0.1566923771163 0.0577501519568877
2 20417282 -0.024929854935657 0.00872477477589632
2 20454803 0.157881804234768 0.058215387490251
2 20488067 0.108859573853633 0.0393799462338501
2 20515930 0.616849395104029 0.269755623529098
2 20544022 0.609525001122096 0.265859305245085
2 20637190 0.280756370149748 0.108519818512906
2 20666280 0.758294553420705 0.348455803227907
2 20734214 0.911548036643608 0.441283406644922
2 20754018 1.14299957806988 0.596812938608162
2 20774938 1.19284205486171 0.63277226828199
2 20822023 0.393422489159315 0.158635859881262
2 20861772 0.13519304805399 0.0494116079718676
2 20897775 0.877156298487651 0.419757494728852
2 20906324 0.877156298487651 0.419757494728852
2 20963863 1.62201766139236 0.979640513435451
2 20995360 0.936630777689242 0.45723864603652
2 21021679 1.01980723096687 0.511703316939758
2 21044500 1.65774378888334 1.01157843678612
2 21070655 1.10592299576863 0.570635609057797
2 21095998 0.16026633639013 0.0591493187453988
2 21136473 1.07279237482402 0.547654892139931
2 21180004 1.32132268843576 0.729568556238748
2 21206953 1.32132268843576 0.729568556238748
2 21233231 1.19696930678915 0.635789598225857
2 21288772 1.03225107826785 0.520058475815705
2 21308771 1.24712607129095 0.672945127533606
2 21339919 0.971953591680411 0.480075400652967
2 21367468 1.59151409728399 0.952748793985617
2 21394136 1.68121934552716 1.03282509123295
2 21421820 1.87333622582047 1.21451377256137
2 21453898 2.14240796291292 1.49267494355407
2 21478428 2.33218077739227 1.70572819209705
2 21503388 1.08509680950713 0.556144616097975
2 21536229 0.990817190566983 0.49244789859216
2 21569042 0.74936648763798 0.343292158374319
2 21608513 0.276545670222286 0.106721618161413
2 21638528 1.3900766769009 0.783819327291335
2 21660601 -0.350977109827051 0.139299421419697
2 21684761 0.0591050295860253 0.0209670513509583
2 21708386 0.417077694394756 0.169654155299618
2 21727994 0.58488313649616 0.252878622977845
2 21761532 0.656480652323016 0.291141700764115
2 21786355 0.771850960687561 0.356347293166417
2 21812662 0.742672311024432 0.339437972807371
2 21853681 0.676629963041041 0.302212221285731
2 21894862 0.407962154630217 0.165387651446269
2 21911310 0.314227267345688 0.123004109933089
2 21931435 0.712653997793333 0.32233840886784
2 21951170 0.0616608945607644 0.0218958076392359
2 21984211 0.724587880277838 0.329100509575083
2 22017369 0.374108873188764 0.149768461360804
2 22059145 0.209102633563891 0.0786422986206894
2 22086376 -0.3883333186178 0.156288090312699
2 22121732 -0.583870846115985 0.252349582952345
2 22127186 -1.01124615816843 0.505986534741617
2 22152690 0.414545726122925 0.168466478986907
2 22180352 -0.963004968899324 0.474249189855099
2 22213536 0.00812609775696736 0.0028249668344195
2 22240369 0.609244824619815 0.265710607831787
2 22281906 -0.270724124973988 0.104244279879394
2 22339805 -0.794843859750817 0.369872945760576
2 22420996 0.8477401043114 0.401666205909611
2 22447600 0.288145981206567 0.111688498056346
2 22524463 0.697125504031046 0.313610209548287
2 22566365 0.136024132008183 0.0497314588233145
2 22586206 1.49269891530098 0.868009369909024
2 22605695 1.3309540518898 0.737064739661812
2 22634841 1.33253952910146 0.738301957663264
2 22669957 -0.374918482008625 0.150137860229935
2 22711627 0.761459429697823 0.350292643039197
2 22761230 0.630683789886131 0.277162713911999
2 22783364 1.10910609521398 0.572863908759123
2 22864161 -0.123544085804647 0.0449493615977836
2 22910611 0.449316894171125 0.18495178119391
2 22936251 0.10383791445494 0.0374895639468683
2 23004683 0.955067388370984 0.469104426132702
2 23032555 -0.233559189882547 0.0886680619530495
2 23061199 0.39332033919975 0.158588656486488
2 23098650 0.28889307758701 0.112009770901962
2 23137386 -0.241218066366534 0.0918442532374975
2 23158212 -0.349715110562318 0.138732991152212
2 23213639 -1.04734907631267 0.530268372071546
2 23257116 -1.33508871374419 0.740293111971568
2 23286872 -1.30236837388796 0.714914396318229
2 23314157 -1.40025341949592 0.791995726564513
2 23333711 -2.57760896674471 2.00223580977748
2 23415109 -2.3934623110668 1.77753856418344
2 23472138 -2.62106172745791 2.05721642436788
2 23499617 -3.18954814480476 2.84619915063336
2 23533944 -3.64633244840865 3.57510238363606
2 23556225 -3.399548527345 3.17071423486048
2 23578466 -3.94134524435901 4.09137611412554
2 23607062 -2.99437617236336 2.56065679176098
2 23666203 -2.25299584087383 1.6151197439227
2 23695332 -3.02769899384061 2.60831803743845
2 23727876 -3.09228445701799 2.70197173475485
2 23757126 -3.5354008979283 3.39023816344087
2 23790559 -2.38978368766435 1.77318625730421
2 23829393 -2.5462930302526 1.96307680854127
2 23857365 -4.13500468261357 4.44983600329951
2 23890962 -3.74123376381573 3.7372663654872
2 23928684 -2.70324799176308 2.16326144719663
2 23962892 -3.57032731014608 3.44789729152326
2 23982863 -4.40810218070833 4.98179752743818
2 24006935 -4.15201553503194 4.48206565830728
2 24035388 -4.82654160885554 5.85722153450407
2 24068285 -4.80593480602661 5.81239443243679
2 24095261 -5.35999420779656 7.07974817811691
2 24119321 -2.17774747951779 1.53128586100997
2 24144186 -4.02059692586111 4.2361913552046
2 24224926 -3.59335590175544 3.48618836245584
2 24297503 -2.43724821811417 1.82975246959121
2 24326857 -3.33136230910307 3.06337547781128
2 24361390 -4.13318370965833 4.44639300910548
2 24388469 -2.96932267934358 2.52511821768229
2 24410477 -3.37213889301273 3.12733788612457
2 24430551 -3.05147938434028 2.64260514633164
2 24469278 -2.94025612530792 2.48420422586346
2 24498793 -2.46643139242646 1.86497277394712
2 24525461 -2.94520887980435 2.49115164394983
2 24553190 -2.88383219353762 2.4057533000114
2 24585501 -2.43767763799715 1.83026828719618
2 24648128 -0.933795970027191 0.45542456350576
2 24709216 -3.77683121967668 3.79905027083168
2 24731237 -3.12189012381541 2.74546644739458
2 24755494 -3.06839515363604 2.66713385395166
2 24785105 -4.03714809640964 4.26676327228132
2 24811935 -1.20175238198142 0.639293995741103
2 24867325 -4.08429998814492 4.35448059478005
2 24917980 -1.50191050691253 0.875755964336397
2 24947589 -1.68551083336835 1.03673148161545
2 24970735 -3.9286384133869 4.06839886621901
2 24997814 -2.51175446465913 1.92033897587619
2 25033846 -1.69509239694314 1.04547821165884
2 25058206 -3.67269578759716 3.61977946040615
2 25084469 -1.99660103099057 1.33848507593683
2 25120921 -3.02491028448926 2.60431218408953
2 25153150 -2.88112205519063 2.40201740123061
2 25180960 -1.18590237505621 0.627712550746429
2 25211697 -0.507875714409531 0.213574770951507
2 25287062 -1.53397702558022 0.902967342538274
2 25346485 -0.527380061355887 0.22334988363735
2 25413783 -0.366613762178697 0.146358273754791
2 25441382 -0.448624416308749 0.184619776174857
2 25470518 -0.345302407844939 0.136756250150989
2 25500018 -1.62845522586383 0.985360211567594
2 25539441 -1.10701250626578 0.571397908241602
2 25566258 -1.2196479936818 0.652478070242665
2 25601511 -0.963265868350696 0.474418662342072
2 25625494 -1.34801971611534 0.750429797834453
2 25649991 -1.66555698533228 1.01862685396347
2 25672307 -1.57402695546123 0.93748864484896
2 25692943 -2.21940376685194 1.57742218094882
2 25730261 -2.49881776383109 1.90445278036268
2 25746344 -2.76185892977108 2.24053382613777
2 25768191 -2.93505436117976 2.47691815116419
2 25843537 -2.24609051358461 1.60733450596654
2 25879343 -2.53336238204785 1.9470211428395
2 25900905 -4.1037181608291 4.39087245954835
2 25923774 -2.363380787088 1.74210428741005
2 25985052 -0.5037680733327 0.211531570267305
2 26044181 -2.5280272196676 1.94041591444703
2 26074010 -2.63275988887999 2.07214633553873
2 26106540 -3.146057163277 2.78123439021085
2 26129039 -1.92906849821832 1.26984492419868
2 26154233 -2.2476610165087 1.60910349386177
2 26233157 -1.73339880928607 1.08079211435524
2 26263107 -1.6596965897511 1.013337946656
2 26291477 -2.23765139351088 1.5978453159615
2 26320030 -2.96785406946562 2.52304283829598
2 26351850 -3.03270537601299 2.61551736009763
2 26389389 -3.17598743234989 2.82586043739868
2 26426221 -2.8674674544501 2.38323957429802
2 26487869 -3.12757228791256 2.75385493103354
2 26511885 -1.56947309996421 0.933533398407117
2 26537640 -3.52999189952351 3.38135331353605
2 26559927 -0.824355773528637 0.387494353946642
2 26584483 -1.55738256389056 0.923069577388434
2 26648957 -1.68138152996868 1.03297259626841
2 26672357 -2.20443102465906 1.56076134811455
2 26697223 -1.09383848345601 0.562208509774736
2 26719117 -1.09383848345601 0.562208509774736
2 26780711 -2.44072024727261 1.83392514209943
2 26807946 -1.38682339124533 0.781213488970636
2 26837363 -2.76898999421749 2.25002912012636
2 26850568 -1.17277985585288 0.618191868620672
2 26864030 -2.2990720717617 1.66754442939007
2 26895406 -1.93224003450228 1.27302934510202
2 26950794 -2.44384742426825 1.83768744338195
2 26974250 -2.23578869480092 1.59575458936333
2 27013446 -1.57628142087612 0.939449612817027
2 27050847 -0.28882491279336 0.111980451105803
2 27079326 -0.677002228739466 0.302418010064491
2 27108482 -0.348102164567656 0.138009754253652
2 27142646 -0.614360871785658 0.268429859077203
2 27198727 -0.686843231225481 0.307874693556485
2 27227479 0.113916641684511 0.0412909589795212
2 27260454 1.38350951078376 0.778563087791798
2 27288361 1.27457743222757 0.693663235385422
2 27323651 1.02905289036723 0.5179059573576
2 27334003 1.89744485445846 1.23830326742553
2 27391261 0.947553049143444 0.464254046579685
2 27421836 0.87626179480785 0.419203018047659
2 27443652 1.46180017565976 0.842253267202509
2 27464381 1.28990941244063 0.705352791562296
2 27533958 0.371968760995189 0.148792969387715
2 27609966 1.06024959410699 0.539055478070825
2 27637909 0.0980706730819716 0.0353274089265038
2 27671881 0.588167286348334 0.254597257965249
2 27707895 0.706483873026001 0.318860762991903
2 27736090 0.68741511434966 0.308192776268873
2 27765498 0.552821131830319 0.236283149260158
2 27798774 0.270812057452584 0.104281623499061
2 27839509 0.36165621632752 0.14411215366673
2 27912907 0.248633380937642 0.0949360853799843
2 27945367 0.347111530831043 0.137565954259247
2 28016254 0.434769709458349 0.178008818147846
2 28044066 0.133002081744859 0.0485693490470977
2 28072115 -0.201210683091215 0.0754447979358217
2 28083556 0.0420545178541349 0.0148182559959438
2 28093614 0.329186481178493 0.129587467159586
2 28113096 -0.396110259443612 0.159879038060894
2 28137185 0.382606227132429 0.153655617275269
2 28164150 -0.00943339743528856 0.00328114636528338
2 28201736 -0.224201761770365 0.0848111297507646
2 28237516 -0.239800754042695 0.0912551671782172
2 28262178 0.27668445072502 0.106780800050381
2 28328126 0.273966657753888 0.10562287176381
2 28389775 -0.723823981350378 0.328666243908892
2 28421801 0.0351321742248844 0.0123451975969916
2 28451231 -0.444716530216946 0.182748981757302
2 28478095 -0.24045764724769 0.0915281212772467
2 28504964 -0.174382990725416 0.0647122136630945
2 28541304 0.0277057303226212 0.00970695134240297
2 28677788 0.272683918041487 0.105077125841876
2 28733294 -0.378084665542614 0.151584431651513
2 28765439 0.401942445804917 0.162584314172995
2 28788608 -1.41818318870113 0.806493366249965
2 28811440 0.774024035887182 0.357618015904719
2 28838545 -0.852271120749151 0.404433645470032
2 28866152 -0.282065971028004 0.109080178210411
2 28934383 -0.586034701017351 0.253480853111185
2 28967008 -0.228081823232329 0.0864072541372081
2 28997351 0.407287123335232 0.165072733262261
2 29031533 0.437967346183176 0.179529273028063
2 29090579 -0.187511719247136 0.0699380609945543
2 29144685 -1.35406312613011 0.75518810079924
2 29171334 -0.0822509780185035 0.0294452626438975
2 29199895 -1.17456074915844 0.61948034805402
2 29242475 -0.428088258216526 0.174842159728458
2 29272530 0.176687880750969 0.065626016775171
2 29305599 -0.422608587652534 0.172255495803403
2 29328460 0.28289823353727 0.109436560028009
2 29351064 -0.681508700740181 0.304912814680397
2 29380807 -0.914389651431042 0.443080109035646
2 29419716 -1.06852517950462 0.544723074182694
2 29463003 -0.136174940361198 0.0497895202926472
2 29484975 0.209096169596777 0.0786396721638813
2 29509255 -0.60813923057907 0.265124087582575
2 29591725 -0.666224705541028 0.296478649560429
2 29642747 -0.841311342667769 0.3977516331159
2 29670911 0.159221930202692 0.0587400606685507
2 29700818 0.696997468964303 0.313538575911569
2 29733223 -0.501036634249003 0.210175882699502
2 29760446 0.0498109868979671 0.0176052769253106
2 29811624 0.603427853073308 0.262629144084005
2 29845840 0.512588721173419 0.215925704768245
2 29893100 -0.290205110634658 0.112574390347149
2 29921197 0.0146282582528492 0.00509856891168755
2 29947962 0.0699353618924429 0.0249152568336079
2 30010527 -0.0656826909988396 0.0233609911546648
2 30029489 0.0446706885019129 0.0157563994571919
2 30059167 -0.951801101166803 0.466993696958247
2 30096003 -0.214695264019742 0.0809193357453071
2 30134161 0.0623591475021493 0.0221498610220815
2 30165315 -0.176859013286641 0.0656939263993229
2 30220534 -0.266158468209146 0.102308501991342
2 30268727 0.735154436327218 0.335127360076112
2 30314194 0.472487764862008 0.196147915525505
2 30424175 0.282707726863762 0.10935496505017
2 30456624 -0.013607293873707 0.00474079280595807
2 30493887 0.533098124166294 0.22623866475568
2 30528847 0.904137422097809 0.436610841320683
2 30558870 0.931014165161222 0.453647089559959
2 30595973 0.801048800663339 0.373553490117644
2 30616368 1.20385805774182 0.640839345049426
2 30637389 1.18657629040514 0.628203148803387
2 30665437 0.698062067835397 0.31413436739876
2 30690759 0.0726317697598755 0.0259033904107543
2 30728620 0.782598915123135 0.362647706633048
2 30793764 0.414837847049389 0.168603402907444
2 30825183 0.225818105064025 0.085475495376555
2 30865105 -0.539048294398954 0.229255816114173
2 30899348 0.732513513001887 0.333617572338387
2 30919287 0.67080426029718 0.298997714528348
2 30942055 0.503582801041752 0.211439539605843
2 30969610 0.180974647449913 0.0673296926431947
2 31005572 0.615357986917254 0.268960831557193
2 31037685 0.541564866585296 0.230535306519236
2 31127251 0.849651410576493 0.402832736653178
2 31155058 0.302166226264047 0.11774571422498
2 31184183 -0.40982399501229 0.16625697889286
2 31218264 0.250873611630473 0.095873381302709
2 31265705 0.294152037059113 0.114276041721912
2 31298652 0.380047706855644 0.152482863587214
2 31325996 0.113878889840219 0.0412766657827705
2 31356546 0.586910597631208 0.253939205384911
2 31393362 0.695113765270963 0.31248529951882
2 31423596 0.679341841690681 0.303712395457419
2 31453757 0.642540709137455 0.283560771657168
2 31478229 0.962362894799957 0.473832217985285
2 31499954 0.83511802208584 0.393993687039732
2 31568511 0.542077251414527 0.230796064964349
2 31596624 0.931569914273916 0.454001980420215
2 31627325 0.47963629449799 0.199636249982087
2 31707028 1.11144967481322 0.574506797326145
2 31775075 0.316029987510069 0.12379385609582
2 31800267 0.91845210720649 0.445653542808932
2 31824500 0.739061522657474 0.337365261076116
2 31862514 0.680830291481523 0.304536815949255
2 31891014 1.05855184239462 0.537895731239317
2 31913308 0.932022656697389 0.454291171753511
2 31939970 0.61422250989176 0.268356205734563
2 31968274 0.861140506134227 0.409871066216255
2 32001775 0.280470344414652 0.108397500862831
2 32046190 0.831324251724226 0.391698148164811
2 32092380 0.273494932614163 0.105422117233762
2 32125356 0.269758063968397 0.103834160967207
2 32155975 0.220195377358969 0.0831677238432506
2 32187459 0.571877072141567 0.246106643970561
2 32221314 -0.217166840515019 0.0819285826599557
2 32255510 1.15980499466413 0.608838606585104
2 32292455 0.332168945762182 0.130908162391118
2 32349952 0.433997257880911 0.177642002606437
2 32395600 0.503598438153864 0.21144730663692
2 32506252 0.179602757767846 0.0667838818356564
2 32535855 0.207317384226478 0.0779173798448468
2 32647828 0.514602173805244 0.216932208604137
2 32721471 0.120509168792544 0.043793226025915
2 32766194 0.688826814530578 0.308978429457562
2 32802654 0.610656488452165 0.266460076548053
2 32858492 -0.131219431314148 0.047885078656021
2 32888017 0.606214064278538 0.264103730618951
2 32918974 -0.0648619657168942 0.02306162112581
2 32948983 -0.360902050631774 0.143771125585743
2 32979294 -0.111384440312299 0.0403331501533413
2 33019168 -0.186155895616097 0.0693960418428886
2 33072534 -0.177236351520825 0.0658436938092738
2 33142182 0.20736396076935 0.0779362807785867
2 33167995 1.72565602906322 1.07360963431209
2 33200185 -0.333267995127244 0.131395527947076
2 33239560 -0.131206482875614 0.0478801117518819
2 33306164 1.1410425312399 0.595419026626279
2 33347159 -0.210810506346017 0.0793366783738036
2 33368959 0.430371137506104 0.175922555030495
2 33460235 0.643062399406212 0.283843334628765
2 33484274 0.491195573915049 0.205311144418427
2 33513570 -0.110784583342184 0.0401065227823683
2 33540581 0.224259160604918 0.0848347091293428
2 33573858 0.236240006722044 0.0897778307489298
2 33595977 0.802631412729812 0.374494314054517
2 33619782 0.25780455254065 0.0987827321676249
2 33646620 0.938940828497074 0.458718967512033
2 33683891 0.155280393528303 0.0571983990120904
2 33716483 0.259338494352865 0.0994285656097535
2 33736067 0.752190661306142 0.344922669684317
2 33755867 0.690131324647301 0.30970501327698
2 33791291 0.460524861768074 0.19034634624425
2 33847098 0.960940136579324 0.472908767018254
2 33877324 0.0716208223829674 0.0255326744543093
2 33913544 -0.890455169907924 0.428033311194769
2 33967206 -0.280057461280528 0.108220976643964
2 33990465 -0.268224249725142 0.103183591051012
2 34014332 -0.313799117032579 0.122816688444395
2 34050751 -0.107801384642511 0.0389809950045961
2 34083123 -0.110001217220968 0.0398107205307134
2 34120590 -1.35455341099875 0.755574711129007
2 34158452 -0.944306055696712 0.462164197763713
2 34192167 -1.71930425481075 1.06773437297404
2 34222438 -0.406655955436814 0.164778406578072
2 34265550 -0.768705628416079 0.354510839844037
2 34301687 -0.288655156125825 0.11190743958119
2 34329513 -0.760800819863695 0.349910121044618
2 34395928 -1.38176939391 0.777172968495191
2 34481019 1.54410638732449 0.911642170191487
2 34505825 -0.191824498915052 0.071665772785692
2 34529872 -0.307959295727187 0.120265881165207
2 34557965 -0.828291278563151 0.389866460494149
2 34633985 -1.34240550122587 0.746021320895194
2 34733530 -0.337146996349474 0.133118591418745
2 34794160 -0.775256405096367 0.35833935727684
2 34875594 -0.352390804013624 0.13993451778124
2 34903036 -0.530589285478194 0.224969905028456
2 34932159 -1.56958411710458 0.933629730524292
2 34983011 -0.243982945636377 0.0929951590725385
2 35005731 -0.588792072133146 0.254924611122005
2 35053025 -0.564157750801442 0.242113178468119
2 35074789 -0.871713631765087 0.416387967874171
2 35143690 -0.701333679015245 0.315967636917841
2 35170695 -0.62636178087929 0.274841957200875
2 35295185 -1.44453689443503 0.828016235504187
2 35328995 -0.333341233610417 0.131428018131226
2 35353786 -1.55379823820727 0.91997793850577
2 35375634 -0.814585673829227 0.381628120287161
2 35397992 -0.364471298858746 0.145386657960918
2 35420619 -0.424499472350175 0.173147023348651
2 35444201 -1.13719739559472 0.592684274113065
2 35466787 -1.95497192225746 1.29596635998538
2 35523928 -0.789156462798477 0.366510774984484
2 35589272 -0.563811787267144 0.241934649510501
2 35617166 -1.22130368837717 0.653703649065721
2 35642194 0.0123951518757369 0.00431639833376181
2 35667000 -0.469620702140993 0.19475338296722
2 35707215 0.191975468270137 0.0717263504682739
2 35726964 0.11796581596605 0.0428263889886175
2 35747329 -0.309817783844981 0.121076537480814
2 35802699 -0.862692097409349 0.410825028111336
2 35835180 0.232489040847084 0.0882256525905827
2 35880483 -0.462079335097124 0.1910976589097
2 35949941 0.242643999525019 0.0924375262575596
2 36004191 -0.154908022569199 0.057052986238493
2 36027218 -0.0615167223884034 0.021843368962498
2 36086924 0.100703440364148 0.0363132616230871
2 36106332 -0.620595735745659 0.271755295536795
2 36130263 -0.583357780450912 0.252081572759033
2 36154110 -0.720162596436511 0.326587491242025
2 36194637 -0.0148842348558875 0.00518831608970232
2 36224705 0.231957009292394 0.0880058325509803
2 36260799 -0.949993063390981 0.465826897131631
2 36316121 -0.22939364931561 0.086947904882717
2 36344261 -0.635329734250735 0.27966421466327
2 36368113 -0.722095420398274 0.327684297657275
2 36393619 -1.13702750935086 0.592563567864033
2 36458975 -0.564159506982501 0.242114084815667
2 36483753 -0.810762880182963 0.379341590406127
2 36545356 -1.39542585269616 0.788112349331789
2 36568366 -1.05488816071228 0.535396487444178
2 36591463 -0.698805051950348 0.31455039274074
2 36624975 -0.628954301970295 0.276233311992519
2 36646928 -1.00793457250807 0.503782025478686
2 36701801 -1.33549949671468 0.740614193019198
2 36795720 0.695430317441196 0.312662218222848
2 36830827 0.704550890714097 0.317773878605539
2 36861343 0.77847835171806 0.360227663698745
2 36950090 -0.807119979651442 0.377167250663605
2 37080557 -0.751043602754537 0.344260104410767
2 37104688 -0.41967752240789 0.170875741960067
2 37125452 -1.0671368491248 0.543770587378156
2 37145275 0.611038707158209 0.266663112389597
2 37224302 0.730808042603714 0.33264380715021
2 37248988 -1.04067238799999 0.525743481828751
2 37280343 -1.4817972892177 0.858881983005231
2 37309758 -0.292305273010843 0.11347925454865
2 37330526 0.148231899109447 0.0544527575508732
2 37353082 -0.756254990793336 0.347273851555598
2 37377200 -0.371070169306459 0.148383800120452
2 37406071 -0.214581864417174 0.0808730733411609
2 37436147 -0.0537568933112747 0.0190295911609534
2 37487612 0.561025365274586 0.240498166409113
2 37552969 0.165988639812561 0.0613972813383815
2 37635475 1.3770126880689 0.773378638154789
2 37652220 1.38342359710676 0.77849442838848
2 37660261 1.49920744084007 0.873479541379907
2 37681311 -0.105067875262929 0.0379519100169095
2 37703523 0.604142702487832 0.263007233599633
2 37733275 1.06699743349276 0.543674976398781
2 37799910 1.05282712118306 0.533992581981756
2 37839881 0.64423749126001 0.284480125700305
2 37899283 1.11818044541417 0.579235971054921
2 37926462 0.683009142805809 0.305744952579185
2 38029932 0.629253958460731 0.276394273137007
2 38110040 -0.309031320714675 0.120733361234351
2 38132021 0.767599175379173 0.35386560763068
2 38160603 0.106777948114615 0.0385954510668742
2 38245438 -0.169589826081947 0.0628168722761363
2 38338286 -0.503236426587422 0.211267513631377
2 38361018 -0.828129006308219 0.389768548048795
2 38389986 -1.2047889360726 0.641523019179784
2 38417330 -0.64279634504749 0.283699220540639
2 38474997 -0.458058487778468 0.189155852214683
2 38501989 -0.458058487778468 0.189155852214683
2 38547471 -0.00330478065655046 0.00114667259290244
2 38583558 -0.191654154875423 0.0715974288916163
2 38611005 0.743429066852435 0.339872926778128
2 38669336 0.456095213668351 0.188209567896287
2 38694209 0.440455494701681 0.180714586514429
2 38757389 0.467126225866781 0.193542185617288
2 38781268 0.659418286292346 0.292747398405076
2 38804334 0.694434644835609 0.312105855835942
2 38841999 0.638556710756528 0.281405856693131
2 38878667 0.0555742189212508 0.0196870467646547
2 38944909 0.123401250795852 0.0448948899333766
2 38968756 0.108957545228761 0.0394168989528374
2 38991533 0.414568115514674 0.16847697247864
2 39032234 -0.432732427680081 0.177041773470093
2 39062482 -0.12141601923995 0.0441384083496837
2 39095920 1.2643803950975 0.685935650200942
2 39134457 -0.904929625377911 0.437109444911863
2 39175276 -0.190551831312059 0.0711553706116488
2 39203251 -0.181170872923677 0.0674078066339678
2 39223639 0.222638030754649 0.084169126465959
2 39243664 0.703809277247933 0.317357209990563
2 39280080 0.334376629176759 0.131887517357757
2 39308932 0.185617687098461 0.0691810310887462
2 39375370 0.1199339349722 0.043574392374795
2 39402612 -0.277358690036682 0.107068406714956
2 39462857 -0.127264050902923 0.046370078742445
2 39498438 0.537551126065944 0.228495579807831
2 39525819 0.0917650853496337 0.032974293747579
2 39545581 -0.936970780392863 0.457456410385778
2 39565637 -0.791148249720092 0.367687004596805
2 39598081 0.941114718215139 0.460113714349057
2 39634673 0.552743213866713 0.236243221782506
2 39671484 -0.173469571290042 0.0643505064466763
2 39702457 -1.11423717105246 0.5764634053909
2 39731024 -1.20160553626729 0.639186285213393
2 39760435 -1.99516072481651 1.33700287103341
2 39789269 -1.72108814378442 1.06938289865703
2 39818495 -2.39828810032914 1.78325619970487
2 39855406 -2.77185148634555 2.2538450320684
2 39865570 -0.637876799025442 0.281038616188368
2 39907891 -0.963230250349362 0.474395524564905
2 39947602 -2.23933817351053 1.59973975672559
2 39988068 -0.986472827977516 0.489587519957907
2 40015380 -0.648875609269234 0.286997971639856
2 40040739 -1.980779327611 1.3222468526646
2 40074803 -2.0241687036274 1.36700855532543
2 40101898 -1.53661318886605 0.905221302401351
2 40134283 -2.32914792873454 1.70221257125665
2 40166467 -1.51270321254803 0.8848720954714
2 40204544 -2.18579221745687 1.54014314975856
2 40240886 -1.98619691101083 1.32779622662528
2 40280338 -1.76943315215929 1.11451655439473
2 40308509 -1.05831181421422 0.537731847777228
2 40370555 -1.0568713388041 0.536748762341835
2 40437323 -0.473154465820997 0.196472569170565
2 40540363 0.198544747153569 0.0743688150033891
2 40565060 -0.904374732692906 0.436760179295906
2 40590817 -0.749414633291611 0.343319932513579
2 40705439 -0.565780859819892 0.242951272779643
2 40730276 0.177292341165033 0.065865919923699
2 40756988 -0.492051358395592 0.205732964937021
2 40785721 -0.643068433868862 0.283846603594492
2 40841373 1.27894069407697 0.696981281175396
2 40874328 0.158231241437642 0.0583521454246894
2 40966136 -0.772359163166477 0.356644326673616
2 40992048 -0.650473079263546 0.287866805162166
2 41050649 -0.398938420946544 0.161189570494416
2 41087710 0.291917690350867 0.113312162635079
2 41133295 -0.130385932375569 0.0475654546267353
2 41163245 -0.606501839516478 0.264256177739873
2 41268017 -0.491695494249863 0.205557529484541
2 41297120 -0.11713421286881 0.0425106643797729
2 41359643 -1.22392199646671 0.655643778533213
2 41385067 -1.91830860794571 1.25907000621341
2 41414450 -1.44487083083956 0.828290594058135
2 41441523 -0.249267048117772 0.0952010550596206
2 41478411 -0.176376394028824 0.0655024331176192
2 41498762 0.0441829177881077 0.015581342100984
2 41548328 -0.352376115601721 0.139927915920354
2 41612737 -0.256130803942973 0.0980788393415035
2 41640079 -1.68652458226854 1.037655271608
2 41665421 -0.057061411706197 0.020225761995255
2 41730056 -0.619945162737466 0.271407713227371
2 41809380 -0.116286776503227 0.042189132892721
2 41832379 -0.204463550619848 0.0767605043293995
2 41857129 -0.237550133241563 0.0903209570087756
2 41882379 -0.255069269350677 0.0976328465903236
2 41907421 -1.33751505014166 0.742190501556027
2 41931848 -1.59829160823542 0.958693810667053
2 41969043 -0.287337746987265 0.111341123818678
2 42009586 -0.970778126718183 0.479308504918066
2 42044584 -1.79230995859774 1.13618167870394
2 42075994 -1.85069587877797 1.19237489359316
2 42103902 -0.893338630420998 0.429835649090493
2 42126509 -2.14553232858446 1.49606898375559
2 42149136 -1.4443960775644 0.827900554157551
2 42182056 -1.37055087258326 0.768237394135199
2 42288944 -0.878599726254976 0.42065280934219
2 42319238 -0.468309744029471 0.194116600239017
2 42347830 -0.936745487627938 0.457312110809455
2 42368550 -0.349836937653403 0.138787650200371
2 42379885 -0.408409437367389 0.165596397560361
2 42407306 -0.604471032723697 0.263180945684647
2 42427436 -0.591596470700066 0.256395517841001
2 42449181 -0.910349166730398 0.440526213864746
2 42483289 -0.283237927382964 0.109582079762488
2 42513182 -0.686891738353279 0.307901669142082
2 42551516 -0.331742179773468 0.130719015448597
2 42581734 -1.35911399401567 0.759175114451008
2 42603387 -1.11273428658079 0.575408154944048
2 42623764 -1.04804048219367 0.530737839798463
2 42657739 -1.00702331220057 0.503176073245273
2 42697175 -1.37992724733055 0.775702545184422
2 42733108 -0.530122921660668 0.224734279331891
2 42773063 -0.609258080994768 0.265717642781096
2 42801883 -1.23978025667281 0.667447057596402
2 42868029 -0.864495134216359 0.411934615620361
2 42895987 -1.16339912299189 0.611423528854466
2 42951366 -0.856132530318129 0.4067976126385
2 43026233 -1.17951886782163 0.623073507012536
2 43091908 -0.424957700525928 0.173363240004737
2 43118716 -0.949876865989668 0.465751948853977
2 43186467 -0.655288089158821 0.290490659444515
2 43224788 -1.02456402871341 0.514890785691887
2 43262856 -0.690635330447246 0.309985884110591
2 43292060 -0.896509097083259 0.431820667466071
2 43316256 -0.0317839125611709 0.0111538188481693
2 43339075 -0.705336346603253 0.318215378324838
2 43358842 -0.932566386019451 0.454638574664171
2 43386238 -0.652628623863945 0.289040490907178
2 43413309 0.0683527426832359 0.0243362438273301
2 43445179 -0.175208025671256 0.0650391308592408
2 43500848 0.382535492665451 0.153623167396437
2 43525630 -0.685585447231101 0.307175491049567
2 43545290 0.478856636499764 0.199255008320892
2 43581512 -0.93896081558767 0.458731783618344
2 43626761 -0.911532945550065 0.441273872214289
2 43668703 0.168889374420676 0.0625404572481862
2 43691055 -1.48096806239166 0.858189506608139
2 43697751 -0.951953129740968 0.467091858588406
2 43727862 -0.411627578039258 0.167100133372481
2 43755421 -1.23942714576104 0.667183255375697
2 43782022 -0.158710848424803 0.0585399052436596
2 43803712 -0.505799460885474 0.212541341283279
2 43837015 -0.849256936841054 0.402591875195329
2 43874825 -0.478181873301184 0.198925213878286
2 43944148 -0.00789860024296428 0.00274563045362023
2 43971538 0.971366441872447 0.479692273111305
2 43995919 -1.97585896840694 1.31721656925219
2 44022720 -0.822074757573541 0.386121881836727
2 44044427 -0.422385151073139 0.172150222090881
2 44102546 -0.445642147718587 0.18319166284966
2 44129454 0.21688896432976 0.0818150241656193
2 44192317 -0.886186348368964 0.425370259914355
2 44224877 -1.49552593798572 0.870383455148597
2 44260928 -1.21116327802493 0.646212916222894
2 44292608 -0.655595058552148 0.290658194858597
2 44320292 -0.466071489734056 0.193030646946492
2 44352737 -0.151013477454794 0.0555345596373818
2 44381999 -0.94550030225335 0.462932422771817
2 44395859 -0.899956299378575 0.433982854441864
2 44403805 -0.530957351087399 0.225155915643682
2 44427029 -0.126472783665083 0.0460675468000251
2 44453827 -0.171050040490535 0.0633935682972386
2 44514437 -0.500945931974565 0.210130905369992
2 44552585 -0.93307116471427 0.454961182117489
2 44590427 -1.43944894259443 0.823841094548512
2 44618584 -0.587389773205962 0.254190060620736
2 44689482 -0.872321899900769 0.416764041964083
2 44719078 -0.325688740762306 0.128042053467543
2 44771648 -0.86874480781313 0.414554242914481
2 44835901 -0.98242191131383 0.486926252427345
2 44887909 -1.1124269521283 0.575192458328668
2 44916879 -0.71267988017114 0.32235302345139
2 44952690 -0.266177597782747 0.102316599628734
2 44979776 -0.377178727066194 0.151170208913417
2 45018763 -0.20445695490927 0.0767578333686261
2 45047895 -1.15000399911481 0.601812992921044
2 45084371 -1.07069297022012 0.546211676364726
2 45112030 -0.00807911431944352 0.00280858088239572
2 45142885 -0.0529508099765669 0.018738271304014
2 45186703 0.143731375898585 0.0527071799919
2 45208637 0.246713670611387 0.0941340846744044
2 45262791 0.388648579649626 0.156433295576527
2 45292966 -0.0284510455436604 0.00997102929180572
2 45314887 0.628048728117984 0.275747059134404
2 45376610 0.466700834089926 0.193335831767095
2 45416202 -0.156873851183507 0.0578211075917061
2 45486213 -0.687871862989335 0.308446898475024
2 45514218 0.00707486345048034 0.00245848449845136
2 45543201 0.303487851141867 0.118319767158836
2 45589612 -0.581855251276763 0.251297186070218
2 45614845 -1.00712475654775 0.503243515440322
2 45641176 -0.310543269900002 0.121393272561383
2 45668951 -0.299466720629111 0.116574816797697
2 45747663 0.369073829789774 0.147475667364553
2 45803847 -0.689456080082926 0.309328846539193
2 45818117 -0.619758186108883 0.27130784254705
2 45820862 -0.12057072228513 0.0438166481828677
2 45833136 -0.996479201748077 0.496185672990356
2 45874854 0.347115436620465 0.137567703447047
2 45993564 -0.274007113132835 0.105640091684319
2 46025214 -0.287923285802311 0.111592765233614
2 46053773 0.302141775369825 0.117735098867456
2 46121892 -0.492090096908006 0.205752064840991
2 46126388 -0.524179275396909 0.221737400594275
2 46154152 -0.551756194394127 0.235737612584682
2 46184064 0.989089697109304 0.491309711988833
2 46216153 0.0109595421732854 0.00381429115507909
2 46261651 0.348483163088517 0.138180520151091
2 46290263 0.360697554295498 0.143678684009845
2 46357209 0.37639659693492 0.150812798906354
2 46433419 0.026271333145596 0.0091991561082808
2 46472394 -0.22643012588095 0.0857272565375429
2 46498462 -0.0492022883099965 0.0173859509536803
2 46526624 0.353175354174788 0.140287238271594
2 46546667 0.301619801956407 0.1175085272554
2 46569887 0.433242680012644 0.177283855079371
2 46598015 0.472248317870736 0.196031349769784
2 46624181 0.132317439063405 0.048306440483366
2 46651401 -0.0212581148153938 0.00742891819766699
2 46719865 0.0265824453975773 0.00930924513535171
2 46748699 -0.0373132821189877 0.0131229664453273
2 46789234 0.25060581604485 0.0957612587519285
2 46839602 0.0317865086816933 0.011154741385862
2 46905300 -0.0515151977932292 0.0182198914839542
2 46928064 -0.130880112479752 0.0477549349869456
2 46952083 -1.42931379497714 0.815552572677062
2 46972769 0.486270373534675 0.202888000663794
2 47009300 -1.25191866662748 0.676542659784925
2 47043152 0.12392520951398 0.0450947359532399
2 47103999 0.143216998039422 0.052508046503193
2 47133603 -0.11091575597514 0.0401560712984088
2 47166943 -0.170812879712316 0.0632998618571388
2 47212769 -0.113031124224873 0.0409558015900895
2 47265594 -0.473417814803061 0.196600847055376
2 47287241 0.716462312246016 0.32449117798885
2 47313902 0.430920948505113 0.17618300199624
2 47335711 0.0673735373067013 0.0239783490359821
2 47360563 0.617714613718395 0.270217042431911
2 47388227 0.601692240536992 0.261711855439849
2 47419557 -0.0380765787355189 0.0133954676102811
2 47466302 0.0375825822629778 0.0132190894788756
2 47581952 0.894615677037004 0.43063478979749
2 47611271 0.662428462797869 0.294395687290736
2 47638575 0.0516959443296939 0.0182851246671487
2 47673429 0.808549275398581 0.37801982123187
2 47702151 1.07581758666889 0.549737269585964
2 47722689 -0.291971345449595 0.113335291338696
2 47748961 0.302839561298857 0.118038113824479
2 47777493 0.917009506134761 0.444739052830979
2 47802282 0.250978331200588 0.0959172318587655
2 47828768 1.09020020407578 0.559681450725103
2 47869601 1.28814358764582 0.704002151022288
2 47943509 0.661072194971817 0.293652664340222
2 47973922 0.212322365681911 0.0799520826016179
2 48026555 0.187240652142562 0.0698296530673961
2 48105505 0.25678823673212 0.0983552219126352
2 48138698 1.19512712881901 0.634442076693847
2 48205531 1.19512712881901 0.634442076693847
2 48233487 0.929728494878822 0.452826492334787
2 48307859 0.422908633514699 0.172396889027448
2 48368512 0.634265468622332 0.279090562856401
2 48390118 0.768750412043036 0.354536964221275
2 48471222 -0.0850718598583238 0.0304889159312205
2 48503977 0.915661399112972 0.443885110421648
2 48528452 2.35367560061377 1.73074804668568
2 48552039 0.96636179296414 0.476431480287997
2 48603529 0.60772210000874 0.264902902074263
2 48643408 0.928029897071803 0.451743210581616
2 48670023 0.547641025820884 0.23363295437278
2 48697164 0.848885772898975 0.402365294726248
2 48724325 0.127095932481263 0.0463057855034074
2 48753793 -0.021254696567922 0.0074277135554606
2 48781323 0.168323867870947 0.0623173992366503
2 48814308 0.206634786099454 0.0776404524160154
2 48853242 0.836360062674983 0.394746282295515
2 48892944 -0.589463753782226 0.255276676096259
2 48915763 0.861172579610848 0.409890777594051
2 48963637 0.881784276402616 0.422630605575724
2 49021798 0.569132924450093 0.244684802795783
2 49047700 0.798120238127455 0.371814757769304
2 49072333 0.61187397302711 0.267106973773046
2 49183747 1.05337183988283 0.534363479873507
2 49212025 0.971661359895603 0.479884698369476
2 49244997 0.986032507933538 0.489297973885543
2 49276518 1.24836343456286 0.673873156007574
2 49348656 0.243328090241395 0.0927223637436
2 49399318 0.402181920138951 0.162695620689852
2 49437968 1.13549284577513 0.591473634275548
2 49468995 1.45840138887617 0.839441623706748
2 49507022 0.611571805024125 0.266946375097991
2 49613510 0.911975808992955 0.441553702258725
2 49651974 0.819555320874505 0.384607998861957
2 49677743 0.719722510045031 0.326337931890325
2 49704710 0.640625274087704 0.28252407895356
2 49726450 0.637971051370895 0.281089515651398
2 49752389 0.562110517939654 0.241057297525269
2 49783350 0.99671594557869 0.496342202014804
2 49813470 0.793595935722109 0.369134288793256
2 49885113 0.424692264889572 0.173237985230423
2 49970798 0.21211400664755 0.0798672296802459
2 49985234 -1.06995071219597 0.545701788675625
2 50012361 -1.36742547609101 0.765756181491827
2 50036093 0.500082842991729 0.209703048677483
2 50099016 -1.29525438151972 0.70944790563121
2 50138270 -2.17234117694263 1.52534764454595
2 50170788 -3.34689948650364 3.08766720000592
2 50198463 -2.61042366418059 2.04368674048245
2 50222603 -2.61411630401526 2.04837800733033
2 50256140 -2.91960299041436 2.45533977819471
2 50307511 -2.20012485321695 1.55598585558391
2 50350309 -2.36435185212977 1.74324258767973
2 50385690 -2.06670552546573 1.41159482883883
2 50432719 -1.54154974895894 0.909449065264589
2 50513585 -0.844486767390995 0.39968344488622
2 50546548 -0.972331137311511 0.48032182016092
2 50584155 -0.971793811845105 0.479971129139258
2 50608475 -1.18756543484673 0.628923521290939
2 50634812 -1.10655716417022 0.571079267489996
2 50662622 -0.103629848920533 0.037411394266435
2 50725914 -0.850688657209312 0.403466320702603
2 50760673 -1.45179877525361 0.833991760534734
2 50794173 -0.730684748597654 0.332573448022842
2 50826968 -0.173424215175559 0.0643325521198993
2 50899515 -0.493990827472576 0.206689798804352
2 51003239 0.1732754191956 0.0642736550940585
2 51128341 0.177637103158265 0.0660027997153795
2 51171543 -0.0325371355762522 0.0114215574740926
2 51201826 -0.731690242060605 0.3331473919376
2 51231621 -0.666969289071268 0.296887751240114
2 51289145 -0.722639309178368 0.327993158310838
2 51322769 -1.53380238795836 0.90281811566072
2 51347833 -0.862541532945698 0.410732420937947
2 51400901 -0.957820601655588 0.470886461391824
2 51429304 -1.94308916764541 1.28395167906875
2 51492355 -1.2985391389146 0.71196968506014
2 51522056 -1.41327251379466 0.802510996125062
2 51530056 -0.842521887179232 0.398487680284899
2 51557838 -0.747767350317886 0.342370092030367
2 51619294 -0.121740942239807 0.0442621441511008
2 51683687 0.162837480008484 0.0601581927235339
2 51709746 0.162837480008484 0.0601581927235339
2 51818438 -0.784457868409602 0.363741352998114
2 51840798 -0.933473001104576 0.455218061177767
2 51869671 -0.830384449569763 0.391130245228634
2 51907663 -1.04994112376436 0.532029246796109
2 51978178 -1.2663653249125 0.687436946231062
2 52010756 -1.05056975547097 0.532456654413892
2 52030205 -1.05902648319817 0.538219860085054
2 52123744 -2.1837662192144 1.53791014526748
2 52152608 -1.0911617768581 0.560348882004156
2 52174991 -0.871448714966253 0.41622421714338
2 52199231 -0.671874672304097 0.299587508556928
2 52229940 -1.20154056837113 0.63913863407617
2 52285853 -1.00696503159824 0.503137328776421
2 52339014 -1.10105927707565 0.567237714788821
2 52371891 -0.298626472313529 0.116210813278615
2 52399382 -0.0925929392776812 0.0332825851482862
2 52471598 -0.400512337215995 0.161919977305079
2 52498509 0.439522005223007 0.18026965995058
2 52555323 0.443625710591556 0.182227636964385
2 52611795 0.858540429585193 0.408274303459011
2 52640712 0.421588536664886 0.17177501841103
2 52670486 0.924439103269353 0.449456446993781
2 52774771 0.206029220971581 0.0773948920319701
2 52845632 1.47063136589129 0.849578735725072
2 52882205 2.18549052889888 1.53981053497074
2 52923732 0.729138069817892 0.331691247983174
2 52953408 0.940248851649948 0.459557987435764
2 52986428 1.81687361411943 1.15966509686892
2 53011491 0.93481557402671 0.456076721395889
2 53033552 0.300152987575556 0.11687227263599
2 53064367 -0.10248075962794 0.036979907410831
2 53101204 0.0141407686437985 0.00492770201438288
2 53123012 -0.0265330070953865 0.00929174927671649
2 53147940 1.26359938636709 0.685345325448655
2 53187753 0.313150291044492 0.122532772978859
2 53229131 0.330944039364271 0.130365420826529
2 53253924 0.981337363160245 0.48621472002549
2 53279268 1.00213070382673 0.499927623833403
2 53314557 0.864312590163595 0.411822227771735
2 53353667 0.380737456135153 0.152798826109922
2 53387625 0.0161726610313953 0.00564032377717973
2 53455381 -0.422265958186188 0.172094069898188
2 53503333 0.524851587815423 0.222075824728391
2 53526900 -0.153974635930659 0.0566886710060464
2 53589466 0.648436842807685 0.28675948132344
2 53611731 -0.536911290212463 0.228170901178105
2 53641433 -0.471018045274681 0.195432723271784
2 53680157 1.29354805969841 0.708139464449285
2 53709786 -0.22253867149102 0.0841283581479256
2 53744691 -0.175734102553919 0.0652476908546709
2 53784535 -0.372652710319102 0.149104569154234
2 53812900 0.176146709048148 0.0654113228155484
2 53842988 -0.244985679242682 0.0934131189543913
2 53868602 -0.717447024491417 0.325048600713537
2 53890467 -0.471346324285328 0.195592410659708
2 53910433 -0.296320605624358 0.115212987278604
2 53930909 0.0252463606882994 0.00883665414709998
2 53977766 0.00243621997642907 0.000845012008299963
2 54004511 -0.10392409389188 0.0375219449639902
2 54062953 0.139962886491796 0.0512500419640361
2 54087250 1.5442342477252 0.911751913522279
2 54130909 1.5442342477252 0.911751913522279
2 54172541 -0.176778236248956 0.0656618710050534
2 54199034 0.917685006140565 0.445167175060447
2 54226513 1.56353698351935 0.92838916602715
2 54251357 0.793920418236874 0.36932630235356
2 54273192 1.1510514155217 0.602562180279074
2 54317841 1.33320151834556 0.738818807135438
2 54386576 -0.22899313004304 0.0867827823011449
2 54411087 0.242557461053961 0.0924015038380349
2 54437712 1.07393526264297 0.548441210631803
2 54464984 0.844243689272865 0.399535444113839
2 54518182 0.674692824556284 0.301142106497526
2 54540401 0.767135100464951 0.353595102719218
2 54669322 1.34123585872117 0.745104318616132
2 54696758 0.902355197149433 0.435489915904523
2 54717606 1.18474650879304 0.626871478428191
2 54737152 2.29765065396635 1.66591474719454
2 54771657 0.778268413224003 0.360104517616587
2 54795869 2.79114474438691 2.27965891940788
2 54824038 1.43150671268656 0.817342745402861
2 54846906 0.674388566832908 0.300974140647905
2 54940659 2.23245823104869 1.59201979191718
2 54971771 3.19220166032091 2.85018769822011
2 55006908 3.15984713848682 2.80175009651606
2 55054293 1.86348149315576 1.20485331569836
2 55084236 2.35513629965463 1.73245487540888
2 55117009 1.45403308418989 0.835834187086267
2 55156748 2.40118522702984 1.78669314387136
2 55180907 2.06168613053954 1.40629725597601
2 55200306 0.857457910199706 0.407610183429572
2 55239567 3.00413613862424 2.57456993045911
2 55265996 0.921644124275144 0.447679559677495
2 55292806 1.62739451163141 0.984416714128206
2 55321272 3.00651183868 2.57796238466666
2 55346048 3.07928443436148 2.68298509588208
2 55381837 1.91612276824992 1.25688652663186
2 55423132 1.32489931887603 0.732348355493597
2 55460736 0.928654714827639 0.452141573034746
2 55489923 2.11321566437631 1.46114596064749
2 55540607 1.3134347448633 0.723454341140431
2 55633581 1.0343600205272 0.521479840438972
2 55658132 1.00230775858726 0.500045034133598
2 55711989 1.07425685536261 0.548662552474124
2 55739556 1.44376207770836 0.827379812195509
2 55768726 1.04558740606249 0.529072946632413
2 55798843 1.81408281812852 1.15698550575734
2 55837446 1.09565555642848 0.563472350515396
2 55868051 1.99082433779561 1.33254515387401
2 55895073 1.80577872642122 1.14902978986302
2 55923910 1.8385372803899 1.18056614142543
2 55961553 1.29308799298603 0.707786856312121
2 56004515 1.28070275801838 0.698323190563162
2 56057309 1.60509961081176 0.964682812919076
2 56079565 0.792449393593721 0.368456102666343
2 56124337 1.22275452449074 0.654778394755869
2 56197804 1.11125069161794 0.574367231401912
2 56224769 -0.330286189770008 0.130074124392421
2 56252099 1.53281343112031 0.901973270738465
2 56286927 0.387683595626568 0.155988933108965
2 56311157 -0.322320588607105 0.126557419095333
2 56335380 0.298370082567994 0.116099785350203
2 56365127 0.298370082567994 0.116099785350203
2 56398100 0.979054975482178 0.484718661617394
2 56420534 -0.239491144536606 0.0911265619230797
2 56486346 0.721412087657192 0.327296389649182
2 56520066 -0.0464850161024835 0.0164081346278865
2 56562949 -0.210100824619311 0.0790480343704106
2 56592444 -0.290175339253482 0.112561572789224
2 56621892 -0.0647503282193981 0.0230209146270091
2 56644905 -0.537854543021857 0.228649591697535
2 56689857 0.66030939797032 0.29323503622345
2 56711493 0.182666120622304 0.0680034093997351
2 56770201 -0.275788325600906 0.106398756368353
2 56827973 0.581219994684039 0.250965773589329
2 56856288 -0.247312762501478 0.0943842502887109
2 56883225 -0.463055316131742 0.191569761899332
2 56919376 0.0364775410296414 0.0128247892756852
2 56994846 -0.52066701340586 0.21997176821566
2 57025919 0.405863345517208 0.1644089715568
2 57053906 0.204101162199492 0.0766137726168761
2 57083361 0.786509985883947 0.364949988933205
2 57163335 -0.0216183745375392 0.00755589742671067
2 57229364 0.906358429147084 0.438009261496758
2 57256433 0.779491469149087 0.36082214785017
2 57292273 0.289990979929987 0.112482206000461
2 57317597 0.0071850551006474 0.00249688524832684
2 57385830 0.602098711419975 0.261926591671321
2 57418709 0.502573399403628 0.210938329284299
2 57512199 0.255603276395046 0.0978571619896313
2 57539050 0.471473399539422 0.195654234025518
2 57589652 1.02200539906161 0.51317529971942
2 57611266 0.859866814440858 0.409088577332666
2 57646150 0.0460169907196013 0.0162399240545787
2 57703991 -0.0300861732846976 0.0105509263922285
2 57726555 -0.159616054918219 0.0588944639870863
2 57750778 0.645251423333799 0.285029946440087
2 57877008 0.57384237553233 0.247126431117881
2 57901392 0.916774516712184 0.44459015664725
2 57923636 0.845837009296196 0.400505919664794
2 57963607 0.384645456047237 0.154591791357095
2 58066671 1.05314637542763 0.534209948955483
2 58093651 1.16020393584762 0.609125301252211
2 58116312 1.36035811889935 0.760158616999716
2 58169413 0.978500214097505 0.484355299794572
2 58225594 0.268819003503164 0.103435773058238
2 58251718 0.27082137591237 0.104285581046814
2 58277688 0.668194645820344 0.29756140442234
2 58347682 0.625683792767723 0.274478456164805
2 58448976 0.525477925936028 0.222391236540871
2 58475644 0.54346124651166 0.231500816532318
2 58554557 0.161986438353524 0.0598240450413455
2 58596461 0.537281509026301 0.228358749215144
2 58617482 -1.05509002562515 0.53553407057188
2 58637800 0.482919583707924 0.201243841404307
2 58670660 0.487816326886175 0.203647764799848
2 58695631 -0.467117401481101 0.193537904404979
2 58721700 -0.0224161752511956 0.00783722355559665
2 58754771 -0.368783930358761 0.147343894518975
2 58783211 -0.157767237057776 0.0581705574914234
2 58813864 -0.167250891598124 0.0618944316291574
2 58838383 -0.167250891598124 0.0618944316291574
2 58867684 0.400976870590956 0.162135700128474
2 58899074 -0.472390996625172 0.196100805371847
2 58952986 -0.488879423400246 0.204170666645576
2 58977013 -0.714215870499448 0.323220724215159
2 59004853 0.333879733635378 0.131666958741915
2 59024642 -0.805660491629694 0.376297381689104
2 59045929 -0.638097161959105 0.281157624189937
2 59081069 0.120967694837514 0.0439677291999397
2 59125509 0.00990517182257301 0.00344588745717747
2 59156285 -0.217375469482757 0.0820138571996812
2 59222368 0.580312714188098 0.250492672832867
2 59244349 -0.418114714976902 0.170141169703036
2 59270874 -0.155430087196897 0.0572568665133451
2 59304123 -0.505307088073544 0.212296469948707
2 59334162 -0.36472329328237 0.145500865144503
2 59364350 -0.613847562850988 0.26815664378488
2 59384079 0.347369944565455 0.137681693602224
2 59407807 -0.172184618065655 0.0638420872747037
2 59438253 -0.205521058339222 0.0771889124187306
2 59462226 -0.165789155966571 0.0613187551676262
2 59488774 0.280171480210384 0.108269719212874
2 59514104 -0.192189486129864 0.0718122383491777
2 59535790 -0.447899159890673 0.184272217076661
2 59604677 0.724776922956019 0.329208007591601
2 59625149 1.19424802488725 0.633799454442728
2 59645577 -0.193521901644391 0.0723472550210784
2 59721552 0.645635205894506 0.285238146449556
2 59756748 1.17399633712689 0.619071872691997
2 59785148 -0.400862781775347 0.162082712666504
2 59817754 1.34699165750649 0.749621673568619
2 59899632 0.571621761519248 0.245974255904828
2 59933832 0.467427978868447 0.193688597969585
2 59961947 -0.111900797041846 0.0405283135636064
2 60003016 -0.425740174820039 0.173732604970307
2 60039281 0.924318837005718 0.449379933299576
2 60059972 0.260690605418722 0.0999984271897227
2 60080233 -0.302377352812808 0.117837382362563
2 60163482 0.618661613363617 0.270722354434305
2 60227391 -0.298273602891227 0.116058010597144
2 60264967 0.781504299134819 0.362004272901064
2 60302451 -0.698910391960128 0.314609391441362
2 60333774 0.193652275057083 0.0723996330376426
2 60365534 0.267087213996453 0.102701771096845
2 60397106 -0.00686131665721423 0.00238407503688055
2 60421454 -0.976811594329785 0.483249931504171
2 60447342 -0.0146391620412898 0.00510239148451607
2 60482351 1.15408047089466 0.604730970653004
2 60510332 -0.0990595914165186 0.0356974821069103
2 60535082 -0.514588106330867 0.216925171939798
2 60559997 -0.840964426269415 0.397540789272113
2 60584292 1.3936916930663 0.78671944106241
2 60608720 0.0181939390389761 0.00635036167214158
2 60636457 0.20294427430856 0.0761456056909654
2 60665663 0.318211224509167 0.124750745725517
2 60702306 0.356648165840803 0.14185082448407
2 60736616 0.334279315797908 0.131844316619678
2 60772934 -0.858764250753085 0.408411666330604
2 60806302 -0.166311174696953 0.0615242706933997
2 60842110 0.412940440421652 0.16771451831699
2 60866511 -0.887017304478071 0.42588815318512
2 60892349 1.03800899844101 0.523942815887479
2 60929740 -0.779332075146774 0.360728594676662
2 60962308 -0.591752524143387 0.256477442677204
2 60988970 -0.833046221858763 0.392739475352862
2 61020120 -0.376598354325058 0.150904977910922
2 61050740 -0.358599270471413 0.142730907576449
2 61053795 -0.66109123226256 0.293663089620603
2 61074929 0.731258890271331 0.332901131580376
2 61098288 0.698331811940822 0.31428538636642
2 61127530 0.201007774636048 0.075362829655001
2 61187954 -0.195443682084621 0.0731198436084306
2 61215286 -0.701683812195168 0.316164046271894
2 61242727 0.032191255987658 0.0112985923566648
2 61270083 -0.16138042122436 0.0595862308117048
2 61296544 -0.0558340547150369 0.0197811238028278
2 61331830 0.307516121738018 0.120072727236079
2 61385701 -0.553338221747114 0.236548170922884
2 61458243 -0.726007782523393 0.329908219258055
2 61484249 -0.30526957512365 0.11909450347392
2 61536557 -0.88487224658525 0.424551727926643
2 61564249 -1.39247596113117 0.78574359842412
2 61592058 0.0354463871759101 0.0124571618044662
2 61644085 0.649335040888971 0.287247762066033
2 61695645 0.400525146720776 0.161925924962318
2 61726893 -0.478822553682579 0.199238346693493
2 61756515 -0.475358728093 0.197546945939506
2 61792461 -0.0319479792519637 0.0112121240445232
2 61828696 0.136266860884766 0.0498249130717326
2 61893734 -0.0186253517576248 0.00650205620407482
2 61926556 0.271538035286307 0.104590024245296
2 61983189 -0.879545734940256 0.421239975782239
2 62005475 0.584285763785482 0.252566385833537
2 62027961 0.486407091374006 0.202955160605274
2 62061439 0.592227374248074 0.256726777711472
2 62096099 0.397875637142773 0.160696799583783
2 62159599 0.664306459007966 0.295425533860593
2 62187178 -0.118801770206428 0.0431439657933543
2 62213060 0.542127101200488 0.230821438578243
2 62259736 0.178537682972449 0.0663605181840035
2 62286377 -0.138472286619808 0.050674815096725
2 62317508 0.731569522835594 0.333078466636989
2 62371394 -0.265034307704255 0.10183283234291
2 62466467 0.437855821807992 0.179476190044553
2 62544131 0.437855821807992 0.179476190044553
2 62585071 0.417952178239346 0.170064815667395
2 62650956 0.68120238272352 0.304743023460963
2 62673370 0.226770350663171 0.085867259610213
2 62697549 -0.286583345404351 0.111017064320972
2 62742064 -0.796433650358821 0.370814715899455
2 62765477 0.20217098343925 0.0758328919095776
2 62804463 0.373106418216502 0.149311353040607
2 62867092 1.83601793231831 1.17812631664195
2 62911462 0.594655910450555 0.25800309977384
2 62942712 0.512755207152314 0.21600888037292
2 62969781 0.909534036238709 0.440011668258449
2 63007057 1.68917806470888 1.04007511498847
2 63034799 0.566340379671926 0.243240378285908
2 63066053 0.125304332444521 0.0456211326812628
2 63093924 0.708225476014616 0.319841098165424
2 63114537 0.305865527756634 0.119353852673305
2 63126659 -0.844590729030767 0.399746749192663
2 63193738 -0.145736170283636 0.0534840366964658
2 63274160 -0.643813453456905 0.28425028430784
2 63313706 -0.304635066029121 0.118818493420187
2 63373811 -1.31212730661634 0.72244307856461
2 63402158 -2.97207531163956 2.52901046770261
2 63428763 -2.35955531034313 1.73762359870775
2 63453909 -2.1395717209617 1.48959717714349
2 63494273 -0.183807204689668 0.0684583786031718
2 63525731 -1.88517826323175 1.22617133780539
2 63579537 -0.996068348217247 0.495914073290665
2 63603876 -0.937641390211453 0.457886038173648
2 63626656 -0.4161830790466 0.169234287759056
2 63646304 -0.615109827000023 0.268828653992101
2 63775145 -0.368946549359302 0.147417809269908
2 63795239 -0.193297561343901 0.0722571371409319
2 63817223 -1.29416422962084 0.708611834311939
2 63838302 -0.87628102693845 0.419214936610657
2 63877419 -1.94605043090637 1.28694075607306
2 63898428 -0.172319477689679 0.0638954247122503
2 63925660 -0.880323477323097 0.421722931971424
2 63962940 0.333909979474826 0.131680381904702
2 64030284 -1.07332650720957 0.548022323536459
2 64060346 -0.500414129809512 0.209867248578428
2 64088147 -0.208819116228725 0.0785271106743772
2 64117640 -1.22936824733674 0.659687244950455
2 64151685 -1.70678168582731 1.05619576311673
2 64181697 -0.213139011961543 0.0802847803898344
2 64248475 -1.78830474274015 1.13237429095407
2 64267891 -0.198535996612992 0.0743652866933852
2 64303717 -0.810960267757286 0.379459533140948
2 64331169 -0.351375668073654 0.139478410044067
2 64355274 -1.00824648768356 0.503989503219598
2 64372497 -1.50349522288628 0.877091808949617
2 64375198 -1.45902429072002 0.83995660068537
2 64387730 -1.17969136070106 0.623198670641416
2 64416836 -0.697514666620949 0.313827973277951
2 64479811 -1.27681256251449 0.695362084192873
2 64513983 -1.54201456842117 0.909847610835167
2 64547200 -1.46170586810198 0.84217519402831
2 64607492 -0.684289752732728 0.306455760071312
2 64628254 -0.581025921774371 0.250864552039465
2 64648021 -0.891501332108665 0.428686897288662
2 64698217 -1.36334122837362 0.762519112953223
2 64739701 -2.64745890709481 2.09098334686635
2 64806833 -2.79205378347824 2.28087886817527
2 64847116 -2.98530787606224 2.54776410376454
2 64874738 -3.93630853093895 4.08226044170154
2 64910100 -3.71331013416017 3.6891666562831
2 64944943 -4.07974336398048 4.34596361451048
2 64978239 -3.9847372460233 4.17034356815123
2 65002026 -4.29060318520336 4.74912040863372
2 65025268 -4.05134111631445 4.29306980505206
2 65059166 -2.12713169460961 1.47613467117891
2 65086284 -3.89159924856445 4.00180329473252
2 65123070 -4.08425210968879 4.35439105836263
2 65159508 -3.16612435556137 2.81111442875603
2 65185031 -5.20578843372373 6.71404989653053
2 65208015 -4.21948369675976 4.61107784791039
2 65284009 -3.79385653636176 3.82878448835203
2 65310828 -3.58260317718404 3.46828205345213
2 65354517 -3.36964240176944 3.12340237600264
2 65382341 -2.91855331376573 2.45387735511496
2 65436853 -3.27363039709807 2.97397613815655
2 65479975 -3.63505579666905 3.55607945144644
2 65531919 -4.07209540617034 4.3316878413396
2 65563930 -3.83994605097697 3.90987832462757
2 65593089 -3.44519003998532 3.24362406585817
2 65631520 -3.44425368730065 3.24211973653754
2 65654215 -3.09012507885808 2.69881320724193
2 65676203 -3.09012507885808 2.69881320724193
2 65713811 -3.15531484158711 2.79499876961627
2 65746400 -3.78056034221342 3.80555285401344
2 65773805 -3.22354343377745 2.89751451326311
2 65793315 -2.76260578598512 2.24152734061613
2 65824983 -2.77523757974018 2.2583647546209
2 65851900 -3.19307880907202 2.85150678538062
2 65878832 -4.12628144579596 4.43335508709051
2 65951187 -2.19019635450106 1.54500278999582
2 65990337 -2.88148686854248 2.40252012084213
2 66020145 -2.97921435665448 2.53911938931763
2 66087096 -2.58180534248955 2.00751274010684
2 66119380 -2.48204535590417 1.88395492250598
2 66155696 -2.26760124858265 1.63164762208697
2 66190884 -2.21033085736859 1.5673159216786
2 66281520 -2.15613228834999 1.50761210607597
2 66329481 -2.34828623854587 1.72445782016908
2 66371410 -2.56987423167543 1.99252772321205
2 66403222 -2.81247254665237 2.30836851434979
2 66435513 -2.95520297160522 2.50520083224239
2 66547072 -2.34851569909152 1.72472540393977
2 66613282 -2.12432352983012 1.47310400015433
2 66635531 -1.95153361580977 1.29248431511331
2 66659416 -3.44781702795936 3.24784645725248
2 66720413 -2.84174169736266 2.34806495709461
2 66917191 -1.18212040542383 0.624962351113051
2 66942897 -1.18212040542383 0.624962351113051
2 66970385 -1.99719591939972 1.33909750254309
2 66995138 -1.91221835149544 1.25299087240452
2 67018205 -1.50086906130552 0.874878577504796
2 67048870 -0.687965078789605 0.308498769610421
2 67132877 -0.562874080686061 0.241450954857741
2 67181988 -0.353681935289164 0.140515088919636
2 67207394 -0.50763398958122 0.213454384837683
2 67288190 0.62912031379199 0.276322481987182
2 67318661 0.544762547188056 0.232164019189309
2 67378038 0.721479596520156 0.327334705548782
2 67400235 -0.545042507146036 0.232306770660908
2 67422267 -0.536938925755736 0.228184921862805
2 67444802 -0.490222660378753 0.204831872451872
2 67466593 -0.0534592608649977 0.0189220050029694
2 67540394 0.497068958742205 0.208210840081357
2 67576713 -0.720949956985285 0.327034139530174
2 67604831 -0.300219190812811 0.116900975333794
2 67629256 -0.297092886107583 0.115546999894972
2 67655977 -0.289752244799677 0.112379445641925
2 67719916 1.23549662009335 0.664249859121568
2 67746606 -0.29418963771447 0.114292275245167
2 67783928 1.6499641254179 1.00458300014969
2 67806626 -0.749779041378935 0.343530176406205
2 67831763 1.0789410898024 0.551890681117942
2 67862732 0.155196269666242 0.0571655446886168
2 67891720 0.311283249002172 0.121716499620335
2 67911415 0.206686301958399 0.0776613474060132
2 67934224 -1.496585496571 0.871274014424171
2 67984420 -0.798251538276884 0.371892650805917
2 68006527 -0.189374843704794 0.0706837640985316
2 68029471 -0.168054983744522 0.0622113734925916
2 68064489 -1.22968835584348 0.659925234390516
2 68100252 -1.2811701286884 0.69867930720609
2 68142856 1.03799515116156 0.523933460494382
2 68187364 -1.41472955075771 0.803691676172518
2 68235119 -1.04823254438323 0.530868280608445
2 68259277 -0.13622187606111 0.0498075919567031
2 68284171 0.841309605697566 0.397750577343487
2 68327378 -0.451621433648644 0.186057765719176
2 68364601 2.00042624937522 1.34242544374521
2 68390067 -0.347981548231375 0.137955702535001
2 68418835 -0.284233198497963 0.110008639117312
2 68447424 -0.35810479069021 0.142507752375144
2 68479899 -0.532450280317153 0.225910846929196
2 68528555 -0.51308730099958 0.216174819258226
2 68557177 -0.488239994035426 0.203856109670582
2 68705351 -0.0577739935989983 0.0204841058790227
2 68735108 -0.0860026402321003 0.030833776964766
2 68775905 0.249243106705095 0.0951910417130052
2 68815565 -0.896610846671168 0.431884429524907
2 68849965 -0.124454690821682 0.0452967686476601
2 68905606 0.17991305250216 0.0669072853991519
2 68934545 0.785040065468178 0.364084105872675
2 69010395 -0.391668028364204 0.157825574426803
2 69015583 0.143975897888407 0.052801869792167
2 69048131 -0.330198310439308 0.130035221336262
2 69075775 0.403289120253342 0.16321047352171
2 69123936 -2.14612632813539 1.49671468214219
2 69147911 -0.0896593609316791 0.0321910055619302
2 69173830 -0.841967219713719 0.398150364194268
2 69243243 -1.40929268979289 0.799289987960297
2 69278708 -1.82112569705135 1.16375343177762
2 69315233 -1.21916076750925 0.652117602538649
2 69345542 -4.06860396554947 4.3251787369575
2 69410347 -0.57216974752616 0.246258432931243
2 69443638 -0.512059798602821 0.215661516151125
2 69508408 -1.10260682853582 0.568317960679327
2 69536296 -1.23354207423852 0.662793223388353
2 69568709 -2.36849047450359 1.74809811259135
2 69593383 0.170665924514803 0.0632418054851885
2 69645000 -1.51842161505256 0.889719637519115
2 69689953 -0.422655535521372 0.17227761760213
2 69737346 -0.600075443444743 0.260858241780982
2 69760797 -1.08065698346574 0.553075116097835
2 69829904 -0.827662401269694 0.389487055814584
2 69865742 -0.66877772143871 0.29788213000322
2 69934941 -0.699705925599378 0.315055071497232
2 69961913 -0.698718561761975 0.31450195416931
2 70007710 -0.521634110427562 0.220457540017663
2 70027123 -0.597526364730722 0.259514138324268
2 70048043 -0.453228352613774 0.186829938717445
2 70078079 -0.444447001548646 0.182620128886491
2 70099860 -2.05498142553278 1.3992361513645
2 70123248 -1.12485829633751 0.583943792889135
2 70202340 -0.633754251153665 0.278815142174313
2 70227695 -0.428858555361072 0.17520652840781
2 70253476 -0.698848435766728 0.314574690649548
2 70283948 -0.568838402367378 0.244532344682475
2 70312322 -0.661047154593197 0.293638951805164
2 70333642 0.749637168258016 0.34344831796385
2 70355767 -0.622318359774043 0.272676309836324
2 70383396 -0.486251661117395 0.202878809018545
2 70413684 -0.572320953875404 0.24633686325048
2 70531579 -0.490743315161732 0.205088317569479
2 70563404 -1.10943805998876 0.573096503694246
2 70618664 -1.81122187154279 1.1542416279632
2 70662794 -2.23050406711767 1.58983039840499
2 70691291 -1.94854905832129 1.28946546606114
2 70804514 -1.0492837463156 0.531582442985545
2 70831470 -2.60681797208666 2.03911116733329
2 70902065 -3.18725518159691 2.84275485882252
2 70921580 -2.93978731794324 2.48354712379327
2 70942678 -3.8183103791434 3.87170154060923
2 70967164 -3.62371876854644 3.53700733954749
2 70982030 -2.26511418689222 1.62882730503073
2 71029762 -3.37906813366752 3.13827458723675
2 71059849 -3.62438012109276 3.53811847269259
2 71090112 -4.50313196473494 5.17418924909958
2 71118725 -4.63910855216245 5.45603714912262
2 71179408 -2.97643723354166 2.53518452698936
2 71201442 -5.54492999867831 7.5315466263408
2 71225512 -2.58333629191356 2.0094396456014
2 71249831 -2.86456819194043 2.37926214667616
2 71276391 -3.14335812567616 2.77722798717537
2 71310726 -3.09857288032205 2.71118058102303
2 71369607 -2.30237153389971 1.6713303751226
2 71391836 -4.45258483545068 5.07138551040479
2 71417880 -3.79576737175222 3.83212916559313
2 71463335 -5.266455528136 6.85672620188581
2 71483652 -2.01060337555506 1.35293634160935
2 71542258 -1.57835739637416 0.941256999819653
2 71576128 -2.79609452439487 2.28630563039768
2 71614478 -2.33243785034381 1.70602635211247
2 71675868 -2.03737717914226 1.3807787073949
2 71707982 -1.24407293925291 0.67065761731886
2 71743518 -1.88372500154043 1.22473783504696
2 71802499 -1.48657305452714 0.862875096850002
2 71848689 -1.49285176296636 0.868137653323889
2 71932044 0.097537607418764 0.0351280408388348
2 71992657 -2.0013350608679 1.34336244036977
2 72054509 -0.817252158757274 0.383225948895613
2 72091937 -0.781753126724575 0.362150502607272
2 72121958 -1.45768901931343 0.838852855251853
2 72156027 -1.39543216934063 0.788117424983133
2 72198967 -0.790592809956926 0.367358861078478
2 72241519 -0.790592809956926 0.367358861078478
2 72286387 -0.566858119991448 0.243507986063088
2 72363644 -1.30611808161055 0.717803090126557
2 72403784 0.177596278638414 0.0659865894673744
2 72429018 0.296530980254415 0.115303956789639
2 72525749 -0.0298936331523945 0.0104826033648724
2 72550333 -0.0940434026282092 0.033823206237608
2 72585978 1.06420573189417 0.54176186920555
2 72614794 0.440233022532585 0.180608525420953
2 72649572 1.59893146926623 0.959255960838297
2 72719611 0.241742198831483 0.0920622531130001
2 72758563 -0.0268496727224476 0.00940382676274748
2 72789550 0.0232028849782424 0.0081148123405053
2 72818165 0.218688329816571 0.0825507683574471
2 72849665 -0.0552811645010597 0.0195809652953384
2 72874513 -0.0630456794704835 0.0223997840139666
2 72897012 0.949469212027838 0.465489045564671
2 72959884 -0.489731251367255 0.204589910976972
2 72960665 -1.02059134714782 0.512228199619303
2 72986221 -0.501208085449051 0.210260908845783
2 73009761 -0.875226710783083 0.418561740528313
2 73032753 -1.04552417047031 0.529030056741298
2 73071176 -0.257729119335568 0.0987509907938113
2 73107363 -0.622676687526606 0.272868014082263
2 73134531 -1.30107906099224 0.71392231261286
2 73178899 -0.570332502570444 0.245306048346952
2 73242201 -1.8345353196746 1.17669163065665
2 73271643 -1.91725820416844 1.25802050850781
2 73298999 -2.338811585043 1.71342707041975
2 73341832 -2.87892202189336 2.39898684833506
2 73371771 -1.45673196326216 0.838062148946169
2 73403948 -2.03347239800721 1.37670087766421
2 73444593 -1.58311765136615 0.945407430823995
2 73476758 -1.69462441097189 1.0450501994282
2 73537547 -1.58236541808373 0.944751003117526
2 73561079 -2.34188785614315 1.71700471792704
2 73581437 -2.34867555481543 1.72491183076594
2 73616916 -2.03635962387424 1.37971549063189
2 73644015 -1.93221499580388 1.27300418960071
2 73685188 -1.5012556809344 0.87520424623992
2 73718403 -2.43872361667776 1.83152501737415
2 73748591 -2.34227172092073 1.71745140639131
2 73778121 -0.433897021448614 0.177594416830033
2 73813386 -0.472330917108413 0.196071558054697
2 73953318 -1.69408075089695 1.04455308029268
2 73993756 -0.43510218539828 0.178166759114967
2 74025728 -1.61864054027791 0.976646173903985
2 74055677 -0.567069614166233 0.243617327275634
2 74146426 -1.15330254660395 0.604173669256033
2 74256192 -0.0917311529140594 0.0329616615328483
2 74282897 -0.106647182700846 0.0385462113761956
2 74315021 -2.20880289329784 1.5656170884934
2 74346820 -0.418915351353353 0.170517400692077
2 74402481 -1.1312007256998 0.588429758322983
2 74408779 -1.0950737472522 0.563067554278242
2 74427170 -0.0281446548124022 0.00986245103906351
2 74453607 -2.57547125458457 1.99955033123133
2 74474706 -0.753138560308101 0.345470527949073
2 74496631 -2.35705280872534 1.73469559003064
2 74528579 -2.24383103634782 1.60479115877996
2 74551078 -1.31178200172641 0.722176099367903
2 74577372 -2.02278348335206 1.3655683253488
2 74610162 -1.41933732940211 0.807430612204389
2 74652858 -2.16505084396505 1.51735802859762
2 74675164 -1.57520192251316 0.938510412971053
2 74698446 -2.42806062220647 1.81873378699207
2 74727929 -1.86065343390736 1.20208784230644
2 74759612 -1.87099310920278 1.21221349388225
2 74779489 -2.29358426375281 1.66125692397424
2 74803260 -1.97009606021158 1.31133673542092
2 74825711 -1.38322042539552 0.778332070913645
2 74848124 -1.46326420803153 0.843465696436596
2 74891413 -0.957930134382615 0.470957411349199
2 74925758 -0.68857000462061 0.308835458125988
2 74954428 -0.215729181883662 0.081341307363148
2 74978859 -0.986854771964067 0.489838733557648
2 75037792 -0.867720097605963 0.413922017513597
2 75109396 0.0523297975928237 0.0185139611040733
2 75172229 0.136604300916148 0.0499548608130213
2 75192982 -0.589967396382956 0.255540758488454
2 75196070 -0.622163160777424 0.272593291841535
2 75219252 -0.189642243132671 0.0707908725270964
2 75262836 0.500738900663983 0.210028252738039
2 75325550 0.879398070680661 0.421148303752443
2 75353029 0.731256083150217 0.332899529187231
2 75390626 -1.22470405683766 0.656223750746126
2 75415033 -0.163667962039643 0.0604844713562006
2 75441930 -1.89615871705005 1.23702855314515
2 75522867 0.202857916343408 0.0761106743538604
2 75542850 0.503374704504838 0.211336184426147
2 75562759 -0.659392031386597 0.292733035041957
2 75590012 0.0919359878403624 0.0330379215471564
2 75614042 -0.850892401326835 0.403590817212679
2 75637059 -0.567824413593229 0.244007671578135
2 75709642 -0.580169531076862 0.250418034412489
2 75767518 -0.018512101352927 0.00646222977153243
2 75820265 -0.766688264037568 0.353334714142297
2 75902839 0.165096749529789 0.0610462816148496
2 75932749 -1.290840527541 0.706065434507272
2 75970853 -1.33956821558597 0.743797742210917
2 76001593 -1.09895924623896 0.565773169817696
2 76038473 -2.11497446766377 1.46303619275771
2 76082688 -2.28086103327994 1.64672498694681
2 76147745 -1.1572223192374 0.606983964181793
2 76212003 -2.50307126830532 1.90966875172136
2 76274468 -2.07907380888221 1.42469011950117
2 76309392 -3.85262226112993 3.932335624592
2 76313841 -3.51910640311106 3.36350908716428
2 76317717 -2.23227317884535 1.59181240045773
2 76338601 -2.8961318596294 2.42274538012363
2 76371056 -1.42291784439974 0.810341355622223
2 76421302 -1.47353715236214 0.851995363170672
2 76447994 -2.89427706035567 2.42017906600889
2 76486842 -2.72869858996774 2.1966467467352
2 76523857 -1.95735272703488 1.29838010716278
2 76531774 -1.08761868259349 0.557891217887524
2 76593497 -1.02682849286461 0.516410948509402
2 76664537 -1.90487284942453 1.24567765156541
2 76688505 -1.6864212773987 1.03756111622701
2 76715422 -2.0400676346439 1.3835918172213
2 76787231 -1.91443509718249 1.25520192785218
2 76851619 -2.02198727896152 1.36474083674909
2 76866835 -2.53026131082988 1.94318047131643
2 76880157 -1.81554611890559 1.15839012967808
2 76939730 -1.88612456656294 1.22710520817794
2 76967392 -0.730371042016927 0.332394450607142
2 76997233 -2.49297149497241 1.89729531986411
2 77031253 -1.8578834076201 1.19938207086694
2 77060485 -1.12889448090551 0.586796916144811
2 77092716 -1.12889448090551 0.586796916144811
2 77142116 -0.942021986292709 0.460696290733782
2 77218071 -1.89762293102037 1.23847981215011
2 77255225 -0.923078181409785 0.448590915438965
2 77294815 -0.906717519929111 0.438235515879256
2 77317628 -0.0705915600538103 0.0251555396540121
2 77343282 -0.310661898511343 0.121445079023994
2 77380636 -0.813187397120509 0.38079119576944
2 77427283 -0.315866861125476 0.123722352100398
2 77493573 -0.393115730137464 0.158494116567757
2 77546203 -2.05555339922269 1.39983785205438
2 77566076 -1.62082021246774 0.97857830253552
2 77653534 -1.34332288489108 0.746740899514639
2 77679550 -0.201937001222332 0.0757383057466068
2 77705355 -0.709517848554736 0.320569214721604
2 77776020 -1.635978152728 0.992063870037227
2 77834779 0.374426681869085 0.149913443291658
2 77857389 -1.17141663666355 0.617206340313736
2 77880564 -1.07758132774585 0.550952809662001
2 77908560 -0.72208214506703 0.327676760162134
2 77967355 -1.44207803977025 0.82599732805597
2 78002279 -0.932228095279657 0.454422419882266
2 78030556 -1.31742326857515 0.72654316481046
2 78058071 -1.43782951945719 0.822514200261512
2 78090120 -1.22705911663647 0.657971575845489
2 78122065 -1.48992036428262 0.865678864651128
2 78151092 -0.474911128291835 0.197328657685252
2 78178716 -0.305494500446126 0.119192374784409
2 78218094 -1.47638588949796 0.854367564413
2 78245555 0.0235480237525407 0.00823664821927726
2 78270816 -0.446753577670406 0.18372356487476
2 78325786 -1.67400054265016 1.02626966809154
2 78350866 -2.02202326369334 1.36477823011224
2 78374174 -1.2275983033972 0.658372017015527
2 78409562 -1.29317587053452 0.707854202241088
2 78437295 -1.33211479814791 0.737970431853265
2 78488714 -0.562702284013052 0.241362368138167
2 78600196 -0.356367075586047 0.141724129703149
2 78648945 -0.439173359930859 0.180103556125199
2 78688842 -0.192019908252194 0.0717441836482083
2 78721287 -0.00892216321932284 0.00310269580819778
2 78749287 -0.00892216321932284 0.00310269580819778
2 78780501 -0.0217271838046604 0.00759425607883862
2 78812574 0.343847525176342 0.136105819502023
2 78841428 -1.36543899986436 0.764180993129037
2 78866267 -1.34071709059444 0.744697762377684
2 78890990 1.3649369524697 0.763783119161053
2 78980339 -0.078920416205171 0.0282159510784099
2 79010361 -0.0468172029683496 0.0165275615092188
2 79043815 -0.0453539167264358 0.0160017173651121
2 79080106 -0.561890165964977 0.240943729233225
2 79105271 0.126339936347833 0.0460167718367207
2 79133510 -0.273085390342431 0.105247880422799
2 79219640 -0.0853827956501625 0.0306040925430726
2 79279545 -0.321031245997368 0.125990009118667
2 79300460 -0.223950469886419 0.0847079108172961
2 79353307 -0.415661206891924 0.168989474012223
2 79381353 0.429290969980055 0.175411151973608
2 79436956 -1.14782799392051 0.600257803097328
2 79466906 -0.439573464971849 0.180294179959719
2 79497142 -0.136860815198563 0.0500536661595276
2 79520399 0.0781380677046127 0.0279276426806791
2 79578516 -0.520584134939322 0.219930152337302
2 79617924 0.496359237713157 0.207859868662224
2 79684750 -0.705351103145274 0.31822367483834
2 79716345 -0.705351103145274 0.31822367483834
2 79742568 -0.747563773672461 0.34225277052553
2 79766219 -0.335150146881204 0.132231011185482
2 79843428 -0.61791877383701 0.27032595606065
2 79872692 -0.615723231057883 0.269155408230783
2 79909700 -0.494742668818328 0.207061039450603
2 79939243 -0.866559564218494 0.413206424107617
2 79969991 -0.816377778933646 0.3827017325476
2 80038461 -1.3076872909572 0.71901348511225
2 80062986 -2.67239294532936 2.1231335079345
2 80086991 -1.51486855904105 0.88670625655362
2 80117074 -2.35770617866968 1.7354598168812
2 80141834 0.188900296462974 0.0704937330543131
2 80182258 -1.86795067252082 1.20922980332395
2 80212782 -1.5523238271886 0.918707578639294
2 80217172 -1.55994091440023 0.925279185506198
2 80235616 -1.09708178472336 0.564465159815974
2 80258588 -0.948061702087745 0.464581758342936
2 80296938 -0.713120568783175 0.322601894065574
2 80448267 1.38321803115557 0.778330157731429
2 80474911 1.03297984760908 0.520549469002468
2 80507791 0.433064001929139 0.177199074659661
2 80535279 1.06282954107441 0.540819795022685
2 80562399 0.272496562408016 0.104997456138973
2 80636879 1.72023046160055 1.06859014862396
2 80710262 0.313890264724998 0.122856583402303
2 80772076 0.165634990133777 0.0612580762324291
2 80793789 1.57441421992138 0.937825358817158
2 80843183 0.154090753328332 0.0567339796371364
2 80914823 0.0579162153592361 0.0205356849754978
2 81009776 1.14564127049365 0.598696646179333
2 81033296 -1.64525601188812 1.0003604967062
2 81055764 0.0422018876200144 0.014871050902967
2 81078934 -0.0111635461018007 0.00388560704102257
2 81100979 -0.184563990911388 0.0687603322995576
2 81126177 -0.159017459025519 0.0586599743152927
2 81145582 -0.375855194763789 0.150565504930239
2 81180817 -0.338185080674054 0.133580491180825
2 81210382 0.644015916437495 0.284360018060188
2 81241026 -1.41000606481765 0.79986692039314
2 81272240 0.409726595396026 0.166211474492694
2 81293122 -0.337686452798015 0.133358583612526
2 81313414 -1.19901905736497 0.637290380302048
2 81336463 -1.28427073054097 0.701043830487916
2 81400844 -0.741363520128104 0.338686181291518
2 81446367 -1.02454129739772 0.514875534953332
2 81466124 -1.05976833684152 0.538726624966211
2 81513260 -1.52566536206997 0.895877599772021
2 81615061 -1.06242542619622 0.540543283624385
2 81647899 -1.58760633668601 0.949328809589152
2 81680445 -1.62144983180645 0.979136746866246
2 81721433 -2.07366868850751 1.41896001296924
2 81750452 -0.829395675348925 0.390533072428212
2 81797367 -2.48444601207748 1.886881985468
2 81886937 -1.61565163330452 0.973999599245282
2 82007839 -1.93203134539702 1.2728196898209
2 82031205 -1.17394964856658 0.619038088403694
2 82082865 -1.34398829339865 0.747263024877283
2 82142067 -0.767540750285028 0.35383154822144
2 82171439 -0.767540750285028 0.35383154822144
2 82201825 -0.868680266496215 0.414514411670888
2 82232107 -1.32769019863683 0.734520682127498
2 82365868 -0.899806175724159 0.43388860769195
2 82444301 -0.899806175724159 0.43388860769195
2 82486756 -0.869611444986114 0.415089219811061
2 82514041 -1.57642230442295 0.939572218217427
2 82602031 -1.69417931706232 1.04464320028887
2 82641900 -1.50855979086707 0.881367234849165
2 82717823 -1.5826041342638 0.944959293225346
2 82746490 -0.701375280379615 0.315990971333748
2 82809709 -1.32551996170496 0.732831198677128
2 82974554 -1.48196823647329 0.859024770323796
2 83017717 -1.52688642015358 0.896917543337867
2 83049783 -1.5662038733805 0.930698669697741
2 83084741 -1.75598178796064 1.10187008732073
2 83119218 -1.60474821469927 0.964373266579456
2 83149462 -0.550907185173423 0.235302950740121
2 83179542 -1.47488609768647 0.853118284629218
2 83208719 -1.47891354608891 0.856474899154335
2 83283231 -1.23745647371948 0.6657118270955
2 83314418 -0.845884827061884 0.400535058318546
2 83344475 -1.41348044289241 0.802679439660555
2 83387559 -1.41348044289241 0.802679439660555
2 83536887 -1.24979501541212 0.674947535276871
2 83600740 -1.43098101442835 0.816913434647282
2 83622772 -2.25075538545128 1.61259175749911
2 83660656 -2.00834021357577 1.3505955101171
2 83727845 -1.11757969296951 0.578813219533178
2 83775902 -1.60770618247457 0.966980391133872
2 83797960 -1.53093131464534 0.900366419475339
2 83825694 -1.1598166651882 0.608846992674668
2 83826500 -1.1598166651882 0.608846992674668
2 83853926 -1.11967557007977 0.580288649358924
2 83876366 -1.69839770236377 1.0485035338964
2 83898498 -1.71787398022324 1.06641349495118
2 83920426 -2.16957780016253 1.52231677506071
2 83946980 -1.62932326473903 0.986132638609446
2 83970007 -2.12174516730946 1.47032403243926
2 83989426 -1.71381186120645 1.06266627430372
2 84019292 -1.88924456360515 1.23018663416309
2 84052008 -1.83432510837253 1.17648828224697
2 84079993 -2.08221528330834 1.4280256673033
2 84106744 -2.08941655767458 1.43568622365538
2 84107856 -2.0617777001501 1.40639381328172
2 84176233 -1.08213593012276 0.554096824118778
2 84205506 -1.8843843554965 1.2253881243824
2 84238490 -1.65779231233709 1.01162214000486
2 84278865 -1.80075648744026 1.14423093997767
2 84320293 -1.59528784923415 0.956056896776889
2 84356777 -1.36116150481781 0.760794007084514
2 84419540 -1.87427286692622 1.21543387514438
2 84446551 -1.87567578134978 1.21681264366257
2 84484326 -2.22213522555784 1.58047102186624
2 84565424 -2.25406123649066 1.61632255607312
2 84629048 -1.85541141470044 1.19696988687417
2 84663729 -1.4947672022537 0.869745992229495
2 84717976 -1.34707732472951 0.749688999180983
2 84745937 -1.69630995921972 1.04659215975975
2 84801087 -2.35289407530973 1.72983517751896
2 84830106 -2.24569058223492 1.60688418394297
2 84907907 -1.64359154430868 0.998869693195674
2 84945339 -2.55909332640264 1.97903591604836
2 84981809 -3.02303002171761 2.60161304598038
2 85022596 -3.48256272432623 3.30395930220991
2 85062241 -2.69096924692975 2.14724705979043
2 85089254 -2.6426266386351 2.08478123067375
2 85118334 -2.71976110931158 2.18489336348881
2 85160865 -0.546875425472851 0.233241996303692
2 85181344 -1.10929094261312 0.572993419411824
2 85202187 -1.82522487090707 1.16770124644283
2 85231118 -0.397239690781734 0.160402103937351
2 85268066 -0.130832674995062 0.047736743275161
2 85291143 -1.05012577938055 0.532154780059255
2 85313734 0.486997994935555 0.203245498415065
2 85337048 0.486997994935555 0.203245498415065
2 85359870 0.455415234960571 0.187882105647664
2 85389671 0.153274521166191 0.0564155714911122
2 85457871 0.316633640413608 0.124058528602421
2 85485636 0.805583614824607 0.376251582289819
2 85569095 0.24796063748568 0.0946549070154214
2 85591578 -0.139915071757269 0.0512315801421786
2 85613087 0.81734401595751 0.38328103497804
2 85666650 0.515890395117319 0.217576854686503
2 85698524 0.333968489559048 0.131706349587504
2 85739330 0.150137132423106 0.0551934922925494
2 85779950 0.076360381404349 0.0272731813384863
2 85808374 -0.116197597754926 0.0421553089820322
2 85838845 0.326203539489286 0.128269274001586
2 85870351 -0.250626475298875 0.095769907752177
2 85898956 -0.801830637234115 0.374018167210652
2 85923689 0.786444968733825 0.364911674059574
2 85957572 -0.0967757342414454 0.0348432389044503
2 85984426 0.0379234058456761 0.0133407709465564
2 86012453 -0.610213625695193 0.26622488580665
2 86115908 -0.380939627865763 0.152891465427107
2 86137787 -0.659059527264928 0.292551150435695
2 86162334 -0.977648048808998 0.483797349954024
2 86189666 -0.832921809970901 0.392664206067324
2 86217005 -0.740677606878814 0.338292409320606
2 86292828 0.457934271741307 0.189095945019455
2 86325284 1.52900010533598 0.898719019418183
2 86349322 1.49337242766405 0.868574706365495
2 86374439 -0.563117870107211 0.241576680853745
2 86427916 0.155462384091293 0.0572694819203374
2 86488365 0.249736426070566 0.0953974040276621
2 86513329 0.684391337777778 0.306512168407225
2 86550307 -0.0762266961688444 0.0272240008929283
2 86643608 0.913276247824618 0.442375793507039
2 86681251 -0.308298539167081 0.120413778024953
2 86711735 0.177622746325053 0.0659970989723785
2 86770404 0.102506690407704 0.0369896403408194
2 86797706 -0.321773570809259 0.126316627367177
2 86829107 0.69040752252273 0.30985892160395
2 86854362 0.895409694853673 0.431131945771507
2 86906568 0.0852638491316587 0.0305600292124386
2 86934296 -0.679618763810829 0.303865721388421
2 86951167 -0.155557868505937 0.0573067806151913
2 86961197 -0.289630218342332 0.112326927621679
2 86991069 -1.05134089380127 0.532981141582885
2 87023668 -0.433998839789601 0.177642753619592
2 87087335 -0.799506404038896 0.372637385481874
2 87125941 -0.734879790443968 0.334970239728123
2 87161325 -0.848300030115739 0.402007817828102
2 87178416 0.235289015683507 0.0893839075778111
2 87193425 -2.57543151302464 1.9995004234912
2 87198649 -1.39947083004321 0.791365619654469
2 87222395 -0.79292572705465 0.368737802871402
2 87241952 -0.325230040375179 0.12783966150324
2 87306060 -1.07720681878967 0.550694613044481
2 87338533 -1.06262855987541 0.540682268565842
2 87366949 -1.48201812816126 0.859066445444783
2 87394976 -1.34372102215723 0.747053286111612
2 87423129 -1.16351811522707 0.61150918746772
2 87447502 -0.51872556222619 0.218997480370194
2 87486385 -1.47093453478037 0.849830723968496
2 87511925 -0.62021808284975 0.271553509742628
2 87537728 -1.16071739142571 0.609494373702203
2 87593613 -1.00191307004095 0.499783319312887
2 87641101 -0.358226640263684 0.142562735244381
2 87681868 -0.712989027557185 0.322527601884157
2 87721537 -0.519692917774099 0.219482782755804
2 87754244 -0.494111308735933 0.20674927740226
2 87863939 -0.341499978791129 0.13505767411223
2 87901197 -0.62032689899086 0.271611647126402
2 87949018 0.699757863402229 0.315084175780715
2 88027622 0.196609179306049 0.0735889223756693
2 88066902 0.576482614216154 0.248498401777205
2 88107016 0.838275317391774 0.395907826358362
2 88132446 0.56246731482794 0.241241221988695
2 88166431 0.301256723315347 0.117350975324145
2 88196873 -0.30300171855601 0.118108552059501
2 88251428 -0.775389737401608 0.358417431079232
2 88285450 0.197855934835041 0.074091147556383
2 88315006 0.505566922429619 0.212425683529301
2 88410376 -0.167987008292487 0.0621845729149615
2 88442865 -0.286433687364461 0.110952797863351
2 88497489 -1.11174991540071 0.574717411209005
2 88521392 -0.733351242041962 0.334096241583239
2 88574471 -0.771768343233394 0.356299013210624
2 88606740 -0.107888118488065 0.0390136827363108
2 88628752 0.0778659344676944 0.0278273977807646
2 88650480 0.915899034307807 0.444035592302499
2 88691012 0.565845723802566 0.24298478301494
2 88780201 0.0173405403113348 0.00605043976099907
2 88820436 0.178778431217992 0.0664561857656756
2 88849574 0.219035956260583 0.0826930200942577
2 89021364 -0.569199469087147 0.244719253220306
2 89062876 -0.580612071764962 0.250648743210557
2 89103649 -0.367956814238834 0.146968073862395
2 89136736 -0.610742126463154 0.266505563612454
2 89169814 -0.868945538582553 0.414678131646153
2 89239585 -0.364197888677568 0.145262766975731
2 89271261 -0.552460128079677 0.236098176641786
2 89299117 -0.746854397342606 0.341844064060361
2 89329896 -0.486543076053778 0.203021966269308
2 89353896 0.0668425864786587 0.0237844024579232
2 89410476 -0.708653295564486 0.320082068364364
2 89460129 -0.322849028702945 0.126790119610621
2 89558531 0.250779471745075 0.0958339637080949
2 89635190 0.160277005215014 0.0591535010388937
2 89665095 0.572596416853559 0.246479764105907
2 89698606 -0.323896830432618 0.127251774345699
2 89733355 -0.379102871179477 0.152050288811975
2 89764049 -0.394704737785877 0.159228660791503
2 89800301 -0.180204164288904 0.0670230855679299
2 89828159 -0.566103339600147 0.243117886686483
2 89881606 0.441781524875298 0.181347078219953
2 89942164 -0.516974375794807 0.218119705455681
2 89969585 0.31470110674333 0.123211596597602
2 89994887 0.19265796008219 0.0720002894115463
2 90019869 -0.0717081877966117 0.0255647000614774
2 90087376 -0.793927039419464 0.369330220828378
2 90107280 -0.349025844175911 0.138423829989021
2 90273292 -0.0975991825011986 0.0351510659520823
2 90311463 -0.566814529839986 0.243485452009706
2 90353284 -0.0231283860512398 0.00808851816700672
2 90406643 -0.676080559120463 0.301908593774953
2 90433256 -0.486748584590162 0.203122938273326
2 90464754 -0.665481084775437 0.296070258810582
2 90502396 -0.673904570044007 0.300707012450765
2 90531676 -0.245530922389543 0.0936405132852571
2 90595174 -0.0524330307656606 0.0185512414932921
2 90626454 0.0719408979399122 0.0256500153435185
2 90648515 -0.0297606180440468 0.0104354088893307
2 90674692 0.17981764443109 0.066869338809435
2 90808712 0.259838595457849 0.0996392747467981
2 90828828 -0.146536502438616 0.053794490169206
2 90855042 0.262556394729929 0.100785682981859
2 90875832 0.749356675317278 0.343286497963274
2 90895476 0.10019234485605 0.0361217245026314
2 90924645 -0.325679665267439 0.128038048473376
2 90956333 0.541499871040847 0.230502235565882
2 90996344 -0.457237557731533 0.188760022177759
2 91027956 -1.25759681218372 0.680815614698805
2 91063020 0.719192141232108 0.326037261657969
2 91105220 0.039449205057664 0.0138859134466181
2 91129204 -0.260313699181814 0.0998395210210854
2 91152544 -0.486073616969576 0.202791358273198
2 91187574 -1.33199043230016 0.737873369878334
2 91271660 0.2295886751818 0.0870283256817212
2 91297539 -0.135722413882414 0.0496153165600176
2 91327080 -0.135722413882414 0.0496153165600176
2 91392451 -0.835319197151808 0.394115550462276
2 91431449 -0.233267298785491 0.088547357756797
2 91459871 -0.248007840318508 0.0946746314007718
2 91493410 0.0401482375270744 0.0141358838883162
2 91521089 0.0248975343462559 0.00871335157206256
2 91574679 -0.216029507409722 0.0814639380985104
2 91604002 -0.2322973582776 0.0881464452086113
2 91665720 0.427103635543285 0.174376680014579
2 91752538 -0.231850598303972 0.0879618767031183
2 91791333 -0.205674615555986 0.0772511475654645
2 91827922 -0.205459090070344 0.0771637992915469
2 91878225 -0.211014998275735 0.0794198775840185
2 91942540 -0.712440580861653 0.322217910652442
2 91998623 -0.525935765886234 0.222621875211185
2 92030995 -0.342229374181883 0.135383157981614
2 92061352 0.195345185001847 0.0730802197000343
2 92088732 -0.129431359922922 0.0471996483442554
2 92122644 -0.167341579885716 0.0619301679920974
2 92159534 -0.0391445792152345 0.0137770236333552
2 92201033 -0.0521858514784901 0.0184619831372908
2 92237734 -1.39378806784085 0.78679682218156
2 92267678 -0.335111607977426 0.132213892997628
2 92335387 0.0585335224939941 0.02075962780205
2 92391964 -1.17374845840201 0.618892514159349
2 92413773 -1.28275196332683 0.699885182992366
2 92440691 -1.19421897261485 0.633778222032213
2 92452355 -0.694256717126553 0.312006467829962
2 92477924 -0.354007083727883 0.14066137606014
2 92503171 -0.653974179119833 0.289773913033725
2 92532328 -0.348288760805044 0.13809338228495
2 92560811 -0.5627055802174 0.241364067732001
2 92607326 0.205192942175311 0.0770559536442697
2 92635623 -0.475568517700476 0.197649279225652
2 92679956 -1.27674723481547 0.695312405205794
2 92688205 -0.725798124988324 0.329788913635784
2 92709827 -1.11946697315407 0.58014173424881
2 92779827 -1.78652806098524 1.13068730992095
2 92806809 -0.950472479639479 0.466136173839859
2 92835807 0.246931000061104 0.0942248235766771
2 92860095 -0.927144061263927 0.451178662157437
2 92885272 -1.23996374811547 0.667584158123051
2 92918648 -1.34610895597537 0.748928116457499
2 92943206 -1.65055592996157 1.0051143512903
2 92965375 -1.91026320975549 1.25104230867016
2 92987823 -1.91468631482976 1.2554526191762
2 93009783 -1.47509107075108 0.853288971902345
2 93048339 -1.00802208669253 0.503840234184643
2 93090590 0.236835439346252 0.0900246100892514
2 93120405 -1.02083769075406 0.512393144833428
2 93196647 -0.35778165463397 0.142361963959785
2 93218924 0.163545031602564 0.0604361619481616
2 93266720 0.181400757709048 0.0674993341602403
2 93288530 -1.2471058431365 0.672929960890664
2 93310404 1.35179992503295 0.753404604620187
2 93362867 -0.0123666270597613 0.00430641615494032
2 93395948 0.810723967289617 0.379318340783037
2 93464158 0.70461800591285 0.317811595643429
2 93495526 0.64976239832916 0.287480176043491
2 93523584 1.58725738601501 0.949023692413101
2 93546136 1.76065015715843 1.1062513628606
2 93570299 0.148345425397513 0.0544968658851251
2 93597394 1.63598737296016 0.992072099144785
2 93621574 1.67297030184624 1.02533569729614
2 93651492 1.74741963186095 1.09385588205596
2 93693066 1.61500201644221 0.973424827064341
2 93736327 1.05080323672137 0.532615433917944
2 93772116 1.29297589227597 0.707700950745994
2 93815010 0.905818649806586 0.437669242830722
2 93847176 0.983979823429032 0.487949055744898
2 93868790 0.75672600557281 0.34754668688503
2 93890897 0.104020640938233 0.037558224024534
2 93915911 0.341496183377247 0.135055980880388
2 93942456 0.532650761385977 0.22601227873601
2 93974622 0.551312050159497 0.2355101980047
2 94089777 0.865551296264513 0.412585091238557
2 94146694 0.977025458883698 0.48338987229131
2 94176514 1.53791669010724 0.906336767544554
2 94204699 1.05346505352752 0.534426959281449
2 94234051 0.147534835579353 0.0541820095849366
2 94275091 0.642813763810271 0.283708655080772
2 94305731 0.452188788533532 0.186330304161466
2 94339705 1.50365149832511 0.877223592407349
2 94363574 0.828964079156863 0.390272512571501
2 94386304 0.799166912765165 0.372435852680577
2 94427446 0.669325101182632 0.298183322560142
2 94467249 1.77352079798072 1.11837316055983
2 94494984 1.21275687089707 0.647387667188149
2 94522304 1.52600565739901 0.896167365005359
2 94552414 0.711833897151947 0.321875450976782
2 94576460 1.54217960746647 0.90998913791189
2 94605134 0.759697810953781 0.349269816235697
2 94627513 2.08020514428302 1.42589090662561
2 94649295 1.77684707534248 1.1215160971537
2 94676779 1.60763361924462 0.966916395540873
2 94712630 0.946776504244868 0.463753911263207
2 94749472 0.904153720158846 0.436621096964425
2 94771243 0.91300514524756 0.442204364190362
2 94831440 0.740399908311573 0.338133031570301
2 94873678 0.903171252828291 0.436003036730592
2 94915100 0.655641292337155 0.290683430660442
2 94949177 0.893615536449473 0.43000888188907
2 94974385 0.480609322369385 0.200112316428434
2 94996736 -0.379532012148193 0.152246728544115
2 95019618 -0.178448170133518 0.0663249522525164
2 95070781 0.528188627852332 0.223757738990208
2 95100732 0.182401173395819 0.0678978251014401
2 95136974 0.196082248720651 0.0733767986483424
2 95197113 0.0906057213785064 0.0325428768166441
2 95257403 0.0577470721364549 0.0204743430028002
2 95380017 0.847385825192976 0.40145011447923
2 95405239 -0.927004264928801 0.451089593787118
2 95429351 -0.695436385670669 0.312665610035807
2 95490193 0.515763348545596 0.217513255082369
2 95530117 0.637876081591068 0.281038228760616
2 95561391 -1.02221685417882 0.513316987555997
2 95595289 0.693474483364495 0.311569646800162
2 95633960 0.837173748151434 0.395239605958987
2 95674976 -0.449005103272543 0.184802275982838
2 95702430 -0.311472447986233 0.12179916948802
2 95741805 -0.686622544222872 0.307751975808833
2 95795539 -0.150985267047436 0.0555235768730314
2 95802077 -0.221563751268927 0.0837284916472462
2 95832786 1.10852434479594 0.572456392504892
2 95862847 -0.100324460908432 0.0361712288943199
2 95941654 0.938318784022764 0.458320169471767
2 95971491 1.22276417920704 0.654785549271582
2 96001619 0.798273249492865 0.371905531415831
2 96037192 0.0561583719761854 0.0198985739054337
2 96066917 0.00399987507794757 0.00138823687501041
2 96099672 -0.245527170577913 0.0936389482846394
2 96121705 1.14516602873409 0.5983575836055
2 96144476 -0.670675540022489 0.298926815418021
2 96174373 0.427401103194664 0.174517275714639
2 96205208 -0.965226282997662 0.475692842405425
2 96263064 -1.1909342792186 0.631379596935541
2 96288022 0.97704674292871 0.483403800225976
2 96316863 -1.24626323060283 0.672298318447917
2 96348829 -1.92753759807859 1.26830918255817
2 96419614 -2.10558733677633 1.45296146803536
2 96447187 -0.776341592159005 0.358974970569755
2 96505526 -0.705397273377155 0.318249633415045
2 96704791 -1.49056912469353 0.866222756472109
2 96743074 -1.83432771756708 1.17649080615465
2 96778612 -2.27585894198281 1.64102915759996
2 96798281 -2.21401050103665 1.57141078655854
2 96819008 -2.00143788751604 1.3434684760074
2 96856227 -2.63743576320973 2.0781292086169
2 96885089 -2.89450748955656 2.4204978143042
2 96920590 -2.33047131290191 1.70374616939947
2 96940475 -2.34458528332099 1.72014483365724
2 96960126 -2.25167485462067 1.61362899038909
2 96982927 -1.78214111749773 1.12652697372482
2 97007141 -1.24223350344725 0.66928106615999
2 97049132 -0.71816377140139 0.325454536939401
2 97085412 -0.737778462409067 0.33662978882708
2 97149145 -1.20414180304964 0.641047706083872
2 97176143 -0.93233366094586 0.454489868056474
2 97203561 -0.909360118978874 0.439901913674078
2 97228235 -1.20753793846122 0.643543804601694
2 97248881 -0.967351236529998 0.477075467275376
2 97268681 -0.9890487781663 0.491282764456518
2 97370140 -1.15541728090203 0.605689157383292
2 97403050 -1.4044898427 0.795410597337239
2 97437454 -1.48622544826009 0.862584172391436
2 97468698 -1.35155017409288 0.75320790468225
2 97503216 -1.81632210635672 1.15913533063585
2 97534523 -1.68620198293023 1.03736125748343
2 97608668 -2.69371455895925 2.15082237349793
2 97643891 -0.638984893044665 0.281637208242607
2 97746529 -1.9634278385603 1.30454913038134
2 97789616 -1.85388811327906 1.19548459981009
2 97828704 -1.86527570985405 1.20660940556734
2 97924876 -0.471083231396933 0.195464429572622
2 97980853 -1.77181787834674 1.11676572426379
2 98014788 -1.79651072118479 1.14018148561401
2 98038675 -1.212350693079 0.647088158251064
2 98091973 -0.56610969197879 0.243121169072629
2 98147604 -1.4145533030196 0.803548816102058
2 98207662 -2.43072829972275 1.82192970273929
2 98234488 -1.73176798397559 1.07927742332951
2 98259446 -0.737404711535591 0.336415651574745
2 98284700 -1.89362998102497 1.23452411864124
2 98312925 -0.541400609208997 0.230451731895621
2 98337326 -0.69546213272701 0.312680001386951
2 98370377 -1.19984112918416 0.637892704842541
2 98425480 -0.209366955828417 0.078749709330973
2 98487246 -0.445360519789168 0.183056944463856
2 98516616 0.26272996881322 0.100858974286255
2 98545975 0.859883573318125 0.409098869516342
2 98571211 0.470778318273161 0.195316132435963
2 98596393 -0.0660464358627763 0.0234937326131558
2 98631746 0.761928076091186 0.350564922266784
2 98670112 0.0256802737058258 0.008990080379213
2 98705845 -0.0256857142855575 0.0089920044336736
2 98729948 -0.985668815340288 0.489058867315652
2 98762865 -0.0802164166142121 0.0286939309544103
2 98803767 -0.0883470423947668 0.0317034875318969
2 98831813 0.151300744189796 0.0556464103385059
2 98857417 0.592363616733921 0.25679832961675
2 98881836 0.718192470727442 0.325470794619486
2 98926976 0.835396913767828 0.39416263160432
2 98987885 0.413727721000967 0.168083202252913
2 99016801 0.667353955740149 0.297099172736912
2 99051387 0.551995168286053 0.235860000292307
2 99144555 0.551995168286053 0.235860000292307
2 99193227 0.159030001038742 0.0586648863646188
2 99233388 0.573201967546589 0.246793989361746
2 99263021 0.233599184992326 0.088684602893975
2 99294146 -0.228062792511944 0.0863994146511463
2 99331538 -0.795552043996203 0.370292359281441
2 99382358 0.515791184648764 0.217527189415193
2 99411400 -0.186498993875371 0.0695331516691467
2 99438565 -1.43141878090018 0.817270928971249
2 99469299 -0.488913301873747 0.204187336229103
2 99581888 -1.09042457545655 0.559837158607474
2 99610545 -1.45560081231138 0.83712804221068
2 99666472 -0.8707090251652 0.415767125778566
2 99700467 -1.54816525757698 0.915128881761401
2 99726658 0.561994215274021 0.240997353772053
2 99797638 -0.565871881096374 0.242998296862177
2 99829510 -0.506345609021041 0.212813046864328
2 99850241 0.268240241762064 0.103190370458065
2 99893674 0.0207352991560996 0.00724470784554024
2 99916521 -1.22040323079459 0.653036990277527
2 99948536 0.00129145148427429 0.000447740313218025
2 99983584 -0.749467199544522 0.343350257680655
2 100019838 -0.663279684739135 0.294862332682583
2 100046613 -0.953318016298947 0.467973494457238
2 100082933 -1.03309356657643 0.520626101532589
2 100117684 -1.1399146921094 0.594616337101334
2 100182908 -1.15588242961347 0.606022711424102
2 100248910 -0.348454452674193 0.138167650415699
2 100352824 -1.44580137818688 0.829055337847296
2 100386043 -0.847267494459058 0.401377948519323
2 100444494 -0.720975931152284 0.327048877480002
2 100470031 -0.553053508260159 0.236402237427305
2 100498059 -0.954707663251691 0.468871785177712
2 100543263 0.451010029548526 0.185764180727553
2 100616494 0.145780148394118 0.0535010912405417
2 100729939 -0.482736843269511 0.201154276872757
2 100768053 -0.521352820096425 0.220316217397554
2 100789091 -0.831944633195768 0.392073195751242
2 100809768 -1.49400005819367 0.869101680993145
2 100837148 -0.98785818878642 0.490498945848232
2 100872850 -0.656860581976633 0.291349209117457
2 100925473 0.621757973937154 0.272376589054324
2 100953044 -1.74043521405626 1.08733894475084
2 100997718 -1.88656321671185 1.22753821105972
2 101017693 -0.616767553591539 0.269711990277985
2 101042306 -0.616002182643101 0.269304043485339
2 101095134 -2.27701593705512 1.6423457456598
2 101124130 -1.08260685044726 0.554422313879977
2 101151106 -1.85558382692797 1.1971380521693
2 101179745 -1.46116106096116 0.841724235666974
2 101201684 -1.7500394065987 1.09630505967806
2 101262609 -1.08015206800901 0.552726479070501
2 101291390 -1.00771723685028 0.503637479563913
2 101329597 -1.58318463518252 0.945465893693233
2 101356601 -1.06741974507249 0.543964617866068
2 101382819 -2.34866967252823 1.72490497055139
2 101410243 -1.70404775859177 1.05368450400687
2 101445385 -1.47591147564194 0.853972302853021
2 101468399 -1.24085860429462 0.66825294704157
2 101494336 -0.377636105566215 0.151379304663554
2 101518489 -0.901433399603275 0.43491058102765
2 101547804 -1.16210410535182 0.610491613705632
2 101585994 0.893085575904734 0.429677360778105
2 101620620 -2.09521401534058 1.4418680088076
2 101651293 -1.82041610566516 1.16307068955438
2 101673919 0.555231114219689 0.237519059352917
2 101710469 -1.03453389007427 0.521597092728572
2 101756106 -0.742552534181275 0.339369147222796
2 101910911 0.776951636814395 0.359332458047606
2 102002333 0.589428094404218 0.255257981399849
2 102058262 -0.699593011967167 0.314991801389251
2 102089035 -0.924017423100365 0.44918819488162
2 102118760 -0.95283274643394 0.467659965154489
2 102205899 -0.436351915921286 0.17876074659546
2 102244080 -1.34183673724281 0.745575346606869
2 102270423 -0.61862343220221 0.270701975597533
2 102296728 -2.13991571202289 1.48997029490986
2 102336282 0.280511091614485 0.108414924719353
2 102385473 -2.34713220930189 1.72311237071213
2 102415119 1.38954695044239 0.7833947600522
2 102438173 -2.06720552994883 1.41212307692878
2 102504008 0.556543999740997 0.238193131498131
2 102572639 -0.673996840043622 0.300757932288662
2 102602089 -0.44086484442427 0.180909779900654
2 102654769 0.93835713383675 0.45834475200866
2 102705826 1.33430132204938 0.739677832806434
2 102731083 -0.259794095766511 0.0996205225200071
2 102806260 -0.667557104958929 0.297210847777393
2 102832997 -0.752868659861162 0.345314502705801
2 102915356 -0.0513749734177976 0.0181692894730619
2 102921094 0.436049329342378 0.178616884617472
2 102937014 -1.01133128631946 0.506043254572184
2 102971103 -1.02899095838193 0.517864309726052
2 103000647 -0.82118356571141 0.385586135758154
2 103037977 -0.268494954706469 0.103298359715284
2 103091971 -0.438642354024708 0.179850644060826
2 103112308 -1.55095144068356 0.91752584873211
2 103147040 -0.806983000939477 0.377085579471448
2 103178624 -1.7789312305267 1.12348750971053
2 103206693 -1.46248700477971 0.842821962220156
2 103228762 -1.17864247069324 0.622437742861613
2 103251251 -1.09691629171199 0.564349921982363
2 103291133 -1.32661769178432 0.733685544768439
2 103321049 -2.0731863927342 1.41844926767872
2 103352611 0.587423560685095 0.254207751652157
2 103383903 -1.38131781555708 0.77681239872229
2 103434711 -1.11126565546591 0.574377726491636
2 103461121 -0.667386837142507 0.297117247356735
2 103488399 -1.96673457766397 1.30791293807701
2 103517238 -1.59525786371288 0.956030590300182
2 103559537 -0.218858850908842 0.0826205425881911
2 103585749 -0.149620857499128 0.0549926660135908
2 103745837 -0.877777624935701 0.420142797561163
2 103830608 -0.43842752062385 0.179748346458178
2 103869057 -0.970243223910529 0.478959682565791
2 103953052 -1.73264565341417 1.08009246755633
2 103978091 0.185867281639858 0.0692807319010797
2 104000064 -2.16261077452735 1.51468852443071
2 104022016 -0.882189939226561 0.422882795170605
2 104051004 -0.885302670409606 0.424819766717559
2 104083092 0.189205392041319 0.0706159000925468
2 104135563 0.164611576995634 0.0608554413344023
2 104272850 -0.100783513660922 0.0363432764933183
2 104302841 0.211158048516129 0.0794780860834007
2 104373140 0.230383288449198 0.0873561088827824
2 104412883 0.266096431238566 0.102282242208536
2 104452012 0.174971590754244 0.0649454240174758
2 104540424 -0.32103909569271 0.125993462057918
2 104569215 1.59002109503202 0.951441480455502
2 104593345 1.10681622247549 0.571260543165146
2 104654558 0.488931350071059 0.204196216822957
2 104676132 0.899743331957282 0.43384915703601
2 104699103 0.548869484265365 0.234260666686531
2 104727912 0.938195976121535 0.458241452037096
2 104753041 0.927162568794245 0.451190454355112
2 104777956 -0.350730156440497 0.139188541503722
2 104857458 0.251433915102425 0.0961080424165505
2 104890500 -0.083559525667297 0.029929110179573
2 104951707 0.25656098290466 0.0982596705333268
2 104989490 0.245507409126668 0.0936307052206206
2 105012495 0.711329130929376 0.32159061453273
2 105138124 0.190236797300613 0.0710290999483867
2 105166253 -0.201637168829648 0.0756171235480171
2 105196476 0.484362770658089 0.201951545867707
2 105223133 0.0344906330312492 0.0121166815507286
2 105244783 -0.394583691311583 0.15917267758189
2 105351094 1.05024817544477 0.532237994386807
2 105378230 -0.400534952679678 0.161930478059755
2 105423079 -0.634640864573638 0.279292863473616
2 105460211 0.388289394435342 0.156267861828766
2 105543437 0.707345526888692 0.319345655808541
2 105587137 0.0488447927917729 0.0172571868918892
2 105625684 0.432395453105374 0.176881945566688
2 105657358 0.552902293098401 0.236324740777878
2 105752497 0.175668122776379 0.0652215291340872
2 105793868 0.674489575982692 0.301029899492194
2 105821226 0.57706912755151 0.248803482475772
2 105876293 0.53213168243941 0.225749681316772
2 105901272 0.855790840164672 0.40658822434713
2 105968981 1.00840612979754 0.504095706047562
2 105995743 0.842041663279287 0.398195630321018
2 106038843 1.01572881930856 0.508976710892344
2 106069774 1.2525379977899 0.677008159442104
2 106125050 0.754825537855197 0.346446295047852
2 106160969 1.02790841696236 0.517136545449305
2 106188773 0.154646113097392 0.056950733377397
2 106213649 0.694904502295924 0.312368362156313
2 106244662 0.809538188413875 0.37861010831782
2 106278496 0.71428047980271 0.323257240000759
2 106301793 0.675257819795316 0.301454093693692
2 106324241 -0.254374083029439 0.0973409538581342
2 106353381 0.806384173822796 0.376728613463294
2 106377409 0.806384173822796 0.376728613463294
2 106407995 0.178361050224647 0.066290339349626
2 106435382 0.434965354355144 0.178101754049522
2 106477473 -0.228275925042133 0.0864872182809954
2 106505850 -0.00313052967295518 0.00108613658655132
2 106546132 -0.884252224026056 0.424165731180568
2 106586889 -0.726029438164425 0.329920543233685
2 106613557 -1.5119688831982 0.88425047405855
2 106637767 -1.24888822585009 0.674266918216654
2 106670090 -1.90297760466592 1.24379408249522
2 106742681 -1.69964038516399 1.04964201510928
2 106779364 -0.996918305218603 0.496476012529237
2 106806363 -1.22032992752225 0.652982732576792
2 106830902 -1.80518893206476 1.14846573380764
2 106857475 -1.49533631149163 0.870224117756672
2 106895698 -0.262990033751436 0.100968803074709
2 106997940 -0.162214591951687 0.0599136051542343
2 107050233 -0.973579742862878 0.48113712173134
2 107073738 -1.49779105221084 0.872287788389314
2 107096101 -1.65304845000936 1.00735369768505
2 107119128 -0.958518290533995 0.471338461135381
2 107141804 -0.381935685154797 0.153348064105966
2 107260346 -0.0823727981013502 0.0294902862017751
2 107293532 -0.732535304320859 0.333630020700489
2 107335934 -2.24709995562657 1.60847141379421
2 107366179 -0.652673758209739 0.289065082670326
2 107440024 -0.995449938428112 0.495505376646553
2 107474470 -1.68580636291038 1.03700074633962
2 107523199 -1.90306574374209 1.24388164815942
2 107550124 -1.4003847606693 0.792101498694841
2 107574909 -1.27504263843765 0.694016674832204
2 107612286 -1.32292860770418 0.730816121878731
2 107638907 -2.30034685911267 1.66900667011229
2 107678302 -2.1293371171865 1.47851698542015
2 107702735 -3.92090337245974 4.05444459391179
2 107734585 -0.521609886940252 0.220445368940746
2 107782017 -0.521609886940252 0.220445368940746
2 107818787 -0.71200852432463 0.321974011680632
2 107952922 -1.50475454231522 0.878154020480927
2 107979447 -1.2115252893899 0.646479700847459
2 108017507 -1.73315008989706 1.08056104194512
2 108048665 -1.98003251692496 1.32148275909863
2 108113689 -2.01553484609781 1.35804388460599
2 108153842 -2.3917816931349 1.77554950607094
2 108196051 -1.94987294078684 1.29080413808394
2 108251843 -1.94199281787591 1.28284588411682
2 108338676 -1.68238090022014 1.03388173090514
2 108358798 -1.60281799016907 0.962673744839069
2 108379514 -2.43814724541638 1.83083246119447
2 108418978 -2.50418110500011 1.91103089572345
2 108450783 -2.34079606911531 1.71573456418008
2 108481012 -2.3285903234595 1.70156659847341
2 108550299 -2.25813117603472 1.62092152639426
2 108602615 -2.92055280499813 2.45666345438092
2 108633181 -2.41701208659347 1.80552735508133
2 108660829 -3.50987008168222 3.34840637564353
2 108683451 -3.58418563906421 3.47091431929863
2 108710297 -2.81612768219575 2.31330703532731
2 108745384 -2.66900298533373 2.11874791138207
2 108824292 -1.83360571234164 1.17579249987419
2 108848790 -1.06433266257369 0.541848793340344
2 108870395 -1.17124798919054 0.617084463978317
2 108908352 -1.04972312152462 0.531881059083775
2 108932249 -0.947744080133183 0.464377112370143
2 108956918 -1.15112135517959 0.602612220015219
2 108993644 -0.69012356915614 0.309700691975797
2 109124768 -0.146657970729689 0.0538416246463827
2 109152838 -0.500700659779485 0.210009293195539
2 109185830 -0.129400718812279 0.0471879105697441
2 109211908 -0.575378290703167 0.247924278521149
2 109239421 -0.749805529942837 0.343545460613846
2 109264902 -0.271770707734978 0.104688898716508
2 109322670 -0.132631902534931 0.0484271803107692
2 109353554 -1.00502666909873 0.501849394909738
2 109391501 -0.0666415857603629 0.023711001386518
2 109426360 0.0972048380326292 0.0350036252609025
2 109457075 0.451829497135823 0.186157700761947
2 109515433 -0.202103718540458 0.075805698752491
2 109543840 0.0849406701047079 0.0304403289640435
2 109628575 -0.549605975354855 0.234637228006221
2 109651912 1.21136588483318 0.646362221727401
2 109672524 -1.72605421883846 1.07397845814349
2 109692307 0.521916068252181 0.220599223339497
2 109718847 0.0929136283259917 0.0334020616964628
2 109743084 0.56072302565887 0.24034245171901
2 109764318 0.159424388114355 0.0588193704590591
2 109779060 0.343745024975196 0.136060019436368
2 109806796 0.412947589545419 0.167717865387286
2 109885295 0.187734924282457 0.07002734361597
2 109927903 0.0966498059182402 0.0347961805814531
2 109964373 0.781365900003922 0.361922948218397
2 110026029 0.0525381575194998 0.018589208789294
2 110052647 -1.4258182170717 0.812702628586996
2 110077478 1.1367608051529 0.592374091914733
2 110101642 0.47287223735313 0.196335119357218
2 110126039 -0.578601425923946 0.249601046971841
2 110152000 0.211128118436202 0.0794659067500489
2 110174613 0.0328585301064155 0.0115358477788824
2 110207548 -0.83243343778426 0.392368791229518
2 110287378 0.418928372747582 0.170523521291429
2 110317174 1.54671885390741 0.913885669464092
2 110343619 1.27768397542958 0.696024904523406
2 110366775 0.867488201814809 0.41377899217399
2 110390082 1.39864184864996 0.790698404182862
2 110434739 1.18194885601963 0.624837723515391
2 110536772 0.596452825391363 0.258948702683705
2 110569421 1.35659722286462 0.757187285339458
2 110609038 0.716074387740964 0.324271671324677
2 110626115 0.899764949703635 0.433862727589193
2 110644873 1.40487115777068 0.795718287511639
2 110698509 0.328212871819058 0.129156920790715
2 110703049 0.384611639486272 0.154576256285322
2 110728119 0.412166080844264 0.16735207356234
2 110747851 -0.000439705177511506 0.00015239198709142
2 110802682 -0.440701268562817 0.180831774460419
2 110839389 -0.176729059779005 0.0656423568498364
2 110868523 -0.0434635136243398 0.0153232750333544
2 110939230 0.374055272928692 0.149744012395358
2 110959490 -0.327971660923753 0.129050297965258
2 110980541 0.0737379223864472 0.0263093499161343
2 111045405 -0.424776059357756 0.173277524105363
2 111080786 -0.68582621368667 0.307309292783278
2 111110013 0.0158463841107975 0.00552581516847221
2 111140843 -0.0599180658848361 0.0212622945531677
2 111177525 -0.527748167865584 0.223535537209524
2 111246226 0.281042485894015 0.10864219930042
2 111272666 -0.625383401212728 0.274317450186423
2 111296795 0.478664932876939 0.199161297419505
2 111380904 0.25226289253968 0.0964553990909871
2 111409740 0.699333198530699 0.314846233359684
2 111436272 0.96945166684422 0.478443671902928
2 111458761 -0.488905260315076 0.204183379423042
2 111481673 -1.61578981715409 0.974121882761589
2 111506130 -1.45186812641772 0.83404892038611
2 111531790 -1.00167343950119 0.499624448659947
2 111554095 -2.91898218424989 2.45447480943484
2 111574931 -1.46874097549824 0.848008242525644
2 111594506 -2.6234487191496 2.06025842773015
2 111632743 -2.45362097649835 1.84947086607488
2 111659883 -3.0050873665543 2.57592799221469
2 111697430 -3.09737812841047 2.70942973915279
2 111733462 -4.11594428040629 4.41386583691283
2 111765171 -2.56781276923748 1.9899443311212
2 111786779 -2.248981067208 1.61059112172221
2 111867691 -2.97559072560421 2.53398574172721
2 111904157 -2.13689605582306 1.48669652357103
2 111915910 -2.0564286764967 1.4007588643532
2 111940411 -2.57011071684453 1.99282419053004
2 111974462 -1.95319656831304 1.29416785588441
2 112001897 -1.34259291647624 0.746168301063846
2 112038756 -1.35180157270133 0.753405902373384
2 112136325 -1.35057433425254 0.752439565958356
2 112158877 -2.44752760335816 1.84212000326026
2 112181548 -1.85584106887435 1.19738897866261
2 112212968 -1.55140729865146 0.917918299821586
2 112238311 -1.55472077552202 0.920773211710318
2 112260973 -1.57695427647876 0.940035239123651
2 112290454 -1.29155873487574 0.706615339237596
2 112317898 -1.35085470550995 0.75266028403596
2 112344683 -0.825514598821809 0.388192285743196
2 112403567 -0.781921332813516 0.362249364869242
2 112431002 -0.808314325337817 0.377879626893152
2 112463672 -2.08435703010206 1.43030191442058
2 112505570 -1.81134692253271 1.15436149699691
2 112552308 -2.33814272931148 1.71264969493952
2 112583547 -1.77268670284731 1.11758569636456
2 112606650 -2.13454485785658 1.4841499137665
2 112658779 -2.10854280588669 1.45612973912848
2 112680465 -0.560823828607998 0.240394365231343
2 112717863 -1.53699660987556 0.905549347769796
2 112756082 -1.46391833571843 0.844007663117716
2 112805557 -1.06436080022368 0.541868063213423
2 112834852 -1.07156398877738 0.546810261828093
2 112886089 -1.65177471229035 1.00620904706316
2 112915059 -2.17593445801125 1.5292931935309
2 113005892 -2.01720577274512 1.35977659363009
2 113044604 -2.06481944560563 1.40960307985691
2 113112624 -2.27176545818453 1.6363752323362
2 113150143 -1.66929183691959 1.02200421299771
2 113182660 -0.961542686894729 0.473299770964056
2 113216680 -3.22275336326599 2.89631658357752
2 113244336 -3.33782699587077 3.07347078297734
2 113279753 -2.34526678086881 1.72093862727113
2 113307055 -2.07451266768407 1.41985399285953
2 113363459 -1.26340880438055 0.68520130756274
2 113383534 -1.35175105246282 0.753366111562246
2 113404804 -1.35175105246282 0.753366111562246
2 113471267 -0.872812761030353 0.417067618798097
2 113497043 -0.958148791334849 0.471099059058926
2 113541572 -0.446049316858155 0.183386478618562
2 113563133 -0.128069609448966 0.0466782601165419
2 113587592 -0.708473497711336 0.319980789480814
2 113607592 -1.82221010662018 1.16479717940941
2 113649951 -1.41810981070425 0.80643379449254
2 113671580 -1.03269729942006 0.520359086006317
2 113697302 -1.59598308678502 0.956666926782934
2 113780068 -0.605383689686025 0.263663995753644
2 113800921 -1.1919152715742 0.632095556579345
2 113821032 -1.13481959886194 0.590995750923682
2 113847093 -1.01688103067991 0.509746429410854
2 113872735 0.178065554893846 0.0661729550406409
2 113900784 -0.856750144444998 0.407176188366344
2 113928413 -1.08468862413884 0.555862125135082
2 113980873 -0.692146235408206 0.310828379580314
2 114039873 -0.974947732282814 0.482030997449045
2 114070726 -0.893002052997651 0.429625121114407
2 114105705 -1.9423859859961 1.28324238646187
2 114144891 -0.792053096554866 0.368221793616631
2 114175058 -1.9220511165117 1.26281271728011
2 114195926 -2.14105946708081 1.4912112251851
2 114215437 -1.68450237586936 1.03581289649531
2 114251159 -1.91874667001698 1.2595078151159
2 114282548 -2.52770913593563 1.94002246528373
2 114303740 -1.98408933705119 1.32563604262772
2 114323738 -1.72411826613801 1.07218584027812
2 114359394 -1.41648866713192 0.805118175930022
2 114393261 -0.808778325842689 0.37815651321044
2 114421796 -1.45931244513513 0.840194877337891
2 114446144 -2.31910565604236 1.69059751010211
2 114470623 -1.82727403961548 1.16967714395923
2 114539535 -2.53583044291599 1.95008055542127
2 114567574 -1.92485791406904 1.26562318322941
2 114594825 -1.12334038990889 0.582872297737268
2 114634093 -1.16695750315455 0.613987267072355
2 114705314 -0.750617383407038 0.34401402311358
2 114817873 -0.556431900282561 0.238135554857144
2 114841722 -1.14012010175561 0.594762494718462
2 114952280 -1.01001024713727 0.505163346954844
2 115022375 -0.833840476020294 0.393220123344289
2 115054775 -1.1076979694758 0.571877721932506
2 115109405 -1.55717227858802 0.922888065313237
2 115132703 -0.811909123599253 0.380026675688545
2 115175233 -1.78423257168991 1.12850948496952
2 115206358 -1.79574102750146 1.13944811202273
2 115268115 -0.494709825738766 0.207044818604445
2 115289867 -1.44948706098404 0.832087436462929
2 115342198 -0.175752600584972 0.0652550257595328
2 115366760 -2.38704678848136 1.7699515919544
2 115389668 -1.77863054503181 1.1232029883463
2 115420237 -2.33857279993818 1.71314952302608
2 115451445 -0.961232948265176 0.47309876123453
2 115477295 -0.947120787245316 0.463975621749129
2 115501784 -1.27320209304612 0.692618780637382
2 115560701 -0.608832408593048 0.265491773684428
2 115588201 -0.593942415090491 0.257627922555552
2 115623949 -0.27590244219822 0.10644739410768
2 115685173 -0.327584985383279 0.128879412186469
2 115709959 -0.319587308660809 0.125355166090793
2 115732279 0.0168974849802969 0.00589481047632911
2 115801051 0.240170960051095 0.0914089804102654
2 115828035 -0.325707806022951 0.128050467003178
2 115862059 -0.503890803628818 0.211592540333
2 115885004 -0.549432642251355 0.23454858866466
2 115908655 -0.24361516549772 0.0928419359196316
2 115944228 0.579862412881173 0.250257962342864
2 116034541 0.0857832686495969 0.0307524759735477
2 116059552 -0.251926470518174 0.0963144073719157
2 116132392 -0.250520635344256 0.0957255991832086
2 116183362 -0.489972553543284 0.2047087145166
2 116229365 -0.737678025517804 0.336572239825821
2 116256379 -0.1725617289475 0.0639912492449253
2 116292437 0.287893069586716 0.111579776968743
2 116399314 0.0119202355373311 0.00415023213094586
2 116426243 -0.0372958242638723 0.0131167358015774
2 116454201 -0.209867973604736 0.0789533608704726
2 116490670 -0.209867973604736 0.0789533608704726
2 116524192 -0.230279824665477 0.0873134187739843
2 116562436 -0.217571065244956 0.0820938162730736
2 116601608 -0.196785148528718 0.0736597795877211
2 116629834 -0.0431961700919719 0.0152274096735913
2 116704501 -0.3671195858828 0.146587873031913
2 116733129 -0.222470376550193 0.0841003375969414
2 116733758 -0.192262709661434 0.0718416269017001
2 116783237 -0.401489690437563 0.162373924323664
2 116808575 -1.37259085383878 0.769858829517072
2 116845508 -0.721214234951468 0.327184103421334
2 116882893 -0.796945135133807 0.37111789341268
2 116912317 -1.54697206492557 0.914103253246855
2 116945958 -1.20624228286703 0.642591034427497
2 116980116 -2.23054930627563 1.58988106631135
2 117012141 -3.18187417138825 2.83468035267903
2 117024216 -1.44195681715959 0.825897852465687
2 117040053 -1.75478286756488 1.1007462267277
2 117068448 -1.56784957273323 0.932125150099569
2 117111834 -1.41607026993512 0.804778787248162
2 117139336 -0.822493225487398 0.386373539363537
2 117168848 -1.10446262358826 0.569614485881301
2 117206872 -0.950307158354974 0.466029514292251
2 117296202 -0.560736393588934 0.24034933601401
2 117329131 -0.896764969621453 0.431981018452294
2 117361354 -0.913395478676466 0.442451196069899
2 117389976 -0.90638002951139 0.43802287011187
2 117429918 -1.34718832723794 0.749776239685828
2 117473661 -0.434422680003323 0.177844000512109
2 117505632 -1.49875717176323 0.87310060351042
2 117533038 -1.50429152732156 0.877763408190398
2 117560650 -0.883983453009936 0.423998447862136
2 117616718 0.426921486841154 0.174290602538323
2 117639161 -0.269478053449071 0.103715341339023
2 117671431 -0.425400621525795 0.173572296232371
2 117729440 -0.0174229062869448 0.00607937796160361
2 117760328 -0.360855640990552 0.143750145205017
2 117782208 -1.46141391918115 0.841933522809272
2 117805071 -0.966722344416623 0.476666108744429
2 117832132 -1.66825285603021 1.02106415601075
2 117861454 -0.142709156426052 0.0523115185728064
2 117893148 0.156336104429632 0.0576108786074193
2 117927894 -0.994416132871967 0.494822448769208
2 117961639 -0.938503021695592 0.45843827192226
2 117989723 0.0772463827299629 0.0275992537371982
2 118068390 -0.21041794513239 0.0791769962504937
2 118097748 0.209693627128972 0.0788824848613648
2 118129075 0.126603875025488 0.0461176556105137
2 118172022 -0.181649413312434 0.0675983526204083
2 118193753 -0.334637043473234 0.13200313839708
2 118222035 0.0264939254869972 0.00927791905989106
2 118243763 0.0447044892713803 0.0157685327809739
2 118263858 0.141683857558041 0.0519149690999608
2 118317676 0.219250337979142 0.0827807647740995
2 118341064 -0.532025551547247 0.225696001258009
2 118341735 -0.532025551547247 0.225696001258009
2 118372062 -0.406599550578437 0.164752109851652
2 118406660 -0.386593171818306 0.155487154074474
2 118436026 0.176989744297712 0.0657458094693231
2 118499131 0.0433652783450986 0.0152880470131889
2 118537588 -0.221858590182899 0.0838493910229617
2 118560913 -0.452164264401292 0.186318521491157
2 118652516 -0.0145837555075127 0.00508296779737797
2 118694907 -0.0145837555075127 0.00508296779737797
2 118762821 -0.475033265730732 0.197388216151773
2 118791370 -0.396418616145257 0.160021805946564
2 118878463 -0.189061349690717 0.0705582189354566
2 118910541 -1.20732599287392 0.643387907733383
2 118932874 -1.01872737419373 0.510980818335721
2 118973741 -0.711321561839074 0.321586343985162
2 119034704 -0.430453707895624 0.175961662816895
2 119064958 0.174048698200306 0.0645798080565954
2 119098520 -0.444374826801791 0.182585628360992
2 119127126 -0.788049357434181 0.365857562071589
2 119162290 -0.436528431931978 0.178844682732517
2 119263169 -0.237361265436125 0.0902426284373688
2 119294814 -1.08535927851888 0.556326292797598
2 119329366 -0.682687179300103 0.305566330601905
2 119358264 -0.842997768304395 0.398777166383954
2 119410905 -1.12235100189753 0.582174324366892
2 119440718 -0.909166256607363 0.439779584487648
2 119474595 -0.339627164818719 0.134222698924657
2 119509443 -0.602645671564495 0.262215632230278
2 119549173 -0.449383445595823 0.184983696870724
2 119576951 -0.2296948312174 0.0870721048943669
2 119602424 -0.881408523595985 0.422397060375837
2 119632527 -0.451573426255669 0.186034709203739
2 119689650 -0.759335104770736 0.349059351560675
2 119724719 -0.968622654019901 0.477903476681484
2 119794264 -0.947746918551478 0.464378941028056
2 119827040 0.111614146668049 0.0404199610703898
2 119854506 -1.09596491692865 0.563687638008652
2 119884467 -1.00177752266166 0.499693451432158
2 119936042 -0.511584380293205 0.215424128131834
2 119995465 -0.719267834780276 0.326080167207485
2 120044213 -0.468495982932346 0.194207030590118
2 120068330 -0.507066788000413 0.213171974679427
2 120092074 -1.34531173864698 0.748301969480835
2 120116670 -1.69569458051161 1.04602907992995
2 120140663 -0.517159112434767 0.218212257781617
2 120164079 -1.89820003505484 1.23905203508927
2 120190113 -0.448058300492204 0.184348466669232
2 120230958 -1.10437801576383 0.569555349367148
2 120266068 -1.10437801576383 0.569555349367148
2 120293439 -1.11888312700813 0.57973061239208
2 120319107 -1.1551986733455 0.605532422387196
2 120351066 -1.21133235660752 0.646337513011141
2 120447106 -1.0722268639176 0.547265984628704
2 120488579 -1.24759591793554 0.673297449999674
2 120512677 -1.24693907429612 0.672804926740299
2 120583454 -1.18943100430602 0.63028312520518
2 120632739 -0.390987824632604 0.157511683617488
2 120679059 -1.08667016811722 0.557234031907687
2 120753381 -1.07076750507267 0.546262888127098
2 120808037 -0.871320698728082 0.416145096149429
2 120863635 -0.790499000021403 0.367303450151993
2 120885022 -0.0764056765465978 0.0272898457736305
2 120917318 -1.00413794520903 0.501259324709189
2 120955826 0.0104491338006492 0.00363591270935019
2 120980919 -1.8334965964495 1.1756869828156
2 121028839 -0.882521982662231 0.423089259422365
2 121060120 -1.66425302152129 1.01744893501716
2 121088742 -1.28421478152932 0.701001132954225
2 121112496 -1.47059850233551 0.849551422192909
2 121134286 -2.42830436233864 1.81902567467109
2 121198975 -1.11875625517855 0.579641290104218
2 121228058 -1.71048901127247 1.05960563406804
2 121254980 -2.29953219381656 1.66807213750164
2 121298877 -1.53813277874301 0.906521745253074
2 121320839 -0.936683675332679 0.457272523212241
2 121344341 -0.550253193846705 0.234968288844677
2 121376268 -1.70211971270003 1.05191518112342
2 121395720 -0.91669747080168 0.444541342229622
2 121415987 -1.40016251795596 0.791922525113516
2 121478303 -1.54086323260306 0.908860578863043
2 121505944 -1.34250149355923 0.746096601164631
2 121533668 -1.96879637729944 1.31001244483794
2 121556722 -0.838733162794871 0.396185679979241
2 121620244 -0.883402367930886 0.423636864365038
2 121674281 -0.472881532066567 0.196339645631963
2 121703017 -0.214951191062593 0.0810237574944373
2 121729191 0.143787068268809 0.0527287450343215
2 121794050 0.0771083762089071 0.0275484489745069
2 121821398 -0.271777409088978 0.104691746706857
2 121854680 0.159377611377263 0.058801045328374
2 121954509 -0.319189407843789 0.125180336076533
2 121980868 0.770212940701615 0.355390494780597
2 122003799 -0.263945485800538 0.101372476858636
2 122037862 -0.45317081494178 0.186802276122078
2 122064998 0.166347916632153 0.0615387387571429
2 122102992 -0.146136133215723 0.0536391614295177
2 122167602 0.419343639815102 0.170718741894218
2 122206307 -0.411857810994475 0.167207837520146
2 122239761 -0.276243662209481 0.106592849162252
2 122281464 -0.689343008944966 0.309265871340139
2 122310114 0.38962587255276 0.156883619911832
2 122334775 0.414127445460342 0.168270467322522
2 122407642 -0.624972307954856 0.274097157235508
2 122438512 -0.675054626455207 0.301341879365573
2 122482217 0.547138914639053 0.23337652727661
2 122543142 -0.176056518901652 0.0653755508519965
2 122581819 -0.182559054038197 0.0679607397470965
2 122649972 -0.429180204957968 0.175358731124414
2 122674410 -0.364133401461639 0.145233549087328
2 122732586 -0.680067585485431 0.304114278166438
2 122776597 -0.433622059007543 0.177463898584573
2 122816754 -0.433622059007543 0.177463898584573
2 122843890 -0.100247198330884 0.0361422777046334
2 122867512 -0.947336186137595 0.464114354577984
2 122890358 0.15608928274301 0.0575144132412055
2 122912068 0.262528476434328 0.100773895380965
2 122934868 -0.635744009969994 0.279887614290869
2 122956489 0.591844618368301 0.256525793946139
2 122982005 0.585769547463531 0.253342148552072
2 123003621 0.00486783208242825 0.00169006342804473
2 123031580 0.793015453018966 0.368790874711899
2 123061696 0.656578684988353 0.29119523929081
2 123096968 0.104768190673632 0.0378392177714379
2 123182501 0.840430543628306 0.397216393559028
2 123204231 0.46793882910809 0.193936531005397
2 123230702 0.642035132343438 0.283287021220698
2 123258054 -0.151927402688573 0.0558904903518197
2 123258998 1.00885253305731 0.504392725474276
2 123347079 0.540227302631752 0.229855001684815
2 123385556 0.706327929282334 0.318773032465876
2 123462281 -0.0510918794136094 0.0180671477268529
2 123489513 0.192443190787181 0.0719140704373338
2 123538557 0.165685864810173 0.0612780994961192
2 123571271 0.675490279858024 0.301582487365065
2 123596815 0.540814590661248 0.230153634453308
2 123658608 0.821209588751276 0.385601775879312
2 123716042 -0.112646205388106 0.0408101847224448
2 123789262 0.514382170393474 0.216822168340065
2 123889691 -0.107669986335781 0.0389314785029058
2 123920057 0.207326701508324 0.0779211607811433
2 123997443 -0.0959034057905955 0.0345173502289162
2 124111139 0.23516658087922 0.0893332117047458
2 124138091 0.12038374641097 0.0437455040354566
2 124164816 -0.552827274647615 0.236286297105069
2 124224340 -0.314908777387596 0.123302553737959
2 124262886 -0.412425502744617 0.167473477115052
2 124293783 0.281267324635465 0.108738387265564
2 124358484 0.108495239566792 0.0392425512165357
2 124386928 -0.280958203930997 0.108606146667858
2 124426172 -0.343069818423106 0.135758397911755
2 124448434 0.574303004794297 0.247365629915739
2 124473071 -0.252687209484972 0.0966332750774562
2 124485190 -0.436571462437763 0.178865145893295
2 124501612 -0.680908504303554 0.304580156558883
2 124523466 -0.545686455176775 0.232635214947887
2 124556905 0.603018188274611 0.262412543934645
2 124626489 -0.190685111256426 0.0712088001138782
2 124683631 -0.168212602789655 0.0622735228987086
2 124743290 0.576028520495637 0.248262276754783
2 124798664 0.00483501717634102 0.00167864845780573
2 124828910 0.386670818962678 0.155522872702662
2 124849767 0.386670818962678 0.155522872702662
2 124892866 -0.750266008912575 0.343811199751246
2 124932016 -0.628330226491804 0.275898182563049
2 124960522 -1.18152008143546 0.624526272273653
2 124996211 0.0638841248074254 0.0227051895937436
2 125020717 -0.342351711232663 0.13543776535134
2 125049986 -0.435895559421195 0.178543787122311
2 125076770 -1.24844901517875 0.673937362232126
2 125131032 -1.84757683879295 1.18934023585831
2 125164931 -1.08481913236704 0.555952438983531
2 125194127 -2.0497289140524 1.39371655757472
2 125216871 -1.91070094261953 1.25147844183118
2 125241207 -1.82501498479176 1.16749895519415
2 125272012 -0.93333363215521 0.455128961493127
2 125292959 -1.03710966569514 0.523335354820236
2 125312445 -1.03710966569514 0.523335354820236
2 125340276 -1.69644985331913 1.04672018461286
2 125374949 -1.48103978236138 0.858249388995394
2 125413439 -1.08973810827179 0.559360824169343
2 125436028 -1.26952841692662 0.689832274719715
2 125496574 -0.128955116549376 0.0470172430766866
2 125524813 -1.82487221704041 1.16736136315047
2 125552128 -1.43025870501664 0.816323726987305
2 125586513 -0.896776916274293 0.431988505765052
2 125605921 -0.733853251575868 0.334383196338606
2 125677119 -0.62411155099836 0.273636081089852
2 125702314 -0.700341220918608 0.315411131999037
2 125726346 -0.257154182814106 0.0985091204513768
2 125841692 -0.609389584332294 0.265787432625079
2 125866492 -0.664151608465849 0.295340573812875
2 125996675 -0.410413228958339 0.166532327699117
2 126085905 -0.796715268138717 0.370981631137453
2 126095985 -0.765441361637975 0.352608450430574
2 126113395 -0.00365608791045763 0.00126874473476854
2 126122491 -0.00365608791045763 0.00126874473476854
2 126132616 -0.833181314462534 0.39282121241916
2 126172346 -0.347893953351927 0.137916451494265
2 126184178 -1.49126612563646 0.86680726406894
2 126186428 -1.4363287696084 0.821285401781013
2 126189953 -1.4363287696084 0.821285401781013
2 126216598 -0.166900664601184 0.0617564447124267
2 126245445 -1.08225635701235 0.554180053107205
2 126272458 -0.904853158611971 0.437061308231469
2 126294842 -1.3892595346585 0.783164443808951
2 126328767 -0.828108795414232 0.389756353747695
2 126364336 -0.766814316769467 0.353408163089086
2 126392024 -1.8959758054521 1.23684731742877
2 126429299 -2.1689278993292 1.52160439558911
2 126460841 -2.21469106510426 1.57216872569125
2 126485191 -1.60781982192614 0.967080616971819
2 126508044 -1.06322733261744 0.541092035719939
2 126540770 -1.08543723053274 0.556380254560478
2 126612248 -1.17854931910772 0.622370184065949
2 126635205 -2.05237114503137 1.39649181094478
2 126668841 -0.981267749305603 0.486169062855539
2 126704104 -1.39023437093146 0.783945736316619
2 126750011 -0.706555004560075 0.318900782707102
2 126777111 -0.45236109330767 0.186413093677518
2 126839789 0.531744792763548 0.225554013344873
2 126971411 0.0203290702710509 0.0071016285497487
2 126996637 0.133105135324952 0.0486089342051441
2 127020398 -0.486017208718914 0.202763654073116
2 127063199 -0.570703839339578 0.245498452793071
2 127094855 0.80138744272774 0.373754733499851
2 127129080 0.0267141980891801 0.0093558747928018
2 127156939 -0.0615305772199555 0.0218484080230176
2 127176943 -0.0785958466905288 0.0280963207482814
2 127193767 -0.0813419045684289 0.029109410751214
2 127224712 -0.419334526265374 0.170714456959346
2 127288694 0.300005654153754 0.116808400359344
2 127325518 0.80791560730322 0.377641755084235
2 127351298 1.14118539943959 0.595520738928275
2 127373136 0.2487459669754 0.0949831547861439
2 127413798 0.190161259545323 0.0709988275406431
2 127449875 0.331813935055771 0.130750814218315
2 127491555 0.238613118665066 0.0907620037297358
2 127521579 0.22257509555572 0.0841433030464004
2 127543925 0.118793388557572 0.0431407806305265
2 127565621 0.583917811193499 0.252374120361075
2 127603270 0.70241353329497 0.316573518234
2 127643797 -0.048660043934618 0.0171906574409497
2 127663592 0.373944753334122 0.149693603315086
2 127683881 0.278109125756807 0.107388676889778
2 127733245 0.178437166424583 0.0663205803358295
2 127755123 1.26643618076463 0.687490564085851
2 127806671 0.794324653791214 0.369565559605863
2 127856722 0.106605067629835 0.038530353996787
2 127884704 0.657078147829399 0.291468059638542
2 127943604 0.310479328757368 0.121365350509255
2 127983876 0.486296922412126 0.202901041812912
2 128046108 0.598551013851838 0.260054172058216
2 128104856 0.516640845130343 0.217952635472798
2 128324004 0.55882905347323 0.239367664167513
2 128358050 0.36139498337845 0.143994006287004
2 128393504 -0.440354659369372 0.180666512486845
2 128435135 -0.226800052121418 0.0858794834402374
2 128457226 -0.661090762569498 0.293662832403901
2 128478234 -0.978738376691562 0.484511280265783
2 128514308 -0.921727466890981 0.447732505284202
2 128537899 -2.00979496243498 1.35209995820473
2 128562026 -0.761089922578521 0.350078014641736
2 128606417 -1.59488898342061 0.955706996835406
2 128635147 -0.682500473491772 0.3054627638412
2 128664223 -0.72463578947972 0.329127751739339
2 128738382 -0.824259748891229 0.387436541070566
2 128765903 -0.78919594683432 0.366534078918116
2 128799149 -0.893937348404354 0.430210240867216
2 128954516 -0.295612148415965 0.114906736930886
2 128986911 -1.43204597592977 0.817783239314688
2 129027420 0.00585869422047029 0.00203488450607473
2 129076462 -1.34327264354843 0.746701483228266
2 129098884 -0.899021521787308 0.433396132178511
2 129122484 0.587906177985742 0.254460489085739
2 129157256 -1.32786125359809 0.734653917421283
2 129179160 -1.24574534497569 0.671910225630562
2 129205860 -0.993516528239243 0.494228475737037
2 129228264 -1.86035395030214 1.20179516476481
2 129251689 -1.45571927034525 0.837225843036823
2 129278677 -0.863050398238971 0.411045438029376
2 129311211 -1.51193961706692 0.884225703947278
2 129334107 -1.38466197160142 0.77948435726675
2 129358078 -0.763091836935401 0.351241374519988
2 129392494 -0.615287972536477 0.268923537725499
2 129416461 0.0501460656653995 0.0177260567913427
2 129447400 0.249541105704198 0.0953156901277327
2 129475506 0.268089572255264 0.103126501094083
2 129503847 0.530099528075558 0.224722461786947
2 129557375 0.375223761315707 0.150277202009627
2 129783842 0.631130557578948 0.277402959176283
2 129808977 0.838066679862771 0.395781233634352
2 129833679 0.396837386408099 0.160215742075959
2 129858032 -0.563102849105166 0.241568933736028
2 129880112 -0.195422915852235 0.073111489425333
2 129908403 -0.730348012935306 0.33238131176492
2 129961316 0.349283129398803 0.138539214779167
2 129982824 0.294578041621768 0.114459987851758
2 130028617 -0.31629621956054 0.123910572279023
2 130053148 1.1862991508965 0.628001376693892
2 130094145 0.440467845943247 0.180720475283814
2 130122938 0.806104845121856 0.376562144588571
2 130148713 0.425935685866066 0.17382492531171
2 130172313 0.726638390975384 0.330267155111264
2 130238731 0.234091835496245 0.0888883893762379
2 130268466 0.540522392725738 0.230005039574118
2 130312827 -0.439456970918474 0.180238673000642
2 130332250 -0.439456970918474 0.180238673000642
2 130352722 0.49415467060379 0.206770685203105
2 130450328 0.514606824147837 0.216934534756945
2 130474128 0.269652645021411 0.103789424741968
2 130522635 -0.726768215301108 0.330341066200389
2 130545518 -0.108036463438855 0.0390695950858919
2 130553302 1.34233854635375 0.745968814717078
2 130583040 -0.0856478746608158 0.0307023046301262
2 130583898 0.220305044166772 0.0832126455152863
2 130603927 -0.248496735197932 0.0948789622969398
2 130662965 -0.422407359168659 0.172160684893612
2 130698991 -0.35495298869558 0.141087131520707
2 130730834 0.556646662058413 0.23824586457038
2 130765317 -0.254456910807062 0.0973757237530002
2 130792780 0.513316137834244 0.216289183678116
2 130823510 -0.158925097677847 0.058623802624814
2 130845844 -0.500769027942806 0.210043189943197
2 130862635 0.345150190882293 0.136688168549242
2 130934762 0.016974346096904 0.00592180508813498
2 130970367 0.391886347134909 0.157926351471677
2 131052249 -0.296628932082337 0.115346317365438
2 131086765 0.965873151511586 0.476113569213285
2 131122278 -0.862710626121784 0.410836425037012
2 131164311 -0.412529332984918 0.167522073178661
2 131196192 -0.191441454698668 0.0715121032163526
2 131235874 -0.110587334656684 0.040032024302849
2 131265150 -0.261125907907267 0.10018200654628
2 131347807 0.244131354453413 0.0930570000036606
2 131421730 0.279134565174138 0.107826586833592
2 131488709 0.0303894618145504 0.0106585695824926
2 131551859 -0.158525116848481 0.0584671858397689
2 131592260 -0.266881763172483 0.102614752493322
2 131679733 -0.00919633905555828 0.00319839015205726
2 131740323 -0.160979983117237 0.0594291489005351
2 131784018 -0.242658793009969 0.0924436844025214
2 131808935 -0.361349355808352 0.143973372536325
2 131949306 -0.242541131089867 0.0923947065933989
2 132013563 0.351621477179782 0.139588824806736
2 132056414 -0.367483462740978 0.146753089701104
2 132096949 -0.464706369554215 0.192369095194493
2 132124709 -0.46950401917316 0.194696683583878
2 132152783 -0.88588199593162 0.425180631360111
2 132194361 -0.703517976420111 0.317193595161433
2 132255306 0.040552260825659 0.0142804230011217
2 132291132 -0.910671569845944 0.440729791569111
2 132352311 -0.626919133481026 0.275140892235819
2 132378786 0.387183261545718 0.155758649287223
2 132409563 -0.557232319155836 0.238546755435337
2 132446481 -0.511551091675882 0.215407509005901
2 132507980 -0.163831019751681 0.0605485568399173
2 132588672 -0.451973300269878 0.186226778843304
2 132620673 -0.522013508778747 0.220648192937202
2 132658027 -0.220203161951519 0.0831709124473712
2 132687535 -0.313874393489341 0.122849636448401
2 132749440 -0.258771428556683 0.0991897326136846
2 132775802 0.953715011431483 0.468230050594473
2 132802253 -0.770379811757228 0.355487926163536
2 132837753 -0.275489846295766 0.106271559746477
2 132856001 -0.095085561927436 0.0342120133763635
2 132867371 -0.196552067315911 0.0735659271505216
2 132894177 0.037409572616202 0.0131573336999993
2 132916446 0.06009804820893 0.0213276779189853
2 132942881 -0.174846195494997 0.0648957324316959
2 132982216 -0.302940733069488 0.118082060111936
2 133006930 0.119701838403798 0.0434861238411467
2 133032079 0.152153389635009 0.0559785389818139
2 133077339 0.12998457636143 0.0474116170523536
2 133110912 -0.147298789847386 0.0540903584758296
2 133111752 0.0206806252368496 0.00722544827757305
2 133211813 0.38476706684155 0.154647661356828
2 133243274 0.0221374290570832 0.00773890995019992
2 133360437 0.202680323122104 0.0760388457476646
2 133387619 0.557528304247045 0.238698864561603
2 133421424 0.0839313799462921 0.0300666955114495
2 133441165 0.390193742526049 0.157145423122034
2 133495305 0.385362453944303 0.154921257999432
2 133533849 0.100342983968066 0.0361781699544571
2 133577879 0.319335729256332 0.125244621309807
2 133624618 0.491325192587826 0.205375019197598
2 133655738 -0.0624131550550945 0.0221695169439766
2 133680641 0.146778449396315 0.0538883793345274
2 133707019 0.577268125848023 0.248907018647974
2 133738954 0.893657584759115 0.430035189665226
2 133766337 -0.501195295622528 0.210254565787581
2 133808294 -0.481191884073478 0.200397485585467
2 133850997 0.218012830290136 0.0822744504113218
2 133887397 -0.501099929320129 0.210207270928267
2 133928912 -0.16044181567514 0.0592181127107625
2 133979773 -0.173657422492926 0.0644248741957052
2 134018067 -0.53088120424626 0.22511742949106
2 134040526 0.182503291944588 0.0679385179979103
2 134082226 -0.0878685490335517 0.0315258522450397
2 134109420 -0.0878685490335517 0.0315258522450397
2 134142930 -0.148818767414343 0.054680813593135
2 134182828 -0.148818767414343 0.054680813593135
2 134219611 -0.894158867992175 0.43034886712135
2 134250055 -0.538200687842475 0.228825327903968
2 134274800 -1.21540898521045 0.649344744814305
2 134297916 -0.265502115561542 0.102030731347864
2 134344445 -1.09593676798372 0.56366804744216
2 134402208 -0.673360942193805 0.300407064578396
2 134431011 -0.341887798344318 0.135230713631201
2 134452615 -0.644751163198483 0.284758630378308
2 134469241 -1.30855389351899 0.719682312892246
2 134477739 -0.783616129433828 0.363246003180899
2 134532654 -1.27176541123847 0.691528469492314
2 134557773 -0.0487430419762361 0.0172205444723631
2 134627570 0.0548627464953217 0.0194295459382145
2 134652035 -0.531937310912504 0.22565137267557
2 134679610 0.0449103826181083 0.0158424483980953
2 134722065 0.252923658592896 0.0967324191809717
2 134758326 0.00495465087912321 0.00172026559205654
2 134780797 0.318736454655968 0.124981375717083
2 134806353 0.677341655423015 0.302605685208813
2 134829908 0.593777677678096 0.257541322141205
2 134857706 -0.196292607629335 0.0734614719560368
2 134905262 0.367814428615102 0.146903398692295
2 134932444 -0.146467692785056 0.0537677912130124
2 134958374 0.965213977943895 0.475684840534815
2 134977964 -0.231414797996872 0.0877818930639132
2 134980424 0.933473931739547 0.455218656162634
2 135008535 0.346273260862982 0.137190647479656
2 135040837 -0.039252926113475 0.0138157497176133
2 135071253 -0.0586677195653802 0.0208083251932782
2 135106922 -0.0236917333858934 0.0082873882967085
2 135162032 -0.362843422742197 0.144649353883632
2 135202694 -0.488786027239533 0.204124713828629
2 135270102 -0.306066788848876 0.119441462647493
2 135306581 -0.587038321245541 0.25400606325076
2 135335787 -0.459763368522738 0.189978576737716
2 135371153 -0.556419830986417 0.238129356053634
2 135420981 -0.0973144317487484 0.0350445965893884
2 135460456 -0.0736303822661449 0.0262698673356157
2 135497141 0.294848045429258 0.114576602219295
2 135528047 -0.164915808700713 0.060975101389998
2 135556060 -0.152945117623236 0.0562871275906743
2 135666207 -0.131874278244149 0.0481363351070396
2 135690975 0.0157166257708911 0.005480284018355
2 135714525 0.00911136283484826 0.00316872905917592
2 135750502 -0.0798795244091772 0.0285696353686475
2 135780126 -0.381309608942181 0.153061031199957
2 135826176 -0.726204813882691 0.330020353278555
2 135850319 -0.510987856228146 0.215126370872345
2 135875593 -0.156418752299046 0.0576431838472238
2 135910303 0.644768126609229 0.284767829141005
2 135956950 0.336641823903637 0.132893932048924
2 135994123 -0.395067408413965 0.159396420798649
2 136062933 0.00910707698893309 0.00316723313049552
2 136090056 -0.0874395020404975 0.0313666287772512
2 136119936 0.0576368477816874 0.0204343730577692
2 136157132 0.302109539453277 0.117721103918599
2 136223843 0.656557171053853 0.291183489627199
2 136262165 -0.289113857670215 0.11210474490246
2 136306234 -0.693582348143645 0.31162986946207
2 136368466 -0.0574101279700364 0.0203521698840759
2 136398577 0.108733150432891 0.0393322660720927
2 136422868 0.338307973348909 0.133635194570939
2 136445124 -0.678763109977888 0.303392045548279
2 136470871 0.022064618979776 0.00771323344750114
2 136495917 0.409584346345558 0.166145022062705
2 136574412 0.235057612061128 0.0892880953641332
2 136642311 -0.00798043898313862 0.00277416884695382
2 136665981 0.168637527862675 0.0624411075436155
2 136694852 -0.195050165230445 0.0729615547102003
3 182848 0.546946039367103 0.233278047804862
3 207842 0.0130443446453894 0.00454364259382368
3 244120 0.92603231193926 0.450470519721005
3 273270 0.181113786058289 0.0673850801704782
3 294636 0.535638357125549 0.227525353252163
3 321320 0.696562979110467 0.313295525988446
3 359734 0.405727423927988 0.164345638199944
3 433546 0.940005572811257 0.459401893724462
3 460346 1.32562077772339 0.732909643976745
3 487541 1.0149827519851 0.508478558035271
3 518750 0.774736742758326 0.358035121743756
3 560026 1.6453224055254 1.00041998459811
3 606571 1.42886422601813 0.815185788113246
3 634839 2.19515167374074 1.55047964622514
3 672906 1.17974065840462 0.623234443802564
3 800308 1.36651370852397 0.765033011388768
3 833961 1.78093945138182 1.12538865103756
3 861152 1.24875077258267 0.674163774500166
3 895260 1.39797672034355 0.790163249446583
3 934892 -0.189773479996733 0.0708434479105492
3 961890 0.792608244188183 0.368550037286875
3 992190 0.97056419730202 0.47916898476395
3 1014218 0.561987876394625 0.240994086764683
3 1068417 -0.385278917094972 0.154882863922294
3 1110448 0.46956282784533 0.194725259757905
3 1177655 0.57780890628059 0.249188444143543
3 1207404 0.0400721085193782 0.0141086538997866
3 1233045 0.0714135658423214 0.0254567089083946
3 1275233 -0.318741428128956 0.124983559983639
3 1303693 0.359327422251409 0.14305965405635
3 1330682 0.173076194010317 0.0641948071040761
3 1387070 -0.130347585800387 0.0475507545860958
3 1425574 -0.161771239916133 0.0597395842767935
3 1472801 -0.627853529049776 0.275642280987659
3 1513152 -0.575984683681876 0.24823948549457
3 1545095 -1.14806266612633 0.600425442338918
3 1565803 0.601155332218869 0.261428292078772
3 1594475 0.712392770729307 0.322190918447606
3 1614499 -0.321520041482547 0.12620505719946
3 1645414 -0.450045631779744 0.185301333399726
3 1697541 -0.420080090884415 0.17106508610266
3 1771924 -0.104296409784991 0.037661863161267
3 1810103 0.580411326379331 0.250544081199887
3 1821768 0.330297767537851 0.130079249897854
3 1853918 0.325742174918023 0.128065634341453
3 1882746 0.0592800989946868 0.0210306097040634
3 1956641 -0.413857053201502 0.168143787053716
3 1995004 -1.40597888648153 0.79661243596264
3 2020852 -1.51433837160438 0.886256999905161
3 2087543 -0.754005538260143 0.345971879098268
3 2187422 -0.507856680389052 0.213565290771883
3 2211649 -1.06259779207836 0.54066121617552
3 2237705 -0.514440303328556 0.216851243496544
3 2393736 -0.673859130238965 0.300681937210211
3 2478533 -1.26398824091079 0.685639213352747
3 2518103 -1.17063396098266 0.616640810252298
3 2546600 -0.566519090999297 0.243332740198216
3 2672283 -1.1795515055958 0.623097188696991
3 2719811 -1.37586931244531 0.772467820334953
3 2773015 -1.88186709682702 1.22290636449637
3 2799995 -1.4931219101248 0.868364406039944
3 2826828 -1.7350744384386 1.08234946340877
3 2860267 -0.304986292549293 0.118971261104021
3 2914788 -0.222424755792924 0.0840816207468334
3 2936757 -0.270999456345511 0.104361216777211
3 2994695 -0.840986749805025 0.397554355519208
3 3065631 -0.962684853805511 0.474041284825847
3 3099287 -0.766645546395813 0.353309824451059
3 3127003 -1.52913116387407 0.898830773985222
3 3187198 -1.37749189990321 0.773760522103738
3 3216196 -1.02756571905587 0.516906243901801
3 3243274 -1.10887116418039 0.572699325147901
3 3272447 -1.99523742790046 1.3370817853113
3 3345581 -0.467308175540817 0.193630465244862
3 3393983 -0.79164607791032 0.367981200470579
3 3423091 -1.02794149427857 0.517158776401839
3 3447678 -0.185338922356369 0.0690696998000311
3 3473726 -0.586499917494998 0.253724267627806
3 3501120 -1.45280395654504 0.834820412861823
3 3537521 -0.853900946217325 0.405430811402872
3 3552001 -0.752671588387989 0.345200594134121
3 3578105 -0.298194770733703 0.116023879137119
3 3612391 -0.31828859241604 0.124784712915828
3 3655856 0.0131881165201252 0.00459398451258861
3 3677889 0.974096310916315 0.481474582966379
3 3719804 0.370389581960977 0.148074063680678
3 3753586 0.308987384099587 0.12071419485607
3 3797367 0.587784831723015 0.254396935277168
3 3828567 0.587061930231886 0.254018422126612
3 3873193 0.479210006577241 0.199427777440683
3 3904995 0.998190947541353 0.497317874871083
3 3940177 0.450698108192607 0.185614447079507
3 3971241 0.272756103327864 0.105107824185554
3 3998531 0.734215283434915 0.334590190239247
3 4028870 0.912708866197319 0.44201704360653
3 4084299 -0.0623976598515875 0.0221638774168679
3 4112460 -0.50514882256067 0.212217776278093
3 4147689 -1.16923852490899 0.615633065119331
3 4178404 -1.13571111630866 0.591628601296487
3 4201358 -1.6096384944117 0.968685275172381
3 4232586 -0.690737622902159 0.310042899586014
3 4269758 -0.536645497230654 0.228036065599967
3 4301236 -1.71424879020548 1.06306903401232
3 4345665 -0.645369408941854 0.285093947873217
3 4387532 -0.525126917244562 0.22221445988863
3 4415324 0.201586421527769 0.0755966158106691
3 4444761 -0.0924716540798532 0.0332374065340839
3 4590783 -0.0684401589472554 0.0243682072302106
3 4619491 -0.197759268135561 0.0740521913705866
3 4652547 0.699988023496008 0.315213160879099
3 4694804 0.155068207304422 0.0571155342629728
3 4736494 1.23926885858428 0.667065016669761
3 4776090 0.693255115259326 0.311447181880265
3 4802826 0.779788588775557 0.360996559139937
3 4826128 0.779788588775557 0.360996559139937
3 4849102 0.781067959329318 0.361747897196187
3 4899523 0.726282958318343 0.33006483023026
3 4972147 0.797767709750961 0.371605651122592
3 5014464 0.593377900557026 0.257331200840835
3 5073899 0.374545372334776 0.149967596980342
3 5135217 0.581140290691926 0.250924201339074
3 5160558 0.581140290691926 0.250924201339074
3 5248940 0.500181479264308 0.209751933382975
3 5272689 0.498295020948127 0.208817529442883
3 5344708 0.5748476189414 0.247648529342091
3 5378643 -0.10056737115104 0.0362622613089055
3 5409013 0.28630793238555 0.11089880112873
3 5429307 0.283604425256266 0.109739120931213
3 5460726 0.228851696525968 0.0867244847055341
3 5519775 0.747175675143903 0.34202914713284
3 5549630 0.778259688155173 0.36009939997096
3 5585995 0.809275152105941 0.37845306842225
3 5618943 0.835606688818717 0.39428972467517
3 5643647 0.938877653346473 0.458678459297676
3 5752450 0.513725507433409 0.216493813504604
3 5787926 0.728310002107264 0.331219259005912
3 5820911 1.42271738269862 0.810178268166807
3 5862622 0.940683607053805 0.459836988050521
3 5894318 0.831992381820821 0.392102067276102
3 5954014 1.37908376886702 0.775029683874018
3 5981176 0.489378459752237 0.204416249561714
3 6060853 0.325899807914182 0.128135203975412
3 6101160 -0.0249633570650828 0.00873661588389595
3 6124095 0.481492431600282 0.200544648266536
3 6204775 -0.0850304983775511 0.0304735969131337
3 6230136 -0.0265609623313143 0.00930164234934823
3 6257350 0.194577206505158 0.0727713712181831
3 6294428 -0.147871730207363 0.0543128459717885
3 6362570 -0.438899642447858 0.179973176574137
3 6394451 0.17382182246216 0.0644899663785254
3 6422301 -0.281567832549515 0.108866970930967
3 6450108 -0.0934553854420933 0.0336039663999687
3 6490739 0.229865757412575 0.0871426026347829
3 6625573 0.118701316062752 0.0431057929146176
3 6655629 0.441764511555662 0.18133895969258
3 6720815 0.568447442714816 0.24433000927555
3 6741075 0.0986558498179798 0.0355463601252647
3 6763820 0.512761602825976 0.216012075797249
3 6785927 0.466562712793643 0.19326884259926
3 6815819 0.399462314658138 0.161432608308728
3 6866316 -0.171698668751131 0.0636499367275839
3 6895134 -0.0615941455254635 0.021871528777627
3 6949469 0.192753132149674 0.0720385005006008
3 6979830 -0.0685390279146646 0.024404360872386
3 7009959 0.458542593991221 0.189389374407753
3 7080658 0.0605484197365873 0.0214913273955283
3 7125535 -0.414893529990122 0.168629505822495
3 7127309 -0.76724518388787 0.353659262785195
3 7160064 0.732471222273425 0.333593414072847
3 7244457 -0.267842754282789 0.103021888757932
3 7294148 0.112521301445556 0.0407629420214688
3 7315220 -0.494503848320459 0.206943096362505
3 7387648 -0.323079521082493 0.12689164439623
3 7448336 -0.523726149638654 0.221509390617013
3 7546354 0.170271772242692 0.0630861221424755
3 7549423 -0.795387109671849 0.370194663847085
3 7568836 0.477359043820193 0.198523245961778
3 7610362 -0.0620118419476137 0.0220234796539693
3 7650224 0.634946595064913 0.279457655449828
3 7757246 0.560399052248178 0.240175627582362
3 7816246 0.899066708483435 0.433424487163999
3 7878652 0.732463357294152 0.333588921327333
3 7917922 0.429980505194367 0.175737568874717
3 7941545 1.13496225459954 0.59109699724381
3 8006583 0.551695307906227 0.235706433208948
3 8138582 0.616461711284543 0.269548951817461
3 8180045 0.767832448001853 0.354001607304289
3 8277793 0.998140064096237 0.497284204286298
3 8311409 1.28741520929935 0.703445358485163
3 8343444 1.25754705548766 0.680778121093786
3 8372040 1.38340831954074 0.778482219339047
3 8412081 0.861156287451106 0.409880764887188
3 8478844 0.670327976361401 0.298735404639365
3 8506321 0.437199682154385 0.179163961858567
3 8720048 -0.323601392314745 0.127121572358858
3 8778845 -0.933352586328732 0.455141078654957
3 8796688 -0.586277928371189 0.25360810785623
3 8819492 -1.77441684494307 1.11921940638876
3 8847317 0.0309094560266482 0.0108431857649032
3 8887105 -0.84426411343243 0.39954787881498
3 8980534 -0.983379268486663 0.48755467856814
3 9008756 -0.776416496749223 0.359018858094612
3 9047277 -0.249674025254599 0.0953712968890466
3 9081989 -0.798958522624615 0.372312164908277
3 9114259 -0.581788666109272 0.251262442559838
3 9167438 -0.913599385127613 0.442580159482131
3 9222389 -0.652728122957203 0.289094704569238
3 9370323 -0.525848041244817 0.222577678392283
3 9397457 -1.01376500468365 0.507665878912609
3 9432630 -0.289906432344841 0.112445811650588
3 9561649 -0.699987272015909 0.315212739710083
3 9610119 -0.782486607223867 0.362581671627261
3 9643740 -1.19748509728059 0.636167107306095
3 9686738 -1.10527325382674 0.570181202764236
3 9734439 -0.553239982367172 0.236497814143488
3 9863685 -1.31440424084392 0.724204615674558
3 9868039 -1.365022085658 0.763850580987361
3 9893367 -0.5843779308197 0.252614552533812
3 9923090 -1.58987087737229 0.951309991747768
3 9951393 -1.74910124924014 1.09542769632345
3 9986494 -0.232335770884753 0.0881623172536794
3 10050155 -1.072380591343 0.547371693395171
3 10080276 -0.487658647939734 0.203570238261767
3 10105220 -0.448184031755323 0.184408714351427
3 10131514 -0.431140753022047 0.176287150442805
3 10171931 0.0280267887977698 0.00982068885011213
3 10206995 -0.375798770124602 0.150539737291538
3 10234187 0.110919486957894 0.0401574806939363
3 10294488 0.689338147119898 0.309263163631519
3 10316490 0.225977198395108 0.0855409293947263
3 10343042 -0.379561895327333 0.152260409719209
3 10372658 -0.0824767819702269 0.029528720998023
3 10397281 0.0935825529601719 0.0336513719413746
3 10443796 -0.0277636934608378 0.00972748311511703
3 10466698 0.170670702141433 0.0632436928433995
3 10493675 0.000417773784811718 0.000144789789818619
3 10544569 0.200361575350801 0.0751018673863039
3 10577695 -0.448623984939469 0.184619569403962
3 10613401 0.217587979954828 0.0821007314972732
3 10635428 -0.0104816936600184 0.00364728962953624
3 10667663 0.235309639731163 0.0893924476969423
3 10697564 0.146975239077411 0.053964757423219
3 10722247 0.63107458056754 0.277372854475535
3 10753929 0.497851070716469 0.208597795508898
3 10808310 1.00121973783432 0.499323707496018
3 10839336 -0.269496980641476 0.103723372159711
3 10894133 0.303957395665053 0.118523843037089
3 10917479 0.00700522656581044 0.00243421843685036
3 10939860 -0.143056485205388 0.0524459221072701
3 10967707 -0.463335329154699 0.191705265611647
3 10992169 -0.424925375868101 0.173347985346183
3 11019303 0.78308107082607 0.362931253577712
3 11090694 -0.665606188676458 0.296138952180395
3 11117100 -0.732474923716068 0.333595528470775
3 11204777 -0.122624185083166 0.0445986504304571
3 11260753 1.16931166475535 0.615685867469441
3 11293681 -0.378217693375978 0.15164527737437
3 11330356 -0.104151311499808 0.0376073297755287
3 11360802 -0.704583466096049 0.317792184956883
3 11459760 -0.09985973587537 0.0359971167229141
3 11501795 -0.355223300378702 0.141208850304838
3 11531606 -0.310275906923272 0.121276527771291
3 11574306 -0.705633721899263 0.318382584407735
3 11594317 0.123471470446876 0.0449216682176061
3 11613930 0.53351050391584 0.226447404490117
3 11641769 0.527951957754828 0.223638336742562
3 11685335 0.554013950896438 0.23689462873388
3 11692216 0.594013728950087 0.257665414095163
3 11723578 0.628442089121645 0.275958243604871
3 11748621 0.645139657490376 0.28496932313037
3 11818208 1.37278234225889 0.770011107862935
3 11922997 1.35749003937799 0.757892197510859
3 11952318 1.36789299080703 0.766127109105116
3 12013696 1.07156797259005 0.546813000214939
3 12255801 1.65550858011239 1.0095662261583
3 12299976 1.42874829944334 0.815091220476055
3 12328892 1.75721743529849 1.10302894383299
3 12352904 1.73406855329553 1.08141445511411
3 12365630 0.326781885686866 0.128524639282683
3 12396365 1.42738446145964 0.813979033385044
3 12441272 -0.082279413817171 0.029455771870661
3 12466909 -0.828611060215979 0.390059437651045
3 12525624 0.624961295986574 0.274091256999257
3 12579720 0.423939095487658 0.172882696569084
3 12634117 0.798229533397255 0.371879596136235
3 12740444 0.700913570913294 0.315732028260445
3 12765158 0.656027320284192 0.290894163799307
3 12789564 0.747057323798009 0.341960962781065
3 12852620 0.635963400739526 0.280005944250098
3 12919884 -0.0909579376642745 0.0326739013454694
3 13054050 0.0231560040656464 0.00809826568220194
3 13173371 0.137538602022048 0.050314830694117
3 13208714 0.219411315799723 0.0828466606204401
3 13261003 -0.169865068496438 0.0629255287184251
3 13362424 -0.213339177822318 0.0803663570772033
3 13424483 -0.154967979789985 0.0570763971200751
3 13447568 -0.15501392128744 0.0570943361325913
3 13609772 0.386504788626188 0.155446499004175
3 13638129 0.362364532616854 0.144432608252949
3 13669176 0.357161560866141 0.142082287775946
3 13727854 -0.480090544558314 0.199858460421111
3 13774144 -0.277529348314598 0.107141225193041
3 13796651 -0.488241727475533 0.203856962233378
3 13821868 -0.49381880794204 0.206604885029841
3 13893442 -0.680482646680729 0.304344197551016
3 13956266 -0.783962075472062 0.363449558030484
3 13984774 -1.1564956147231 0.606462538540244
3 14023407 -1.32828709238012 0.734985650806174
3 14064330 -1.27989534839716 0.6977081643307
3 14091750 -1.1080097859361 0.572096043553531
3 14116389 -0.66628176026079 0.296509991079986
3 14144787 -0.477449864176573 0.198567602932842
3 14169183 -0.726959389924703 0.33044991521193
3 14236244 -2.07379551457053 1.41909433513931
3 14263986 -1.30946106586553 0.720382742899663
3 14307872 -2.8587410000975 2.37127817767624
3 14336150 -2.6328086202034 2.07220864334681
3 14360109 -2.47601933606892 1.87661757627082
3 14433484 -0.872279311254214 0.416737706562964
3 14460807 -1.28513044601846 0.70170006513079
3 14491806 1.51013835689622 0.882701772611172
3 14533135 0.941624165217606 0.46044080630793
3 14568208 -0.333896437632632 0.13167437197408
3 14590021 0.349473304568205 0.138624515743419
3 14687080 0.351648753073614 0.139601077982279
3 14711227 -0.402462824984573 0.162826206608118
3 14741494 0.493997280095323 0.206692984186712
3 14771362 -0.294656923325713 0.114494054500583
3 14800922 0.668912814882542 0.297956455231609
3 14830743 -0.0909668758349625 0.0326772268065534
3 14867261 -0.0115761120193761 0.00402986752384664
3 14895642 0.0566996045987085 0.0200946449632662
3 14933334 0.226604341405703 0.0857989422304108
3 14966081 0.536146488453447 0.227782981813167
3 15012765 -0.0581899251179001 0.0206349664359725
3 15035182 0.83106886702417 0.391543794887612
3 15096726 0.853710370814615 0.405314166216939
3 15122240 0.251505561193948 0.0961380553315722
3 15148921 0.377757705905258 0.151434906499792
3 15187875 0.196630303553763 0.0735974279576383
3 15211573 0.577260017211542 0.248902799582056
3 15240500 0.586374819294879 0.253658805800228
3 15276047 0.56033048128121 0.240140322558874
3 15317363 0.56033048128121 0.240140322558874
3 15356772 0.56033048128121 0.240140322558874
3 15400697 0.405710826035624 0.164337904720896
3 15427313 0.129392925866916 0.0471849253479119
3 15455241 0.603782481254042 0.262816688991933
3 15480098 1.6457134361836 1.00077037679364
3 15514027 0.122145889319945 0.044416396891313
3 15582979 1.56484315760901 0.929519971286426
3 15626321 0.813154024104295 0.380771228753315
3 15668853 1.05705817968236 0.536876235107747
3 15710115 0.707089561167644 0.319201586270999
3 15758803 1.37643441526944 0.772917924028446
3 15787471 1.37829670689855 0.774402061319901
3 15834109 0.489419555971776 0.20443647711582
3 15860141 0.527989153843182 0.223657101326423
3 15891757 2.17660709759281 1.53003233344011
3 15917913 1.09854517480639 0.565484583251873
3 15949566 1.3651057798175 0.763916905061915
3 16005400 1.88788644807195 1.22884485174939
3 16041147 2.65298136811991 2.09808269840323
3 16070099 1.99124396343489 1.33297620449769
3 16129700 1.97412284249708 1.31544387631354
3 16223933 1.51091345155721 0.883357383721824
3 16258320 1.95484945059943 1.29584225251556
3 16292200 2.18021073188825 1.53399523718934
3 16327706 2.18469388418063 1.53893239609785
3 16399846 1.17184871194646 0.617518634022952
3 16512797 2.03310107822177 1.37631340814655
3 16542129 1.87265606915014 1.21384583523022
3 16563876 2.68633257019206 2.14121538551856
3 16586925 2.01529472663305 1.35779497509488
3 16616148 2.01529472663305 1.35779497509488
3 16643829 1.68879059537466 1.03972159737364
3 16664125 1.77090128750067 1.11590098118184
3 16671263 3.05476889678782 2.64736603904966
3 16696076 2.42221236507115 1.81173730924934
3 16755751 1.54307442480552 0.910756652684767
3 16789388 2.08290365919865 1.42875707929287
3 16822883 1.28617902714647 0.702500825134164
3 16883429 2.04856253835261 1.39249231822887
3 16908894 0.687683271423446 0.308341963037893
3 16953964 1.86729225949446 1.20858456787757
3 16982344 1.48968521523145 0.865481764511477
3 17012590 1.58635755863152 0.94823710622209
3 17039856 1.61348017589185 0.972078940063842
3 17071923 1.52834937417245 0.898164230442268
3 17109532 2.234097578931 1.59385762325209
3 17158865 1.71975985077027 1.06815528386242
3 17192750 1.07152074031333 0.546780534126212
3 17220954 1.45336838978562 0.835285883724182
3 17283340 1.06289183029125 0.54086242086866
3 17305108 0.652205400209236 0.288809927050323
3 17323940 0.368026918343931 0.146999919222988
3 17593962 0.538502622436798 0.228978650116068
3 17628104 0.648924350511713 0.287024468703127
3 17642509 0.534133406379482 0.226762810496659
3 17769942 0.605248959547503 0.263592668909939
3 17824475 -0.00413884198350596 0.00143654771131667
3 17852580 -0.118959703772068 0.0432039868901559
3 17925217 0.420535882634628 0.171279524305524
3 17945657 0.482710545501552 0.201141388711115
3 17996920 -0.0482452358988386 0.017041316897202
3 18025589 -0.307660369277626 0.120135589863592
3 18087633 0.125337808545828 0.0456339169647712
3 18109901 -0.322611941786903 0.126685707011154
3 18131764 -0.116934381714127 0.04243482652436
3 18154470 -0.326470592163678 0.128387176834609
3 18244783 0.0224820178258013 0.00786044935012663
3 18278539 0.00446330448226107 0.00154936556097699
3 18308036 -0.784566410479804 0.363805245586717
3 18335968 -0.876591057204436 0.419407086421862
3 18371167 -0.563631531587648 0.241841646722305
3 18467913 -1.41336387346117 0.802585004717523
3 18518099 -1.02565464637079 0.515622707351471
3 18546097 -0.422821606031443 0.172355875415798
3 18568573 -0.176624929137344 0.0656010381720566
3 18589859 -1.00771890018805 0.503638585756552
3 18614338 -1.36677126821304 0.765237264631144
3 18641258 -1.2180197091831 0.651273738668821
3 18677130 -1.43836330848949 0.822951460515927
3 18697582 -1.3792202834675 0.775138566967491
3 18717811 -1.42621428455883 0.813025317292209
3 18755871 -1.48989435249096 0.865657060762293
3 18780818 -0.758850239633024 0.348778071410776
3 18802395 -0.957591744416954 0.470738232220866
3 18861603 -1.00834737716565 0.504056619491563
3 18888697 -0.595827365295051 0.258619443727106
3 18929429 -0.576430545320057 0.248471322996693
3 18966803 -1.00269928345826 0.500304704699008
3 18996895 -1.17407609125054 0.619129585333668
3 19029110 0.331837448508264 0.130761234683031
3 19063269 -1.03767376360223 0.523716345928012
3 19090099 -1.11933496807207 0.58004877083306
3 19113026 -0.87436376782891 0.418027390987777
3 19135758 -0.494472569506878 0.206927650453181
3 19162963 0.225352855708079 0.0852841845175914
3 19241845 -1.11869364029821 0.579597209095599
3 19277270 0.663661721312557 0.295071845028875
3 19312039 -1.24743447724558 0.673176382016455
3 19387558 -0.207775689756343 0.0781033897656999
3 19416808 -1.10985751333119 0.573390454159201
3 19490313 -0.900037744401459 0.434033988380091
3 19512920 -1.33712600882589 0.74188612822887
3 19545381 -0.33409940318337 0.131764454870254
3 19572457 -0.938941277852918 0.458719255646116
3 19642519 -1.28096822807159 0.698525457823251
3 19674164 -1.132880702881 0.589620383336682
3 19749191 -0.652682959138803 0.28907009594269
3 19777113 -0.758045753394447 0.348311546040829
3 19796861 -0.251918845607343 0.0963112122259974
3 19907136 0.506498909339508 0.212889329954021
3 19951325 0.182496822303653 0.0679359398405885
3 19978083 0.11712906266059 0.0425087096819636
3 20003784 -0.0332284200612198 0.0116674191627199
3 20032248 -0.0464876541042101 0.0164090829127236
3 20059410 -0.0208291794349163 0.00727778028279023
3 20082816 0.604622463144659 0.2632610758871
3 20107081 0.72434240986417 0.328960941986053
3 20160706 0.294996939953796 0.11464091903728
3 20191025 -0.519118445949021 0.219194546050759
3 20221917 0.737156344755179 0.336273377773287
3 20247231 0.0738909233433722 0.0263655287625038
3 20271455 0.0738909233433722 0.0263655287625038
3 20291605 -0.101485940478925 0.0366066544198653
3 20312620 -0.131762976635408 0.048093621366121
3 20388370 0.0034226588208095 0.00118762905460252
3 20410202 -0.659939656018762 0.293032672847519
3 20456700 1.01704209550165 0.509854063363219
3 20492579 -0.140178306552041 0.0513332263411781
3 20595259 -0.650448773003474 0.287853579182993
3 20685074 -0.227739086350998 0.0862660840895333
3 20712672 -0.402904626531273 0.163031639125076
3 20747868 0.114199053525699 0.0413978956823792
3 20778918 -0.37491343701342 0.150135557732293
3 20821635 -0.271357653151287 0.104513381803081
3 20849570 -0.464296403504953 0.192170535977176
3 20876895 -0.400257905306712 0.161801851068351
3 20901236 -0.310803317745721 0.121506843991451
3 20928169 -0.20533071234794 0.0771117768151452
3 20954830 -0.0616544785280784 0.0218934738584548
3 21113307 -0.377425468334768 0.151283001450852
3 21133652 -0.0760626479993591 0.0271636573829944
3 21338263 0.0276766656698521 0.00969665637901534
3 21365639 -0.29982518222347 0.116730170763335
3 21453986 0.132226507277728 0.0482715320870809
3 21481171 -0.89608669344384 0.431556003306223
3 21508638 -0.570921671346627 0.245611340976097
3 21592992 -0.219280725985439 0.0827932034369252
3 21636436 -0.418898587702222 0.170509521153468
3 21666402 -0.435690865032639 0.17844649318628
3 21734579 -0.449878314935401 0.18522106208991
3 21760061 0.193485916859624 0.0723327988759578
3 21874154 -0.156515038437895 0.0576808224915389
3 21874601 -0.154041203739969 0.0567146450697857
3 21910828 0.110595252057594 0.0400350143960383
3 21936697 -0.663636519223233 0.295058022495092
3 21964507 -0.541920220413495 0.230716141163387
3 22001705 -0.76913811447048 0.35476315721674
3 22038902 0.0489838669220861 0.0173072748591436
3 22070815 -0.109380909908082 0.0395766147241424
3 22129800 -0.562330010908091 0.241170438633032
3 22156703 -0.327409148366942 0.128801718583595
3 22184621 -0.542406326757591 0.230963579525813
3 22222102 -0.946214305890794 0.463391956133393
3 22242854 -0.0948676649799627 0.0341306951153505
3 22262506 -0.0624983244370481 0.0222005158133622
3 22334328 -0.406387654941114 0.164653330007417
3 22427723 -0.421430371571837 0.171700546551609
3 22467906 0.220302252428246 0.0832115019203388
3 22503493 0.30985980528423 0.121094878980885
3 22536140 -1.23647304627944 0.664978059462871
3 22588562 -0.385382931747195 0.154930670059707
3 22649764 -0.472176739425199 0.19599650801196
3 22693347 -1.12418698643105 0.583469812455105
3 22844636 -0.943640701833819 0.461736407860593
3 22872397 -0.785966255157715 0.364629609932024
3 22922153 -1.1246431306418 0.583791857118042
3 22977549 -1.52529877919457 0.895565498375809
3 23066516 -1.33765813486535 0.742302460234852
3 23111830 -1.0895532785305 0.559232600560148
3 23136100 -0.2267086573188 0.0858418701459291
3 23146554 0.0601613321892628 0.0213506696791332
3 23198046 -1.01089246978562 0.505750903597469
3 23308522 0.117866369968762 0.042788623081023
3 23331302 -0.0644133757947986 0.022898072658411
3 23372691 -1.86611558825942 1.20743185815586
3 23396022 0.467909287652284 0.193922191287617
3 23464728 0.742577727283826 0.339383623162921
3 23496104 1.59809077530746 0.958517400286131
3 23545510 0.272867224196267 0.105155083781936
3 23589080 0.460234713550684 0.190206195216337
3 23627325 0.178973393409703 0.0665336714953192
3 23724828 0.891851022462294 0.428905448578406
3 23746478 1.23451450943964 0.663517764562311
3 23816144 0.919135299467263 0.446086879775607
3 23853254 1.93259843616417 1.27338944497895
3 23882958 2.52654616261053 1.93858428309376
3 23922175 1.65503554883773 1.00914062739393
3 23955966 0.344317775793037 0.136315982354596
3 24000317 2.79450216067515 2.28416628631379
3 24037213 -0.21378901593651 0.0805497297669909
3 24062548 0.479491650140449 0.199565506427703
3 24087099 1.19439135683786 0.633904210825691
3 24146155 0.283614122524376 0.109743276676354
3 24177257 0.200572352226992 0.0751869743818005
3 24214447 0.0520654575407084 0.0184185141789592
3 24255173 1.0774563562557 0.550866645448759
3 24287458 0.639428549030017 0.281876983656977
3 24340823 -0.0999619459486951 0.0360354050799634
3 24373529 0.740583086942587 0.338238159215788
3 24447032 1.11765703943711 0.578867641346294
3 24478406 0.870478734556484 0.415624855763813
3 24503444 0.564041241613872 0.242053051456506
3 24533340 0.809722047952741 0.378719891374791
3 24625619 0.6508492081604 0.288071496176814
3 24650870 0.707360315954438 0.319353980453287
3 24682844 1.27220344883634 0.691860821447593
3 24756391 0.922175500455598 0.448017171405914
3 24781186 0.754865890365405 0.346469647050315
3 24815896 0.950366468221706 0.466067777871732
3 24883488 1.40019682715061 0.79195015336455
3 24915161 1.33445507397889 0.739797959086126
3 24994771 0.482952061067189 0.201259760275976
3 25017649 1.14487979201324 0.598153405881822
3 25057514 1.1578440942938 0.607430249741583
3 25109096 0.500753782970725 0.210035631399232
3 25138305 0.450085950777023 0.185320678007399
3 25192565 0.741895464386393 0.338991670113823
3 25218069 1.45635272214139 0.837748918432247
3 25286878 0.54358257003427 0.231562625618301
3 25314411 0.0835072657929126 0.0299097772814767
3 25342997 2.04620120167044 1.39001544338109
3 25374916 0.383276208333163 0.153963052038203
3 25401625 1.31012241588224 0.720893560636252
3 25440318 1.11577261355204 0.57754234081975
3 25461457 1.18265619172583 0.625351657912279
3 25480942 1.20914066023879 0.644723208946462
3 25500443 0.610445837135999 0.266348198181424
3 25520243 0.863881749856452 0.411557015079941
3 25576639 0.423700068425449 0.172769978605255
3 25608507 0.166443549235526 0.0615763983522748
3 25641095 0.341060390355789 0.134861591696721
3 25672923 0.414703241418185 0.168540306792904
3 25707919 1.03127056905537 0.51939817095345
3 25734646 0.789724772622621 0.366846248541911
3 25757305 0.526558861131318 0.222935869485194
3 25864828 0.792549952838957 0.368515566327153
3 25920368 1.21333877747594 0.64781685855253
3 25942263 0.759233878101991 0.349000621410717
3 25972800 1.05217798172326 0.533550720000004
3 26001318 1.00675079692242 0.502994917475826
3 26023963 0.432776442611845 0.177062652487906
3 26043986 1.22693808352279 0.657881701757889
3 26086080 0.854062676280452 0.405529810954503
3 26108124 0.765186221098069 0.352459906896909
3 26132942 0.59688339696473 0.259175440827333
3 26160778 1.34107863311888 0.744981091296387
3 26208001 0.971124691352445 0.479534560539516
3 26259061 0.396175973046508 0.159909460716536
3 26302470 0.842200295495183 0.398292094440848
3 26340704 1.05371518090805 0.53459731353546
3 26387203 0.729672488686055 0.331995981669264
3 26420070 0.81235744721882 0.380294749852567
3 26459564 0.826987689827263 0.389080148057131
3 26488057 0.601137598194618 0.26141892760783
3 26631695 0.400573004650627 0.161948146612627
3 26664194 0.197434125419971 0.0739211806943372
3 26692476 0.314027121768015 0.122916489888133
3 26720863 -0.284247607934854 0.110014816993758
3 26774701 -0.0703915449768441 0.0250822863866165
3 26905139 0.149766320360009 0.0550492419275393
3 26935106 -0.39004474760375 0.157076722824578
3 26998623 -0.136920062625011 0.0500764900576853
3 27025644 -0.0389306961177002 0.0137005857376901
3 27055249 0.19559662558691 0.0731813761536886
3 27081568 -0.113222600613771 0.0410282539682791
3 27131848 0.546461891333032 0.233030901051947
3 27155920 -0.330659893347031 0.130239584498757
3 27186353 -0.471758420145907 0.195792917903158
3 27214098 0.0330074093954011 0.0115888001569015
3 27301093 1.00018779206534 0.498639937507013
3 27330235 0.404655739731764 0.163846482612448
3 27368432 0.63355185704526 0.278706125046067
3 27474187 0.0401511995646666 0.0141369433891702
3 27513155 0.492755053580099 0.206079993877046
3 27541797 0.621064915974334 0.272006050544653
3 27573478 1.05771216764243 0.537322516829461
3 27639250 0.793026434080296 0.368797370065132
3 27672325 -0.00774578202041643 0.00269234542326234
3 27706495 0.389847041292129 0.156985572730476
3 27735228 0.79653932672719 0.370877347294909
3 27769661 -0.717722050436902 0.325204344026149
3 27790678 -1.19072577718466 0.631227469734317
3 27810510 0.927205673010798 0.451217918954027
3 27875977 0.101347366199005 0.03655468423767
3 27904304 0.906604800784694 0.438164489521636
3 27943931 -0.487228100079979 0.203358589465119
3 27984114 0.635966950705223 0.280007859078493
3 28053340 0.0389350640251866 0.0137021466195204
3 28084332 0.303169571721821 0.118181472885298
3 28170445 0.41953235986196 0.170807478576362
3 28192027 0.942080804355761 0.460734068876247
3 28280713 0.56351827030274 0.241783214997781
3 28302688 0.304415058905361 0.118722819292789
3 28327431 0.471000498013215 0.195424188574566
3 28359501 0.289153798353162 0.11212192794401
3 28394790 1.15672738966263 0.606628821508779
3 28427679 1.1145678477057 0.576695697161644
3 28455511 1.10977093367099 0.573329774546879
3 28509063 1.12709582361008 0.585524757733527
3 28658767 1.04499597519034 0.528671860046665
3 28680347 1.32055256257175 0.72897061213902
3 28703507 1.23088775463061 0.660817272103439
3 28738108 1.5021408408622 0.875950067918233
3 28761512 1.23922476978488 0.667032084443962
3 28808577 1.79406874682863 1.13785551634919
3 28864369 1.71629689410612 1.06495792770564
3 28922075 1.87623797216672 1.21736536910634
3 28954209 1.56306614536893 0.927981698747753
3 29018876 1.48986148371772 0.865629509496323
3 29080200 1.62164208677348 0.979307297977588
3 29110288 1.37526535053847 0.771986894171565
3 29148286 1.19654248673005 0.635477278806866
3 29179752 1.29240586165741 0.707264192330931
3 29209298 0.966725776959017 0.476668342683786
3 29282837 1.62743938875648 0.98445662347837
3 29314355 1.18234873403219 0.625128244070994
3 29341183 0.63607076902759 0.280063859827894
3 29372571 0.983328651638053 0.48752144481345
3 29404638 0.909282133454082 0.439852702441179
3 29463934 1.38086361587285 0.77644981096373
3 29495122 1.04149411584205 0.526299536990693
3 29544960 1.67429342995813 1.02653525949757
3 29647557 0.836398834582738 0.3947697839502
3 29672762 1.02948946861162 0.518199582756656
3 29697636 1.14008183142596 0.594735262632466
3 29730969 1.50904756339619 0.881779504974041
3 29780535 1.44434537392893 0.827858902800913
3 29824891 1.23590689350756 0.664555791659114
3 29856581 0.530015005292912 0.224679765566663
3 29893286 1.11751969172256 0.578771003462235
3 29931634 0.0402391533934172 0.0141684050005284
3 29957359 0.81818173374961 0.383783539724003
3 29986058 0.764534632992965 0.352080649417579
3 30018870 0.824761004841926 0.387738363069917
3 30056499 0.344545945989038 0.136417979818216
3 30111980 0.681478409888186 0.304896023167209
3 30143399 0.301866037465766 0.117615399768768
3 30184848 0.361251507160988 0.143929125470037
3 30310162 -0.462791902460239 0.191442313483407
3 30335426 -0.607706528847936 0.264894646485772
3 30356031 -0.771555982128091 0.356174924212177
3 30378253 -0.879366948088539 0.421128983363579
3 30410136 -0.790864695525642 0.367519473065586
3 30440620 -0.0805567641562464 0.0288195340994067
3 30445692 -1.36651125127996 0.765031062830427
3 30470587 -0.163884887139523 0.0605697296817213
3 30502487 -0.418461266490564 0.17030399490213
3 30567985 -0.0810936888103107 0.0290177496805935
3 30599856 -0.344377787791316 0.136342807589639
3 30674321 -0.0675606213845357 0.0240467064011817
3 30701438 -1.56472224232182 0.929415263631684
3 30746951 -0.712115239001844 0.32203424711274
3 30790114 -0.738790043394646 0.337209598715981
3 30832561 -1.49808646594214 0.872536289108136
3 30853109 -1.07069381008193 0.546212253410117
3 30881604 -2.68832656473908 2.14380824509418
3 30902217 -0.707147785999683 0.319234356035144
3 30939067 -1.49595050454529 0.870740253688029
3 30971784 -2.37782344136053 1.75907247370125
3 31001096 -0.580935845071048 0.25081757536134
3 31031507 -2.58654440343882 2.01348050409831
3 31056228 -1.55584628984548 0.921743889157546
3 31081261 -2.96282881866482 2.51594793820933
3 31104258 -1.99782112617807 1.33974128803478
3 31125893 -1.18492394048373 0.62700055659512
3 31159037 -1.47426536165977 0.85260147337536
3 31192666 -1.47426536165977 0.85260147337536
3 31249731 -1.8664262314694 1.20773612422699
3 31273549 -1.73486453433308 1.08215431809212
3 31334549 -0.78135062966279 0.361913975610696
3 31390051 -1.96015198869994 1.30122088209937
3 31412082 -1.08986521942536 0.559449013123823
3 31467134 -1.11009179191304 0.573554662275268
3 31497252 -1.64685534314919 1.00179393697891
3 31536131 -0.463576995301758 0.191822232390837
3 31565601 -0.930903562546748 0.453576473510237
3 31603623 -1.46758216897504 0.84704618304166
3 31628494 -1.05994510612746 0.538847405656824
3 31653377 -0.56437183313937 0.242223671551317
3 31675020 -0.990206477540522 0.492045402137345
3 31705562 -1.19007885752295 0.630755563128267
3 31746905 -0.68877182763121 0.308947815293096
3 31774808 -0.453230816215321 0.186831123175334
3 31800421 -0.462629540702392 0.191363768279783
3 31827907 -1.78275887624952 1.12711238133216
3 31886427 -0.130320968109555 0.047540551026237
3 31913047 0.178597640831123 0.0663843424138962
3 31985888 -1.19803925655302 0.636572804547264
3 32012716 -0.609675176573679 0.265939018015144
3 32063138 -0.457090329241389 0.188689055047999
3 32085382 -1.33136748805707 0.737387274266367
3 32134322 -1.20929295951777 0.64483533012225
3 32176036 -1.13885724639454 0.593864156687011
3 32242076 -1.65685795805325 1.01078075792328
3 32278765 -1.55277003303072 0.91909194665446
3 32315477 -1.49146061962126 0.866970399444492
3 32337283 -1.35049692151827 0.752378628977794
3 32358947 -1.89297917798125 1.23387996497095
3 32381566 -0.811849910961629 0.37999127469024
3 32403681 -0.911976676378185 0.441554250395408
3 32440021 -1.4548207972438 0.8364841782853
3 32482076 -1.30531076884068 0.717180724098315
3 32520463 -1.30531076884068 0.717180724098315
3 32547593 -1.32495340297074 0.732390425887354
3 32574211 -1.45545816353646 0.837010275974292
3 32601011 -0.941304937409439 0.460235834678559
3 32629935 -1.79287307507369 1.13671746872545
3 32693168 -1.08777348889566 0.557998506767246
3 32729181 -1.0008263349832 0.499062994036311
3 32757625 -1.84996404907202 1.19166253030473
3 32800108 -2.27731904535885 1.64269075052297
3 32843649 -2.05005709186294 1.39406111085776
3 32872599 -1.66081173360294 1.01434335312643
3 32904654 -1.23990931131627 0.667543482954954
3 32931608 -0.666163981249989 0.296445293433675
3 32959362 -1.39081286699152 0.784409541999836
3 33028554 -1.26118028363656 0.683518242489847
3 33061631 -0.872740083242908 0.417022665479441
3 33095810 -0.860321518196117 0.409367859915394
3 33116269 -0.276364847366748 0.106644516321973
3 33140107 -1.1373065259523 0.592761817960411
3 33178581 -1.51536901565854 0.887130416053106
3 33210011 0.0852059926147332 0.0305385979182428
3 33243731 0.0566233744517468 0.020067024255196
3 33300915 -1.55606718316948 0.921934449429268
3 33330862 -1.67698266733945 1.02897537584666
3 33359268 -0.912567960326749 0.441927967320502
3 33386198 -1.32098611458046 0.729307205819018
3 33447048 -1.22831333604079 0.658903215506259
3 33490847 -0.539698618638081 0.22958626329702
3 33521803 -1.88263449414747 1.22366268369337
3 33553905 -0.782076739945531 0.362340713056696
3 33589345 -0.702125174956094 0.316411689243734
3 33611021 -2.54276141590204 1.9586851113822
3 33631469 -1.95893831018368 1.29998883554939
3 33679016 -1.66724143470247 1.0201494235056
3 33709382 -1.48172470200028 0.858821356252075
3 33743698 -0.688065463856227 0.308554633385284
3 33853485 -0.63174055463891 0.277731084809389
3 33915262 -0.418743371689313 0.170436568024704
3 34043231 -0.802557971463002 0.374450636348304
3 34069115 -1.5127124300066 0.884879899463136
3 34091604 -0.232529878012588 0.0882425288010492
3 34131848 -2.07323272796231 1.41849833221144
3 34159413 -2.00704541189709 1.34925715866528
3 34191754 -1.56366174559338 0.928497149977172
3 34228677 -1.15139361356973 0.602807029303921
3 34263480 -1.23793119026356 0.666066152994108
3 34380075 -0.773601622133714 0.357370882146879
3 34401929 -0.420214671364745 0.171128395987902
3 34424330 -1.64446821033472 0.999654762042407
3 34444654 -1.43109541768882 0.817006853282053
3 34470802 -0.980132796723956 0.485424926245506
3 34538757 -1.46345797194381 0.843626219909078
3 34562384 -1.31522303774041 0.724838532223716
3 34582952 -0.744214833089402 0.340324756985614
3 34611430 -1.24109891681286 0.668432598457539
3 34651251 -0.00153606804978462 0.000532599716053398
3 34698575 -1.52391849476619 0.894390797921776
3 34726357 -1.77910593049193 1.12365283394294
3 34754315 -0.824762812690855 0.387739451786579
3 34797635 -1.61893575548071 0.97690775787145
3 34824415 0.219500972313869 0.0828833646044048
3 34855323 -0.434341609639438 0.17780550250921
3 34953957 -0.128740280809019 0.0469349805591811
3 34983015 0.12116871500913 0.0440442513498751
3 35145696 -0.514204412008151 0.21673326926032
3 35236113 -1.00498124642537 0.501819229758529
3 35260551 -0.250487159080602 0.0957115854618791
3 35300079 0.757295239684016 0.34787651477485
3 35324888 -0.0167467597123872 0.0058418785947788
3 35346852 -0.217362444951294 0.0820085332047916
3 35395379 0.0483055170630691 0.0170630165160983
3 35426388 0.638372579372625 0.281306386940404
3 35461631 0.559768433486677 0.239850998955077
3 35501733 1.16572956729245 0.613102056014611
3 35524135 1.43674590130984 0.821626861962211
3 35547164 1.40752964355453 0.797864946973413
3 35576964 1.04525959276045 0.528850620624671
3 35638670 0.857035124854128 0.407350915080854
3 35666742 0.949229947975845 0.465334766640004
3 35697208 1.44518583372392 0.828549434578992
3 35728419 1.24634860989207 0.672362309181992
3 35756982 1.11892343605622 0.579758992589475
3 35792515 0.938093598224229 0.458175833803164
3 35871585 0.874888794942298 0.418352466796303
3 35894702 0.704111354009699 0.317526907016344
3 35926686 0.711700664260737 0.321800260274992
3 35954674 0.647536286411285 0.286270183960537
3 36012831 1.25252889287365 0.677001315035821
3 36041899 0.36949023991618 0.147664990538959
3 36065897 0.520967903659241 0.220122873078788
3 36089864 0.485248976882613 0.202386447019376
3 36121616 0.0940741272209037 0.0338346644885592
3 36150790 0.390129690905452 0.157115888619566
3 36182355 0.612357718746235 0.267364140670956
3 36207142 -0.231631551502008 0.0878714042701785
3 36255710 0.653781530706061 0.289668869689366
3 36278115 0.607541377491032 0.264807090642792
3 36301088 0.0406376055882737 0.0143109608957182
3 36322689 0.459133423004276 0.189674477276544
3 36357323 0.73897491907191 0.337315601139565
3 36384824 -0.465637083322386 0.19282006525617
3 36453412 0.290780323634037 0.112822090972577
3 36485595 0.00182239246789383 0.000631948926302107
3 36512336 -0.424960969856485 0.173364782885992
3 36532673 -0.339207582070484 0.134035779272189
3 36554661 1.32806863336954 0.734815460468158
3 36583580 -1.05482514163381 0.535353539062754
3 36610620 -1.24663842220296 0.67257953950485
3 36637737 0.0426867021335738 0.0150447776540086
3 36657378 -0.647702225457826 0.286360323293357
3 36676979 -0.233421431473384 0.0886110922842604
3 36701165 -0.73784921281495 0.336670329885704
3 36726312 -0.0268343600270435 0.0093984064957515
3 36758881 -1.08752730238555 0.557827890575888
3 36784647 0.132200436180005 0.0482615239234535
3 36809384 -1.90455559640387 1.24536225734058
3 36838502 -0.857983152231793 0.407932366894678
3 36894765 -0.944785882789702 0.462472797823397
3 36978728 -0.499403741955349 0.209366566182872
3 37028625 -0.717738597123999 0.325213714982564
3 37094809 -0.480048201337154 0.199837744169318
3 37125121 -1.14308539702583 0.596874094489424
3 37151819 -1.36157805298201 0.761123543470077
3 37208964 0.109891090012755 0.0397691501475401
3 37236305 -0.441833977640728 0.181372108545511
3 37260538 -1.01550284755399 0.508825807944301
3 37289161 -1.17611403664123 0.620605076601442
3 37312702 -0.0893072960708 0.032060167566815
3 37334293 -1.54667690757494 0.913849627351035
3 37400116 -0.847540934567352 0.401544717705907
3 37421100 -0.149802666789202 0.0550633793634769
3 37441423 -0.262657226658479 0.100828257960175
3 37468403 -0.573782930862586 0.247095567262082
3 37525577 -0.743585217747864 0.339962700048411
3 37556587 -0.0664882832428826 0.0236550263330598
3 37584020 -0.188463096438874 0.0703187160860114
3 37612714 0.716965294740529 0.324775864471825
3 37640904 0.0531111110736467 0.0187961898189452
3 37673617 0.0510022297774921 0.0180348063847699
3 37698929 0.809975394757833 0.378871184169959
3 37785838 -0.183038145472055 0.0681516999839184
3 37862853 -0.227854450857573 0.0863135977356595
3 37894918 -0.992908494737763 0.493827174761849
3 37961690 -1.14467290225131 0.598005845850256
3 37984183 -0.632045370023075 0.27789509464684
3 38007832 -0.726963595432103 0.330452309836478
3 38027369 -1.18552458756591 0.627437599220476
3 38056578 -1.01704710653663 0.509857412206643
3 38089799 -2.58075279277893 2.00618850487765
3 38117425 -1.22672405792148 0.657722788223881
3 38143193 -0.84638608852655 0.400840558140782
3 38245170 -1.11156556625872 0.574588089514055
3 38295650 -1.30302281288103 0.715418195568377
3 38374093 -1.42133759320371 0.809056127293322
3 38412990 -0.622649305711545 0.272853363418215
3 38466653 -0.304996661614484 0.118975771747491
3 38522744 -0.512690102117446 0.21597635315518
3 38548163 -0.839265372516425 0.396508752592552
3 38602357 -1.26553398558335 0.686807992388349
3 38624725 -1.29900834809619 0.71233022549636
3 38648328 -0.787324174920689 0.365429914203308
3 38729270 -1.21663413679292 0.650249672517916
3 38764964 -1.3539116598323 0.755068680906951
3 38841326 -0.783297753562182 0.36305870616585
3 38871606 -1.0957658202582 0.563549080499877
3 38944027 -1.31327298601898 0.723329192178828
3 38978296 -0.813364921600597 0.380897414671538
3 39096617 -0.717000025955409 0.324795525328351
3 39124715 -0.0676282408713276 0.0240714158556253
3 39152560 -0.547096679812811 0.23335496173184
3 39204888 -0.288627709458184 0.111895635718326
3 39269512 -0.346957287350854 0.13749688084279
3 39296812 -1.19051510896051 0.631073777796642
3 39340632 -0.581077729666058 0.250891572007848
3 39378803 -1.14329586362725 0.597024087222145
3 39403540 -1.12002839757402 0.580537181290901
3 39488794 -0.792655516754411 0.368577993058937
3 39516339 -0.843972216596542 0.399370178714814
3 39701494 -0.476572457874408 0.198139183777578
3 39733639 0.410912621236845 0.166765778115162
3 39763194 0.00315413235281055 0.00109433582998118
3 39785874 -0.596431407053765 0.258937425399056
3 39808572 -0.638919921354272 0.281602099472078
3 39873873 -1.40988545227406 0.799769363541765
3 39898993 -0.729579159043576 0.331942756852413
3 40010684 0.163305424862052 0.0603420135438468
3 40039707 -0.8932345733515 0.429770557625335
3 40115598 -0.927907522738376 0.451665204619112
3 40170215 -0.488793417781346 0.204128350025299
3 40200459 -1.18418935821298 0.626466235001295
3 40259616 -0.369700490430317 0.14776060239781
3 40295843 -0.369700490430317 0.14776060239781
3 40360572 -0.37545849991539 0.150384365722352
3 40386616 -0.3994902444921 0.161445567538079
3 40413611 -1.49007997965196 0.865812664660095
3 40440570 -2.17787410093495 1.53142507666742
3 40478182 -3.54106660867725 3.39955755109553
3 40507201 -1.27766020539008 0.696006820752345
3 40534938 -1.30022272234205 0.713263720551438
3 40561806 -2.8530542383504 2.36349976415415
3 40589385 -1.63846127020972 0.994281214887655
3 40614129 -3.21713160480129 2.88780002308523
3 40637418 -3.23084486883066 2.90859718709153
3 40658489 -4.88992204231977 5.99621249069305
3 40660370 -3.22484183507469 2.89948374119305
3 40682192 -2.31414630846362 1.68487603189384
3 40782010 -2.90102185571987 2.42951784789641
3 40804300 -0.951509889052451 0.466805689751837
3 40827663 -1.15940541131405 0.608551507150917
3 40855142 -2.25250592752906 1.61456678956419
3 41011110 -1.79652238203711 1.14019259794403
3 41038645 -0.562397138839755 0.241205043880474
3 41063351 -2.12122817961241 1.46976693107303
3 41122901 -0.838592471878817 0.396100291014643
3 41184349 -0.615597304786748 0.269088318566688
3 41345341 -0.695585732792642 0.312749090858828
3 41371791 -0.950423739507503 0.466104727419567
3 41410885 -0.939975353620094 0.459382505769615
3 41445749 -0.800210298643042 0.373055363399995
3 41491653 -1.59329526243922 0.954309517158005
3 41515008 -0.487828567685874 0.203653783604512
3 41538077 -0.637007889307577 0.280569512304822
3 41578152 -0.245399294336063 0.0935856095244373
3 41611043 -0.223182175396825 0.0843924475342205
3 41646031 -1.3154532730752 0.725016825285746
3 41708380 -1.2596991122516 0.682400593581404
3 41733935 -0.328961725950089 0.129488050970894
3 41760777 -0.328961725950089 0.129488050970894
3 41782742 -1.26752461440503 0.688314428001604
3 41804674 -1.3172671785143 0.726422175971472
3 41861140 -0.840993823492846 0.397558654308883
3 41884041 -1.73266048907798 1.08010624713305
3 41905598 -2.37710870808394 1.75823082880596
3 41930522 -0.287378447373984 0.111358611889897
3 41955306 -1.63432669925333 0.990590451669577
3 41994426 -2.46465279971444 1.86281662115976
3 42036362 -1.54783233818446 0.914842662247822
3 42064315 -2.10783188899457 1.4553673252134
3 42094129 -1.05087264875533 0.532662641427054
3 42128483 -2.26469073679239 1.62834735538698
3 42152481 -1.85627021557598 1.19780764561963
3 42176824 -1.85627021557598 1.19780764561963
3 42245633 -1.41640145112854 0.805047424171499
3 42272608 -1.80561650749359 1.14887463692545
3 42308872 -0.922946068361147 0.448506926882787
3 42338743 -2.23737276488093 1.59753249202958
3 42377958 -1.32713130650552 0.734085433128557
3 42414709 -1.31988739593556 0.728454333907992
3 42455711 -1.48149657365911 0.858630830107464
3 42488842 -1.48005591814343 0.857428079746208
3 42520203 -1.3062201807508 0.717881816242157
3 42579741 -0.37604836449782 0.150653727871984
3 42604201 -0.211654227369999 0.0796800328065684
3 42627413 -0.490382897388748 0.2049107869918
3 42661258 -0.434661900869598 0.177957611666579
3 42730791 -0.536181078960459 0.227800522612783
3 42793822 -0.275247636887947 0.106168362167031
3 42821672 -1.54876397480555 0.915643718116641
3 42850878 -1.92615853289551 1.26692652405197
3 42880187 -2.49715593659703 1.90241686581523
3 42909081 -2.72797576254418 2.19569499418445
3 42944530 -2.2048062337204 1.56117779260114
3 42972536 -1.6960121455963 1.04631963849287
3 43027427 -2.5088536724544 1.91677105853831
3 43057223 -2.42572400638044 1.81593679308494
3 43086574 -2.29265954505459 1.66019861388693
3 43111002 -0.680542584831605 0.304377404439763
3 43175116 -0.948752801381948 0.465027158597236
3 43202670 -0.828603782410603 0.390055045362413
3 43230229 -1.09083393719282 0.560121290664376
3 43253245 -0.983007801571205 0.487310803374766
3 43281025 -0.0933346634842624 0.0335589679023167
3 43305853 -0.365792369536205 0.145985601867573
3 43334940 -1.19970763639573 0.637794879469631
3 43356289 0.292141359493111 0.113408583767956
3 43379700 -1.31491216470673 0.724597824208195
3 43419063 0.494797053498346 0.207087900215782
3 43484703 -0.829705353163328 0.390720067550205
3 43520723 -0.209486829921033 0.0787984284894116
3 43547693 -0.195242412752274 0.0730388789967056
3 43585122 -0.201003042215538 0.0753609180588969
3 43627286 0.0738559512415539 0.0263526871316798
3 43719008 -0.892265809765775 0.429164738741402
3 43746317 0.247578938366854 0.0944954329540038
3 43795880 -0.633388731854633 0.278618269384295
3 43840337 -1.13990705743522 0.594610904997397
3 43880760 -1.72480736794507 1.07282376018232
3 43912098 -1.47340371285393 0.851884318687159
3 43952264 -1.16872360844846 0.615261381842311
3 43989344 0.340456512434245 0.134592322837842
3 44046635 -0.661417884326452 0.293841990730905
3 44098166 -1.01695969445065 0.509798996510513
3 44135974 -1.0696650111049 0.545505580384943
3 44166268 -2.15196926971789 1.50307346699795
3 44195308 -0.441620751119613 0.18127036276845
3 44254396 -2.10752082048675 1.45503378525971
3 44279384 -1.57452388829227 0.937920722067121
3 44320860 -1.96772149656964 1.30891770261877
[truncated: 2,572,274 more chars]
