# Supplementary material for: A genome-wide scan for signatures of selection in Azeri and Khuzestani buffalo breeds
Source: BMC Genomics. 2018 Jun 11;19:449. doi: 10.1186/s12864-018-4759-x (PMC5996463; doi:10.1186/s12864-018-4759-x)
Supplement: Supplementary file 10 — Genes included in selected regions (Biomart input & output). (XLS 105 kb) [file 12864_2018_4759_MOESM10_ESM.xls]

## Sheet: Biomart Output
Gene stable ID	Transcript stable ID		Chromosome/scaffold name	Gene start (bp)	Gene end (bp)	Gene name	GO term name	Source of gene name	Gene description
ENSBTAG00000039819	ENSBTAT00000052707		19	22872042	23011338	RPH3AL	negative regulation of G-protein coupled receptor protein signaling pathway	NCBI gene	rab effector Noc2 [Source:RefSeq peptide;Acc:NP_001030571]
ENSBTAG00000039819	ENSBTAT00000052707		19	22872042	23011338	RPH3AL	glucose homeostasis	NCBI gene	rab effector Noc2 [Source:RefSeq peptide;Acc:NP_001030571]
ENSBTAG00000039819	ENSBTAT00000052707		19	22872042	23011338	RPH3AL	regulation of calcium ion-dependent exocytosis	NCBI gene	rab effector Noc2 [Source:RefSeq peptide;Acc:NP_001030571]
ENSBTAG00000039819	ENSBTAT00000052707		19	22872042	23011338	RPH3AL	Rab GTPase binding	NCBI gene	rab effector Noc2 [Source:RefSeq peptide;Acc:NP_001030571]
ENSBTAG00000039819	ENSBTAT00000052707		19	22872042	23011338	RPH3AL	regulation of exocytosis	NCBI gene	rab effector Noc2 [Source:RefSeq peptide;Acc:NP_001030571]
ENSBTAG00000039819	ENSBTAT00000052707		19	22872042	23011338	RPH3AL	intracellular protein transport	NCBI gene	rab effector Noc2 [Source:RefSeq peptide;Acc:NP_001030571]
ENSBTAG00000039819	ENSBTAT00000052707		19	22872042	23011338	RPH3AL	metal ion binding	NCBI gene	rab effector Noc2 [Source:RefSeq peptide;Acc:NP_001030571]
ENSBTAG00000039819	ENSBTAT00000052707		19	22872042	23011338	RPH3AL	intracellular	NCBI gene	rab effector Noc2 [Source:RefSeq peptide;Acc:NP_001030571]
ENSBTAG00000025140	ENSBTAT00000035180		19	23044440	23067069	DOC2B	plasma membrane	HGNC Symbol	double C2 domain beta [Source:HGNC Symbol;Acc:HGNC:2986]
ENSBTAG00000025140	ENSBTAT00000035180		19	23044440	23067069	DOC2B	cytoplasm	HGNC Symbol	double C2 domain beta [Source:HGNC Symbol;Acc:HGNC:2986]
ENSBTAG00000025140	ENSBTAT00000035180		19	23044440	23067069	DOC2B	calcium ion-regulated exocytosis of neurotransmitter	HGNC Symbol	double C2 domain beta [Source:HGNC Symbol;Acc:HGNC:2986]
ENSBTAG00000025140	ENSBTAT00000035180		19	23044440	23067069	DOC2B	positive regulation of calcium ion-dependent exocytosis	HGNC Symbol	double C2 domain beta [Source:HGNC Symbol;Acc:HGNC:2986]
ENSBTAG00000025140	ENSBTAT00000035180		19	23044440	23067069	DOC2B	positive regulation of insulin secretion	HGNC Symbol	double C2 domain beta [Source:HGNC Symbol;Acc:HGNC:2986]
ENSBTAG00000025140	ENSBTAT00000035180		19	23044440	23067069	DOC2B	positive regulation of vesicle fusion	HGNC Symbol	double C2 domain beta [Source:HGNC Symbol;Acc:HGNC:2986]
ENSBTAG00000025140	ENSBTAT00000035180		19	23044440	23067069	DOC2B	protein localization	HGNC Symbol	double C2 domain beta [Source:HGNC Symbol;Acc:HGNC:2986]
ENSBTAG00000025140	ENSBTAT00000035180		19	23044440	23067069	DOC2B	syntaxin binding	HGNC Symbol	double C2 domain beta [Source:HGNC Symbol;Acc:HGNC:2986]
ENSBTAG00000025140	ENSBTAT00000035180		19	23044440	23067069	DOC2B	exocytic vesicle	HGNC Symbol	double C2 domain beta [Source:HGNC Symbol;Acc:HGNC:2986]
ENSBTAG00000025140	ENSBTAT00000035180		19	23044440	23067069	DOC2B	calcium ion-regulated exocytosis of neurotransmitter	HGNC Symbol	double C2 domain beta [Source:HGNC Symbol;Acc:HGNC:2986]
ENSBTAG00000025140	ENSBTAT00000035180		19	23044440	23067069	DOC2B	regulation of calcium ion-dependent exocytosis	HGNC Symbol	double C2 domain beta [Source:HGNC Symbol;Acc:HGNC:2986]
ENSBTAG00000025140	ENSBTAT00000035180		19	23044440	23067069	DOC2B	clathrin binding	HGNC Symbol	double C2 domain beta [Source:HGNC Symbol;Acc:HGNC:2986]
ENSBTAG00000025140	ENSBTAT00000035180		19	23044440	23067069	DOC2B	syntaxin binding	HGNC Symbol	double C2 domain beta [Source:HGNC Symbol;Acc:HGNC:2986]
ENSBTAG00000025140	ENSBTAT00000035180		19	23044440	23067069	DOC2B	calcium-dependent phospholipid binding	HGNC Symbol	double C2 domain beta [Source:HGNC Symbol;Acc:HGNC:2986]
ENSBTAG00000025140	ENSBTAT00000035180		19	23044440	23067069	DOC2B	calcium-dependent phospholipid binding	HGNC Symbol	double C2 domain beta [Source:HGNC Symbol;Acc:HGNC:2986]
ENSBTAG00000025140	ENSBTAT00000035180		19	23044440	23067069	DOC2B	calcium ion binding	HGNC Symbol	double C2 domain beta [Source:HGNC Symbol;Acc:HGNC:2986]
ENSBTAG00000025140	ENSBTAT00000035180		19	23044440	23067069	DOC2B	vesicle fusion	HGNC Symbol	double C2 domain beta [Source:HGNC Symbol;Acc:HGNC:2986]
ENSBTAG00000025140	ENSBTAT00000035180		19	23044440	23067069	DOC2B	presynapse	HGNC Symbol	double C2 domain beta [Source:HGNC Symbol;Acc:HGNC:2986]
ENSBTAG00000025140	ENSBTAT00000035180		19	23044440	23067069	DOC2B	plasma membrane	HGNC Symbol	double C2 domain beta [Source:HGNC Symbol;Acc:HGNC:2986]
ENSBTAG00000025140	ENSBTAT00000035180		19	23044440	23067069	DOC2B	membrane	HGNC Symbol	double C2 domain beta [Source:HGNC Symbol;Acc:HGNC:2986]
ENSBTAG00000025140	ENSBTAT00000035180		19	23044440	23067069	DOC2B	calcium ion binding	HGNC Symbol	double C2 domain beta [Source:HGNC Symbol;Acc:HGNC:2986]
ENSBTAG00000011491	ENSBTAT00000015274		19	23393586	23402810
ENSBTAG00000020859	ENSBTAT00000027793		19	23403657	23411269	SERPINF2	blood microparticle	HGNC Symbol	serpin family F member 2 [Source:HGNC Symbol;Acc:HGNC:9075]
ENSBTAG00000020859	ENSBTAT00000027793		19	23403657	23411269	SERPINF2	extracellular exosome	HGNC Symbol	serpin family F member 2 [Source:HGNC Symbol;Acc:HGNC:9075]
ENSBTAG00000020859	ENSBTAT00000027793		19	23403657	23411269	SERPINF2	cell surface	HGNC Symbol	serpin family F member 2 [Source:HGNC Symbol;Acc:HGNC:9075]
ENSBTAG00000020859	ENSBTAT00000027793		19	23403657	23411269	SERPINF2	extracellular space	HGNC Symbol	serpin family F member 2 [Source:HGNC Symbol;Acc:HGNC:9075]
ENSBTAG00000020859	ENSBTAT00000027793		19	23403657	23411269	SERPINF2	fibrinogen complex	HGNC Symbol	serpin family F member 2 [Source:HGNC Symbol;Acc:HGNC:9075]
ENSBTAG00000020859	ENSBTAT00000027793		19	23403657	23411269	SERPINF2	positive regulation of transforming growth factor beta production	HGNC Symbol	serpin family F member 2 [Source:HGNC Symbol;Acc:HGNC:9075]
ENSBTAG00000020859	ENSBTAT00000027793		19	23403657	23411269	SERPINF2	positive regulation of ERK1 and ERK2 cascade	HGNC Symbol	serpin family F member 2 [Source:HGNC Symbol;Acc:HGNC:9075]
ENSBTAG00000020859	ENSBTAT00000027793		19	23403657	23411269	SERPINF2	negative regulation of fibrinolysis	HGNC Symbol	serpin family F member 2 [Source:HGNC Symbol;Acc:HGNC:9075]
ENSBTAG00000020859	ENSBTAT00000027793		19	23403657	23411269	SERPINF2	positive regulation of stress fiber assembly	HGNC Symbol	serpin family F member 2 [Source:HGNC Symbol;Acc:HGNC:9075]
ENSBTAG00000020859	ENSBTAT00000027793		19	23403657	23411269	SERPINF2	positive regulation of smooth muscle cell proliferation	HGNC Symbol	serpin family F member 2 [Source:HGNC Symbol;Acc:HGNC:9075]
ENSBTAG00000020859	ENSBTAT00000027793		19	23403657	23411269	SERPINF2	blood vessel morphogenesis	HGNC Symbol	serpin family F member 2 [Source:HGNC Symbol;Acc:HGNC:9075]
ENSBTAG00000020859	ENSBTAT00000027793		19	23403657	23411269	SERPINF2	positive regulation of JNK cascade	HGNC Symbol	serpin family F member 2 [Source:HGNC Symbol;Acc:HGNC:9075]
ENSBTAG00000020859	ENSBTAT00000027793		19	23403657	23411269	SERPINF2	positive regulation of transcription from RNA polymerase II promoter	HGNC Symbol	serpin family F member 2 [Source:HGNC Symbol;Acc:HGNC:9075]
ENSBTAG00000020859	ENSBTAT00000027793		19	23403657	23411269	SERPINF2	positive regulation of cell differentiation	HGNC Symbol	serpin family F member 2 [Source:HGNC Symbol;Acc:HGNC:9075]
ENSBTAG00000020859	ENSBTAT00000027793		19	23403657	23411269	SERPINF2	positive regulation of collagen biosynthetic process	HGNC Symbol	serpin family F member 2 [Source:HGNC Symbol;Acc:HGNC:9075]
ENSBTAG00000020859	ENSBTAT00000027793		19	23403657	23411269	SERPINF2	collagen fibril organization	HGNC Symbol	serpin family F member 2 [Source:HGNC Symbol;Acc:HGNC:9075]
ENSBTAG00000020859	ENSBTAT00000027793		19	23403657	23411269	SERPINF2	negative regulation of plasminogen activation	HGNC Symbol	serpin family F member 2 [Source:HGNC Symbol;Acc:HGNC:9075]
ENSBTAG00000020859	ENSBTAT00000027793		19	23403657	23411269	SERPINF2	regulation of blood vessel diameter by renin-angiotensin	HGNC Symbol	serpin family F member 2 [Source:HGNC Symbol;Acc:HGNC:9075]
ENSBTAG00000020859	ENSBTAT00000027793		19	23403657	23411269	SERPINF2	protein homodimerization activity	HGNC Symbol	serpin family F member 2 [Source:HGNC Symbol;Acc:HGNC:9075]
ENSBTAG00000020859	ENSBTAT00000027793		19	23403657	23411269	SERPINF2	serine-type endopeptidase inhibitor activity	HGNC Symbol	serpin family F member 2 [Source:HGNC Symbol;Acc:HGNC:9075]
ENSBTAG00000020859	ENSBTAT00000027793		19	23403657	23411269	SERPINF2	protease binding	HGNC Symbol	serpin family F member 2 [Source:HGNC Symbol;Acc:HGNC:9075]
ENSBTAG00000020859	ENSBTAT00000027793		19	23403657	23411269	SERPINF2	acute-phase response	HGNC Symbol	serpin family F member 2 [Source:HGNC Symbol;Acc:HGNC:9075]
ENSBTAG00000020859	ENSBTAT00000027793		19	23403657	23411269	SERPINF2	negative regulation of peptidase activity	HGNC Symbol	serpin family F member 2 [Source:HGNC Symbol;Acc:HGNC:9075]
ENSBTAG00000020859	ENSBTAT00000027793		19	23403657	23411269	SERPINF2	peptidase inhibitor activity	HGNC Symbol	serpin family F member 2 [Source:HGNC Symbol;Acc:HGNC:9075]
ENSBTAG00000020859	ENSBTAT00000027793		19	23403657	23411269	SERPINF2	extracellular region	HGNC Symbol	serpin family F member 2 [Source:HGNC Symbol;Acc:HGNC:9075]
ENSBTAG00000020859	ENSBTAT00000027793		19	23403657	23411269	SERPINF2	extracellular space	HGNC Symbol	serpin family F member 2 [Source:HGNC Symbol;Acc:HGNC:9075]
ENSBTAG00000020859	ENSBTAT00000027793		19	23403657	23411269	SERPINF2	negative regulation of endopeptidase activity	HGNC Symbol	serpin family F member 2 [Source:HGNC Symbol;Acc:HGNC:9075]
ENSBTAG00000020859	ENSBTAT00000027793		19	23403657	23411269	SERPINF2	serine-type endopeptidase inhibitor activity	HGNC Symbol	serpin family F member 2 [Source:HGNC Symbol;Acc:HGNC:9075]
ENSBTAG00000009705	ENSBTAT00000012804		19	23422880	23430667	SERPINF1	negative regulation of angiogenesis	HGNC Symbol	serpin family F member 1 [Source:HGNC Symbol;Acc:HGNC:8824]
ENSBTAG00000009705	ENSBTAT00000012804		19	23422880	23430667	SERPINF1	melanosome	HGNC Symbol	serpin family F member 1 [Source:HGNC Symbol;Acc:HGNC:8824]
ENSBTAG00000009705	ENSBTAT00000012804		19	23422880	23430667	SERPINF1	extracellular region	HGNC Symbol	serpin family F member 1 [Source:HGNC Symbol;Acc:HGNC:8824]
ENSBTAG00000009705	ENSBTAT00000012804		19	23422880	23430667	SERPINF1	extracellular space	HGNC Symbol	serpin family F member 1 [Source:HGNC Symbol;Acc:HGNC:8824]
ENSBTAG00000009705	ENSBTAT00000012804		19	23422880	23430667	SERPINF1	extracellular space	HGNC Symbol	serpin family F member 1 [Source:HGNC Symbol;Acc:HGNC:8824]
ENSBTAG00000009705	ENSBTAT00000012804		19	23422880	23430667	SERPINF1	negative regulation of endopeptidase activity	HGNC Symbol	serpin family F member 1 [Source:HGNC Symbol;Acc:HGNC:8824]
ENSBTAG00000009705	ENSBTAT00000012804		19	23422880	23430667	SERPINF1	serine-type endopeptidase inhibitor activity	HGNC Symbol	serpin family F member 1 [Source:HGNC Symbol;Acc:HGNC:8824]
ENSBTAG00000009705	ENSBTAT00000012804		19	23422880	23430667	SERPINF1	positive regulation of neurogenesis	HGNC Symbol	serpin family F member 1 [Source:HGNC Symbol;Acc:HGNC:8824]
ENSBTAG00000009705	ENSBTAT00000012804		19	23422880	23430667	SERPINF1	positive regulation of neurogenesis	HGNC Symbol	serpin family F member 1 [Source:HGNC Symbol;Acc:HGNC:8824]
ENSBTAG00000009705	ENSBTAT00000012804		19	23422880	23430667	SERPINF1	negative regulation of epithelial cell proliferation involved in prostate gland development	HGNC Symbol	serpin family F member 1 [Source:HGNC Symbol;Acc:HGNC:8824]
ENSBTAG00000009705	ENSBTAT00000012804		19	23422880	23430667	SERPINF1	extracellular matrix	HGNC Symbol	serpin family F member 1 [Source:HGNC Symbol;Acc:HGNC:8824]
ENSBTAG00000009705	ENSBTAT00000012804		19	23422880	23430667	SERPINF1	extracellular exosome	HGNC Symbol	serpin family F member 1 [Source:HGNC Symbol;Acc:HGNC:8824]
ENSBTAG00000009711	ENSBTAT00000012812		19	23476634	23527009	RPA1	DNA replication	HGNC Symbol	replication protein A1 [Source:HGNC Symbol;Acc:HGNC:10289]
ENSBTAG00000009711	ENSBTAT00000012812		19	23476634	23527009	RPA1	DNA recombination	HGNC Symbol	replication protein A1 [Source:HGNC Symbol;Acc:HGNC:10289]
ENSBTAG00000009711	ENSBTAT00000012812		19	23476634	23527009	RPA1	DNA repair	HGNC Symbol	replication protein A1 [Source:HGNC Symbol;Acc:HGNC:10289]
ENSBTAG00000009711	ENSBTAT00000012812		19	23476634	23527009	RPA1	nucleic acid binding	HGNC Symbol	replication protein A1 [Source:HGNC Symbol;Acc:HGNC:10289]
ENSBTAG00000009711	ENSBTAT00000012812		19	23476634	23527009	RPA1	nucleus	HGNC Symbol	replication protein A1 [Source:HGNC Symbol;Acc:HGNC:10289]
ENSBTAG00000009711	ENSBTAT00000012812		19	23476634	23527009	RPA1	DNA binding	HGNC Symbol	replication protein A1 [Source:HGNC Symbol;Acc:HGNC:10289]
ENSBTAG00000009711	ENSBTAT00000012812		19	23476634	23527009	RPA1	damaged DNA binding	HGNC Symbol	replication protein A1 [Source:HGNC Symbol;Acc:HGNC:10289]
ENSBTAG00000009711	ENSBTAT00000012812		19	23476634	23527009	RPA1	single-stranded DNA binding	HGNC Symbol	replication protein A1 [Source:HGNC Symbol;Acc:HGNC:10289]
ENSBTAG00000009711	ENSBTAT00000012812		19	23476634	23527009	RPA1	telomere maintenance	HGNC Symbol	replication protein A1 [Source:HGNC Symbol;Acc:HGNC:10289]
ENSBTAG00000009711	ENSBTAT00000012812		19	23476634	23527009	RPA1	double-strand break repair via homologous recombination	HGNC Symbol	replication protein A1 [Source:HGNC Symbol;Acc:HGNC:10289]
ENSBTAG00000009711	ENSBTAT00000012812		19	23476634	23527009	RPA1	base-excision repair	HGNC Symbol	replication protein A1 [Source:HGNC Symbol;Acc:HGNC:10289]
ENSBTAG00000009711	ENSBTAT00000012812		19	23476634	23527009	RPA1	nucleotide-excision repair	HGNC Symbol	replication protein A1 [Source:HGNC Symbol;Acc:HGNC:10289]
ENSBTAG00000009711	ENSBTAT00000012812		19	23476634	23527009	RPA1	mismatch repair	HGNC Symbol	replication protein A1 [Source:HGNC Symbol;Acc:HGNC:10289]
ENSBTAG00000009711	ENSBTAT00000012812		19	23476634	23527009	RPA1	protein localization to chromosome	HGNC Symbol	replication protein A1 [Source:HGNC Symbol;Acc:HGNC:10289]
ENSBTAG00000009711	ENSBTAT00000012812		19	23476634	23527009	RPA1	nuclear chromosome, telomeric region	HGNC Symbol	replication protein A1 [Source:HGNC Symbol;Acc:HGNC:10289]
ENSBTAG00000009711	ENSBTAT00000012812		19	23476634	23527009	RPA1	nucleoplasm	HGNC Symbol	replication protein A1 [Source:HGNC Symbol;Acc:HGNC:10289]
ENSBTAG00000009711	ENSBTAT00000012812		19	23476634	23527009	RPA1	DNA replication factor A complex	HGNC Symbol	replication protein A1 [Source:HGNC Symbol;Acc:HGNC:10289]
ENSBTAG00000009711	ENSBTAT00000012812		19	23476634	23527009	RPA1	PML body	HGNC Symbol	replication protein A1 [Source:HGNC Symbol;Acc:HGNC:10289]
ENSBTAG00000009711	ENSBTAT00000012812		19	23476634	23527009	RPA1	G-rich strand telomeric DNA binding	HGNC Symbol	replication protein A1 [Source:HGNC Symbol;Acc:HGNC:10289]
ENSBTAG00000009376	ENSBTAT00000012340		19	23636131	23646338	DPH1	cell junction	HGNC Symbol	diphthamide biosynthesis 1 [Source:HGNC Symbol;Acc:HGNC:3003]
ENSBTAG00000009376	ENSBTAT00000012340		19	23636131	23646338	DPH1	nucleoplasm	HGNC Symbol	diphthamide biosynthesis 1 [Source:HGNC Symbol;Acc:HGNC:3003]
ENSBTAG00000009376	ENSBTAT00000012340		19	23636131	23646338	DPH1	peptidyl-diphthamide biosynthetic process from peptidyl-histidine	HGNC Symbol	diphthamide biosynthesis 1 [Source:HGNC Symbol;Acc:HGNC:3003]
ENSBTAG00000009376	ENSBTAT00000012340		19	23636131	23646338	DPH1	cell proliferation	HGNC Symbol	diphthamide biosynthesis 1 [Source:HGNC Symbol;Acc:HGNC:3003]
ENSBTAG00000047926	ENSBTAT00000012341		19	23644915	23646308	OVCA2	hydrolase activity	HGNC Symbol	OVCA2, serine hydrolase domain containing [Source:HGNC Symbol;Acc:HGNC:24203]
ENSBTAG00000047926	ENSBTAT00000012341		19	23644915	23646308	OVCA2	response to retinoic acid	HGNC Symbol	OVCA2, serine hydrolase domain containing [Source:HGNC Symbol;Acc:HGNC:24203]
ENSBTAG00000047926	ENSBTAT00000012341		19	23644915	23646308	OVCA2	nucleus	HGNC Symbol	OVCA2, serine hydrolase domain containing [Source:HGNC Symbol;Acc:HGNC:24203]
ENSBTAG00000047926	ENSBTAT00000012341		19	23644915	23646308	OVCA2	cytoplasm	HGNC Symbol	OVCA2, serine hydrolase domain containing [Source:HGNC Symbol;Acc:HGNC:24203]
ENSBTAG00000025130	ENSBTAT00000055247		19	23655531	23659389	HIC1	cytosol	HGNC Symbol	HIC ZBTB transcriptional repressor 1 [Source:HGNC Symbol;Acc:HGNC:4909]
ENSBTAG00000025130	ENSBTAT00000055247		19	23655531	23659389	HIC1	nucleoplasm	HGNC Symbol	HIC ZBTB transcriptional repressor 1 [Source:HGNC Symbol;Acc:HGNC:4909]
ENSBTAG00000025130	ENSBTAT00000055247		19	23655531	23659389	HIC1	negative regulation of Wnt signaling pathway	HGNC Symbol	HIC ZBTB transcriptional repressor 1 [Source:HGNC Symbol;Acc:HGNC:4909]
ENSBTAG00000025130	ENSBTAT00000055247		19	23655531	23659389	HIC1	intrinsic apoptotic signaling pathway in response to DNA damage	HGNC Symbol	HIC ZBTB transcriptional repressor 1 [Source:HGNC Symbol;Acc:HGNC:4909]
ENSBTAG00000025130	ENSBTAT00000055247		19	23655531	23659389	HIC1	negative regulation of transcription from RNA polymerase II promoter	HGNC Symbol	HIC ZBTB transcriptional repressor 1 [Source:HGNC Symbol;Acc:HGNC:4909]
ENSBTAG00000025130	ENSBTAT00000055247		19	23655531	23659389	HIC1	sequence-specific DNA binding	HGNC Symbol	HIC ZBTB transcriptional repressor 1 [Source:HGNC Symbol;Acc:HGNC:4909]
ENSBTAG00000025130	ENSBTAT00000055247		19	23655531	23659389	HIC1	histone deacetylase binding	HGNC Symbol	HIC ZBTB transcriptional repressor 1 [Source:HGNC Symbol;Acc:HGNC:4909]
ENSBTAG00000025130	ENSBTAT00000055247		19	23655531	23659389	HIC1	transcription factor activity, sequence-specific DNA binding	HGNC Symbol	HIC ZBTB transcriptional repressor 1 [Source:HGNC Symbol;Acc:HGNC:4909]
ENSBTAG00000025130	ENSBTAT00000055247		19	23655531	23659389	HIC1	nucleic acid binding	HGNC Symbol	HIC ZBTB transcriptional repressor 1 [Source:HGNC Symbol;Acc:HGNC:4909]
ENSBTAG00000025130	ENSBTAT00000055247		19	23655531	23659389	HIC1	transcriptional repressor activity, RNA polymerase II transcription regulatory region sequence-specific binding	HGNC Symbol	HIC ZBTB transcriptional repressor 1 [Source:HGNC Symbol;Acc:HGNC:4909]
ENSBTAG00000004223	ENSBTAT00000005532		19	23859292	23877479	SRR	neuronal cell body	HGNC Symbol	serine racemase [Source:HGNC Symbol;Acc:HGNC:14398]
ENSBTAG00000004223	ENSBTAT00000005532		19	23859292	23877479	SRR	cytoplasm	HGNC Symbol	serine racemase [Source:HGNC Symbol;Acc:HGNC:14398]
ENSBTAG00000004223	ENSBTAT00000005532		19	23859292	23877479	SRR	D-serine biosynthetic process	HGNC Symbol	serine racemase [Source:HGNC Symbol;Acc:HGNC:14398]
ENSBTAG00000004223	ENSBTAT00000005532		19	23859292	23877479	SRR	D-serine metabolic process	HGNC Symbol	serine racemase [Source:HGNC Symbol;Acc:HGNC:14398]
ENSBTAG00000004223	ENSBTAT00000005532		19	23859292	23877479	SRR	D-serine metabolic process	HGNC Symbol	serine racemase [Source:HGNC Symbol;Acc:HGNC:14398]
ENSBTAG00000004223	ENSBTAT00000005532		19	23859292	23877479	SRR	protein homotetramerization	HGNC Symbol	serine racemase [Source:HGNC Symbol;Acc:HGNC:14398]
ENSBTAG00000004223	ENSBTAT00000005532		19	23859292	23877479	SRR	pyruvate biosynthetic process	HGNC Symbol	serine racemase [Source:HGNC Symbol;Acc:HGNC:14398]
ENSBTAG00000004223	ENSBTAT00000005532		19	23859292	23877479	SRR	response to lipopolysaccharide	HGNC Symbol	serine racemase [Source:HGNC Symbol;Acc:HGNC:14398]
ENSBTAG00000004223	ENSBTAT00000005532		19	23859292	23877479	SRR	serine family amino acid metabolic process	HGNC Symbol	serine racemase [Source:HGNC Symbol;Acc:HGNC:14398]
ENSBTAG00000004223	ENSBTAT00000005532		19	23859292	23877479	SRR	metabolic process	HGNC Symbol	serine racemase [Source:HGNC Symbol;Acc:HGNC:14398]
ENSBTAG00000004223	ENSBTAT00000005532		19	23859292	23877479	SRR	L-serine metabolic process	HGNC Symbol	serine racemase [Source:HGNC Symbol;Acc:HGNC:14398]
ENSBTAG00000004223	ENSBTAT00000005532		19	23859292	23877479	SRR	L-serine metabolic process	HGNC Symbol	serine racemase [Source:HGNC Symbol;Acc:HGNC:14398]
ENSBTAG00000004223	ENSBTAT00000005532		19	23859292	23877479	SRR	protein homodimerization activity	HGNC Symbol	serine racemase [Source:HGNC Symbol;Acc:HGNC:14398]
ENSBTAG00000004223	ENSBTAT00000005532		19	23859292	23877479	SRR	serine racemase activity	HGNC Symbol	serine racemase [Source:HGNC Symbol;Acc:HGNC:14398]
ENSBTAG00000004223	ENSBTAT00000005532		19	23859292	23877479	SRR	serine racemase activity	HGNC Symbol	serine racemase [Source:HGNC Symbol;Acc:HGNC:14398]
ENSBTAG00000004223	ENSBTAT00000005532		19	23859292	23877479	SRR	pyridoxal phosphate binding	HGNC Symbol	serine racemase [Source:HGNC Symbol;Acc:HGNC:14398]
ENSBTAG00000004223	ENSBTAT00000005532		19	23859292	23877479	SRR	pyridoxal phosphate binding	HGNC Symbol	serine racemase [Source:HGNC Symbol;Acc:HGNC:14398]
ENSBTAG00000004223	ENSBTAT00000005532		19	23859292	23877479	SRR	PDZ domain binding	HGNC Symbol	serine racemase [Source:HGNC Symbol;Acc:HGNC:14398]
ENSBTAG00000004223	ENSBTAT00000005532		19	23859292	23877479	SRR	threonine racemase activity	HGNC Symbol	serine racemase [Source:HGNC Symbol;Acc:HGNC:14398]
ENSBTAG00000004223	ENSBTAT00000005532		19	23859292	23877479	SRR	glycine binding	HGNC Symbol	serine racemase [Source:HGNC Symbol;Acc:HGNC:14398]
ENSBTAG00000004223	ENSBTAT00000005532		19	23859292	23877479	SRR	D-serine ammonia-lyase activity	HGNC Symbol	serine racemase [Source:HGNC Symbol;Acc:HGNC:14398]
ENSBTAG00000004223	ENSBTAT00000005532		19	23859292	23877479	SRR	ATP binding	HGNC Symbol	serine racemase [Source:HGNC Symbol;Acc:HGNC:14398]
ENSBTAG00000004223	ENSBTAT00000005532		19	23859292	23877479	SRR	calcium ion binding	HGNC Symbol	serine racemase [Source:HGNC Symbol;Acc:HGNC:14398]
ENSBTAG00000004223	ENSBTAT00000005532		19	23859292	23877479	SRR	L-serine ammonia-lyase activity	HGNC Symbol	serine racemase [Source:HGNC Symbol;Acc:HGNC:14398]
ENSBTAG00000004223	ENSBTAT00000005532		19	23859292	23877479	SRR	catalytic activity	HGNC Symbol	serine racemase [Source:HGNC Symbol;Acc:HGNC:14398]
ENSBTAG00000004223	ENSBTAT00000005532		19	23859292	23877479	SRR	magnesium ion binding	HGNC Symbol	serine racemase [Source:HGNC Symbol;Acc:HGNC:14398]
ENSBTAG00000004223	ENSBTAT00000005532		19	23859292	23877479	SRR	isomerase activity	HGNC Symbol	serine racemase [Source:HGNC Symbol;Acc:HGNC:14398]
ENSBTAG00000004223	ENSBTAT00000005532		19	23859292	23877479	SRR	cellular amino acid metabolic process	HGNC Symbol	serine racemase [Source:HGNC Symbol;Acc:HGNC:14398]
ENSBTAG00000004223	ENSBTAT00000005532		19	23859292	23877479	SRR	magnesium ion binding	HGNC Symbol	serine racemase [Source:HGNC Symbol;Acc:HGNC:14398]
ENSBTAG00000004223	ENSBTAT00000005532		19	23859292	23877479	SRR	lyase activity	HGNC Symbol	serine racemase [Source:HGNC Symbol;Acc:HGNC:14398]
ENSBTAG00000004223	ENSBTAT00000005532		19	23859292	23877479	SRR	ATP binding	HGNC Symbol	serine racemase [Source:HGNC Symbol;Acc:HGNC:14398]
ENSBTAG00000004223	ENSBTAT00000005532		19	23859292	23877479	SRR	nucleotide binding	HGNC Symbol	serine racemase [Source:HGNC Symbol;Acc:HGNC:14398]
ENSBTAG00000004223	ENSBTAT00000005532		19	23859292	23877479	SRR	metal ion binding	HGNC Symbol	serine racemase [Source:HGNC Symbol;Acc:HGNC:14398]
ENSBTAG00000045500	ENSBTAT00000065570		19	23888014	23924563	SGSM2	melanosome	HGNC Symbol	small G protein signaling modulator 2 [Source:HGNC Symbol;Acc:HGNC:29026]
ENSBTAG00000045500	ENSBTAT00000065570		19	23888014	23924563	SGSM2	cytoplasm	HGNC Symbol	small G protein signaling modulator 2 [Source:HGNC Symbol;Acc:HGNC:29026]
ENSBTAG00000045500	ENSBTAT00000065570		19	23888014	23924563	SGSM2	positive regulation of GTPase activity	HGNC Symbol	small G protein signaling modulator 2 [Source:HGNC Symbol;Acc:HGNC:29026]
ENSBTAG00000045500	ENSBTAT00000065570		19	23888014	23924563	SGSM2	late endosome to Golgi transport	HGNC Symbol	small G protein signaling modulator 2 [Source:HGNC Symbol;Acc:HGNC:29026]
ENSBTAG00000045500	ENSBTAT00000065570		19	23888014	23924563	SGSM2	Rab GTPase binding	HGNC Symbol	small G protein signaling modulator 2 [Source:HGNC Symbol;Acc:HGNC:29026]
ENSBTAG00000045500	ENSBTAT00000065570		19	23888014	23924563	SGSM2	GTPase activator activity	HGNC Symbol	small G protein signaling modulator 2 [Source:HGNC Symbol;Acc:HGNC:29026]
ENSBTAG00000045500	ENSBTAT00000065570		19	23888014	23924563	SGSM2	regulation of vesicle fusion	HGNC Symbol	small G protein signaling modulator 2 [Source:HGNC Symbol;Acc:HGNC:29026]
ENSBTAG00000045500	ENSBTAT00000065570		19	23888014	23924563	SGSM2	activation of GTPase activity	HGNC Symbol	small G protein signaling modulator 2 [Source:HGNC Symbol;Acc:HGNC:29026]
ENSBTAG00000045500	ENSBTAT00000065570		19	23888014	23924563	SGSM2	Rab GTPase binding	HGNC Symbol	small G protein signaling modulator 2 [Source:HGNC Symbol;Acc:HGNC:29026]
ENSBTAG00000045500	ENSBTAT00000065570		19	23888014	23924563	SGSM2	GTPase activator activity	HGNC Symbol	small G protein signaling modulator 2 [Source:HGNC Symbol;Acc:HGNC:29026]
ENSBTAG00000045500	ENSBTAT00000065570		19	23888014	23924563	SGSM2	endomembrane system	HGNC Symbol	small G protein signaling modulator 2 [Source:HGNC Symbol;Acc:HGNC:29026]
ENSBTAG00000045500	ENSBTAT00000065570		19	23888014	23924563	SGSM2	intracellular protein transport	HGNC Symbol	small G protein signaling modulator 2 [Source:HGNC Symbol;Acc:HGNC:29026]
ENSBTAG00000045500	ENSBTAT00000065570		19	23888014	23924563	SGSM2	intracellular	HGNC Symbol	small G protein signaling modulator 2 [Source:HGNC Symbol;Acc:HGNC:29026]
ENSBTAG00000045793	ENSBTAT00000065382		19	23875290	23875382
ENSBTAG00000043786	ENSBTAT00000060778		19	23709235	23709342	U6		RFAM	U6 spliceosomal RNA [Source:RFAM;Acc:RF00026]
ENSBTAG00000047036	ENSBTAT00000065884		2	65526345	65527741	GPR39	integral component of membrane	HGNC Symbol	G protein-coupled receptor 39 [Source:HGNC Symbol;Acc:HGNC:4496]
ENSBTAG00000047036	ENSBTAT00000065884		2	65526345	65527741	GPR39	membrane	HGNC Symbol	G protein-coupled receptor 39 [Source:HGNC Symbol;Acc:HGNC:4496]
ENSBTAG00000047036	ENSBTAT00000065884		2	65526345	65527741	GPR39	G-protein coupled receptor signaling pathway	HGNC Symbol	G protein-coupled receptor 39 [Source:HGNC Symbol;Acc:HGNC:4496]
ENSBTAG00000047036	ENSBTAT00000065884		2	65526345	65527741	GPR39	signal transduction	HGNC Symbol	G protein-coupled receptor 39 [Source:HGNC Symbol;Acc:HGNC:4496]
ENSBTAG00000047036	ENSBTAT00000065884		2	65526345	65527741	GPR39	G-protein coupled receptor activity	HGNC Symbol	G protein-coupled receptor 39 [Source:HGNC Symbol;Acc:HGNC:4496]
ENSBTAG00000047036	ENSBTAT00000065884		2	65526345	65527741	GPR39	signal transducer activity	HGNC Symbol	G protein-coupled receptor 39 [Source:HGNC Symbol;Acc:HGNC:4496]
ENSBTAG00000003401	ENSBTAT00000004410		2	65892592	65912704	ACTR3	extracellular exosome	NCBI gene	actin-related protein 3 [Source:RefSeq peptide;Acc:NP_776651]
ENSBTAG00000003401	ENSBTAT00000004410		2	65892592	65912704	ACTR3	membrane	NCBI gene	actin-related protein 3 [Source:RefSeq peptide;Acc:NP_776651]
ENSBTAG00000003401	ENSBTAT00000004410		2	65892592	65912704	ACTR3	lamellipodium	NCBI gene	actin-related protein 3 [Source:RefSeq peptide;Acc:NP_776651]
ENSBTAG00000003401	ENSBTAT00000004410		2	65892592	65912704	ACTR3	focal adhesion	NCBI gene	actin-related protein 3 [Source:RefSeq peptide;Acc:NP_776651]
ENSBTAG00000003401	ENSBTAT00000004410		2	65892592	65912704	ACTR3	cell-cell junction	NCBI gene	actin-related protein 3 [Source:RefSeq peptide;Acc:NP_776651]
ENSBTAG00000003401	ENSBTAT00000004410		2	65892592	65912704	ACTR3	brush border	NCBI gene	actin-related protein 3 [Source:RefSeq peptide;Acc:NP_776651]
ENSBTAG00000003401	ENSBTAT00000004410		2	65892592	65912704	ACTR3	Arp2/3 protein complex	NCBI gene	actin-related protein 3 [Source:RefSeq peptide;Acc:NP_776651]
ENSBTAG00000003401	ENSBTAT00000004410		2	65892592	65912704	ACTR3	cilium assembly	NCBI gene	actin-related protein 3 [Source:RefSeq peptide;Acc:NP_776651]
ENSBTAG00000003401	ENSBTAT00000004410		2	65892592	65912704	ACTR3	spindle localization	NCBI gene	actin-related protein 3 [Source:RefSeq peptide;Acc:NP_776651]
ENSBTAG00000003401	ENSBTAT00000004410		2	65892592	65912704	ACTR3	meiotic cell cycle	NCBI gene	actin-related protein 3 [Source:RefSeq peptide;Acc:NP_776651]
ENSBTAG00000003401	ENSBTAT00000004410		2	65892592	65912704	ACTR3	Arp2/3 complex-mediated actin nucleation	NCBI gene	actin-related protein 3 [Source:RefSeq peptide;Acc:NP_776651]
ENSBTAG00000003401	ENSBTAT00000004410		2	65892592	65912704	ACTR3	meiotic cytokinesis	NCBI gene	actin-related protein 3 [Source:RefSeq peptide;Acc:NP_776651]
ENSBTAG00000003401	ENSBTAT00000004410		2	65892592	65912704	ACTR3	meiotic chromosome movement towards spindle pole	NCBI gene	actin-related protein 3 [Source:RefSeq peptide;Acc:NP_776651]
ENSBTAG00000003401	ENSBTAT00000004410		2	65892592	65912704	ACTR3	asymmetric cell division	NCBI gene	actin-related protein 3 [Source:RefSeq peptide;Acc:NP_776651]
ENSBTAG00000003401	ENSBTAT00000004410		2	65892592	65912704	ACTR3	establishment or maintenance of cell polarity	NCBI gene	actin-related protein 3 [Source:RefSeq peptide;Acc:NP_776651]
ENSBTAG00000003401	ENSBTAT00000004410		2	65892592	65912704	ACTR3	actin filament binding	NCBI gene	actin-related protein 3 [Source:RefSeq peptide;Acc:NP_776651]
ENSBTAG00000003401	ENSBTAT00000004410		2	65892592	65912704	ACTR3	structural constituent of cytoskeleton	NCBI gene	actin-related protein 3 [Source:RefSeq peptide;Acc:NP_776651]
ENSBTAG00000003401	ENSBTAT00000004410		2	65892592	65912704	ACTR3	ATP binding	NCBI gene	actin-related protein 3 [Source:RefSeq peptide;Acc:NP_776651]
ENSBTAG00000003401	ENSBTAT00000004410		2	65892592	65912704	ACTR3	actin filament organization	NCBI gene	actin-related protein 3 [Source:RefSeq peptide;Acc:NP_776651]
ENSBTAG00000046649	ENSBTAT00000064756		2	111402467	111492915	SGPP2	endoplasmic reticulum	HGNC Symbol	sphingosine-1-phosphate phosphatase 2 [Source:HGNC Symbol;Acc:HGNC:19953]
ENSBTAG00000046649	ENSBTAT00000064756		2	111402467	111492915	SGPP2	sphingosine metabolic process	HGNC Symbol	sphingosine-1-phosphate phosphatase 2 [Source:HGNC Symbol;Acc:HGNC:19953]
ENSBTAG00000046649	ENSBTAT00000064756		2	111402467	111492915	SGPP2	sphingosine-1-phosphate phosphatase activity	HGNC Symbol	sphingosine-1-phosphate phosphatase 2 [Source:HGNC Symbol;Acc:HGNC:19953]
ENSBTAG00000046649	ENSBTAT00000064756		2	111402467	111492915	SGPP2	dephosphorylation	HGNC Symbol	sphingosine-1-phosphate phosphatase 2 [Source:HGNC Symbol;Acc:HGNC:19953]
ENSBTAG00000046649	ENSBTAT00000064756		2	111402467	111492915	SGPP2	integral component of membrane	HGNC Symbol	sphingosine-1-phosphate phosphatase 2 [Source:HGNC Symbol;Acc:HGNC:19953]
ENSBTAG00000046649	ENSBTAT00000064756		2	111402467	111492915	SGPP2	membrane	HGNC Symbol	sphingosine-1-phosphate phosphatase 2 [Source:HGNC Symbol;Acc:HGNC:19953]
ENSBTAG00000008431	ENSBTAT00000011091		2	111602255	111631564	MOGAT1	triglyceride biosynthetic process	HGNC Symbol	monoacylglycerol O-acyltransferase 1 [Source:HGNC Symbol;Acc:HGNC:18210]
ENSBTAG00000008431	ENSBTAT00000011091		2	111602255	111631564	MOGAT1	transferase activity, transferring acyl groups	HGNC Symbol	monoacylglycerol O-acyltransferase 1 [Source:HGNC Symbol;Acc:HGNC:18210]
ENSBTAG00000008431	ENSBTAT00000011091		2	111602255	111631564	MOGAT1	endoplasmic reticulum membrane	HGNC Symbol	monoacylglycerol O-acyltransferase 1 [Source:HGNC Symbol;Acc:HGNC:18210]
ENSBTAG00000008431	ENSBTAT00000011091		2	111602255	111631564	MOGAT1	endoplasmic reticulum	HGNC Symbol	monoacylglycerol O-acyltransferase 1 [Source:HGNC Symbol;Acc:HGNC:18210]
ENSBTAG00000008431	ENSBTAT00000011091		2	111602255	111631564	MOGAT1	lipid metabolic process	HGNC Symbol	monoacylglycerol O-acyltransferase 1 [Source:HGNC Symbol;Acc:HGNC:18210]
ENSBTAG00000008431	ENSBTAT00000011091		2	111602255	111631564	MOGAT1	transferase activity	HGNC Symbol	monoacylglycerol O-acyltransferase 1 [Source:HGNC Symbol;Acc:HGNC:18210]
ENSBTAG00000008431	ENSBTAT00000011091		2	111602255	111631564	MOGAT1	transferase activity, transferring acyl groups other than amino-acyl groups	HGNC Symbol	monoacylglycerol O-acyltransferase 1 [Source:HGNC Symbol;Acc:HGNC:18210]
ENSBTAG00000008431	ENSBTAT00000011091		2	111602255	111631564	MOGAT1	integral component of membrane	HGNC Symbol	monoacylglycerol O-acyltransferase 1 [Source:HGNC Symbol;Acc:HGNC:18210]
ENSBTAG00000008431	ENSBTAT00000011091		2	111602255	111631564	MOGAT1	membrane	HGNC Symbol	monoacylglycerol O-acyltransferase 1 [Source:HGNC Symbol;Acc:HGNC:18210]
ENSBTAG00000008431	ENSBTAT00000011091		2	111602255	111631564	MOGAT1	glycerol metabolic process	HGNC Symbol	monoacylglycerol O-acyltransferase 1 [Source:HGNC Symbol;Acc:HGNC:18210]
ENSBTAG00000008431	ENSBTAT00000011091		2	111602255	111631564	MOGAT1	2-acylglycerol O-acyltransferase activity	HGNC Symbol	monoacylglycerol O-acyltransferase 1 [Source:HGNC Symbol;Acc:HGNC:18210]
ENSBTAG00000008431	ENSBTAT00000011091		2	111602255	111631564	MOGAT1	diacylglycerol O-acyltransferase activity	HGNC Symbol	monoacylglycerol O-acyltransferase 1 [Source:HGNC Symbol;Acc:HGNC:18210]
ENSBTAG00000008431	ENSBTAT00000011091		2	111602255	111631564	MOGAT1	diacylglycerol biosynthetic process	HGNC Symbol	monoacylglycerol O-acyltransferase 1 [Source:HGNC Symbol;Acc:HGNC:18210]
ENSBTAG00000017258	ENSBTAT00000022939		2	111797170	111887224	ACSL3	perinuclear region of cytoplasm	NCBI gene	long-chain-fatty-acid--CoA ligase 3 [Source:RefSeq peptide;Acc:NP_001192397]
ENSBTAG00000017258	ENSBTAT00000022939		2	111797170	111887224	ACSL3	membrane	NCBI gene	long-chain-fatty-acid--CoA ligase 3 [Source:RefSeq peptide;Acc:NP_001192397]
ENSBTAG00000017258	ENSBTAT00000022939		2	111797170	111887224	ACSL3	lipid particle	NCBI gene	long-chain-fatty-acid--CoA ligase 3 [Source:RefSeq peptide;Acc:NP_001192397]
ENSBTAG00000017258	ENSBTAT00000022939		2	111797170	111887224	ACSL3	Golgi apparatus	NCBI gene	long-chain-fatty-acid--CoA ligase 3 [Source:RefSeq peptide;Acc:NP_001192397]
ENSBTAG00000017258	ENSBTAT00000022939		2	111797170	111887224	ACSL3	endoplasmic reticulum	NCBI gene	long-chain-fatty-acid--CoA ligase 3 [Source:RefSeq peptide;Acc:NP_001192397]
ENSBTAG00000017258	ENSBTAT00000022939		2	111797170	111887224	ACSL3	positive regulation of phosphatidylcholine biosynthetic process	NCBI gene	long-chain-fatty-acid--CoA ligase 3 [Source:RefSeq peptide;Acc:NP_001192397]
ENSBTAG00000017258	ENSBTAT00000022939		2	111797170	111887224	ACSL3	positive regulation of secretion	NCBI gene	long-chain-fatty-acid--CoA ligase 3 [Source:RefSeq peptide;Acc:NP_001192397]
ENSBTAG00000017258	ENSBTAT00000022939		2	111797170	111887224	ACSL3	long-chain fatty acid import	NCBI gene	long-chain-fatty-acid--CoA ligase 3 [Source:RefSeq peptide;Acc:NP_001192397]
ENSBTAG00000017258	ENSBTAT00000022939		2	111797170	111887224	ACSL3	positive regulation of Golgi to plasma membrane protein transport	NCBI gene	long-chain-fatty-acid--CoA ligase 3 [Source:RefSeq peptide;Acc:NP_001192397]
ENSBTAG00000017258	ENSBTAT00000022939		2	111797170	111887224	ACSL3	very-low-density lipoprotein particle assembly	NCBI gene	long-chain-fatty-acid--CoA ligase 3 [Source:RefSeq peptide;Acc:NP_001192397]
ENSBTAG00000017258	ENSBTAT00000022939		2	111797170	111887224	ACSL3	protein domain specific binding	NCBI gene	long-chain-fatty-acid--CoA ligase 3 [Source:RefSeq peptide;Acc:NP_001192397]
ENSBTAG00000017258	ENSBTAT00000022939		2	111797170	111887224	ACSL3	protein kinase binding	NCBI gene	long-chain-fatty-acid--CoA ligase 3 [Source:RefSeq peptide;Acc:NP_001192397]
ENSBTAG00000017258	ENSBTAT00000022939		2	111797170	111887224	ACSL3	long-chain fatty acid-CoA ligase activity	NCBI gene	long-chain-fatty-acid--CoA ligase 3 [Source:RefSeq peptide;Acc:NP_001192397]
ENSBTAG00000017258	ENSBTAT00000022939		2	111797170	111887224	ACSL3	long-chain fatty acid metabolic process	NCBI gene	long-chain-fatty-acid--CoA ligase 3 [Source:RefSeq peptide;Acc:NP_001192397]
ENSBTAG00000017258	ENSBTAT00000022939		2	111797170	111887224	ACSL3	metabolic process	NCBI gene	long-chain-fatty-acid--CoA ligase 3 [Source:RefSeq peptide;Acc:NP_001192397]
ENSBTAG00000017258	ENSBTAT00000022939		2	111797170	111887224	ACSL3	catalytic activity	NCBI gene	long-chain-fatty-acid--CoA ligase 3 [Source:RefSeq peptide;Acc:NP_001192397]
ENSBTAG00000017258	ENSBTAT00000022939		2	111797170	111887224	ACSL3	integral component of membrane	NCBI gene	long-chain-fatty-acid--CoA ligase 3 [Source:RefSeq peptide;Acc:NP_001192397]
ENSBTAG00000006432	ENSBTAT00000008433		2	111987824	111991013	KCNE4	ion channel binding	HGNC Symbol	potassium voltage-gated channel subfamily E regulatory subunit 4 [Source:HGNC Symbol;Acc:HGNC:6244]
ENSBTAG00000006432	ENSBTAT00000008433		2	111987824	111991013	KCNE4	voltage-gated potassium channel activity	HGNC Symbol	potassium voltage-gated channel subfamily E regulatory subunit 4 [Source:HGNC Symbol;Acc:HGNC:6244]
ENSBTAG00000006432	ENSBTAT00000008433		2	111987824	111991013	KCNE4	potassium ion transmembrane transport	HGNC Symbol	potassium voltage-gated channel subfamily E regulatory subunit 4 [Source:HGNC Symbol;Acc:HGNC:6244]
ENSBTAG00000006432	ENSBTAT00000008433		2	111987824	111991013	KCNE4	membrane	HGNC Symbol	potassium voltage-gated channel subfamily E regulatory subunit 4 [Source:HGNC Symbol;Acc:HGNC:6244]
ENSBTAG00000006432	ENSBTAT00000008433		2	111987824	111991013	KCNE4	ion transport	HGNC Symbol	potassium voltage-gated channel subfamily E regulatory subunit 4 [Source:HGNC Symbol;Acc:HGNC:6244]
ENSBTAG00000006432	ENSBTAT00000008433		2	111987824	111991013	KCNE4	integral component of membrane	HGNC Symbol	potassium voltage-gated channel subfamily E regulatory subunit 4 [Source:HGNC Symbol;Acc:HGNC:6244]
ENSBTAG00000000301	ENSBTAT00000000378		2	111598716	111600550		glycerol-3-phosphate biosynthetic process
ENSBTAG00000000301	ENSBTAT00000000378		2	111598716	111600550		glycerol metabolic process
ENSBTAG00000000301	ENSBTAT00000000378		2	111598716	111600550		glycerol kinase activity
ENSBTAG00000000301	ENSBTAT00000000378		2	111598716	111600550		glycerol kinase activity
ENSBTAG00000000301	ENSBTAT00000000378		2	111598716	111600550		triglyceride metabolic process
ENSBTAG00000000301	ENSBTAT00000000378		2	111598716	111600550		glycerol-3-phosphate metabolic process
ENSBTAG00000000301	ENSBTAT00000000378		2	111598716	111600550		phosphotransferase activity, alcohol group as acceptor
ENSBTAG00000000301	ENSBTAT00000000378		2	111598716	111600550		carbohydrate metabolic process
ENSBTAG00000000301	ENSBTAT00000000378		2	111598716	111600550		phosphorylation
ENSBTAG00000000301	ENSBTAT00000000378		2	111598716	111600550		kinase activity
ENSBTAG00000000301	ENSBTAT00000000378		2	111598716	111600550		transferase activity
ENSBTAG00000000301	ENSBTAT00000000378		2	111598716	111600550		mitochondrion
ENSBTAG00000046351	ENSBTAT00000063860		2	66268594	66268685
ENSBTAG00000047790	ENSBTAT00000065571		2	66273171	66273227	bta-mir-2887-2		miRBase	bta-mir-2887-1 [Source:miRBase;Acc:MI0013060]
ENSBTAG00000047445	ENSBTAT00000064795		2	66272623	66272679
ENSBTAG00000047042	ENSBTAT00000066303		2	66273058	66273127	bta-mir-2904-3		miRBase	bta-mir-2904-1 [Source:miRBase;Acc:MI0013080]
ENSBTAG00000047913	ENSBTAT00000064105		2	66272514	66272580
ENSBTAG00000043213	ENSBTAT00000060205		2	112265026	112265132	U6		RFAM	U6 spliceosomal RNA [Source:RFAM;Acc:RF00026]
ENSBTAG00000045710	ENSBTAT00000064805		2	66269410	66269501
ENSBTAG00000017096	ENSBTAT00000022730		21	60464154	60489125	ERICH1		NCBI gene	Bos taurus glutamate-rich 1 (ERICH1), mRNA. [Source:RefSeq mRNA;Acc:NM_001256561]
ENSBTAG00000047040	ENSBTAT00000064475		21	60927758	60935160		extracellular space
ENSBTAG00000045894	ENSBTAT00000064754		21	60864853	60864971	5S_rRNA		RFAM	5S ribosomal RNA [Source:RFAM;Acc:RF00001]
ENSBTAG00000045844	ENSBTAT00000065763		21	60869327	60869445	5S_rRNA		RFAM	5S ribosomal RNA [Source:RFAM;Acc:RF00001]
ENSBTAG00000005206	ENSBTAT00000006857		23	24803730	24814237	TMEM14A	membrane	HGNC Symbol	transmembrane protein 14A [Source:HGNC Symbol;Acc:HGNC:21076]
ENSBTAG00000005206	ENSBTAT00000006857		23	24803730	24814237	TMEM14A	integral component of membrane	HGNC Symbol	transmembrane protein 14A [Source:HGNC Symbol;Acc:HGNC:21076]
ENSBTAG00000015083	ENSBTAT00000020074		23	25030303	25051787	FBXO9	SCF-dependent proteasomal ubiquitin-dependent protein catabolic process	HGNC Symbol	F-box protein 9 [Source:HGNC Symbol;Acc:HGNC:13588]
ENSBTAG00000015083	ENSBTAT00000020074		23	25030303	25051787	FBXO9	SCF ubiquitin ligase complex	HGNC Symbol	F-box protein 9 [Source:HGNC Symbol;Acc:HGNC:13588]
ENSBTAG00000015083	ENSBTAT00000020074		23	25030303	25051787	FBXO9	protein ubiquitination	HGNC Symbol	F-box protein 9 [Source:HGNC Symbol;Acc:HGNC:13588]
ENSBTAG00000015083	ENSBTAT00000020074		23	25030303	25051787	FBXO9	cytoplasm	HGNC Symbol	F-box protein 9 [Source:HGNC Symbol;Acc:HGNC:13588]
ENSBTAG00000015083	ENSBTAT00000020074		23	25030303	25051787	FBXO9	regulation of TOR signaling	HGNC Symbol	F-box protein 9 [Source:HGNC Symbol;Acc:HGNC:13588]
ENSBTAG00000015083	ENSBTAT00000020074		23	25030303	25051787	FBXO9	protein ubiquitination	HGNC Symbol	F-box protein 9 [Source:HGNC Symbol;Acc:HGNC:13588]
ENSBTAG00000015083	ENSBTAT00000020074		23	25030303	25051787	FBXO9	SCF-dependent proteasomal ubiquitin-dependent protein catabolic process	HGNC Symbol	F-box protein 9 [Source:HGNC Symbol;Acc:HGNC:13588]
ENSBTAG00000015083	ENSBTAT00000020074		23	25030303	25051787	FBXO9	regulation of TOR signaling	HGNC Symbol	F-box protein 9 [Source:HGNC Symbol;Acc:HGNC:13588]
ENSBTAG00000015083	ENSBTAT00000020074		23	25030303	25051787	FBXO9	innate immune response	HGNC Symbol	F-box protein 9 [Source:HGNC Symbol;Acc:HGNC:13588]
ENSBTAG00000015083	ENSBTAT00000020074		23	25030303	25051787	FBXO9	fat cell differentiation	HGNC Symbol	F-box protein 9 [Source:HGNC Symbol;Acc:HGNC:13588]
ENSBTAG00000015083	ENSBTAT00000020074		23	25030303	25051787	FBXO9	cytoplasm	HGNC Symbol	F-box protein 9 [Source:HGNC Symbol;Acc:HGNC:13588]
ENSBTAG00000015083	ENSBTAT00000020074		23	25030303	25051787	FBXO9	SCF ubiquitin ligase complex	HGNC Symbol	F-box protein 9 [Source:HGNC Symbol;Acc:HGNC:13588]
ENSBTAG00000021077	ENSBTAT00000046279		23	25375270	25388620		MHC class II protein complex
ENSBTAG00000021077	ENSBTAT00000046279		23	25375270	25388620		antigen processing and presentation
ENSBTAG00000021077	ENSBTAT00000046279		23	25375270	25388620		antigen processing and presentation of peptide or polysaccharide antigen via MHC class II
ENSBTAG00000021077	ENSBTAT00000046279		23	25375270	25388620		membrane
ENSBTAG00000021077	ENSBTAT00000046279		23	25375270	25388620		immune response
ENSBTAG00000021077	ENSBTAT00000046279		23	25375270	25388620		immune system process
ENSBTAG00000021077	ENSBTAT00000046279		23	25375270	25388620		integral component of membrane
ENSBTAG00000003352	ENSBTAT00000004350		23	25423551	25424597
ENSBTAG00000013919	ENSBTAT00000018484		23	25458594	25476944		MHC class II protein complex
ENSBTAG00000013919	ENSBTAT00000018484		23	25458594	25476944		antigen processing and presentation
ENSBTAG00000013919	ENSBTAT00000018484		23	25458594	25476944		antigen processing and presentation of peptide or polysaccharide antigen via MHC class II
ENSBTAG00000013919	ENSBTAT00000018484		23	25458594	25476944		membrane
ENSBTAG00000013919	ENSBTAT00000018484		23	25458594	25476944		immune response
ENSBTAG00000013919	ENSBTAT00000018484		23	25458594	25476944		immune system process
ENSBTAG00000013919	ENSBTAT00000018484		23	25458594	25476944		integral component of membrane
ENSBTAG00000038397	ENSBTAT00000022181		23	25568481	25579087		integral component of membrane
ENSBTAG00000038397	ENSBTAT00000022181		23	25568481	25579087		membrane
ENSBTAG00000034939	ENSBTAT00000049415		23	25607823	25632464		integral component of membrane
ENSBTAG00000034939	ENSBTAT00000049415		23	25607823	25632464		membrane
ENSBTAG00000007618	ENSBTAT00000016055		23	25648712	25656497		cell surface		butyrophilin-like protein 1 precursor [Source:RefSeq peptide;Acc:NP_001029379]
ENSBTAG00000043250	ENSBTAT00000060242		23	24977642	24977972	7SK		RFAM	7SK RNA [Source:RFAM;Acc:RF00100]
ENSBTAG00000045034	ENSBTAT00000062467		23	25240216	25240487	SCARNA6		RFAM	Small Cajal body specific RNA 6 [Source:RFAM;Acc:RF00478]
ENSBTAG00000008584	ENSBTAT00000011319		27	56120	111557		endoplasmic reticulum
ENSBTAG00000008584	ENSBTAT00000011319		27	56120	111557		neurofilament cytoskeleton organization
ENSBTAG00000008584	ENSBTAT00000011319		27	56120	111557		retina development in camera-type eye
ENSBTAG00000008584	ENSBTAT00000011319		27	56120	111557		glutamate reuptake
ENSBTAG00000008584	ENSBTAT00000011319		27	56120	111557		neuromuscular process controlling balance
ENSBTAG00000008584	ENSBTAT00000011319		27	56120	111557		neuromuscular process controlling posture
ENSBTAG00000008584	ENSBTAT00000011319		27	56120	111557		musculoskeletal movement
ENSBTAG00000008584	ENSBTAT00000011319		27	56120	111557		photoreceptor cell maintenance
ENSBTAG00000008584	ENSBTAT00000011319		27	56120	111557		cellular protein metabolic process
ENSBTAG00000008584	ENSBTAT00000011319		27	56120	111557		cellular macromolecule catabolic process
ENSBTAG00000008584	ENSBTAT00000011319		27	56120	111557		cellular protein catabolic process
ENSBTAG00000008584	ENSBTAT00000011319		27	56120	111557		negative regulation of apoptotic process
ENSBTAG00000008584	ENSBTAT00000011319		27	56120	111557		social behavior
ENSBTAG00000008584	ENSBTAT00000011319		27	56120	111557		somatic motor neuron differentiation
ENSBTAG00000008584	ENSBTAT00000011319		27	56120	111557		spinal cord motor neuron differentiation
ENSBTAG00000008584	ENSBTAT00000011319		27	56120	111557		regulation of cell size
ENSBTAG00000008584	ENSBTAT00000011319		27	56120	111557		adult locomotory behavior
ENSBTAG00000008584	ENSBTAT00000011319		27	56120	111557		associative learning
ENSBTAG00000008584	ENSBTAT00000011319		27	56120	111557		adult walking behavior
ENSBTAG00000008584	ENSBTAT00000011319		27	56120	111557		visual perception
ENSBTAG00000008584	ENSBTAT00000011319		27	56120	111557		lysosome organization
ENSBTAG00000008584	ENSBTAT00000011319		27	56120	111557		mitochondrial membrane organization
ENSBTAG00000008584	ENSBTAT00000011319		27	56120	111557		phospholipid metabolic process
ENSBTAG00000008584	ENSBTAT00000011319		27	56120	111557		age-dependent response to oxidative stress
ENSBTAG00000008584	ENSBTAT00000011319		27	56120	111557		mitochondrion
ENSBTAG00000008584	ENSBTAT00000011319		27	56120	111557		presynapse
ENSBTAG00000008584	ENSBTAT00000011319		27	56120	111557		integral component of membrane
ENSBTAG00000008584	ENSBTAT00000011319		27	56120	111557		membrane
ENSBTAG00000008585	ENSBTAT00000011327		27	219420	264986	ARHGEF10	centrosome	HGNC Symbol	Rho guanine nucleotide exchange factor 10 [Source:HGNC Symbol;Acc:HGNC:14103]
ENSBTAG00000008585	ENSBTAT00000011327		27	219420	264986	ARHGEF10	activation of GTPase activity	HGNC Symbol	Rho guanine nucleotide exchange factor 10 [Source:HGNC Symbol;Acc:HGNC:14103]
ENSBTAG00000008585	ENSBTAT00000011327		27	219420	264986	ARHGEF10	mitotic spindle assembly	HGNC Symbol	Rho guanine nucleotide exchange factor 10 [Source:HGNC Symbol;Acc:HGNC:14103]
ENSBTAG00000008585	ENSBTAT00000011327		27	219420	264986	ARHGEF10	positive regulation of stress fiber assembly	HGNC Symbol	Rho guanine nucleotide exchange factor 10 [Source:HGNC Symbol;Acc:HGNC:14103]
ENSBTAG00000008585	ENSBTAT00000011327		27	219420	264986	ARHGEF10	centrosome duplication	HGNC Symbol	Rho guanine nucleotide exchange factor 10 [Source:HGNC Symbol;Acc:HGNC:14103]
ENSBTAG00000008585	ENSBTAT00000011327		27	219420	264986	ARHGEF10	myelination in peripheral nervous system	HGNC Symbol	Rho guanine nucleotide exchange factor 10 [Source:HGNC Symbol;Acc:HGNC:14103]
ENSBTAG00000008585	ENSBTAT00000011327		27	219420	264986	ARHGEF10	kinesin binding	HGNC Symbol	Rho guanine nucleotide exchange factor 10 [Source:HGNC Symbol;Acc:HGNC:14103]
ENSBTAG00000008585	ENSBTAT00000011327		27	219420	264986	ARHGEF10	Rho guanyl-nucleotide exchange factor activity	HGNC Symbol	Rho guanine nucleotide exchange factor 10 [Source:HGNC Symbol;Acc:HGNC:14103]
ENSBTAG00000008585	ENSBTAT00000011327		27	219420	264986	ARHGEF10	regulation of Rho protein signal transduction	HGNC Symbol	Rho guanine nucleotide exchange factor 10 [Source:HGNC Symbol;Acc:HGNC:14103]
ENSBTAG00000008585	ENSBTAT00000011327		27	219420	264986	ARHGEF10	cytosol	HGNC Symbol	Rho guanine nucleotide exchange factor 10 [Source:HGNC Symbol;Acc:HGNC:14103]
ENSBTAG00000018284	ENSBTAT00000024334		27	289081	291006	KBTBD11	Cul3-RING ubiquitin ligase complex	HGNC Symbol	kelch repeat and BTB domain containing 11 [Source:HGNC Symbol;Acc:HGNC:29104]
ENSBTAG00000018284	ENSBTAT00000024334		27	289081	291006	KBTBD11	ubiquitin-protein transferase activity	HGNC Symbol	kelch repeat and BTB domain containing 11 [Source:HGNC Symbol;Acc:HGNC:29104]
ENSBTAG00000018284	ENSBTAT00000024334		27	289081	291006	KBTBD11	protein ubiquitination	HGNC Symbol	kelch repeat and BTB domain containing 11 [Source:HGNC Symbol;Acc:HGNC:29104]
ENSBTAG00000009387	ENSBTAT00000012351		27	312538	376193	MYOM2	mitochondrion	HGNC Symbol	myomesin 2 [Source:HGNC Symbol;Acc:HGNC:7614]
ENSBTAG00000009387	ENSBTAT00000012351		27	312538	376193	MYOM2	M band	HGNC Symbol	myomesin 2 [Source:HGNC Symbol;Acc:HGNC:7614]
ENSBTAG00000009387	ENSBTAT00000012351		27	312538	376193	MYOM2	muscle contraction	HGNC Symbol	myomesin 2 [Source:HGNC Symbol;Acc:HGNC:7614]
ENSBTAG00000009387	ENSBTAT00000012351		27	312538	376193	MYOM2	muscle myosin complex	HGNC Symbol	myomesin 2 [Source:HGNC Symbol;Acc:HGNC:7614]
ENSBTAG00000009387	ENSBTAT00000012351		27	312538	376193	MYOM2	striated muscle myosin thick filament assembly	HGNC Symbol	myomesin 2 [Source:HGNC Symbol;Acc:HGNC:7614]
ENSBTAG00000009387	ENSBTAT00000012351		27	312538	376193	MYOM2	striated muscle contraction	HGNC Symbol	myomesin 2 [Source:HGNC Symbol;Acc:HGNC:7614]
ENSBTAG00000009387	ENSBTAT00000012351		27	312538	376193	MYOM2	actin filament organization	HGNC Symbol	myomesin 2 [Source:HGNC Symbol;Acc:HGNC:7614]
ENSBTAG00000009387	ENSBTAT00000012351		27	312538	376193	MYOM2	structural molecule activity conferring elasticity	HGNC Symbol	myomesin 2 [Source:HGNC Symbol;Acc:HGNC:7614]
ENSBTAG00000009387	ENSBTAT00000012351		27	312538	376193	MYOM2	muscle alpha-actinin binding	HGNC Symbol	myomesin 2 [Source:HGNC Symbol;Acc:HGNC:7614]
ENSBTAG00000009387	ENSBTAT00000012351		27	312538	376193	MYOM2	structural constituent of muscle	HGNC Symbol	myomesin 2 [Source:HGNC Symbol;Acc:HGNC:7614]
ENSBTAG00000009387	ENSBTAT00000012351		27	312538	376193	MYOM2	actin filament binding	HGNC Symbol	myomesin 2 [Source:HGNC Symbol;Acc:HGNC:7614]
ENSBTAG00000009387	ENSBTAT00000012351		27	312538	376193	MYOM2	Z disc	HGNC Symbol	myomesin 2 [Source:HGNC Symbol;Acc:HGNC:7614]
ENSBTAG00000009387	ENSBTAT00000012351		27	312538	376193	MYOM2	sarcomere organization	HGNC Symbol	myomesin 2 [Source:HGNC Symbol;Acc:HGNC:7614]
ENSBTAG00000009387	ENSBTAT00000012351		27	312538	376193	MYOM2	kinase binding	HGNC Symbol	myomesin 2 [Source:HGNC Symbol;Acc:HGNC:7614]
ENSBTAG00000009387	ENSBTAT00000012351		27	312538	376193	MYOM2	M band	HGNC Symbol	myomesin 2 [Source:HGNC Symbol;Acc:HGNC:7614]
ENSBTAG00000013869	ENSBTAT00000018420		3	115210340	115232304	SH3BP4	Ras GTPase binding	HGNC Symbol	SH3 domain binding protein 4 [Source:HGNC Symbol;Acc:HGNC:10826]
ENSBTAG00000013869	ENSBTAT00000018420		3	115210340	115232304	SH3BP4	negative regulation of TOR signaling	HGNC Symbol	SH3 domain binding protein 4 [Source:HGNC Symbol;Acc:HGNC:10826]
ENSBTAG00000013869	ENSBTAT00000018420		3	115210340	115232304	SH3BP4	extracellular exosome	HGNC Symbol	SH3 domain binding protein 4 [Source:HGNC Symbol;Acc:HGNC:10826]
ENSBTAG00000013869	ENSBTAT00000018420		3	115210340	115232304	SH3BP4	cytoplasm	HGNC Symbol	SH3 domain binding protein 4 [Source:HGNC Symbol;Acc:HGNC:10826]
ENSBTAG00000013869	ENSBTAT00000018420		3	115210340	115232304	SH3BP4	cellular response to amino acid stimulus	HGNC Symbol	SH3 domain binding protein 4 [Source:HGNC Symbol;Acc:HGNC:10826]
ENSBTAG00000013869	ENSBTAT00000018420		3	115210340	115232304	SH3BP4	protein localization to lysosome	HGNC Symbol	SH3 domain binding protein 4 [Source:HGNC Symbol;Acc:HGNC:10826]
ENSBTAG00000013869	ENSBTAT00000018420		3	115210340	115232304	SH3BP4	regulation of catalytic activity	HGNC Symbol	SH3 domain binding protein 4 [Source:HGNC Symbol;Acc:HGNC:10826]
ENSBTAG00000013869	ENSBTAT00000018420		3	115210340	115232304	SH3BP4	negative regulation of GTPase activity	HGNC Symbol	SH3 domain binding protein 4 [Source:HGNC Symbol;Acc:HGNC:10826]
ENSBTAG00000013869	ENSBTAT00000018420		3	115210340	115232304	SH3BP4	negative regulation of cell growth	HGNC Symbol	SH3 domain binding protein 4 [Source:HGNC Symbol;Acc:HGNC:10826]
ENSBTAG00000013869	ENSBTAT00000018420		3	115210340	115232304	SH3BP4	positive regulation of autophagy	HGNC Symbol	SH3 domain binding protein 4 [Source:HGNC Symbol;Acc:HGNC:10826]
ENSBTAG00000013869	ENSBTAT00000018420		3	115210340	115232304	SH3BP4	negative regulation of cell proliferation	HGNC Symbol	SH3 domain binding protein 4 [Source:HGNC Symbol;Acc:HGNC:10826]
ENSBTAG00000013869	ENSBTAT00000018420		3	115210340	115232304	SH3BP4	identical protein binding	HGNC Symbol	SH3 domain binding protein 4 [Source:HGNC Symbol;Acc:HGNC:10826]
ENSBTAG00000013869	ENSBTAT00000018420		3	115210340	115232304	SH3BP4	GDP-dissociation inhibitor activity	HGNC Symbol	SH3 domain binding protein 4 [Source:HGNC Symbol;Acc:HGNC:10826]
ENSBTAG00000013869	ENSBTAT00000018420		3	115210340	115232304	SH3BP4	cytoplasm	HGNC Symbol	SH3 domain binding protein 4 [Source:HGNC Symbol;Acc:HGNC:10826]
ENSBTAG00000016504	ENSBTAT00000061206		3	115843770	116226449		GTPase activator activity
ENSBTAG00000016504	ENSBTAT00000061206		3	115843770	116226449		GTPase activity
ENSBTAG00000016504	ENSBTAT00000061206		3	115843770	116226449		GTP binding
ENSBTAG00000016504	ENSBTAT00000061206		3	115843770	116226449		positive regulation of GTPase activity
ENSBTAG00000016504	ENSBTAT00000061206		3	115843770	116226449		metal ion binding
ENSBTAG00000047364	ENSBTAT00000063059		3	57390507	57391002
ENSBTAG00000042087	ENSBTAT00000059079		3	57008650	57008799	SNORA62		RFAM	Small nucleolar RNA SNORA62/SNORA6 family [Source:RFAM;Acc:RF00091]
ENSBTAG00000044472	ENSBTAT00000061905		3	115730326	115730459	5S_rRNA		RFAM	5S ribosomal RNA [Source:RFAM;Acc:RF00001]
ENSBTAG00000003808	ENSBTAT00000004971		4	27174250	27457097	HDAC9	cytoplasm	HGNC Symbol	histone deacetylase 9 [Source:HGNC Symbol;Acc:HGNC:14065]
ENSBTAG00000003808	ENSBTAT00000004971		4	27174250	27457097	HDAC9	transcription factor complex	HGNC Symbol	histone deacetylase 9 [Source:HGNC Symbol;Acc:HGNC:14065]
ENSBTAG00000003808	ENSBTAT00000004971		4	27174250	27457097	HDAC9	nucleus	HGNC Symbol	histone deacetylase 9 [Source:HGNC Symbol;Acc:HGNC:14065]
ENSBTAG00000003808	ENSBTAT00000004971		4	27174250	27457097	HDAC9	positive regulation of cell migration involved in sprouting angiogenesis	HGNC Symbol	histone deacetylase 9 [Source:HGNC Symbol;Acc:HGNC:14065]
ENSBTAG00000003808	ENSBTAT00000004971		4	27174250	27457097	HDAC9	histone H4 deacetylation	HGNC Symbol	histone deacetylase 9 [Source:HGNC Symbol;Acc:HGNC:14065]
ENSBTAG00000003808	ENSBTAT00000004971		4	27174250	27457097	HDAC9	histone H3 deacetylation	HGNC Symbol	histone deacetylase 9 [Source:HGNC Symbol;Acc:HGNC:14065]
ENSBTAG00000003808	ENSBTAT00000004971		4	27174250	27457097	HDAC9	negative regulation of transcription, DNA-templated	HGNC Symbol	histone deacetylase 9 [Source:HGNC Symbol;Acc:HGNC:14065]
ENSBTAG00000003808	ENSBTAT00000004971		4	27174250	27457097	HDAC9	peptidyl-lysine deacetylation	HGNC Symbol	histone deacetylase 9 [Source:HGNC Symbol;Acc:HGNC:14065]
ENSBTAG00000003808	ENSBTAT00000004971		4	27174250	27457097	HDAC9	cellular response to insulin stimulus	HGNC Symbol	histone deacetylase 9 [Source:HGNC Symbol;Acc:HGNC:14065]
ENSBTAG00000003808	ENSBTAT00000004971		4	27174250	27457097	HDAC9	histone deacetylation	HGNC Symbol	histone deacetylase 9 [Source:HGNC Symbol;Acc:HGNC:14065]
ENSBTAG00000003808	ENSBTAT00000004971		4	27174250	27457097	HDAC9	negative regulation of transcription from RNA polymerase II promoter	HGNC Symbol	histone deacetylase 9 [Source:HGNC Symbol;Acc:HGNC:14065]
ENSBTAG00000003808	ENSBTAT00000004971		4	27174250	27457097	HDAC9	histone deacetylase binding	HGNC Symbol	histone deacetylase 9 [Source:HGNC Symbol;Acc:HGNC:14065]
ENSBTAG00000003808	ENSBTAT00000004971		4	27174250	27457097	HDAC9	repressing transcription factor binding	HGNC Symbol	histone deacetylase 9 [Source:HGNC Symbol;Acc:HGNC:14065]
ENSBTAG00000003808	ENSBTAT00000004971		4	27174250	27457097	HDAC9	protein deacetylase activity	HGNC Symbol	histone deacetylase 9 [Source:HGNC Symbol;Acc:HGNC:14065]
ENSBTAG00000003808	ENSBTAT00000004971		4	27174250	27457097	HDAC9	transcription factor binding	HGNC Symbol	histone deacetylase 9 [Source:HGNC Symbol;Acc:HGNC:14065]
ENSBTAG00000003808	ENSBTAT00000004971		4	27174250	27457097	HDAC9	protein kinase C binding	HGNC Symbol	histone deacetylase 9 [Source:HGNC Symbol;Acc:HGNC:14065]
ENSBTAG00000003808	ENSBTAT00000004971		4	27174250	27457097	HDAC9	histone deacetylase activity	HGNC Symbol	histone deacetylase 9 [Source:HGNC Symbol;Acc:HGNC:14065]
ENSBTAG00000003808	ENSBTAT00000004971		4	27174250	27457097	HDAC9	histone deacetylase complex	HGNC Symbol	histone deacetylase 9 [Source:HGNC Symbol;Acc:HGNC:14065]
ENSBTAG00000003808	ENSBTAT00000004971		4	27174250	27457097	HDAC9	NAD-dependent histone deacetylase activity (H3-K14 specific)	HGNC Symbol	histone deacetylase 9 [Source:HGNC Symbol;Acc:HGNC:14065]
ENSBTAG00000003808	ENSBTAT00000004971		4	27174250	27457097	HDAC9	chromatin organization	HGNC Symbol	histone deacetylase 9 [Source:HGNC Symbol;Acc:HGNC:14065]
ENSBTAG00000003808	ENSBTAT00000004971		4	27174250	27457097	HDAC9	covalent chromatin modification	HGNC Symbol	histone deacetylase 9 [Source:HGNC Symbol;Acc:HGNC:14065]
ENSBTAG00000003808	ENSBTAT00000004971		4	27174250	27457097	HDAC9	regulation of transcription, DNA-templated	HGNC Symbol	histone deacetylase 9 [Source:HGNC Symbol;Acc:HGNC:14065]
ENSBTAG00000003808	ENSBTAT00000004971		4	27174250	27457097	HDAC9	transcription, DNA-templated	HGNC Symbol	histone deacetylase 9 [Source:HGNC Symbol;Acc:HGNC:14065]
ENSBTAG00000003808	ENSBTAT00000004971		4	27174250	27457097	HDAC9	metal ion binding	HGNC Symbol	histone deacetylase 9 [Source:HGNC Symbol;Acc:HGNC:14065]
ENSBTAG00000003808	ENSBTAT00000004971		4	27174250	27457097	HDAC9	hydrolase activity	HGNC Symbol	histone deacetylase 9 [Source:HGNC Symbol;Acc:HGNC:14065]
ENSBTAG00000047747	ENSBTAT00000064420		7	55061328	55085013	NDFIP1	perinuclear region of cytoplasm	HGNC Symbol	Nedd4 family interacting protein 1 [Source:HGNC Symbol;Acc:HGNC:17592]
ENSBTAG00000047747	ENSBTAT00000064420		7	55061328	55085013	NDFIP1	cell cortex	HGNC Symbol	Nedd4 family interacting protein 1 [Source:HGNC Symbol;Acc:HGNC:17592]
ENSBTAG00000047747	ENSBTAT00000064420		7	55061328	55085013	NDFIP1	Golgi apparatus	HGNC Symbol	Nedd4 family interacting protein 1 [Source:HGNC Symbol;Acc:HGNC:17592]
ENSBTAG00000047747	ENSBTAT00000064420		7	55061328	55085013	NDFIP1	negative regulation of protein transport	HGNC Symbol	Nedd4 family interacting protein 1 [Source:HGNC Symbol;Acc:HGNC:17592]
ENSBTAG00000047747	ENSBTAT00000064420		7	55061328	55085013	NDFIP1	negative regulation of inflammatory response	HGNC Symbol	Nedd4 family interacting protein 1 [Source:HGNC Symbol;Acc:HGNC:17592]
ENSBTAG00000047747	ENSBTAT00000064420		7	55061328	55085013	NDFIP1	regulation of isotype switching to IgG isotypes	HGNC Symbol	Nedd4 family interacting protein 1 [Source:HGNC Symbol;Acc:HGNC:17592]
ENSBTAG00000047747	ENSBTAT00000064420		7	55061328	55085013	NDFIP1	negative regulation of isotype switching to IgE isotypes	HGNC Symbol	Nedd4 family interacting protein 1 [Source:HGNC Symbol;Acc:HGNC:17592]
ENSBTAG00000047747	ENSBTAT00000064420		7	55061328	55085013	NDFIP1	positive regulation of protein catabolic process	HGNC Symbol	Nedd4 family interacting protein 1 [Source:HGNC Symbol;Acc:HGNC:17592]
ENSBTAG00000047747	ENSBTAT00000064420		7	55061328	55085013	NDFIP1	regulation of lymphocyte differentiation	HGNC Symbol	Nedd4 family interacting protein 1 [Source:HGNC Symbol;Acc:HGNC:17592]
ENSBTAG00000047747	ENSBTAT00000064420		7	55061328	55085013	NDFIP1	positive regulation of I-kappaB kinase/NF-kappaB signaling	HGNC Symbol	Nedd4 family interacting protein 1 [Source:HGNC Symbol;Acc:HGNC:17592]
ENSBTAG00000047747	ENSBTAT00000064420		7	55061328	55085013	NDFIP1	negative regulation of T cell proliferation	HGNC Symbol	Nedd4 family interacting protein 1 [Source:HGNC Symbol;Acc:HGNC:17592]
ENSBTAG00000047747	ENSBTAT00000064420		7	55061328	55085013	NDFIP1	negative regulation of interleukin-4 production	HGNC Symbol	Nedd4 family interacting protein 1 [Source:HGNC Symbol;Acc:HGNC:17592]
ENSBTAG00000047747	ENSBTAT00000064420		7	55061328	55085013	NDFIP1	negative regulation of transporter activity	HGNC Symbol	Nedd4 family interacting protein 1 [Source:HGNC Symbol;Acc:HGNC:17592]
ENSBTAG00000047747	ENSBTAT00000064420		7	55061328	55085013	NDFIP1	positive regulation of protein ubiquitination	HGNC Symbol	Nedd4 family interacting protein 1 [Source:HGNC Symbol;Acc:HGNC:17592]
ENSBTAG00000047747	ENSBTAT00000064420		7	55061328	55085013	NDFIP1	cellular iron ion homeostasis	HGNC Symbol	Nedd4 family interacting protein 1 [Source:HGNC Symbol;Acc:HGNC:17592]
ENSBTAG00000047747	ENSBTAT00000064420		7	55061328	55085013	NDFIP1	negative regulation of gene expression	HGNC Symbol	Nedd4 family interacting protein 1 [Source:HGNC Symbol;Acc:HGNC:17592]
ENSBTAG00000047747	ENSBTAT00000064420		7	55061328	55085013	NDFIP1	negative regulation of type 2 immune response	HGNC Symbol	Nedd4 family interacting protein 1 [Source:HGNC Symbol;Acc:HGNC:17592]
ENSBTAG00000047747	ENSBTAT00000064420		7	55061328	55085013	NDFIP1	regulation of myeloid leukocyte differentiation	HGNC Symbol	Nedd4 family interacting protein 1 [Source:HGNC Symbol;Acc:HGNC:17592]
ENSBTAG00000047747	ENSBTAT00000064420		7	55061328	55085013	NDFIP1	signal transducer activity	HGNC Symbol	Nedd4 family interacting protein 1 [Source:HGNC Symbol;Acc:HGNC:17592]
ENSBTAG00000047747	ENSBTAT00000064420		7	55061328	55085013	NDFIP1	perinuclear region of cytoplasm	HGNC Symbol	Nedd4 family interacting protein 1 [Source:HGNC Symbol;Acc:HGNC:17592]
ENSBTAG00000047747	ENSBTAT00000064420		7	55061328	55085013	NDFIP1	positive regulation of I-kappaB kinase/NF-kappaB signaling	HGNC Symbol	Nedd4 family interacting protein 1 [Source:HGNC Symbol;Acc:HGNC:17592]
ENSBTAG00000047747	ENSBTAT00000064420		7	55061328	55085013	NDFIP1	metal ion transport	HGNC Symbol	Nedd4 family interacting protein 1 [Source:HGNC Symbol;Acc:HGNC:17592]
ENSBTAG00000047747	ENSBTAT00000064420		7	55061328	55085013	NDFIP1	signal transduction	HGNC Symbol	Nedd4 family interacting protein 1 [Source:HGNC Symbol;Acc:HGNC:17592]
ENSBTAG00000047747	ENSBTAT00000064420		7	55061328	55085013	NDFIP1	vacuolar transport	HGNC Symbol	Nedd4 family interacting protein 1 [Source:HGNC Symbol;Acc:HGNC:17592]
ENSBTAG00000047747	ENSBTAT00000064420		7	55061328	55085013	NDFIP1	signal transducer activity	HGNC Symbol	Nedd4 family interacting protein 1 [Source:HGNC Symbol;Acc:HGNC:17592]
ENSBTAG00000047747	ENSBTAT00000064420		7	55061328	55085013	NDFIP1	Golgi apparatus	HGNC Symbol	Nedd4 family interacting protein 1 [Source:HGNC Symbol;Acc:HGNC:17592]
ENSBTAG00000047747	ENSBTAT00000064420		7	55061328	55085013	NDFIP1	integral component of membrane	HGNC Symbol	Nedd4 family interacting protein 1 [Source:HGNC Symbol;Acc:HGNC:17592]
ENSBTAG00000047747	ENSBTAT00000064420		7	55061328	55085013	NDFIP1	membrane	HGNC Symbol	Nedd4 family interacting protein 1 [Source:HGNC Symbol;Acc:HGNC:17592]
ENSBTAG00000047747	ENSBTAT00000064420		7	55061328	55085013	NDFIP1	WW domain binding	HGNC Symbol	Nedd4 family interacting protein 1 [Source:HGNC Symbol;Acc:HGNC:17592]
ENSBTAG00000047747	ENSBTAT00000064420		7	55061328	55085013	NDFIP1	negative regulation of gene expression	HGNC Symbol	Nedd4 family interacting protein 1 [Source:HGNC Symbol;Acc:HGNC:17592]
ENSBTAG00000047747	ENSBTAT00000064420		7	55061328	55085013	NDFIP1	positive regulation of protein ubiquitination	HGNC Symbol	Nedd4 family interacting protein 1 [Source:HGNC Symbol;Acc:HGNC:17592]
ENSBTAG00000047747	ENSBTAT00000064420		7	55061328	55085013	NDFIP1	negative regulation of transporter activity	HGNC Symbol	Nedd4 family interacting protein 1 [Source:HGNC Symbol;Acc:HGNC:17592]
ENSBTAG00000047747	ENSBTAT00000064420		7	55061328	55085013	NDFIP1	negative regulation of protein transport	HGNC Symbol	Nedd4 family interacting protein 1 [Source:HGNC Symbol;Acc:HGNC:17592]
ENSBTAG00000027151	ENSBTAT00000060996		7	55822283	56166010	ARHGAP26	phospholipid binding	NCBI gene	rho GTPase-activating protein 26 [Source:RefSeq peptide;Acc:NP_001192451]
ENSBTAG00000027151	ENSBTAT00000060996		7	55822283	56166010	ARHGAP26	regulation of small GTPase mediated signal transduction	NCBI gene	rho GTPase-activating protein 26 [Source:RefSeq peptide;Acc:NP_001192451]
ENSBTAG00000027151	ENSBTAT00000060996		7	55822283	56166010	ARHGAP26	GTPase activator activity	NCBI gene	rho GTPase-activating protein 26 [Source:RefSeq peptide;Acc:NP_001192451]
ENSBTAG00000027151	ENSBTAT00000060996		7	55822283	56166010	ARHGAP26	actin cytoskeleton organization	NCBI gene	rho GTPase-activating protein 26 [Source:RefSeq peptide;Acc:NP_001192451]
ENSBTAG00000027151	ENSBTAT00000060996		7	55822283	56166010	ARHGAP26	positive regulation of GTPase activity	NCBI gene	rho GTPase-activating protein 26 [Source:RefSeq peptide;Acc:NP_001192451]
ENSBTAG00000027151	ENSBTAT00000060996		7	55822283	56166010	ARHGAP26	signal transduction	NCBI gene	rho GTPase-activating protein 26 [Source:RefSeq peptide;Acc:NP_001192451]
ENSBTAG00000039888	ENSBTAT00000007016		X	97804344	97811615	MAGED2	female pregnancy	HGNC Symbol	MAGE family member D2 [Source:HGNC Symbol;Acc:HGNC:16353]
ENSBTAG00000039888	ENSBTAT00000007016		X	97804344	97811615	MAGED2	renal sodium ion absorption	HGNC Symbol	MAGE family member D2 [Source:HGNC Symbol;Acc:HGNC:16353]
ENSBTAG00000039888	ENSBTAT00000007016		X	97804344	97811615	MAGED2	nucleus	HGNC Symbol	MAGE family member D2 [Source:HGNC Symbol;Acc:HGNC:16353]
ENSBTAG00000039888	ENSBTAT00000007016		X	97804344	97811615	MAGED2	nucleolus	HGNC Symbol	MAGE family member D2 [Source:HGNC Symbol;Acc:HGNC:16353]
ENSBTAG00000039888	ENSBTAT00000007016		X	97804344	97811615	MAGED2	cytosol	HGNC Symbol	MAGE family member D2 [Source:HGNC Symbol;Acc:HGNC:16353]
ENSBTAG00000039888	ENSBTAT00000007016		X	97804344	97811615	MAGED2	membrane	HGNC Symbol	MAGE family member D2 [Source:HGNC Symbol;Acc:HGNC:16353]
ENSBTAG00000013177	ENSBTAT00000017537		X	97899667	97907461	APEX2	intracellular membrane-bounded organelle	HGNC Symbol	apurinic/apyrimidinic endodeoxyribonuclease 2 [Source:HGNC Symbol;Acc:HGNC:17889]
ENSBTAG00000013177	ENSBTAT00000017537		X	97899667	97907461	APEX2	nucleus	HGNC Symbol	apurinic/apyrimidinic endodeoxyribonuclease 2 [Source:HGNC Symbol;Acc:HGNC:17889]
ENSBTAG00000013177	ENSBTAT00000017537		X	97899667	97907461	APEX2	fibrillar center	HGNC Symbol	apurinic/apyrimidinic endodeoxyribonuclease 2 [Source:HGNC Symbol;Acc:HGNC:17889]
ENSBTAG00000013177	ENSBTAT00000017537		X	97899667	97907461	APEX2	nucleic acid phosphodiester bond hydrolysis	HGNC Symbol	apurinic/apyrimidinic endodeoxyribonuclease 2 [Source:HGNC Symbol;Acc:HGNC:17889]
ENSBTAG00000013177	ENSBTAT00000017537		X	97899667	97907461	APEX2	cellular response to DNA damage stimulus	HGNC Symbol	apurinic/apyrimidinic endodeoxyribonuclease 2 [Source:HGNC Symbol;Acc:HGNC:17889]
ENSBTAG00000013177	ENSBTAT00000017537		X	97899667	97907461	APEX2	DNA repair	HGNC Symbol	apurinic/apyrimidinic endodeoxyribonuclease 2 [Source:HGNC Symbol;Acc:HGNC:17889]
ENSBTAG00000013177	ENSBTAT00000017537		X	97899667	97907461	APEX2	lyase activity	HGNC Symbol	apurinic/apyrimidinic endodeoxyribonuclease 2 [Source:HGNC Symbol;Acc:HGNC:17889]
ENSBTAG00000013177	ENSBTAT00000017537		X	97899667	97907461	APEX2	endonuclease activity	HGNC Symbol	apurinic/apyrimidinic endodeoxyribonuclease 2 [Source:HGNC Symbol;Acc:HGNC:17889]
ENSBTAG00000013177	ENSBTAT00000017537		X	97899667	97907461	APEX2	nuclease activity	HGNC Symbol	apurinic/apyrimidinic endodeoxyribonuclease 2 [Source:HGNC Symbol;Acc:HGNC:17889]
ENSBTAG00000013177	ENSBTAT00000017537		X	97899667	97907461	APEX2	DNA-(apurinic or apyrimidinic site) lyase activity	HGNC Symbol	apurinic/apyrimidinic endodeoxyribonuclease 2 [Source:HGNC Symbol;Acc:HGNC:17889]
ENSBTAG00000013177	ENSBTAT00000017537		X	97899667	97907461	APEX2	mitochondrion	HGNC Symbol	apurinic/apyrimidinic endodeoxyribonuclease 2 [Source:HGNC Symbol;Acc:HGNC:17889]
ENSBTAG00000013177	ENSBTAT00000017537		X	97899667	97907461	APEX2	intracellular	HGNC Symbol	apurinic/apyrimidinic endodeoxyribonuclease 2 [Source:HGNC Symbol;Acc:HGNC:17889]
ENSBTAG00000013177	ENSBTAT00000017537		X	97899667	97907461	APEX2	cytoplasm	HGNC Symbol	apurinic/apyrimidinic endodeoxyribonuclease 2 [Source:HGNC Symbol;Acc:HGNC:17889]
ENSBTAG00000013177	ENSBTAT00000017537		X	97899667	97907461	APEX2	zinc ion binding	HGNC Symbol	apurinic/apyrimidinic endodeoxyribonuclease 2 [Source:HGNC Symbol;Acc:HGNC:17889]
ENSBTAG00000013177	ENSBTAT00000017537		X	97899667	97907461	APEX2	metal ion binding	HGNC Symbol	apurinic/apyrimidinic endodeoxyribonuclease 2 [Source:HGNC Symbol;Acc:HGNC:17889]
ENSBTAG00000013177	ENSBTAT00000017537		X	97899667	97907461	APEX2	hydrolase activity	HGNC Symbol	apurinic/apyrimidinic endodeoxyribonuclease 2 [Source:HGNC Symbol;Acc:HGNC:17889]
ENSBTAG00000013177	ENSBTAT00000017537		X	97899667	97907461	APEX2	DNA binding	HGNC Symbol	apurinic/apyrimidinic endodeoxyribonuclease 2 [Source:HGNC Symbol;Acc:HGNC:17889]
ENSBTAG00000012980	ENSBTAT00000017260		X	98445429	98486028	RRAGB	positive regulation of TOR signaling	HGNC Symbol	Ras related GTP binding B [Source:HGNC Symbol;Acc:HGNC:19901]
ENSBTAG00000012980	ENSBTAT00000017260		X	98445429	98486028	RRAGB	lysosomal membrane	HGNC Symbol	Ras related GTP binding B [Source:HGNC Symbol;Acc:HGNC:19901]
ENSBTAG00000012980	ENSBTAT00000017260		X	98445429	98486028	RRAGB	lysosome	HGNC Symbol	Ras related GTP binding B [Source:HGNC Symbol;Acc:HGNC:19901]
ENSBTAG00000012980	ENSBTAT00000017260		X	98445429	98486028	RRAGB	cytoplasm	HGNC Symbol	Ras related GTP binding B [Source:HGNC Symbol;Acc:HGNC:19901]
ENSBTAG00000012980	ENSBTAT00000017260		X	98445429	98486028	RRAGB	cellular response to amino acid stimulus	HGNC Symbol	Ras related GTP binding B [Source:HGNC Symbol;Acc:HGNC:19901]
ENSBTAG00000012980	ENSBTAT00000017260		X	98445429	98486028	RRAGB	cellular protein localization	HGNC Symbol	Ras related GTP binding B [Source:HGNC Symbol;Acc:HGNC:19901]
ENSBTAG00000012980	ENSBTAT00000017260		X	98445429	98486028	RRAGB	cellular response to amino acid starvation	HGNC Symbol	Ras related GTP binding B [Source:HGNC Symbol;Acc:HGNC:19901]
ENSBTAG00000012980	ENSBTAT00000017260		X	98445429	98486028	RRAGB	positive regulation of TOR signaling	HGNC Symbol	Ras related GTP binding B [Source:HGNC Symbol;Acc:HGNC:19901]
ENSBTAG00000012980	ENSBTAT00000017260		X	98445429	98486028	RRAGB	regulation of TOR signaling	HGNC Symbol	Ras related GTP binding B [Source:HGNC Symbol;Acc:HGNC:19901]
ENSBTAG00000012980	ENSBTAT00000017260		X	98445429	98486028	RRAGB	guanyl ribonucleotide binding	HGNC Symbol	Ras related GTP binding B [Source:HGNC Symbol;Acc:HGNC:19901]
ENSBTAG00000012980	ENSBTAT00000017260		X	98445429	98486028	RRAGB	GTP binding	HGNC Symbol	Ras related GTP binding B [Source:HGNC Symbol;Acc:HGNC:19901]
ENSBTAG00000012980	ENSBTAT00000017260		X	98445429	98486028	RRAGB	GTPase activity	HGNC Symbol	Ras related GTP binding B [Source:HGNC Symbol;Acc:HGNC:19901]
ENSBTAG00000012980	ENSBTAT00000017260		X	98445429	98486028	RRAGB	cellular response to amino acid stimulus	HGNC Symbol	Ras related GTP binding B [Source:HGNC Symbol;Acc:HGNC:19901]
ENSBTAG00000012980	ENSBTAT00000017260		X	98445429	98486028	RRAGB	cellular response to starvation	HGNC Symbol	Ras related GTP binding B [Source:HGNC Symbol;Acc:HGNC:19901]
ENSBTAG00000012980	ENSBTAT00000017260		X	98445429	98486028	RRAGB	regulation of autophagy	HGNC Symbol	Ras related GTP binding B [Source:HGNC Symbol;Acc:HGNC:19901]
ENSBTAG00000012980	ENSBTAT00000017260		X	98445429	98486028	RRAGB	lysosome	HGNC Symbol	Ras related GTP binding B [Source:HGNC Symbol;Acc:HGNC:19901]
ENSBTAG00000012980	ENSBTAT00000017260		X	98445429	98486028	RRAGB	GTPase activity	HGNC Symbol	Ras related GTP binding B [Source:HGNC Symbol;Acc:HGNC:19901]
ENSBTAG00000012980	ENSBTAT00000017260		X	98445429	98486028	RRAGB	nucleus	HGNC Symbol	Ras related GTP binding B [Source:HGNC Symbol;Acc:HGNC:19901]
ENSBTAG00000012980	ENSBTAT00000017260		X	98445429	98486028	RRAGB	EGO complex	HGNC Symbol	Ras related GTP binding B [Source:HGNC Symbol;Acc:HGNC:19901]
ENSBTAG00000012980	ENSBTAT00000017260		X	98445429	98486028	RRAGB	protein heterodimerization activity	HGNC Symbol	Ras related GTP binding B [Source:HGNC Symbol;Acc:HGNC:19901]
ENSBTAG00000012980	ENSBTAT00000017260		X	98445429	98486028	RRAGB	GTPase binding	HGNC Symbol	Ras related GTP binding B [Source:HGNC Symbol;Acc:HGNC:19901]
ENSBTAG00000012980	ENSBTAT00000017260		X	98445429	98486028	RRAGB	positive regulation of TORC1 signaling	HGNC Symbol	Ras related GTP binding B [Source:HGNC Symbol;Acc:HGNC:19901]
ENSBTAG00000012980	ENSBTAT00000017260		X	98445429	98486028	RRAGB	cellular response to leucine starvation	HGNC Symbol	Ras related GTP binding B [Source:HGNC Symbol;Acc:HGNC:19901]
ENSBTAG00000012980	ENSBTAT00000017260		X	98445429	98486028	RRAGB	Gtr1-Gtr2 GTPase complex	HGNC Symbol	Ras related GTP binding B [Source:HGNC Symbol;Acc:HGNC:19901]
ENSBTAG00000046659	ENSBTAT00000065024		X	98345058	98346008	FOXR2	anatomical structure morphogenesis	HGNC Symbol	forkhead box R2 [Source:HGNC Symbol;Acc:HGNC:30469]
ENSBTAG00000046659	ENSBTAT00000065024		X	98345058	98346008	FOXR2	regulation of transcription from RNA polymerase II promoter	HGNC Symbol	forkhead box R2 [Source:HGNC Symbol;Acc:HGNC:30469]
ENSBTAG00000046659	ENSBTAT00000065024		X	98345058	98346008	FOXR2	cell differentiation	HGNC Symbol	forkhead box R2 [Source:HGNC Symbol;Acc:HGNC:30469]
ENSBTAG00000046659	ENSBTAT00000065024		X	98345058	98346008	FOXR2	RNA polymerase II transcription factor activity, sequence-specific DNA binding	HGNC Symbol	forkhead box R2 [Source:HGNC Symbol;Acc:HGNC:30469]
ENSBTAG00000046659	ENSBTAT00000065024		X	98345058	98346008	FOXR2	nucleus	HGNC Symbol	forkhead box R2 [Source:HGNC Symbol;Acc:HGNC:30469]
ENSBTAG00000046659	ENSBTAT00000065024		X	98345058	98346008	FOXR2	transcription, DNA-templated	HGNC Symbol	forkhead box R2 [Source:HGNC Symbol;Acc:HGNC:30469]
ENSBTAG00000046659	ENSBTAT00000065024		X	98345058	98346008	FOXR2	transcription factor activity, sequence-specific DNA binding	HGNC Symbol	forkhead box R2 [Source:HGNC Symbol;Acc:HGNC:30469]
ENSBTAG00000046659	ENSBTAT00000065024		X	98345058	98346008	FOXR2	regulation of transcription, DNA-templated	HGNC Symbol	forkhead box R2 [Source:HGNC Symbol;Acc:HGNC:30469]
ENSBTAG00000046659	ENSBTAT00000065024		X	98345058	98346008	FOXR2	sequence-specific DNA binding	HGNC Symbol	forkhead box R2 [Source:HGNC Symbol;Acc:HGNC:30469]
ENSBTAG00000046659	ENSBTAT00000065024		X	98345058	98346008	FOXR2	nucleus	HGNC Symbol	forkhead box R2 [Source:HGNC Symbol;Acc:HGNC:30469]
ENSBTAG00000046659	ENSBTAT00000065024		X	98345058	98346008	FOXR2	DNA binding	HGNC Symbol	forkhead box R2 [Source:HGNC Symbol;Acc:HGNC:30469]
ENSBTAG00000042654	ENSBTAT00000059646		X	97810382	97810509	SNORA11		RFAM	Small nucleolar RNA SNORA11 [Source:RFAM;Acc:RF00614]
ENSBTAG00000042614	ENSBTAT00000059606		X	97732696	97732824	SNORA11		RFAM	Small nucleolar RNA SNORA11 [Source:RFAM;Acc:RF00614]

## Sheet: Biomart Input
2	:	65490337	:	66490337	:	1	,	2	:	66490337	:	65490337	:	-1	,	2:65490337:66490337:1,2:66490337:65490337:-1,
2	:	111415910	:	112415910	:	1	,	2	:	112415910	:	111415910	:	-1	,	2:111415910:112415910:1,2:112415910:111415910:-1,
3	:	114861435	:	115861435	:	1	,	3	:	115861435	:	114861435	:	-1	,	3:114861435:115861435:1,3:115861435:114861435:-1,
3	:	56751956	:	57751956	:	1	,	3	:	57751956	:	56751956	:	-1	,	3:56751956:57751956:1,3:57751956:56751956:-1,
4	:	26287114	:	27287114	:	1	,	4	:	27287114	:	26287114	:	-1	,	4:26287114:27287114:1,4:27287114:26287114:-1,
7	:	55041968	:	56041968	:	1	,	7	:	56041968	:	55041968	:	-1	,	7:55041968:56041968:1,7:56041968:55041968:-1,
9	:	54934304	:	55934304	:	1	,	9	:	55934304	:	54934304	:	-1	,	9:54934304:55934304:1,9:55934304:54934304:-1,
10	:	22554360	:	23554360	:	1	,	10	:	23554360	:	22554360	:	-1	,	10:22554360:23554360:1,10:23554360:22554360:-1,
19	:	22916189	:	23916189	:	1	,	19	:	23916189	:	22916189	:	-1	,	19:22916189:23916189:1,19:23916189:22916189:-1,
21	:	59937376	:	60937376	:	1	,	21	:	60937376	:	59937376	:	-1	,	21:59937376:60937376:1,21:60937376:59937376:-1,
23	:	24776633	:	25776633	:	1	,	23	:	25776633	:	24776633	:	-1	,	23:24776633:25776633:1,23:25776633:24776633:-1,
27	:	74465	:	774465	:	1	,	27	:	774465	:	74465	:	-1	,	27:74465:774465:1,27:774465:74465:-1,
x	:	97516499	:	98516499	:	1	,	x	:	98516499	:	97516499	:	-1	,	x:97516499:98516499:1,x:98516499:97516499:-1,
