# Supplementary material for: A genome-wide scan for signatures of selection in Azeri and Khuzestani buffalo breeds
Source: BMC Genomics. 2018 Jun 11;19:449. doi: 10.1186/s12864-018-4759-x (PMC5996463; doi:10.1186/s12864-018-4759-x)
Supplement: Supplementary file 11 — Map file after QC. (TXT 1809 kb) [file 12864_2018_4759_MOESM11_ESM.txt]

1	Affx-79587399	0	186939
1	Affx-79549252	0	233256
1	Affx-79525229	0	398433
1	Affx-79596663	0	420689
1	Affx-79563521	0	506187
1	Affx-79551620	0	563340
1	Affx-79571449	0	595201
1	Affx-79556150	0	671986
1	Affx-79592606	0	751374
1	Affx-79599713	0	784942
1	Affx-79550866	0	893493
1	Affx-79601749	0	923192
1	Affx-79553140	0	1066330
1	Affx-79539973	0	1083720
1	Affx-79533387	0	1134724
1	Affx-79528363	0	1193698
1	Affx-79566398	0	1360054
1	Affx-79567976	0	1398655
1	Affx-79591733	0	1491567
1	Affx-79532056	0	1565435
1	Affx-79595099	0	1623085
1	Affx-79577120	0	1689207
1	Affx-79532482	0	1716786
1	Affx-79555453	0	1754635
1	Affx-79609601	0	1784029
1	Affx-79526129	0	1831008
1	Affx-79545018	0	1886360
1	Affx-79525654	0	1946945
1	Affx-79569183	0	1976782
1	Affx-79553154	0	2020688
1	Affx-79599693	0	2060216
1	Affx-79584209	0	2104817
1	Affx-79524606	0	2221635
1	Affx-79538802	0	2251891
1	Affx-79531602	0	2288688
1	Affx-79595894	0	2334772
1	Affx-79585645	0	2365273
1	Affx-79545019	0	2400894
1	Affx-79602360	0	2444056
1	Affx-79575698	0	2470005
1	Affx-79533849	0	2500210
1	Affx-79535905	0	2538560
1	Affx-79527754	0	2590538
1	Affx-79567280	0	2635352
1	Affx-79550034	0	2702380
1	Affx-79574882	0	2740746
1	Affx-79560845	0	2763135
1	Affx-79525655	0	2785475
1	Affx-79602363	0	2844571
1	Affx-79583001	0	2895373
1	Affx-79563779	0	2936035
1	Affx-79551612	0	2965978
1	Affx-79578046	0	3045362
1	Affx-79546767	0	3067524
1	Affx-79564793	0	3093240
1	Affx-79586541	0	3152347
1	Affx-79539983	0	3250106
1	Affx-79529694	0	3291719
1	Affx-79605508	0	3321327
1	Affx-79586542	0	3363763
1	Affx-79535906	0	3400567
1	Affx-79601731	0	3430313
1	Affx-79591746	0	3468215
1	Affx-79567124	0	3491045
1	Affx-79570605	0	3514781
1	Affx-79597486	0	3579871
1	Affx-79603526	0	3641006
1	Affx-79594256	0	3673904
1	Affx-79532484	0	3735697
1	Affx-38016271	0	3766910
1	Affx-79570369	0	3771466
1	Affx-79549262	0	3802941
1	Affx-79598964	0	3835671
1	Affx-79531607	0	3876762
1	Affx-79538171	0	3946502
1	Affx-79575701	0	3982537
1	Affx-79587407	0	4038612
1	Affx-79599699	0	4069563
1	Affx-79543273	0	4101019
1	Affx-79610670	0	4239710
1	Affx-79556141	0	4262563
1	Affx-79610139	0	4287650
1	Affx-79583618	0	4314845
1	Affx-79551617	0	4385639
1	Affx-79529343	0	4421234
1	Affx-79580746	0	4450922
1	Affx-79603527	0	4478338
1	Affx-79589125	0	4506163
1	Affx-79589126	0	4535248
1	Affx-79548473	0	4597233
1	Affx-79610038	0	4658758
1	Affx-79577592	0	4751394
1	Affx-79576177	0	4793624
1	Affx-79539408	0	4900388
1	Affx-79589129	0	4948874
1	Affx-79540637	0	4986236
1	Affx-79543277	0	5027952
1	Affx-79554707	0	5093929
1	Affx-79559864	0	5158926
1	Affx-79588252	0	5204938
1	Affx-79572303	0	5231109
1	Affx-79607111	0	5343191
1	Affx-79561326	0	5370471
1	Affx-79592599	0	5398055
1	Affx-79529696	0	5462353
1	Affx-79605512	0	5520013
1	Affx-79606750	0	5561690
1	Affx-79542412	0	5583742
1	Affx-79591755	0	5605524
1	Affx-79579644	0	5637228
1	Affx-79546777	0	5667235
1	Affx-79589982	0	5689717
1	Affx-79593442	0	5711951
1	Affx-79561327	0	5743738
1	Affx-79564322	0	5772676
1	Affx-79587414	0	5802930
1	Affx-79562563	0	5831109
1	Affx-79525231	0	5855634
1	Affx-38023833	0	5856061
1	Affx-79595909	0	5914304
1	Affx-79573707	0	5952542
1	Affx-79556826	0	6056954
1	Affx-79598243	0	6080555
1	Affx-79551622	0	6115662
1	Affx-79571173	0	6143279
1	Affx-79574886	0	6170695
1	Affx-79528373	0	6202669
1	Affx-79533853	0	6231148
1	Affx-79586554	0	6260530
1	Affx-79589986	0	6294172
1	Affx-79598245	0	6332412
1	Affx-79607738	0	6362811
1	Affx-79586555	0	6387315
1	Affx-79577129	0	6426558
1	Affx-79543284	0	6461213
1	Affx-79553947	0	6487166
1	Affx-79594273	0	6513779
1	Affx-79610351	0	6569219
1	Affx-79579646	0	6643231
1	Affx-79605083	0	6670119
1	Affx-79574474	0	6705296
1	Affx-79558136	0	6813650
1	Affx-79570152	0	6835664
1	Affx-79563782	0	6870011
1	Affx-79561329	0	6922535
1	Affx-79540650	0	6986094
1	Affx-79550053	0	7024603
1	Affx-79559870	0	7062591
1	Affx-79561330	0	7092311
1	Affx-79585668	0	7125551
1	Affx-79547630	0	7225217
1	Affx-79553953	0	7255990
1	Affx-79527203	0	7289592
1	Affx-79537632	0	7313845
1	Affx-79577130	0	7343528
1	Affx-79585671	0	7368326
1	Affx-79532944	0	7419371
1	Affx-79558139	0	7477436
1	Affx-79580754	0	7554663
1	Affx-79605522	0	7639666
1	Affx-79545967	0	7708022
1	Affx-79604578	0	7771957
1	Affx-79547634	0	7862399
1	Affx-79562568	0	7893832
1	Affx-79539414	0	7934049
1	Affx-79567980	0	7958267
1	Affx-79551626	0	8066998
1	Affx-79553955	0	8164328
1	Affx-79530422	0	8190976
1	Affx-38032941	0	8247997
1	Affx-79541537	0	8284493
1	Affx-79610042	0	8310358
1	Affx-79606386	0	8350566
1	Affx-79580756	0	8374147
1	Affx-79565696	0	8449192
1	Affx-79582452	0	8519879
1	Affx-79530423	0	8562618
1	Affx-79584849	0	8589980
1	Affx-79546792	0	8620223
1	Affx-79577599	0	8657798
1	Affx-79555474	0	8820741
1	Affx-79584851	0	8845983
1	Affx-79589140	0	8870858
1	Affx-79541540	0	8932847
1	Affx-79562900	0	8971916
1	Affx-79581270	0	9002590
1	Affx-79570880	0	9036417
1	Affx-79609918	0	9073316
1	Affx-79548485	0	9126106
1	Affx-79565568	0	9178443
1	Affx-38036444	0	9203688
1	Affx-79556160	0	9236006
1	Affx-79532947	0	9259643
1	Affx-79559362	0	9284073
1	Affx-79549285	0	9309951
1	Affx-79560373	0	9376574
1	Affx-79570881	0	9413773
1	Affx-79534836	0	9438888
1	Affx-79532492	0	9462555
1	Affx-79610043	0	9503222
1	Affx-79562903	0	9534136
1	Affx-79588269	0	9586733
1	Affx-79556161	0	9621166
1	Affx-79590899	0	9663723
1	Affx-79528375	0	9755410
1	Affx-79567778	0	9780942
1	Affx-79579102	0	9808464
1	Affx-38039164	0	9858506
1	Affx-79610264	0	9866796
1	Affx-79535363	0	9895507
1	Affx-79525434	0	9925168
1	Affx-79524610	0	9986807
1	Affx-79598205	0	10008720
1	Affx-79604551	0	10038512
1	Affx-79541492	0	10062911
1	Affx-79609397	0	10136584
1	Affx-79595865	0	10174319
1	Affx-79559845	0	10226422
1	Affx-79609913	0	10261558
1	Affx-79597468	0	10305779
1	Affx-79598210	0	10347500
1	Affx-79556122	0	10367324
1	Affx-79581812	0	10395374
1	Affx-79601070	0	10422923
1	Affx-79564952	0	10499721
1	Affx-79545906	0	10542299
1	Affx-79562161	0	10572728
1	Affx-79543245	0	10631118
1	Affx-79595086	0	10696418
1	Affx-79562162	0	10768121
1	Affx-79576163	0	10794679
1	Affx-79549231	0	10820700
1	Affx-79537599	0	10848240
1	Affx-79539974	0	10876490
1	Affx-79550824	0	10913249
1	Affx-79553915	0	10960442
1	Affx-79580167	0	11023279
1	Affx-79540613	0	11052921
1	Affx-79543246	0	11111621
1	Affx-79558114	0	11167079
1	Affx-79583599	0	11244608
1	Affx-79609763	0	11267209
1	Affx-79571166	0	11307389
1	Affx-79603514	0	11380038
1	Affx-79601076	0	11410786
1	Affx-79546752	0	11481193
1	Affx-79596639	0	11526798
1	Affx-79528697	0	11553775
1	Affx-79602958	0	11616058
1	Affx-79556805	0	11721491
1	Affx-79553921	0	11745907
1	Affx-79555436	0	11782445
1	Affx-79584824	0	11821290
1	Affx-79558754	0	11853031
1	Affx-79567277	0	11962152
1	Affx-79558755	0	12022153
1	Affx-79598949	0	12061776
1	Affx-79572291	0	12101837
1	Affx-79568772	0	12213070
1	Affx-79555437	0	12234690
1	Affx-79605957	0	12260414
1	Affx-79605499	0	12334903
1	Affx-79582981	0	12380026
1	Affx-79605959	0	12403980
1	Affx-79608564	0	12434160
1	Affx-79582982	0	12463879
1	Affx-79532927	0	12593089
1	Affx-79554688	0	12685572
1	Affx-79595877	0	12710079
1	Affx-79610860	0	12734608
1	Affx-79540618	0	12837665
1	Affx-79590860	0	12861787
1	Affx-79547602	0	12886885
1	Affx-79596646	0	12945712
1	Affx-79567118	0	13037838
1	Affx-79560353	0	13062536
1	Affx-79530408	0	13089425
1	Affx-79535335	0	13114831
1	Affx-79610424	0	13176980
1	Affx-79607422	0	13218204
1	Affx-79529685	0	13250790
1	Affx-79524048	0	13458417
1	Affx-79582989	0	13486124
1	Affx-79548461	0	13520817
1	Affx-79555443	0	13542802
1	Affx-79599678	0	13633146
1	Affx-79601084	0	13669691
1	Affx-79565922	0	13726791
1	Affx-79544133	0	13770261
1	Affx-79566963	0	13889563
1	Affx-79596649	0	13921439
1	Affx-79557489	0	13959201
1	Affx-79538162	0	14011346
1	Affx-79582431	0	14040522
1	Affx-79545008	0	14067817
1	Affx-79525226	0	14116577
1	Affx-79559337	0	14202117
1	Affx-79562886	0	14237946
1	Affx-79599679	0	14273575
1	Affx-79606363	0	14301945
1	Affx-79570601	0	14327327
1	Affx-79589956	0	14354934
1	Affx-79588238	0	14390779
1	Affx-79550834	0	14422724
1	Affx-79538164	0	14455561
1	Affx-79538794	0	14480254
1	Affx-79523862	0	14563567
1	Affx-79607732	0	14585453
1	Affx-79535342	0	14608232
1	Affx-79536441	0	14632232
1	Affx-79602354	0	14674142
1	Affx-79579628	0	14730339
1	Affx-79577584	0	14754964
1	Affx-79589958	0	14794468
1	Affx-79604063	0	14823929
1	Affx-79607424	0	14852790
1	Affx-79566112	0	14885101
1	Affx-79585637	0	14916772
1	Affx-79600401	0	14950200
1	Affx-79593422	0	15019865
1	Affx-79532931	0	15083696
1	Affx-79550839	0	15113082
1	Affx-79540627	0	15146012
1	Affx-79600404	0	15187352
1	Affx-79610348	0	15294726
1	Affx-79543258	0	15320807
1	Affx-79592579	0	15351291
1	Affx-79585639	0	15382607
1	Affx-79550841	0	15417322
1	Affx-79565565	0	15445028
1	Affx-79540628	0	15479564
1	Affx-38058897	0	15501968
1	Affx-79542396	0	15592322
1	Affx-79563514	0	15614926
1	Affx-79528705	0	15641542
1	Affx-79559344	0	15676474
1	Affx-79602356	0	15714194
1	Affx-79532933	0	15751522
1	Affx-79562557	0	15793094
1	Affx-79536443	0	15825440
1	Affx-79598957	0	15882648
1	Affx-79599687	0	15913170
1	Affx-79598224	0	15950230
1	Affx-79547613	0	16034666
1	Affx-79544140	0	16060542
1	Affx-79587397	0	16131956
1	Affx-79545016	0	16190585
1	Affx-79597478	0	16216562
1	Affx-79598958	0	16241322
1	Affx-38061530	0	16257948
1	Affx-79533391	0	16268841
1	Affx-79602357	0	16304895
1	Affx-79542397	0	16378597
1	Affx-79529690	0	16405878
1	Affx-79607099	0	16541147
1	Affx-79561754	0	16601368
1	Affx-79560357	0	16665861
1	Affx-79543262	0	16693685
1	Affx-79593425	0	16732416
1	Affx-79553930	0	16761559
1	Affx-79597479	0	16792735
1	Affx-79539398	0	16831660
1	Affx-79565566	0	16866168
1	Affx-79562169	0	16893210
1	Affx-38063768	0	16934375
1	Affx-79609238	0	16966993
1	Affx-79595890	0	17029204
1	Affx-79552410	0	17057830
1	Affx-79596656	0	17146609
1	Affx-79595100	0	17177254
1	Affx-79600405	0	17216831
1	Affx-79561755	0	17248173
1	Affx-79602358	0	17285320
1	Affx-79599688	0	17361313
1	Affx-79593426	0	17386416
1	Affx-79556137	0	17411178
1	Affx-79608330	0	17448047
1	Affx-79607427	0	17554496
1	Affx-79575697	0	17598165
1	Affx-79564311	0	17627937
1	Affx-79566853	0	17662807
1	Affx-79564312	0	17690462
1	Affx-79606369	0	17720568
1	Affx-79544141	0	17747882
1	Affx-79534828	0	17811059
1	Affx-79601090	0	17844701
1	Affx-79547614	0	17873906
1	Affx-79597480	0	17902981
1	Affx-79529691	0	17927966
1	Affx-79589112	0	17953158
1	Affx-79600406	0	17975301
1	Affx-38067572	0	17998925
1	Affx-79599689	0	18061014
1	Affx-79560842	0	18087644
1	Affx-79601722	0	18148187
1	Affx-79600407	0	18172322
1	Affx-79598225	0	18200337
1	Affx-79585640	0	18229191
1	Affx-79556138	0	18263248
1	Affx-79523672	0	18295068
1	Affx-79601723	0	18330264
1	Affx-79592581	0	18360180
1	Affx-79530765	0	18388510
1	Affx-79598226	0	18454329
1	Affx-79528706	0	18479366
1	Affx-79590873	0	18503339
1	Affx-79551607	0	18545417
1	Affx-79589113	0	18594023
1	Affx-79553153	0	18666273
1	Affx-79562170	0	18692282
1	Affx-79529692	0	18717983
1	Affx-79538168	0	18746288
1	Affx-79607100	0	18783042
1	Affx-79580739	0	18822149
1	Affx-79543264	0	18851858
1	Affx-79564313	0	18915491
1	Affx-79596657	0	18973483
1	Affx-79597481	0	19004295
1	Affx-79571446	0	19027434
1	Affx-79581825	0	19109897
1	Affx-79529693	0	19148409
1	Affx-79550842	0	19184727
1	Affx-79543265	0	19218108
1	Affx-79529019	0	19262732
1	Affx-79599690	0	19331091
1	Affx-79594245	0	19379741
1	Affx-79559856	0	19399161
1	Affx-79562558	0	19418693
1	Affx-79584831	0	19440864
1	Affx-79590874	0	19465255
1	Affx-79609020	0	19504731
1	Affx-79599691	0	19541013
1	Affx-79574879	0	19565501
1	Affx-79610034	0	19587181
1	Affx-79552411	0	19620968
1	Affx-79577586	0	19655969
1	Affx-79605964	0	19689430
1	Affx-79581826	0	19783248
1	Affx-79578566	0	19808441
1	Affx-79585641	0	19859969
1	Affx-79572299	0	19887027
1	Affx-79536986	0	19913958
1	Affx-79601091	0	19943104
1	Affx-79531601	0	19995443
1	Affx-79610035	0	20045778
1	Affx-79535903	0	20073664
1	Affx-79529020	0	20103311
1	Affx-79542398	0	20134207
1	Affx-79577588	0	20165556
1	Affx-79594246	0	20194798
1	Affx-79551608	0	20220786
1	Affx-79599692	0	20242977
1	Affx-79592582	0	20265066
1	Affx-79576172	0	20302525
1	Affx-79551609	0	20340128
1	Affx-79580175	0	20380948
1	Affx-79578044	0	20403114
1	Affx-79581827	0	20429448
1	Affx-79596658	0	20451721
1	Affx-79595891	0	20477167
1	Affx-79579092	0	20501197
1	Affx-79576173	0	20528074
1	Affx-79529342	0	20601438
1	Affx-79579633	0	20641331
1	Affx-79558760	0	20754186
1	Affx-79536444	0	20780819
1	Affx-79583611	0	20810535
1	Affx-79594247	0	20835936
1	Affx-79562171	0	20860414
1	Affx-79533393	0	20882906
1	Affx-79604561	0	20973274
1	Affx-79601724	0	20997981
1	Affx-79541511	0	21028618
1	Affx-79610950	0	21052931
1	Affx-79591736	0	21079496
1	Affx-79571997	0	21134055
1	Affx-79531191	0	21166980
1	Affx-79580740	0	21227015
1	Affx-79536987	0	21280246
1	Affx-79559857	0	21304580
1	Affx-79564791	0	21342122
1	Affx-79609403	0	21367638
1	Affx-79578567	0	21396661
1	Affx-79589964	0	21424389
1	Affx-79569899	0	21450251
1	Affx-79583612	0	21481384
1	Affx-79563516	0	21514785
1	Affx-79536445	0	21539683
1	Affx-79594248	0	21589929
1	Affx-79590875	0	21677339
1	Affx-79550029	0	21705823
1	Affx-79566655	0	21740285
1	Affx-79569639	0	21772808
1	Affx-79582997	0	21801616
1	Affx-79591737	0	21838739
1	Affx-79563212	0	21888904
1	Affx-79595892	0	21913459
1	Affx-79538800	0	21937583
1	Affx-38081850	0	21966256
1	Affx-79595893	0	21998943
1	Affx-79585642	0	22026478
1	Affx-79555454	0	22057020
1	Affx-79548468	0	22085437
1	Affx-79524423	0	22118808
1	Affx-79582998	0	22148998
1	Affx-79549251	0	22178206
1	Affx-79545937	0	22203218
1	Affx-79597482	0	22228480
1	Affx-79579093	0	22256535
1	Affx-79572629	0	22321206
1	Affx-79599694	0	22346456
1	Affx-79593427	0	22380200
1	Affx-79589965	0	22416267
1	Affx-79535346	0	22476834
1	Affx-79592583	0	22526517
1	Affx-79548469	0	22572226
1	Affx-79601092	0	22595280
1	Affx-79611482	0	22604378
1	Affx-79592584	0	22637145
1	Affx-79561756	0	22661728
1	Affx-79601093	0	22686138
1	Affx-79556139	0	22771009
1	Affx-79537618	0	22804216
1	Affx-79550030	0	22871892
1	Affx-79598227	0	22897426
1	Affx-79532934	0	22923083
1	Affx-79589966	0	22960319
1	Affx-79528370	0	22990729
1	Affx-79564314	0	23031378
1	Affx-79555455	0	23056249
1	Affx-79553156	0	23085166
1	Affx-79602359	0	23121305
1	Affx-79550031	0	23143027
1	Affx-79607733	0	23245268
1	Affx-79603524	0	23296734
1	Affx-79562559	0	23318652
1	Affx-79551610	0	23351208
1	Affx-79542399	0	23378864
1	Affx-79599695	0	23408568
1	Affx-79557497	0	23444450
1	Affx-79605506	0	23484316
1	Affx-79592585	0	23511380
1	Affx-79589967	0	23540692
1	Affx-79585644	0	23569444
1	Affx-38088350	0	23623655
1	Affx-79562172	0	23657926
1	Affx-79526394	0	23694775
1	Affx-79532935	0	23752053
1	Affx-79584210	0	23822823
1	Affx-79553157	0	23873981
1	Affx-79561317	0	23911315
1	Affx-79560843	0	23971360
1	Affx-79566017	0	23998418
1	Affx-79562173	0	24027425
1	Affx-79594249	0	24061998
1	Affx-79591739	0	24096907
1	Affx-79550032	0	24128094
1	Affx-79539401	0	24149548
1	Affx-79534340	0	24247020
1	Affx-79553158	0	24280511
1	Affx-79549253	0	24364020
1	Affx-79531603	0	24395819
1	Affx-79588245	0	24423699
1	Affx-79579634	0	24449717
1	Affx-38091902	0	24505746
1	Affx-79564061	0	24545779
1	Affx-79579635	0	24574571
1	Affx-79607429	0	24634793
1	Affx-79609239	0	24665923
1	Affx-79524607	0	24691696
1	Affx-79553159	0	24716181
1	Affx-79611354	0	24726569
1	Affx-79591740	0	24790259
1	Affx-79531604	0	24818100
1	Affx-79596659	0	24842080
1	Affx-79545939	0	24896360
1	Affx-79539402	0	24934264
1	Affx-79562889	0	24973592
1	Affx-79602362	0	25012852
1	Affx-79548470	0	25051732
1	Affx-79538803	0	25071947
1	Affx-79536988	0	25092214
1	Affx-79564062	0	25135539
1	Affx-79597483	0	25162239
1	Affx-79553160	0	25188158
1	Affx-79549254	0	25210364
1	Affx-79558124	0	25234482
1	Affx-79594250	0	25263685
1	Affx-79568369	0	25294881
1	Affx-79589114	0	25328045
1	Affx-79538169	0	25353446
1	Affx-79526395	0	25460630
1	Affx-79585646	0	25489309
1	Affx-79539403	0	25511428
1	Affx-79543266	0	25533252
1	Affx-79556815	0	25560194
1	Affx-79560844	0	25589712
1	Affx-79553161	0	25632736
1	Affx-79604066	0	25669744
1	Affx-79550843	0	25692703
1	Affx-79591741	0	25714467
1	Affx-79572972	0	25743776
1	Affx-79552412	0	25771018
1	Affx-79542400	0	25801901
1	Affx-79610258	0	25860489
1	Affx-79608569	0	25902128
1	Affx-79593428	0	25935432
1	Affx-79610137	0	25986054
1	Affx-79601725	0	26028205
1	Affx-79555456	0	26056392
1	Affx-79573332	0	26126383
1	Affx-79532936	0	26154320
1	Affx-79595895	0	26174704
1	Affx-79589115	0	26194410
1	Affx-79539982	0	26231843
1	Affx-79544145	0	26259465
1	Affx-79604562	0	26283772
1	Affx-79553933	0	26353981
1	Affx-79581828	0	26383884
1	Affx-79543267	0	26408507
1	Affx-79598960	0	26442560
1	Affx-79533394	0	26472814
1	Affx-79609765	0	26512154
1	Affx-79601094	0	26552464
1	Affx-79587400	0	26586836
1	Affx-79551611	0	26609186
1	Affx-79589116	0	26630964
1	Affx-79547615	0	26663185
1	Affx-79537619	0	26694768
1	Affx-79556140	0	26727880
1	Affx-79533395	0	26762186
1	Affx-79595896	0	26792551
1	Affx-79578568	0	26822009
1	Affx-79554697	0	26864038
1	Affx-38100762	0	26895535
1	Affx-79587401	0	26965894
1	Affx-79578570	0	27024822
1	Affx-79541513	0	27052738
1	Affx-79576624	0	27076577
1	Affx-79550844	0	27100558
1	Affx-79585647	0	27122143
1	Affx-79598228	0	27172310
1	Affx-79541514	0	27203814
1	Affx-79581830	0	27234297
1	Affx-79589968	0	27280383
1	Affx-79577589	0	27302170
1	Affx-79536446	0	27365477
1	Affx-79594251	0	27488721
1	Affx-79555457	0	27546045
1	Affx-79556816	0	27597794
1	Affx-79595897	0	27630837
1	Affx-79589969	0	27664812
1	Affx-79595898	0	27688836
1	Affx-79599696	0	27712904
1	Affx-79577590	0	27842745
1	Affx-79550845	0	27869811
1	Affx-79536447	0	27900750
1	Affx-79562174	0	27941476
1	Affx-79566575	0	27972069
1	Affx-79564792	0	28054006
1	Affx-79586538	0	28165753
1	Affx-79589118	0	28199176
1	Affx-79611483	0	28254750
1	Affx-79587402	0	28322397
1	Affx-79582439	0	28365223
1	Affx-79586539	0	28394627
1	Affx-79530412	0	28421879
1	Affx-79601726	0	28477342
1	Affx-79542401	0	28502295
1	Affx-79545940	0	28538253
1	Affx-79556817	0	28605466
1	Affx-79585648	0	28633227
1	Affx-79564555	0	28657945
1	Affx-79559345	0	28691581
1	Affx-79580742	0	28720664
1	Affx-79605507	0	28797071
1	Affx-79555458	0	28828630
1	Affx-79539404	0	28855303
1	Affx-79609405	0	28878550
1	Affx-79585649	0	28932316
1	Affx-79552413	0	28999027
1	Affx-79576625	0	29028095
1	Affx-79543269	0	29082232
1	Affx-79541515	0	29144032
1	Affx-79562890	0	29170869
1	Affx-79598230	0	29220337
1	Affx-79573705	0	29243399
1	Affx-79610349	0	29262886
1	Affx-79605965	0	29294487
1	Affx-79577121	0	29324858
1	Affx-79561758	0	29355127
1	Affx-79581831	0	29407501
1	Affx-79538805	0	29429135
1	Affx-79606744	0	29451066
1	Affx-79559859	0	29511405
1	Affx-79536990	0	29593868
1	Affx-79611234	0	29618899
1	Affx-79589970	0	29643363
1	Affx-79542402	0	29676157
1	Affx-79577122	0	29706689
1	Affx-79588246	0	29736645
1	Affx-79581249	0	29763697
1	Affx-79532483	0	29820279
1	Affx-79533850	0	29847168
1	Affx-79546766	0	29905264
1	Affx-79555459	0	29936899
1	Affx-79571728	0	29969368
1	Affx-79604068	0	30001462
1	Affx-79559860	0	30106286
1	Affx-79527196	0	30170337
1	Affx-79562891	0	30205424
1	Affx-79607101	0	30242910
1	Affx-79564958	0	30330468
1	Affx-79582440	0	30357978
1	Affx-79533851	0	30387749
1	Affx-79558125	0	30533445
1	Affx-79607734	0	30567159
1	Affx-79604563	0	30592775
1	Affx-79549258	0	30617007
1	Affx-79576626	0	30669910
1	Affx-79526396	0	30722878
1	Affx-79591743	0	30799183
1	Affx-79598231	0	30862646
1	Affx-79604564	0	30890195
1	Affx-79552414	0	31009359
1	Affx-79600409	0	31069473
1	Affx-79545020	0	31098970
1	Affx-79579637	0	31133419
1	Affx-79538806	0	31160069
1	Affx-79564315	0	31187060
1	Affx-79572630	0	31211289
1	Affx-79545021	0	31239616
1	Affx-79604565	0	31304237
1	Affx-79594252	0	31367398
1	Affx-79546768	0	31425205
1	Affx-79523331	0	31452080
1	Affx-79608570	0	31497116
1	Affx-79540631	0	31530446
1	Affx-79531192	0	31619127
1	Affx-79601727	0	31660823
1	Affx-38117119	0	31699505
1	Affx-79555460	0	31707613
1	Affx-79548471	0	31752056
1	Affx-79592587	0	31794941
1	Affx-79532937	0	31827596
1	Affx-79569184	0	31887501
1	Affx-79550036	0	31941486
1	Affx-79559347	0	31982649
1	Affx-79601728	0	32037796
1	Affx-79572631	0	32081714
1	Affx-79541516	0	32159664
1	Affx-79591744	0	32211756
1	Affx-38118983	0	32282536
1	Affx-79560847	0	32284485
1	Affx-79557499	0	32346109
1	Affx-79585651	0	32406155
1	Affx-79598232	0	32505194
1	Affx-79585652	0	32532148
1	Affx-79588247	0	32562275
1	Affx-79553163	0	32597121
1	Affx-79577123	0	32665656
1	Affx-79540632	0	32788530
1	Affx-79575293	0	32864175
1	Affx-79550846	0	32917051
1	Affx-79588248	0	32952028
1	Affx-79558126	0	33013226
1	Affx-79524803	0	33035173
1	Affx-79574883	0	33093880
1	Affx-79592589	0	33161961
1	Affx-79549259	0	33196444
1	Affx-79589119	0	33303612
1	Affx-79600410	0	33360319
1	Affx-79606371	0	33398039
1	Affx-79606372	0	33531006
1	Affx-79602364	0	33555809
1	Affx-79609240	0	33577873
1	Affx-79532059	0	33641711
1	Affx-79547616	0	33666709
1	Affx-79578571	0	33688903
1	Affx-79593429	0	33710842
1	Affx-79549260	0	33782687
1	Affx-79592590	0	33844806
1	Affx-79565131	0	33874888
1	Affx-79589121	0	33901596
1	Affx-79601730	0	33934565
1	Affx-79568985	0	33963564
1	Affx-79544147	0	33998878
1	Affx-79610593	0	34042359
1	Affx-79566469	0	34080211
1	Affx-79556818	0	34111488
1	Affx-79572973	0	34132255
1	Affx-79590877	0	34152460
1	Affx-79591745	0	34236340
1	Affx-79595901	0	34261788
1	Affx-79552415	0	34332146
1	Affx-79538170	0	34374339
1	Affx-79559348	0	34443310
1	Affx-79606745	0	34484735
1	Affx-79545022	0	34521625
1	Affx-79560849	0	34554833
1	Affx-79586543	0	34598476
1	Affx-79563518	0	34631071
1	Affx-79597484	0	34742940
1	Affx-79568779	0	34899263
1	Affx-79594253	0	34932275
1	Affx-79566335	0	34971376
1	Affx-79590878	0	35002556
1	Affx-79571729	0	35027749
1	Affx-79587404	0	35055340
1	Affx-79589971	0	35082029
1	Affx-79577124	0	35105684
1	Affx-79584837	0	35157652
1	Affx-79595902	0	35212881
1	Affx-79609602	0	35267826
1	Affx-79524050	0	35304234
1	Affx-79551613	0	35337505
1	Affx-79575700	0	35379807
1	Affx-79592591	0	35407599
1	Affx-79603525	0	35448267
1	Affx-79596661	0	35478264
1	Affx-79583002	0	35513372
1	Affx-79611639	0	35551019
1	Affx-79561321	0	35552623
1	Affx-79541517	0	35576844
1	Affx-79546769	0	35602761
1	Affx-79598961	0	35626770
1	Affx-79601096	0	35649846
1	Affx-79594254	0	35687601
1	Affx-79544149	0	35711156
1	Affx-79585655	0	35736126
1	Affx-79545943	0	35763694
1	Affx-79543270	0	35784673
1	Affx-79541518	0	35804293
1	Affx-38131394	0	35821992
1	Affx-79571447	0	35835603
1	Affx-79557500	0	35896366
1	Affx-79590879	0	35923220
1	Affx-79558127	0	35955441
1	Affx-79583003	0	36011937
1	Affx-79583004	0	36037572
1	Affx-79530414	0	36085302
1	Affx-79600411	0	36132997
1	Affx-79561322	0	36157697
1	Affx-79563519	0	36186682
1	Affx-79605967	0	36286921
1	Affx-79546770	0	36331403
1	Affx-79610594	0	36364506
1	Affx-79574078	0	36397662
1	Affx-79591747	0	36424959
1	Affx-79562892	0	36454011
1	Affx-79526656	0	36516921
1	Affx-79589122	0	36553505
1	Affx-38134119	0	36589358
1	Affx-79599698	0	36594430
1	Affx-79594255	0	36626817
1	Affx-79529022	0	36660858
1	Affx-79600412	0	36775793
1	Affx-79589972	0	36801548
1	Affx-79595903	0	36842089
1	Affx-79590880	0	36874850
1	Affx-79576175	0	36900247
1	Affx-79601097	0	36926314
1	Affx-79563520	0	36956751
1	Affx-79598962	0	36983673
1	Affx-79573333	0	37010823
1	Affx-79590881	0	37055433
1	Affx-79608571	0	37084297
1	Affx-79598963	0	37106235
1	Affx-79580743	0	37125968
1	Affx-79609023	0	37158371
1	Affx-79587405	0	37188970
1	Affx-79594257	0	37219980
1	Affx-79549261	0	37242801
1	Affx-79601098	0	37265824
1	Affx-79583616	0	37327504
1	Affx-79543271	0	37373706
1	Affx-79553935	0	37395994
1	Affx-79598234	0	37426211
1	Affx-79545945	0	37453324
1	Affx-79541520	0	37486938
1	Affx-79611485	0	37511283
1	Affx-79595104	0	37517148
1	Affx-79528708	0	37559213
1	Affx-79601099	0	37635686
1	Affx-79605509	0	37658562
1	Affx-79601732	0	37722842
1	Affx-79596662	0	37784397
1	Affx-79589123	0	37814763
1	Affx-79609242	0	37848056
1	Affx-79581833	0	37884272
1	Affx-79539987	0	37951358
1	Affx-79584211	0	37991896
1	Affx-79538807	0	38024384
1	Affx-79576627	0	38053194
1	Affx-79579638	0	38077270
1	Affx-79610595	0	38109420
1	Affx-79602365	0	38135193
1	Affx-79606746	0	38160832
1	Affx-79539405	0	38203666
1	Affx-79539406	0	38240890
1	Affx-79581834	0	38268415
1	Affx-79600413	0	38292413
1	Affx-79549263	0	38350633
1	Affx-79593430	0	38378572
1	Affx-79586546	0	38533475
1	Affx-79564317	0	38569361
1	Affx-79581250	0	38600224
1	Affx-79582443	0	38627418
1	Affx-79594258	0	38656486
1	Affx-79529023	0	38681781
1	Affx-79542404	0	38706295
1	Affx-79527197	0	38773417
1	Affx-79581251	0	38799952
1	Affx-79594259	0	38821514
1	Affx-79552416	0	38877308
1	Affx-79557501	0	38910542
1	Affx-79579639	0	38982120
1	Affx-79550039	0	39082072
1	Affx-79543272	0	39110492
1	Affx-79553165	0	39157519
1	Affx-79549264	0	39211650
1	Affx-79564063	0	39252427
1	Affx-79610138	0	39282526
1	Affx-79585657	0	39319243
1	Affx-79552418	0	39390639
1	Affx-79594260	0	39457095
1	Affx-79564064	0	39488387
1	Affx-79545023	0	39512830
1	Affx-79589973	0	39578265
1	Affx-79552419	0	39615428
1	Affx-79550040	0	39646856
1	Affx-79610036	0	39706297
1	Affx-79542405	0	39740543
1	Affx-79604566	0	39818690
1	Affx-79559349	0	39848184
1	Affx-79545024	0	39921473
1	Affx-79590882	0	40131244
1	Affx-79553166	0	40191030
1	Affx-79547617	0	40217067
1	Affx-79550848	0	40255758
1	Affx-79574079	0	40288738
1	Affx-79546771	0	40322730
1	Affx-79604567	0	40454326
1	Affx-79541522	0	40483139
1	Affx-79569903	0	40509964
1	Affx-79558763	0	40548530
1	Affx-79553938	0	40572807
1	Affx-79602963	0	40666842
1	Affx-79549265	0	40742148
1	Affx-79528709	0	40770192
1	Affx-79553167	0	40823622
1	Affx-79593431	0	40845903
1	Affx-79604069	0	40910099
1	Affx-79545947	0	40949139
1	Affx-79600414	0	40973687
1	Affx-79529024	0	40996631
1	Affx-79611044	0	41046141
1	Affx-79552420	0	41080090
1	Affx-79558128	0	41102869
1	Affx-79527198	0	41127920
1	Affx-79561323	0	41162527
1	Affx-38149651	0	41198544
1	Affx-79606373	0	41217686
1	Affx-79559350	0	41244308
1	Affx-79589975	0	41277969
1	Affx-79553168	0	41305448
1	Affx-79590883	0	41336431
1	Affx-79604568	0	41378471
1	Affx-79554700	0	41400129
1	Affx-79558129	0	41429979
1	Affx-79562893	0	41454959
1	Affx-79577591	0	41476921
1	Affx-79557503	0	41508319
1	Affx-38150707	0	41509691
1	Affx-79589976	0	41531122
1	Affx-79551614	0	41553398
1	Affx-79591749	0	41613479
1	Affx-79540634	0	41641853
1	Affx-79610426	0	41667855
1	Affx-79601733	0	41709447
1	Affx-79525433	0	41737575
1	Affx-38151549	0	41757000
1	Affx-79589977	0	41769224
1	Affx-79605078	0	41800680
1	Affx-79598236	0	41835189
1	Affx-79581252	0	41874710
1	Affx-79577125	0	41908911
1	Affx-79608572	0	41950484
1	Affx-79546772	0	41978314
1	Affx-79542406	0	42009278
1	Affx-79585659	0	42034079
1	Affx-79561324	0	42063289
1	Affx-79535908	0	42134575
1	Affx-79589124	0	42185964
1	Affx-79570370	0	42236157
1	Affx-79611229	0	42282841
1	Affx-79595904	0	42336256
1	Affx-79525894	0	42482352
1	Affx-79558764	0	42517958
1	Affx-79608573	0	42604783
1	Affx-79607735	0	42636846
1	Affx-79524222	0	42665606
1	Affx-79595105	0	42689746
1	Affx-79554701	0	42711821
1	Affx-79550043	0	42750803
1	Affx-79575702	0	42817463
1	Affx-79546773	0	42841999
1	Affx-79610037	0	42868655
1	Affx-79600415	0	42899767
1	Affx-79597487	0	42936737
1	Affx-79606747	0	42969246
1	Affx-79581835	0	43001355
1	Affx-79557504	0	43134049
1	Affx-79559351	0	43163893
1	Affx-79551615	0	43202685
1	Affx-79551616	0	43233598
1	Affx-79534344	0	43260283
1	Affx-79526659	0	43293082
1	Affx-79605510	0	43360753
1	Affx-79530415	0	43381495
1	Affx-79587408	0	43407164
1	Affx-79556819	0	43429237
1	Affx-79607430	0	43457169
1	Affx-79541523	0	43616741
1	Affx-79602964	0	43644504
1	Affx-79559861	0	43686458
1	Affx-38158667	0	43691763
1	Affx-79545949	0	43712651
1	Affx-79581254	0	43737082
1	Affx-79554702	0	43758153
1	Affx-79562560	0	43778181
1	Affx-79532060	0	43821028
1	Affx-79606374	0	43853736
1	Affx-79583619	0	43882991
1	Affx-79583620	0	43904869
1	Affx-79571448	0	43929473
1	Affx-79544150	0	43972747
1	Affx-79568372	0	43998976
1	Affx-79579640	0	44025011
1	Affx-79580744	0	44052186
1	Affx-79581255	0	44071953
1	Affx-79607736	0	44101698
1	Affx-79604569	0	44141470
1	Affx-79587409	0	44174494
1	Affx-79525895	0	44267064
1	Affx-79542407	0	44387432
1	Affx-79526944	0	44430161
1	Affx-79562561	0	44464605
1	Affx-79580745	0	44506829
1	Affx-79557505	0	44545336
1	Affx-79598966	0	44577489
1	Affx-79530416	0	44633302
1	Affx-79583005	0	44656986
1	Affx-79568780	0	44696591
1	Affx-79550045	0	44724045
1	Affx-79554703	0	44745743
1	Affx-79592593	0	44773052
1	Affx-79593433	0	44811795
1	Affx-79531193	0	44831320
1	Affx-79536449	0	44851304
1	Affx-79534345	0	44882822
1	Affx-79588250	0	44959963
1	Affx-79527475	0	44991421
1	Affx-79528371	0	45011687
1	Affx-79570606	0	45076098
1	Affx-79593434	0	45188211
1	Affx-79547619	0	45218900
1	Affx-79527755	0	45262484
1	Affx-79527200	0	45297441
1	Affx-79592594	0	45363672
1	Affx-79608807	0	45400885
1	Affx-79591750	0	45423728
1	Affx-79547620	0	45446063
1	Affx-79527476	0	45482354
1	Affx-79539988	0	45515494
1	Affx-79608574	0	45549239
1	Affx-79567455	0	45572294
1	Affx-79583006	0	45593221
1	Affx-79537621	0	45615781
1	Affx-79597488	0	45638297
1	Affx-79591751	0	45714115
1	Affx-79527756	0	45753251
1	Affx-79536991	0	45773328
1	Affx-79596664	0	45798370
1	Affx-79559862	0	45826077
1	Affx-79596665	0	45859418
1	Affx-79607104	0	45929396
1	Affx-79609604	0	45956951
1	Affx-79536992	0	45993964
1	Affx-79593435	0	46024095
1	Affx-79547621	0	46052118
1	Affx-79545026	0	46084463
1	Affx-79556820	0	46116786
1	Affx-79555462	0	46153978
1	Affx-79607105	0	46177857
1	Affx-79556821	0	46310462
1	Affx-79592595	0	46342260
1	Affx-79537622	0	46396971
1	Affx-79547622	0	46427075
1	Affx-79530051	0	46476542
1	Affx-79547623	0	46498473
1	Affx-79606748	0	46527796
1	Affx-79602366	0	46569428
1	Affx-79598967	0	46598305
1	Affx-79590884	0	46627168
1	Affx-79598968	0	46656098
1	Affx-79606375	0	46708312
1	Affx-79545952	0	46735971
1	Affx-79594263	0	46806325
1	Affx-79606376	0	46834066
1	Affx-79568986	0	46925833
1	Affx-79571730	0	46976938
1	Affx-79546774	0	47033502
1	Affx-79594264	0	47065032
1	Affx-79589127	0	47092271
1	Affx-79607106	0	47119438
1	Affx-79532939	0	47158084
1	Affx-79607107	0	47194596
1	Affx-79608332	0	47256586
1	Affx-79594265	0	47283221
1	Affx-38171814	0	47293410
1	Affx-79543275	0	47304881
1	Affx-79597489	0	47329267
1	Affx-79525896	0	47356125
1	Affx-79576176	0	47456290
1	Affx-79601735	0	47488445
1	Affx-79545953	0	47520385
1	Affx-79558130	0	47555127
1	Affx-79598969	0	47586047
1	Affx-79591752	0	47618489
1	Affx-79529025	0	47662466
1	Affx-79550046	0	47727454
1	Affx-79540636	0	47763891
1	Affx-79554704	0	47792318
1	Affx-79553171	0	47822295
1	Affx-79584838	0	47851112
1	Affx-79606377	0	47917343
1	Affx-79598237	0	47962191
1	Affx-79585660	0	47990662
1	Affx-79545954	0	48015433
1	Affx-79607108	0	48045817
1	Affx-79524051	0	48070674
1	Affx-79595107	0	48132422
1	Affx-79604570	0	48184965
1	Affx-38175027	0	48199398
1	Affx-79537623	0	48209645
1	Affx-79534829	0	48266905
1	Affx-79545955	0	48294746
1	Affx-79593436	0	48318915
1	Affx-79528710	0	48356916
1	Affx-79536450	0	48391567
1	Affx-79601101	0	48424316
1	Affx-79562176	0	48484073
1	Affx-79548475	0	48506913
1	Affx-79598970	0	48533875
1	Affx-79610260	0	48560437
1	Affx-79608022	0	48730343
1	Affx-79601102	0	48766722
1	Affx-79533398	0	48845641
1	Affx-79609605	0	48894963
1	Affx-79553173	0	48924373
1	Affx-79560361	0	48963154
1	Affx-79530417	0	49049747
1	Affx-79543276	0	49073391
1	Affx-79545028	0	49092868
1	Affx-79564319	0	49170394
1	Affx-79583621	0	49251769
1	Affx-79575294	0	49316378
1	Affx-79593437	0	49451367
1	Affx-79604571	0	49473615
1	Affx-79522980	0	49493475
1	Affx-79534346	0	49528643
1	Affx-79545957	0	49578600
1	Affx-79559352	0	49612577
1	Affx-79531609	0	49652277
1	Affx-79558132	0	49690197
1	Affx-79581257	0	49802842
1	Affx-79594266	0	49839600
1	Affx-79596666	0	49864590
1	Affx-79557506	0	49969805
1	Affx-79525015	0	50047814
1	Affx-79607109	0	50082909
1	Affx-79605968	0	50107328
1	Affx-79607432	0	50134600
1	Affx-79601736	0	50162761
1	Affx-79589978	0	50227987
1	Affx-79605969	0	50262500
1	Affx-79575704	0	50296057
1	Affx-79598971	0	50325128
1	Affx-79592597	0	50360638
1	Affx-79601103	0	50387869
1	Affx-79558133	0	50423351
1	Affx-79579643	0	50448875
1	Affx-79554706	0	50473113
1	Affx-79580748	0	50509761
1	Affx-79555464	0	50536568
1	Affx-79585661	0	50600977
1	Affx-79600416	0	50635644
1	Affx-79572302	0	50661304
1	Affx-79588251	0	50685485
1	Affx-79604070	0	50709687
1	Affx-79590885	0	50733950
1	Affx-79610862	0	50799633
1	Affx-79606378	0	50832671
1	Affx-79531195	0	50873191
1	Affx-79537624	0	50905654
1	Affx-79602369	0	50938578
1	Affx-79540638	0	50968803
1	Affx-79546775	0	51003034
1	Affx-79550048	0	51038600
1	Affx-79568185	0	51063500
1	Affx-79538172	0	51122174
1	Affx-79559863	0	51149041
1	Affx-79600417	0	51176389
1	Affx-79593438	0	51238146
1	Affx-79608023	0	51318412
1	Affx-79574473	0	51346154
1	Affx-79593439	0	51370875
1	Affx-79546776	0	51398484
1	Affx-79535349	0	51426631
1	Affx-79604572	0	51451694
1	Affx-79549267	0	51502005
1	Affx-79605511	0	51540298
1	Affx-79560362	0	51566912
1	Affx-38187059	0	51577476
1	Affx-79556143	0	51592790
1	Affx-79549268	0	51621205
1	Affx-79540639	0	51648369
1	Affx-79566266	0	51693169
1	Affx-79541524	0	51718279
1	Affx-79549269	0	51784025
1	Affx-79556144	0	51860517
1	Affx-79591754	0	51888034
1	Affx-79553174	0	51924780
1	Affx-38188418	0	51946646
1	Affx-79558765	0	52000355
1	Affx-79608333	0	52072461
1	Affx-79577593	0	52102989
1	Affx-79594267	0	52141619
1	Affx-79569905	0	52189110
1	Affx-79582444	0	52281718
1	Affx-79540640	0	52304163
1	Affx-79549270	0	52331917
1	Affx-79557507	0	52381123
1	Affx-79561325	0	52407863
1	Affx-79572304	0	52435028
1	Affx-79580749	0	52468407
1	Affx-79552422	0	52489247
1	Affx-79592598	0	52509327
1	Affx-79589979	0	52553988
1	Affx-79584839	0	52610237
1	Affx-79532061	0	52637632
1	Affx-79597490	0	52698354
1	Affx-79600418	0	52729913
1	Affx-79525230	0	52760202
1	Affx-79589980	0	52787581
1	Affx-79610142	0	52817403
1	Affx-79590886	0	52910133
1	Affx-79561762	0	52936357
1	Affx-79538808	0	52965767
1	Affx-79566612	0	53001187
1	Affx-79527201	0	53029048
1	Affx-79543279	0	53068706
1	Affx-79559865	0	53103240
1	Affx-79550850	0	53166753
1	Affx-79550049	0	53231797
1	Affx-79586550	0	53308543
1	Affx-79553941	0	53335621
1	Affx-79545029	0	53399191
1	Affx-79564320	0	53439655
1	Affx-79599700	0	53468306
1	Affx-79567282	0	53490104
1	Affx-79559866	0	53596182
1	Affx-79535351	0	53622006
1	Affx-79525016	0	53647940
1	Affx-79581836	0	53676001
1	Affx-79573706	0	53704104
1	Affx-38195122	0	53742919
1	Affx-79577126	0	53746886
1	Affx-79558134	0	53847465
1	Affx-79571172	0	53875424
1	Affx-79567774	0	53920251
1	Affx-79577595	0	53944748
1	Affx-79563780	0	53967901
1	Affx-38195894	0	53990863
1	Affx-79556823	0	54007883
1	Affx-79530767	0	54080077
1	Affx-79597491	0	54107403
1	Affx-79542410	0	54172681
1	Affx-79566735	0	54206044
1	Affx-79537625	0	54235357
1	Affx-79594268	0	54329241
1	Affx-79577127	0	54371097
1	Affx-38197448	0	54387611
1	Affx-79551618	0	54413118
1	Affx-79599701	0	54460932
1	Affx-79567283	0	54484943
1	Affx-79539989	0	54512069
1	Affx-79562562	0	54540784
1	Affx-79542411	0	54568897
1	Affx-79547624	0	54604473
1	Affx-79543281	0	54710744
1	Affx-79592600	0	54738523
1	Affx-79548477	0	54793090
1	Affx-79569641	0	54815130
1	Affx-79599702	0	54836848
1	Affx-79564321	0	54873705
1	Affx-79557508	0	54898092
1	Affx-79532486	0	54973015
1	Affx-79549271	0	54992445
1	Affx-79534347	0	55018642
1	Affx-79556145	0	55085083
1	Affx-79598239	0	55163459
1	Affx-79596667	0	55248190
1	Affx-79533399	0	55271664
1	Affx-38200410	0	55297352
1	Affx-79597492	0	55299104
1	Affx-79529344	0	55359137
1	Affx-79596668	0	55446965
1	Affx-79553175	0	55479252
1	Affx-79610427	0	55502827
1	Affx-79597493	0	55526899
1	Affx-79545960	0	55597352
1	Affx-79550051	0	55631487
1	Affx-79593441	0	55661030
1	Affx-79553176	0	55726673
1	Affx-79595907	0	55750308
1	Affx-79583008	0	55808930
1	Affx-79566766	0	55845241
1	Affx-79606380	0	55913498
1	Affx-79560363	0	55948376
1	Affx-79539990	0	56012605
1	Affx-79585662	0	56046661
1	Affx-79553177	0	56068826
1	Affx-79600419	0	56093075
1	Affx-79552423	0	56128749
1	Affx-79594269	0	56196461
1	Affx-79540643	0	56224070
1	Affx-79605513	0	56249197
1	Affx-79589981	0	56278725
1	Affx-79532940	0	56305348
1	Affx-79556147	0	56443711
1	Affx-79595908	0	56478520
1	Affx-79553178	0	56501378
1	Affx-79535910	0	56550595
1	Affx-79550052	0	56574594
1	Affx-79605514	0	56595370
1	Affx-79601737	0	56617698
1	Affx-79557509	0	56652862
1	Affx-79536993	0	56689080
1	Affx-79544152	0	56716123
1	Affx-79588254	0	56774557
1	Affx-79596669	0	56799223
1	Affx-79550852	0	56863305
1	Affx-79574082	0	56948051
1	Affx-79608808	0	56975441
1	Affx-79560853	0	57003629
1	Affx-79564065	0	57033168
1	Affx-79583622	0	57057320
1	Affx-79540644	0	57079742
1	Affx-79589983	0	57112275
1	Affx-79565693	0	57180662
1	Affx-79539409	0	57212493
1	Affx-79591756	0	57235103
1	Affx-79600421	0	57256935
1	Affx-79569642	0	57281017
1	Affx-79559353	0	57309361
1	Affx-79553179	0	57348196
1	Affx-79591757	0	57370120
1	Affx-79552424	0	57392008
1	Affx-79557510	0	57423472
1	Affx-79567456	0	57487677
1	Affx-79527477	0	57509572
1	Affx-79586551	0	57544831
1	Affx-79555465	0	57567564
1	Affx-79585663	0	57592425
1	Affx-79584215	0	57619556
1	Affx-79546778	0	57644718
1	Affx-79556825	0	57708390
1	Affx-79530768	0	57738807
1	Affx-79553943	0	57763905
1	Affx-79536995	0	57797852
1	Affx-79560364	0	57837254
1	Affx-79588255	0	57872887
1	Affx-79532941	0	57901301
1	Affx-79555466	0	57926430
1	Affx-79528372	0	57960649
1	Affx-79601105	0	57988421
1	Affx-79541527	0	58012680
1	Affx-79535911	0	58034792
1	Affx-79586552	0	58085999
1	Affx-38210879	0	58110876
1	Affx-79530053	0	58130386
1	Affx-79554709	0	58196568
1	Affx-38211212	0	58199112
1	Affx-79598972	0	58232698
1	Affx-79596671	0	58265358
1	Affx-38211632	0	58304127
1	Affx-79609766	0	58314290
1	Affx-79557511	0	58416219
1	Affx-79565694	0	58443273
1	Affx-79595111	0	58471712
1	Affx-79608576	0	58514674
1	Affx-38212640	0	58536995
1	Affx-79575295	0	58544409
1	Affx-79589130	0	58581269
1	Affx-79560365	0	58608702
1	Affx-79589984	0	58635827
1	Affx-79588256	0	58687730
1	Affx-79564556	0	58717943
1	Affx-79553180	0	58784412
1	Affx-79549272	0	58812784
1	Affx-79560854	0	58878232
1	Affx-79538809	0	58958854
1	Affx-79603530	0	58986117
1	Affx-79533400	0	59010489
1	Affx-79559867	0	59055888
1	Affx-79545961	0	59108633
1	Affx-79545030	0	59205461
1	Affx-79530418	0	59256825
1	Affx-79562564	0	59279839
1	Affx-79541528	0	59397849
1	Affx-79530054	0	59438770
1	Affx-79598242	0	59466335
1	Affx-79540645	0	59498978
1	Affx-79533852	0	59538604
1	Affx-79570875	0	59581263
1	Affx-79537627	0	59626071
1	Affx-79560366	0	59670431
1	Affx-79525898	0	59701154
1	Affx-79539410	0	59730821
1	Affx-79580750	0	59775671
1	Affx-79567775	0	59843547
1	Affx-79601738	0	59874012
1	Affx-79587415	0	59896881
1	Affx-79610596	0	59918635
1	Affx-79530769	0	59940599
1	Affx-79538173	0	59962373
1	Affx-79584840	0	59987054
1	Affx-79559355	0	60010096
1	Affx-79538810	0	60046922
1	Affx-79595910	0	60081001
1	Affx-79530055	0	60125191
1	Affx-79533401	0	60160117
1	Affx-79564557	0	60191922
1	Affx-79556148	0	60240791
1	Affx-79606381	0	60262505
1	Affx-79579096	0	60286400
1	Affx-79602370	0	60309923
1	Affx-79554710	0	60338595
1	Affx-38219614	0	60339677
1	Affx-79589985	0	60362728
1	Affx-79601739	0	60390356
1	Affx-79602966	0	60443619
1	Affx-79583623	0	60468723
1	Affx-79587417	0	60494379
1	Affx-79608809	0	60521283
1	Affx-79542415	0	60576170
1	Affx-79527202	0	60652002
1	Affx-79589131	0	60674382
1	Affx-79577128	0	60705937
1	Affx-79533402	0	60742116
1	Affx-79598973	0	60776920
1	Affx-79577596	0	60804982
1	Affx-79608810	0	60836001
1	Affx-79594270	0	60869150
1	Affx-79553181	0	60890463
1	Affx-79551621	0	60913436
1	Affx-79526662	0	60936330
1	Affx-79542416	0	60994147
1	Affx-79572000	0	61027036
1	Affx-79599703	0	61058144
1	Affx-79572975	0	61112787
1	Affx-79527478	0	61159032
1	Affx-79601740	0	61209077
1	Affx-79601741	0	61239687
1	Affx-79583624	0	61276924
1	Affx-79550853	0	61350437
1	Affx-79590888	0	61379142
1	Affx-79536451	0	61417282
1	Affx-38224140	0	61489177
1	Affx-79530419	0	61538177
1	Affx-38224353	0	61544908
1	Affx-79553944	0	61562269
1	Affx-79531196	0	61585974
1	Affx-79523333	0	61609111
1	Affx-79540646	0	61639227
1	Affx-79539992	0	61734704
1	Affx-79575296	0	61773994
1	Affx-79599704	0	61841198
1	Affx-79599705	0	61883218
1	Affx-79569185	0	61907207
1	Affx-79606382	0	61932683
1	Affx-79557512	0	61990624
1	Affx-79544153	0	62015614
1	Affx-79553945	0	62042722
1	Affx-79564795	0	62085611
1	Affx-79547625	0	62118380
1	Affx-79609606	0	62157107
1	Affx-79600422	0	62183016
1	Affx-79539993	0	62241361
1	Affx-79532943	0	62269025
1	Affx-79552425	0	62296807
1	Affx-79605971	0	62351508
1	Affx-79605080	0	62376000
1	Affx-79605516	0	62401269
1	Affx-79611235	0	62428455
1	Affx-79598974	0	62453659
1	Affx-79523142	0	62480290
1	Affx-79551623	0	62507105
1	Affx-79595113	0	62534727
1	Affx-79572001	0	62567474
1	Affx-79560855	0	62638752
1	Affx-79564796	0	62683425
1	Affx-79534830	0	62707692
1	Affx-38228934	0	62727770
1	Affx-79589132	0	62795834
1	Affx-79572634	0	62818893
1	Affx-79533403	0	62843348
1	Affx-79542417	0	62901196
1	Affx-38230017	0	62970523
1	Affx-79595114	0	62978253
1	Affx-79562896	0	63056036
1	Affx-79583010	0	63087634
1	Affx-79560367	0	63110549
1	Affx-79590889	0	63171999
1	Affx-79576629	0	63199268
1	Affx-79540647	0	63228694
1	Affx-79555467	0	63258557
1	Affx-79537628	0	63286489
1	Affx-79552426	0	63310478
1	Affx-79593444	0	63349309
1	Affx-79570876	0	63379081
1	Affx-79587418	0	63411503
1	Affx-79610039	0	63435944
1	Affx-79575297	0	63461454
1	Affx-79545032	0	63524713
1	Affx-79608025	0	63565535
1	Affx-79548478	0	63593724
1	Affx-79523864	0	63655292
1	Affx-79589987	0	63687893
1	Affx-79556149	0	63715974
1	Affx-79525018	0	63740680
1	Affx-79578050	0	63762543
1	Affx-79607435	0	63787059
1	Affx-79590891	0	63931116
1	Affx-79562565	0	63962733
1	Affx-79579097	0	64004146
1	Affx-79539411	0	64035261
1	Affx-79589133	0	64089834
1	Affx-79566511	0	64111760
1	Affx-79531197	0	64159719
1	Affx-79539412	0	64210279
1	Affx-79556827	0	64264717
1	Affx-79550854	0	64291631
1	Affx-79592601	0	64327069
1	Affx-79605081	0	64347154
1	Affx-79599707	0	64372895
1	Affx-79580179	0	64518986
1	Affx-79529698	0	64560708
1	Affx-79591759	0	64625541
1	Affx-79594272	0	64700215
1	Affx-79585664	0	64765258
1	Affx-79533404	0	64787836
1	Affx-79545963	0	64817750
1	Affx-79533405	0	64837261
1	Affx-79605517	0	64859584
1	Affx-79584841	0	64887256
1	Affx-79531611	0	64921914
1	Affx-79543285	0	64953215
1	Affx-79554711	0	65000830
1	Affx-79588257	0	65022498
1	Affx-79545964	0	65045172
1	Affx-79561328	0	65066703
1	Affx-79605082	0	65101608
1	Affx-79569404	0	65141723
1	Affx-79559869	0	65180343
1	Affx-79589135	0	65212994
1	Affx-79607112	0	65240792
1	Affx-79581838	0	65310442
1	Affx-79557513	0	65341634
1	Affx-79576631	0	65402772
1	Affx-79553948	0	65468729
1	Affx-79578051	0	65495483
1	Affx-79564066	0	65528159
1	Affx-79609917	0	65613802
1	Affx-79534831	0	65647934
1	Affx-79593447	0	65677021
1	Affx-79596672	0	65743541
1	Affx-79523143	0	65773024
1	Affx-79598246	0	65806456
1	Affx-79579645	0	65886357
1	Affx-79572305	0	65925354
1	Affx-38241705	0	65946967
1	Affx-79566400	0	65993360
1	Affx-79606383	0	66013582
1	Affx-79533854	0	66033038
1	Affx-79603531	0	66056030
1	Affx-79585665	0	66077833
1	Affx-79552428	0	66150665
1	Affx-79602371	0	66216046
1	Affx-79537629	0	66264404
1	Affx-79558135	0	66315707
1	Affx-79562897	0	66386212
1	Affx-79536996	0	66416256
1	Affx-79541531	0	66455699
1	Affx-79611257	0	66485720
1	Affx-79547627	0	66487428
1	Affx-79604073	0	66520830
1	Affx-79596673	0	66561974
1	Affx-79566736	0	66593596
1	Affx-79554712	0	66649516
1	Affx-79550855	0	66676160
1	Affx-79599708	0	66704815
1	Affx-38244434	0	66728956
1	Affx-79553182	0	66738896
1	Affx-79570608	0	66766107
1	Affx-79530770	0	66793767
1	Affx-79579647	0	66821427
1	Affx-79607113	0	66883207
1	Affx-79581258	0	66937078
1	Affx-79584842	0	66964930
1	Affx-79528041	0	66998263
1	Affx-79578574	0	67025289
1	Affx-79590892	0	67083519
1	Affx-38245650	0	67106995
1	Affx-79603532	0	67146544
1	Affx-79574887	0	67171789
1	Affx-79557514	0	67198789
1	Affx-79583011	0	67237615
1	Affx-79531612	0	67328427
1	Affx-79572002	0	67387899
1	Affx-79609025	0	67407947
1	Affx-79537630	0	67428319
1	Affx-79550856	0	67458146
1	Affx-79538174	0	67487894
1	Affx-79530420	0	67527412
1	Affx-79545033	0	67579304
1	Affx-79589988	0	67605444
1	Affx-79587419	0	67640042
1	Affx-79573337	0	67673197
1	Affx-79599709	0	67705424
1	Affx-79610040	0	67732193
1	Affx-79575298	0	67811000
1	Affx-79604074	0	67834837
1	Affx-79581839	0	67861498
1	Affx-79535353	0	67901612
1	Affx-48268058	0	67909755
1	Affx-79530056	0	67944546
1	Affx-79590893	0	67983387
1	Affx-79555468	0	68049621
1	Affx-79541532	0	68084861
1	Affx-79611258	0	68114804
1	Affx-79529345	0	68120166
1	Affx-38250178	0	68145895
1	Affx-79580180	0	68148655
1	Affx-79553950	0	68180729
1	Affx-79554713	0	68212263
1	Affx-38250658	0	68272703
1	Affx-79584843	0	68294560
1	Affx-79575299	0	68340487
1	Affx-79572976	0	68372885
1	Affx-79549275	0	68393397
1	Affx-79550857	0	68416360
1	Affx-79541533	0	68469898
1	Affx-79584216	0	68499017
1	Affx-79611259	0	68597392
1	Affx-79553183	0	68625982
1	Affx-38252559	0	68664330
1	Affx-79547629	0	68697814
1	Affx-79557515	0	68728654
1	Affx-79579648	0	68801015
1	Affx-79550858	0	68896956
1	Affx-79550859	0	68931238
1	Affx-79583014	0	68956080
1	Affx-79572306	0	69005467
1	Affx-79561763	0	69032902
1	Affx-79588258	0	69055897
1	Affx-79524608	0	69081018
1	Affx-79559356	0	69107546
1	Affx-79592603	0	69131690
1	Affx-79560856	0	69161168
1	Affx-79597494	0	69193760
1	Affx-79534348	0	69216563
1	Affx-79555469	0	69276987
1	Affx-79545034	0	69312123
1	Affx-79598247	0	69359581
1	Affx-79545035	0	69438911
1	Affx-79592604	0	69460647
1	Affx-79585666	0	69502745
1	Affx-79581260	0	69581209
1	Affx-79604573	0	69613542
1	Affx-79562898	0	69647376
1	Affx-79569407	0	69682297
1	Affx-79569408	0	69702362
1	Affx-79600425	0	69725306
1	Affx-79562899	0	69758713
1	Affx-38257285	0	69774534
1	Affx-79590894	0	69793701
1	Affx-79526398	0	69819844
1	Affx-79606751	0	69842795
1	Affx-79581261	0	69864252
1	Affx-79527479	0	69885697
1	Affx-79552430	0	69923318
1	Affx-79523510	0	69997094
1	Affx-79532487	0	70025864
1	Affx-79555470	0	70051483
1	Affx-79586558	0	70116333
1	Affx-79540651	0	70143507
1	Affx-79600426	0	70213523
1	Affx-79536453	0	70250883
1	Affx-79587420	0	70284706
1	Affx-79598976	0	70306941
1	Affx-79550860	0	70425780
1	Affx-79607739	0	70476969
1	Affx-79567284	0	70499574
1	Affx-79560368	0	70526411
1	Affx-79554714	0	70555950
1	Affx-79558767	0	70612418
1	Affx-79605972	0	70635720
1	Affx-79604075	0	70701304
1	Affx-79536997	0	70733691
1	Affx-79585667	0	70810239
1	Affx-79598977	0	70852233
1	Affx-79578575	0	70883654
1	Affx-79592605	0	70925114
1	Affx-79531198	0	71011673
1	Affx-79553184	0	71033731
1	Affx-79553951	0	71055366
1	Affx-79529346	0	71095742
1	Affx-79575300	0	71119196
1	Affx-79571451	0	71147054
1	Affx-79593448	0	71172523
1	Affx-79574083	0	71198003
1	Affx-79593449	0	71239970
1	Affx-79575301	0	71287965
1	Affx-79545038	0	71338972
1	Affx-79570877	0	71405909
1	Affx-79591760	0	71425869
1	Affx-79601742	0	71489512
1	Affx-79586560	0	71544164
1	Affx-79522982	0	71573022
1	Affx-79544154	0	71600740
1	Affx-79525233	0	71673306
1	Affx-79608577	0	71769452
1	Affx-79602373	0	71798728
1	Affx-79599710	0	72000511
1	Affx-79532063	0	72030090
1	Affx-79559871	0	72062808
1	Affx-79588259	0	72090492
1	Affx-79605518	0	72117466
1	Affx-79607115	0	72154184
1	Affx-79553952	0	72313057
1	Affx-79602374	0	72338776
1	Affx-79583015	0	72388042
1	Affx-79560857	0	72422490
1	Affx-79525899	0	72445049
1	Affx-79609767	0	72497771
1	Affx-79581262	0	72535109
1	Affx-79579649	0	72578106
1	Affx-79546781	0	72605058
1	Affx-79585670	0	72636986
1	Affx-79589136	0	72667599
1	Affx-79532488	0	72697839
1	Affx-79587421	0	72725094
1	Affx-79568375	0	72751967
1	Affx-79604575	0	72777262
1	Affx-79546782	0	72801952
1	Affx-79595912	0	72837199
1	Affx-79580181	0	72866262
1	Affx-79536454	0	72899978
1	Affx-79528374	0	72958436
1	Affx-79553954	0	73028993
1	Affx-79524053	0	73056822
1	Affx-79532064	0	73078931
1	Affx-79604576	0	73115612
1	Affx-79595913	0	73146589
1	Affx-79581263	0	73172082
1	Affx-79557516	0	73197448
1	Affx-79531199	0	73223100
1	Affx-79584219	0	73248654
1	Affx-79572307	0	73279297
1	Affx-79527204	0	73311473
1	Affx-79535912	0	73363481
1	Affx-79527759	0	73393153
1	Affx-79600427	0	73416245
1	Affx-79602375	0	73466413
1	Affx-79605519	0	73488895
1	Affx-79580753	0	73532838
1	Affx-79550861	0	73565541
1	Affx-79605520	0	73587147
1	Affx-79589989	0	73614738
1	Affx-79553185	0	73638746
1	Affx-79556152	0	73658838
1	Affx-79553186	0	73692047
1	Affx-79538175	0	73727143
1	Affx-79545039	0	73790350
1	Affx-79534832	0	73875357
1	Affx-79569186	0	73908433
1	Affx-79600428	0	73935780
1	Affx-79540652	0	73969943
1	Affx-79581264	0	74005239
1	Affx-79596674	0	74043836
1	Affx-79606384	0	74076068
1	Affx-79570609	0	74099773
1	Affx-79542418	0	74121565
1	Affx-79584220	0	74156907
1	Affx-79564558	0	74192593
1	Affx-79608026	0	74230491
1	Affx-79550054	0	74267986
1	Affx-79541534	0	74301533
1	Affx-79595914	0	74326695
1	Affx-79582446	0	74381972
1	Affx-79573709	0	74436015
1	Affx-79611486	0	74523253
1	Affx-79583016	0	74548360
1	Affx-79524054	0	74573114
1	Affx-79558138	0	74597837
1	Affx-79574890	0	74625333
1	Affx-79602376	0	74657830
1	Affx-79581841	0	74738587
1	Affx-79569906	0	74766294
1	Affx-79609244	0	74792005
1	Affx-79593450	0	74820869
1	Affx-79583625	0	74854027
1	Affx-79547632	0	74878684
1	Affx-79600430	0	74910586
1	Affx-79561331	0	74964823
1	Affx-79556828	0	75003176
1	Affx-79601107	0	75066014
1	Affx-79532065	0	75105467
1	Affx-79585672	0	75128592
1	Affx-79533857	0	75148544
1	Affx-79572003	0	75170120
1	Affx-79526132	0	75192556
1	Affx-79589990	0	75226851
1	Affx-79607116	0	75249890
1	Affx-79591761	0	75270638
1	Affx-79586561	0	75300974
1	Affx-79605521	0	75328161
1	Affx-79595115	0	75354898
1	Affx-79571732	0	75410637
1	Affx-79597497	0	75431289
1	Affx-79546783	0	75489832
1	Affx-79524424	0	75512176
1	Affx-79540653	0	75534530
1	Affx-79591762	0	75582234
1	Affx-79542419	0	75608922
1	Affx-79539995	0	75643539
1	Affx-79559357	0	75677035
1	Affx-79604077	0	75712551
1	Affx-79526399	0	75738527
1	Affx-79545040	0	75868664
1	Affx-79600431	0	75899573
1	Affx-79559358	0	75928877
1	Affx-79562177	0	75973798
1	Affx-79529699	0	75999242
1	Affx-79538814	0	76112125
1	Affx-79564325	0	76139674
1	Affx-79605973	0	76199027
1	Affx-79564326	0	76240625
1	Affx-79565445	0	76273499
1	Affx-79528712	0	76301628
1	Affx-79598979	0	76336546
1	Affx-79550862	0	76374863
1	Affx-79542420	0	76411540
1	Affx-79550055	0	76472901
1	Affx-79574084	0	76507401
1	Affx-79557517	0	76572872
1	Affx-79535356	0	76600204
1	Affx-79597498	0	76642069
1	Affx-79566613	0	76674868
1	Affx-79545966	0	76703780
1	Affx-79583627	0	76770739
1	Affx-79585673	0	76829772
1	Affx-79570610	0	76853182
1	Affx-79535357	0	76883777
1	Affx-79602377	0	76944107
1	Affx-79564327	0	76971588
1	Affx-79599711	0	77023605
1	Affx-79564559	0	77051870
1	Affx-79541535	0	77084580
1	Affx-79536455	0	77116054
1	Affx-79563783	0	77184344
1	Affx-79599712	0	77213865
1	Affx-79581842	0	77279795
1	Affx-79580182	0	77341843
1	Affx-79610144	0	77383827
1	Affx-79580183	0	77408984
1	Affx-79606385	0	77434294
1	Affx-79600432	0	77462246
1	Affx-79600433	0	77500656
1	Affx-79593451	0	77554993
1	Affx-79561332	0	77624776
1	Affx-79543287	0	77656162
1	Affx-79524425	0	77676782
1	Affx-79595915	0	77725301
1	Affx-79597499	0	77749562
1	Affx-79573338	0	77793008
1	Affx-79607436	0	77832140
1	Affx-79601743	0	77860964
1	Affx-79543288	0	77918594
1	Affx-79540654	0	77945311
1	Affx-38289613	0	77981401
1	Affx-79525657	0	78012681
1	Affx-79607740	0	78053774
1	Affx-79547633	0	78092299
1	Affx-79584221	0	78130908
1	Affx-79562178	0	78191341
1	Affx-79576634	0	78220559
1	Affx-79588260	0	78252756
1	Affx-79608028	0	78317855
1	Affx-79534833	0	78355463
1	Affx-79530421	0	78377985
1	Affx-79556153	0	78413847
1	Affx-79588261	0	78458856
1	Affx-79603534	0	78496952
1	Affx-79576180	0	78519462
1	Affx-79608029	0	78569316
1	Affx-79601108	0	78595442
1	Affx-79582447	0	78664798
1	Affx-79544157	0	78691494
1	Affx-79598248	0	78713920
1	Affx-79542421	0	78735507
1	Affx-79582448	0	78754916
1	Affx-79556154	0	78779604
1	Affx-79559359	0	78819408
1	Affx-79533859	0	78865003
1	Affx-79532066	0	78920826
1	Affx-79609409	0	78949346
1	Affx-79542422	0	78978060
1	Affx-38293357	0	79000476
1	Affx-79564560	0	79005535
1	Affx-79595916	0	79032802
1	Affx-79558768	0	79060643
1	Affx-79579099	0	79091360
1	Affx-79607117	0	79123836
1	Affx-79552433	0	79159186
1	Affx-79536998	0	79196305
1	Affx-79564561	0	79221481
1	Affx-79609026	0	79273257
1	Affx-79569644	0	79309102
1	Affx-79538815	0	79349377
1	Affx-79560370	0	79380531
1	Affx-79551624	0	79470082
1	Affx-79577131	0	79500713
1	Affx-79592607	0	79528576
1	Affx-79586562	0	79555673
1	Affx-79610261	0	79598266
1	Affx-79609027	0	79643090
1	Affx-79539996	0	79671407
1	Affx-79556155	0	79698528
1	Affx-79564328	0	79762846
1	Affx-79527480	0	79794866
1	Affx-79547636	0	79828599
1	Affx-79524055	0	79855833
1	Affx-79545041	0	79883225
1	Affx-79542423	0	79910062
1	Affx-79580184	0	79978940
1	Affx-79581265	0	80012622
1	Affx-79550056	0	80042617
1	Affx-79552434	0	80068244
1	Affx-79581266	0	80095284
1	Affx-79602968	0	80123930
1	Affx-79586563	0	80152522
1	Affx-79525658	0	80178506
1	Affx-79541536	0	80201760
1	Affx-79598249	0	80229662
1	Affx-79584846	0	80252314
1	Affx-79598250	0	80282026
1	Affx-79579100	0	80311008
1	Affx-79545042	0	80337791
1	Affx-79585674	0	80492882
1	Affx-79607741	0	80524366
1	Affx-79551625	0	80556416
1	Affx-79569409	0	80610459
1	Affx-79548480	0	80674990
1	Affx-79569410	0	80696594
1	Affx-79589137	0	80717264
1	Affx-79594276	0	80741696
1	Affx-79543290	0	80765092
1	Affx-79597500	0	80798449
1	Affx-79588262	0	80828057
1	Affx-79555471	0	80859433
1	Affx-79525900	0	80883218
1	Affx-79565567	0	80932424
1	Affx-79610429	0	80998970
1	Affx-79598981	0	81025644
1	Affx-79598251	0	81065334
1	Affx-79547637	0	81105283
1	Affx-79532945	0	81129465
1	Affx-79599714	0	81153510
1	Affx-79535358	0	81208043
1	Affx-79558140	0	81241252
1	Affx-79595117	0	81270185
1	Affx-79571452	0	81300911
1	Affx-79571174	0	81362232
1	Affx-79545043	0	81389804
1	Affx-79534834	0	81418253
1	Affx-79523144	0	81448341
[truncated: 62,866 more rows]
