# Supplementary material for: A genome-wide scan for signatures of selection in Azeri and Khuzestani buffalo breeds
Source: BMC Genomics. 2018 Jun 11;19:449. doi: 10.1186/s12864-018-4759-x (PMC5996463; doi:10.1186/s12864-018-4759-x)
Supplement: Supplementary file 12 — FST output file. (XLS 9242 kb) [file 12864_2018_4759_MOESM12_ESM.xls]

## Sheet: W&C Unbiased Fst Output
	a_hat	b_hat	c_hat	F_hat	theta_hat	f_hat
1	-6.57505e-05	0.00180612	0.0283019	0.0579307	-0.0021886	0.059988
2	0.000887626	0.00458586	0.0902965	0.0571525	0.00926831	0.0483321
3	0.00493366	0.0100817	0.0633423	0.191626	0.0629633	0.137308
4	-0.000154805	0.0100076	0.210598	0.0446941	-0.000702221	0.0453644
5	0.000696551	0.0150778	0.167568	0.086038	0.00379919	0.0825524
6	0.000299999	-0.00373652	0.238544	-0.0146168	0.001276	-0.0159131
7	0.0134241	-0.00173116	0.221622	0.0501165	0.0575363	-0.00787285
8	-1.51963e-05	-0.000135446	0.0512129	-0.00295017	-0.000297604	-0.00265177
9	0.00292448	-0.00779963	0.0814917	-0.0636305	0.0381703	-0.105841
10	-0.000658849	0.00784546	0.199187	0.0348233	-0.00319251	0.0378948
11	0.00897888	0.0081328	0.117251	0.127355	0.0668259	0.0648634
12	-0.00030096	-0.00508509	0.107817	-0.0525824	-0.00293818	-0.0494988
13	0.00288407	0.0194857	0.145553	0.133215	0.0171751	0.118068
14	0.00019558	-0.000934014	0.116022	-0.00640537	0.00169651	-0.00811565
15	0.0176622	0.016019	0.17655	0.16021	0.0840132	0.0831858
16	0.00201728	0.0231639	0.2	0.111826	0.00895848	0.103798
17	0.00127221	-0.00446537	0.0916442	-0.0361009	0.0143832	-0.0512208
18	0.000356254	0.00770182	0.11186	0.0671966	0.00297082	0.0644171
19	-1.20234e-06	0.00207672	0.0700809	0.0287642	-1.66629e-05	0.0287804
20	0.0427913	0.00697471	0.164402	0.232369	0.199802	0.0406981
21	0.00235276	0.00606849	0.0902965	0.0853064	0.0238332	0.062974
22	0.0216029	-0.00239212	0.203504	0.0862573	0.096998	-0.0118944
23	0.00504305	0.00049457	0.0660377	0.0773677	0.0704579	0.00743353
24	0.0071636	0.0133516	0.148248	0.121562	0.0424476	0.0826216
25	-0.000604607	0.0131726	0.231081	0.0515824	-0.00248146	0.0539301
26	0.00134989	-0.00135571	0.106469	-5.47538e-05	0.0126794	-0.0128977
27	-0.000246381	0.0270613	0.222372	0.10761	-0.000988739	0.108491
28	-0.000170292	0.0255895	0.22372	0.102028	-0.000683524	0.102642
29	0.00319346	0.00404364	0.077027	0.0858859	0.0378982	0.049878
30	-7.01047e-05	-0.00238446	0.083558	-0.0302646	-0.000864386	-0.0293748
31	0.0204981	-0.00933882	0.154054	0.0675447	0.124071	-0.0645324
32	0.00242526	-0.00263938	0.0404313	-0.00532407	0.0603041	-0.0698398
33	0.00242526	-0.00263938	0.0404313	-0.00532407	0.0603041	-0.0698398
34	0.00373958	0.00191613	0.227027	0.0243065	0.0160716	0.00836946
35	0.0148614	0.00454692	0.196765	0.0897811	0.0687474	0.0225864
36	0.0236256	-0.00426522	0.151934	0.113024	0.137924	-0.0288837
37	-0.0005204	-0.00251909	0.252717	-0.0121736	-0.00208428	-0.0100684
38	0.00405166	0.0179539	0.223577	0.0896055	0.0164981	0.0743337
39	0.0132776	-0.00117558	0.220548	0.0520182	0.0570712	-0.00535881
40	7.85598e-05	-0.00174977	0.0795148	-0.0214688	0.0010092	-0.0225007
41	0.00437457	0.00249001	0.242588	0.0275186	0.0175367	0.0101601
42	0.0152922	-0.0138855	0.227763	0.00613819	0.0667289	-0.0649229
43	-0.000244149	0.0193936	0.226776	0.0778669	-0.000992777	0.0787814
44	0.00184888	0.0283054	0.217568	0.121727	0.00746354	0.115122
45	0.0206114	0.026926	0.206757	0.186938	0.0810533	0.115224
46	-0.000366012	0.00713815	0.107817	0.0590994	-0.00319413	0.0620952
47	0.0019371	-0.0046047	0.2	-0.0135183	0.00981642	-0.0235661
48	0.000707349	-0.00552003	0.0727763	-0.0708126	0.0104078	-0.0820746
49	0.00435869	0.0190701	0.215633	0.0980029	0.0182325	0.0812518
50	-0.000365251	0.024068	0.204852	0.103707	-0.00159809	0.105137
51	-0.000316197	0.0234966	0.205962	0.101161	-0.00137991	0.1024
52	0.0100469	0.00944943	0.1469	0.117168	0.060379	0.0604378
53	0.00187031	-0.0107575	0.204607	-0.045408	0.00955604	-0.0554943
54	0.00216959	0.010887	0.237197	0.0521735	0.00866958	0.0438844
55	0.00888355	0.0368368	0.167116	0.214814	0.0417389	0.180614
56	-0.000573753	0.0268249	0.215633	0.108528	-0.00237201	0.110637
57	0.00417719	0.00633922	0.238482	0.0422348	0.0167759	0.0258932
58	-0.000685986	0.00842296	0.241803	0.0310049	-0.002749	0.0336614
59	0.00369678	0.0345143	0.17655	0.177924	0.0172135	0.163525
60	0.00369678	0.0345143	0.17655	0.177924	0.0172135	0.163525
61	0.00393472	0.0294097	0.204852	0.139987	0.0165188	0.125542
62	-0.000513062	0.0101444	0.22027	0.0418932	-0.00223166	0.0440266
63	0.00405973	0.0344075	0.178378	0.177395	0.0187217	0.1617
64	-0.000570894	0.0111389	0.232432	0.0434898	-0.00234935	0.0457317
65	0.000671675	0.0107707	0.195122	0.0553938	0.00325165	0.0523122
66	0.00686743	0.00892372	0.184636	0.0787874	0.0342639	0.0461032
67	0.00247821	-0.00809331	0.254717	-0.0225414	0.00994857	-0.0328164
68	0.00614073	0.00384169	0.190027	0.0499098	0.0307022	0.019816
69	0.000198805	-0.00638153	0.22027	-0.0288794	0.000928618	-0.0298357
70	-8.96809e-05	-0.00157824	0.249326	-0.00673478	-0.000362115	-0.00637036
71	0.0132057	0.00858174	0.149596	0.127127	0.0770536	0.0542539
72	0.0138547	0.0120257	0.161725	0.137951	0.0738504	0.0692121
73	0.0198903	0.0030393	0.178474	0.113849	0.0987586	0.0167442
74	0.0211925	0.00681272	0.177027	0.136589	0.103362	0.0370579
75	0.00621112	-0.00249402	0.230458	0.0158732	0.0265234	-0.0109404
76	0.00320379	-0.00203743	0.15	0.00771571	0.0211938	-0.0137699
77	0.000508047	-0.00989217	0.225676	-0.0433864	0.0023489	-0.045843
78	0.00349906	-0.00110674	0.1469	0.0160244	0.0234376	-0.00759112
79	-0.000388451	0.00265676	0.17655	0.012685	-0.00217233	0.0148251
80	0.00788842	0.00352588	0.210243	0.0514954	0.0355884	0.0164939
81	0.0010864	0.00582161	0.140162	0.046971	0.007387	0.0398786
82	-0.000308226	0.00288824	0.172973	0.0146965	-0.00175574	0.0164234
83	0.00030701	-0.00184914	0.245283	-0.00632691	0.00125958	-0.00759605
84	0.00330521	-0.0101504	0.19407	-0.0365614	0.0176537	-0.0551894
85	0.00464159	0.0113999	0.206199	0.0721805	0.0208854	0.0523893
86	0.00228984	-0.00427422	0.250678	-0.00797922	0.00920748	-0.0173464
87	0.000399826	0.00417518	0.145553	0.0304741	0.00266324	0.0278852
88	0.000132185	0.000414469	0.147541	0.00369143	0.000892615	0.00280131
89	0.000648645	0.00296329	0.133423	0.0263577	0.00473342	0.0217271
90	0.00109726	0.00466524	0.242547	0.0232069	0.00441893	0.0188714
91	0.00169344	0.00167472	0.163073	0.0202363	0.0101744	0.0101653
92	0.00048708	-0.00162944	0.218919	-0.00524557	0.0022366	-0.00749894
93	-0.000496475	0.0157656	0.234501	0.0611326	-0.00198772	0.0629951
94	0.000214384	-0.00170954	0.0636856	-0.0240415	0.00344722	-0.0275839
95	-0.000815379	0.0128893	0.236486	0.0485753	-0.00328041	0.0516861
96	-0.000104122	-0.00153441	0.117886	-0.0140952	-0.000895689	-0.0131877
97	0.00528796	0.00392851	0.157682	0.055222	0.0316837	0.0243085
98	0.000691219	-0.0195765	0.247978	-0.0824351	0.00301719	-0.0857109
99	0.00227351	-0.00654361	0.0891365	-0.0503156	0.0267892	-0.0792273
100	0.00507036	0.0124074	0.0855978	0.169563	0.0491907	0.1266
101	0.00339452	-0.00348714	0.243935	-0.00037984	0.0139209	-0.0145027
102	-0.000661699	-0.000120069	0.209589	-0.00374397	-0.00316895	-0.000573204
103	-0.000565758	0.00264531	0.172222	0.0119308	-0.00324585	0.0151275
104	0.00521837	-0.00804107	0.208108	-0.0137501	0.0254201	-0.0401919
105	0.000818833	-0.00568722	0.124324	-0.0407547	0.00685469	-0.047938
106	0.00121455	-0.00421625	0.126027	-0.024399	0.00987234	-0.034613
107	0.000622461	-0.00523219	0.122973	-0.0389456	0.0052589	-0.0444382
108	0.00125375	0.00264545	0.0983827	0.0381221	0.0122578	0.0261853
109	0.00155273	0.022334	0.192722	0.110276	0.00716834	0.103852
110	-0.000792071	0.00499594	0.245283	0.0168501	-0.0031748	0.0199615
111	0.0061787	0.00679378	0.181941	0.0665552	0.0316997	0.0359965
112	-0.00023374	-0.00710219	0.143243	-0.0539775	-0.00171985	-0.0521679
113	0.000991107	0.0111171	0.231081	0.0497894	0.00407546	0.045901
114	0.000451646	-0.00163142	0.124324	-0.00958044	0.0036676	-0.0132968
115	0.000494952	-0.00159214	0.123989	-0.00892804	0.00402753	-0.013008
116	0.00428668	0.0111365	0.178474	0.0795431	0.022108	0.0587336
117	0.00131702	0.0179168	0.208108	0.0846029	0.00579312	0.0792689
118	0.00545167	0.0162181	0.201351	0.0971644	0.0244446	0.074542
119	0.00166923	0.015518	0.127027	0.119179	0.0115747	0.108864
120	0.00185789	0.0067747	0.126016	0.0641118	0.013798	0.0510178
121	-0.000627554	-0.0182183	0.241144	-0.0847774	-0.00282303	-0.0817236
122	-0.000364014	0.00597898	0.243935	0.0225003	-0.00145868	0.0239241
123	0.00094207	-0.000650172	0.119946	0.00242767	0.00783505	-0.00545008
124	0.00255607	-0.00579573	0.252732	-0.012985	0.0102451	-0.0234705
125	0.00407431	-0.00262453	0.249326	0.00578118	0.0162468	-0.0106385
126	-0.000691286	0.00865689	0.233784	0.0329499	-0.00285952	0.0357073
127	0.00434768	7.45679e-05	0.246612	0.0176161	0.0173191	0.000302278
128	0.00407431	-0.00262453	0.249326	0.00578118	0.0162468	-0.0106385
129	-9.76613e-05	0.00656839	0.0324324	0.166329	-0.00251037	0.168417
130	-0.000771732	0.0145194	0.231806	0.0559864	-0.00314283	0.058944
131	-0.000115955	0.014114	0.202156	0.0647593	-0.000536447	0.0652607
132	-0.000115955	0.014114	0.202156	0.0647593	-0.000536447	0.0652607
133	0.00217568	0.0160016	0.139189	0.115509	0.0138255	0.103109
134	-8.19101e-05	0.0067241	0.0314208	0.174505	-0.00215196	0.176278
135	0.00173528	0.0167618	0.137466	0.118599	0.0111262	0.108682
136	0.000122363	0.0139884	0.110512	0.113228	0.000981869	0.112356
137	-0.000197465	0.0096437	0.0498652	0.159265	-0.00332929	0.162055
138	-0.00022109	0.00934787	0.0529891	0.146931	-0.00355931	0.149957
139	-0.000154875	0.00667295	0.0704607	0.0846736	-0.00201191	0.0865115
140	0.00185841	0.0167483	0.21159	0.0808295	0.00807311	0.0733485
141	3.93647e-05	0.0022667	0.110512	0.0204405	0.000348921	0.0200986
142	0.00110873	0.0113329	0.227642	0.0518221	0.00461808	0.0474231
143	0.00150475	0.0119338	0.226415	0.0560282	0.0062736	0.0500687
144	-0.000284617	0.00605372	0.237197	0.0237445	-0.00117143	0.0248868
145	0.00185597	0.0195067	0.22372	0.0871653	0.00757285	0.0801997
146	0.00109288	0.042655	0.202156	0.177906	0.00444432	0.174236
147	0.000387089	0.0181459	0.215633	0.0791445	0.00165305	0.0776198
148	0.000170098	0.00255587	0.109164	0.0243628	0.00152022	0.0228774
149	0.00422859	0.00368995	0.113208	0.0653744	0.0349106	0.0315657
150	0.00192225	0.027932	0.195418	0.132525	0.008533	0.125059
151	0.00058464	0.0266052	0.199461	0.119963	0.00257947	0.117688
152	0.00799748	0.010013	0.118598	0.13184	0.0585429	0.0778548
153	0.0126497	0.0202857	0.209459	0.135875	0.0521864	0.0882967
154	-0.000370968	0.00915458	0.212938	0.0396155	-0.00167312	0.0412197
155	-0.000153688	0.00968724	0.213514	0.0427423	-0.000689038	0.0434015
156	-0.000200825	0.00908058	0.214286	0.03979	-0.000899894	0.0406533
157	0.00240447	0.0121674	0.232337	0.0590171	0.00973828	0.0497634
158	0.000389302	0.00275163	0.203252	0.0152182	0.00188622	0.0133572
159	0.00316458	0.00477562	0.0579515	0.120504	0.048027	0.0761333
160	0.00177062	-0.0058951	0.208895	-0.020142	0.00864686	-0.0290399
161	0.00868742	-0.00639403	0.145553	0.015512	0.0587599	-0.0459478
162	0.000137374	-0.00746851	0.199461	-0.0381572	0.000715006	-0.0389
163	0.0171865	-0.0068576	0.147139	0.0655934	0.109143	-0.0488846
164	0.0158319	-0.00230025	0.204054	0.0621898	0.0727615	-0.0114013
165	0.00597458	-0.0226742	0.227027	-0.0793981	0.0284061	-0.110956
166	0.00129449	0.0138283	0.207547	0.0679157	0.0058135	0.0624653
167	0.0013835	0.0135298	0.208108	0.0668693	0.00620343	0.0610445
168	0.00129449	0.0138283	0.207547	0.0679157	0.0058135	0.0624653
169	0.00405073	0.00143614	0.114555	0.0457079	0.0337443	0.0123814
170	0.000668733	0.0338025	0.215633	0.137827	0.00267381	0.135516
171	0.0153071	-0.0179559	0.242382	-0.0110492	0.0638504	-0.0800082
172	0.0163099	0.0153032	0.133423	0.191552	0.098826	0.102895
173	0.00122166	0.0135103	0.128032	0.103191	0.00855718	0.0954503
174	-3.72463e-05	0.0233755	0.205962	0.10178	-0.000162435	0.101926
175	0.000308821	0.0100463	0.175202	0.0558057	0.00166429	0.0542317
176	0.0190399	0.0112673	0.185984	0.140122	0.088029	0.0571218
177	0.00953957	0.0239636	0.173442	0.161894	0.0460971	0.121393
178	0.0185978	0.0078645	0.21159	0.111162	0.0781249	0.0358365
179	-0.000542297	0.000935233	0.226415	0.00173246	-0.00239099	0.00411362
180	0.0073798	-0.00227386	0.122642	0.039969	0.0577687	-0.018891
181	0.000113082	-0.00988746	0.24124	-0.0422282	0.000488546	-0.0427377
182	0.0239612	0.0054309	0.209459	0.123056	0.100318	0.0252729
183	0.022509	0.00289659	0.213315	0.106424	0.09429	0.013397
184	0.00533067	0.0155112	0.208895	0.0907205	0.0232034	0.0691209
185	0.0193349	0.00636376	0.152291	0.144383	0.108629	0.0401107
186	-0.000228742	0.000341662	0.248634	0.000453955	-0.000919577	0.00137227
187	0.0154839	0.0176221	0.165768	0.166467	0.0778576	0.0960908
188	0.017081	0.0167187	0.166667	0.168606	0.0852065	0.091167
189	0.0135627	0.010794	0.101078	0.194178	0.108126	0.0964853
190	0.000155414	-0.0028905	0.208895	-0.0132668	0.00075385	-0.0140313
191	0.010324	0.00651327	0.219677	0.0711893	0.0436506	0.0287956
192	0.00130412	0.000162738	0.196477	0.00741049	0.00658835	0.000827595
193	0.0087335	0.00286838	0.224932	0.0490495	0.0369228	0.0125916
194	0.000165525	-0.0166116	0.216802	-0.082084	0.000826152	-0.0829787
195	-0.000619147	-0.0169855	0.233062	-0.081708	-0.00287363	-0.0786084
196	-0.000301043	-0.00173764	0.132075	-0.0156777	-0.00231506	-0.0133318
197	0.000180521	0.00260961	0.190027	0.0144704	0.00093623	0.0135468
198	-0.000584167	-0.00139953	0.203552	-0.00984131	-0.00289811	-0.00692313
199	-0.000561895	-0.0151288	0.210027	-0.0807397	-0.00289135	-0.0776239
200	-0.000210892	0.0104399	0.234501	0.0417973	-0.000861731	0.0426223
201	0.00532105	0.00729796	0.218329	0.0546401	0.02304	0.0323453
202	-0.000524663	0.00907574	0.24124	0.0342329	-0.00210041	0.0362572
203	0.00404506	0.0116464	0.235695	0.0624196	0.016091	0.0470863
204	-0.000723318	0.0104177	0.218919	0.0424049	-0.00316394	0.0454252
205	0.00195799	0.0138694	0.213514	0.0690123	0.00853747	0.0609956
206	0.00127125	0.00110407	0.12027	0.0193674	0.0103653	0.00909644
207	0.00277968	-0.00249122	0.136119	0.00211475	0.0203779	-0.018643
208	0.00109092	0.0155559	0.202156	0.0760814	0.00498583	0.0714518
209	-0.000543467	0.00600999	0.217213	0.0245488	-0.00244058	0.0269237
210	-0.00080081	0.00718982	0.243243	0.0255937	-0.00320796	0.0287095
211	0.014647	0.00943286	0.210811	0.102515	0.0623567	0.0428292
212	0.000978992	0.00808659	0.138814	0.0613038	0.0066202	0.055048
213	0.0199391	0.021341	0.215633	0.160677	0.0776103	0.090056
214	-0.000764154	0.00119928	0.249322	0.0017422	-0.00305958	0.00478713
215	0.00646548	-0.0111499	0.128032	-0.0379769	0.0524166	-0.0953937
216	0.000614463	0.00478373	0.214865	0.0245079	0.00278968	0.021779
217	0.000322617	0.000863549	0.0391892	0.0293785	0.00799045	0.0215603
218	-0.000331647	-0.000340191	0.246631	-0.00273151	-0.00134838	-0.00138126
219	0.00626224	-0.00737165	0.19407	-0.00574939	0.0324535	-0.0394842
220	0.00670424	-0.00111675	0.200809	0.0270717	0.0324824	-0.00559239
221	0.00346364	0.00833501	0.191057	0.0581628	0.0170744	0.0418022
222	0.000925111	-0.00368248	0.172973	-0.0161992	0.00543494	-0.0217524
223	-0.000743649	-0.00964499	0.259615	-0.0416835	-0.00298383	-0.0385845
224	0.0103117	0.00678201	0.178862	0.0872324	0.0526225	0.0365324
225	0.015994	0.0172108	0.181941	0.154337	0.0743406	0.0864207
226	-0.000690686	0.00370612	0.229111	0.0129905	-0.00297548	0.0159186
227	0.00449679	0.00130946	0.221622	0.0255301	0.0197724	0.00587386
228	-0.000323497	0.0153298	0.216981	0.0646857	-0.00139446	0.0659881
229	-5.42125e-05	0.0117156	0.220222	0.0502898	-0.000233793	0.0505117
230	0.010183	0.00844058	0.199728	0.0852916	0.0466357	0.0405468
231	0.00287394	-0.000976888	0.110512	0.0168763	0.0255668	-0.00891848
232	-0.00077395	0.0092643	0.239892	0.0341826	-0.00311596	0.0371827
233	0.00285651	0.00148472	0.10989	0.0380038	0.0250063	0.0133308
234	0.00742238	0.00777537	0.202156	0.0699216	0.0341488	0.0370376
235	-0.000150182	-0.0165137	0.263514	-0.067506	-0.000608395	-0.0668569
236	0.00400446	0.00748769	0.156077	0.0685814	0.0238973	0.0457781
237	0.00226863	0.00890249	0.0471698	0.19148	0.0388857	0.158768
238	0.00718362	-0.00873403	0.184636	-0.00846819	0.0392364	-0.0496528
239	-0.00013795	-0.0157555	0.264151	-0.0640202	-0.000555674	-0.0634293
240	0.0148953	-0.00349581	0.153639	0.0690719	0.0902537	-0.0232832
241	0.0041055	0.00311018	0.0915301	0.0730734	0.0415765	0.0328632
242	0.00079154	0.00136936	0.217391	0.00984231	0.00360525	0.00625963
243	-0.000725237	-0.00788636	0.247283	-0.0360814	-0.00303865	-0.0329427
244	0.000198523	-0.0136035	0.234501	-0.0606296	0.000897902	-0.0615828
245	0.00338521	0.00128118	0.246612	0.0185705	0.0134719	0.00516826
246	-0.000772086	-0.00188871	0.250678	-0.0107283	-0.00311304	-0.00759162
247	0.00668771	0.000289139	0.243935	0.0278059	0.0266536	0.00118391
248	0.011099	-0.00104066	0.147297	0.0639209	0.0705343	-0.00711531
249	0.00963562	-0.000792772	0.24124	0.0353597	0.0385297	-0.00329707
250	0.00342983	-0.000803439	0.0902965	0.0282642	0.0369105	-0.00897767
251	0.00290284	0.000118261	0.237838	0.012543	0.012052	0.000496987
252	0.00363632	0.00151059	0.0891892	0.0545593	0.0385465	0.0166548
253	0.000184861	0.00395127	0.243207	0.0167223	0.000747387	0.0159868
254	0.00372566	-0.00649727	0.252703	-0.0110895	0.0149067	-0.0263896
255	-0.000698238	-0.0121571	0.261456	-0.051711	-0.00280868	-0.0487654
256	0.00357611	-0.010022	0.254743	-0.0259603	0.0144026	-0.0409527
257	0.00948318	-0.00152781	0.102493	0.0720279	0.0858607	-0.0151321
258	0.00337516	0.00493535	0.134771	0.0580824	0.0235891	0.0353266
259	0.00828546	-0.0110542	0.237127	-0.0118143	0.0353538	-0.0488967
260	0.0110238	-0.00395613	0.202703	0.0336924	0.0525517	-0.0199054
261	0.00193175	-0.00481781	0.247978	-0.0117754	0.00788171	-0.0198133
262	0.00182542	0.0103125	0.220867	0.0520929	0.00783426	0.0446082
263	0.0360148	-0.00890488	0.19407	0.12257	0.16283	-0.0480915
264	0.034469	-0.0138131	0.19863	0.0941963	0.157188	-0.0747393
265	-0.000541252	0.00851127	0.156757	0.0483832	-0.00328576	0.0514998
266	0.00492645	0.00672311	0.204167	0.0539791	0.0228271	0.0318797
267	-0.000678931	-0.00680056	0.245232	-0.0314592	-0.00285563	-0.0285221
268	-0.000519054	0.00282284	0.169811	0.0133852	-0.00301574	0.0163516
269	-0.000578436	0.000455904	0.237838	-0.000515457	-0.00243331	0.0019132
270	0.0276522	-0.00520912	0.179245	0.111276	0.137103	-0.0299312
271	0.00356531	0.0177469	0.216981	0.089437	0.0149619	0.0756064
272	-0.000726622	-0.00152557	0.241892	-0.00939825	-0.00303214	-0.00634686
273	0.010694	0.00147556	0.221467	0.0520876	0.045772	0.00661857
274	-0.000752386	-0.00616359	0.254717	-0.0279094	-0.00303625	-0.0247979
275	0.00151391	0.00345985	0.221622	0.02195	0.00668113	0.0153715
276	0.00595465	0.0111588	0.097561	0.149235	0.0519266	0.102638
277	0.00413283	-0.000339348	0.0582656	0.061127	0.0665951	-0.00585828
278	0.0130492	-0.0191271	0.251374	-0.0247778	0.0531977	-0.0823567
279	0.00998707	0.00507761	0.208108	0.0675023	0.0447504	0.0238178
280	0.00438106	-0.00852963	0.228378	-0.0185014	0.0195383	-0.0387977
281	0.00244453	0.00271758	0.243935	0.0207232	0.00981354	0.0110178
282	0.011583	-0.0163552	0.252732	-0.0192461	0.046713	-0.0691912
283	0.00217976	0.00435872	0.234417	0.0271356	0.00904631	0.0182544
284	0.0031155	-0.00895366	0.227027	-0.0263945	0.0140852	-0.041058
285	0.000323345	0.00271098	0.0655738	0.0442269	0.00471293	0.0397011
286	0.0282296	-0.00339393	0.204054	0.108505	0.123333	-0.0169138
287	0.000464912	-0.0111088	0.255435	-0.0434814	0.00189922	-0.045467
288	0.00198657	0.00252339	0.0876011	0.0489622	0.0215671	0.027999
289	0.00278257	0.0174427	0.138814	0.127171	0.0174961	0.111628
290	-0.000606092	-0.0108685	0.246575	-0.0488071	-0.00257801	-0.0461102
291	6.68383e-05	0.00263356	0.246631	0.0108306	0.000268071	0.0105653
292	0.000871164	-0.00124164	0.243902	-0.00152125	0.00357721	-0.00511676
293	0.00382798	0.00042874	0.171662	0.0241971	0.0217599	0.00249136
294	0.0128626	-0.00758724	0.234501	0.0220011	0.0536441	-0.0334366
295	0.00849994	-0.00896419	0.253369	-0.00183567	0.0336092	-0.0366776
296	-0.000334996	0.00207986	0.11186	0.0153591	-0.00294878	0.018254
297	0.0145541	-0.0217309	0.190027	-0.0392493	0.079596	-0.129123
298	-0.000487852	0.005257	0.148248	0.0311674	-0.00318822	0.0342465
299	0.00672712	-0.00575648	0.243902	0.00396381	0.0274718	-0.0241721
300	0.00131736	0.00307998	0.240541	0.0179529	0.00537834	0.0126425
301	0.00029183	-0.00656469	0.243243	-0.0264711	0.00123151	-0.0277367
302	0.000635835	-0.0114116	0.208895	-0.0543901	0.00320936	-0.0577849
303	-0.000181373	-0.0213218	0.26776	-0.0873204	-0.000736523	-0.0865202
304	0.0108079	-0.00622364	0.231806	0.0193928	0.0457207	-0.0275892
305	0.00535152	0.00491711	0.24124	0.0408282	0.0212777	0.0199755
306	-0.000670886	0.0230536	0.174863	0.113476	-0.00340126	0.116481
307	0.00679048	-0.0105277	0.218919	-0.0173676	0.0315569	-0.0505188
308	-0.000116776	-0.00356006	0.233784	-0.0159788	-0.000507484	-0.0154635
309	-0.000418597	-0.00614126	0.25	-0.0269465	-0.00171951	-0.0251837
310	3.63144e-05	-0.000780711	0.231806	-0.00322164	0.000157163	-0.00337933
311	-0.000138689	-0.0206004	0.269972	-0.0832115	-0.000556464	-0.0826091
312	0.00873379	0.000222357	0.150943	0.0560111	0.0546205	0.00147095
313	-0.000779227	0.00494493	0.244595	0.0167459	-0.00313244	0.0198162
314	0.00466612	-0.00537118	0.189373	-0.00373706	0.0247319	-0.0291909
315	0.00943981	-0.0140285	0.214286	-0.0218826	0.0450164	-0.0700526
316	-0.000413493	-0.00347903	0.247956	-0.0159488	-0.0016942	-0.0142305
317	-0.000447977	-0.00806847	0.25766	-0.0341829	-0.00179807	-0.0323267
318	-0.000700302	0.000435737	0.249326	-0.00106225	-0.00281176	0.00174461
319	-0.000546652	0.00667035	0.242588	0.0246217	-0.00219794	0.0267608
320	0.00623508	-0.00933723	0.228378	-0.0137705	0.0276775	-0.0426278
321	0.000251798	-0.000546619	0.0539084	-0.005499	0.00469653	-0.0102436
322	0.000450842	-0.000633196	0.0539084	-0.00339416	0.0083915	-0.0118854
323	-0.000325987	-0.0406785	0.288828	-0.165458	-0.0013154	-0.163927
324	0.000348727	0.00532444	0.244505	0.0226764	0.00139391	0.0213122
325	0.016294	-0.010813	0.237127	0.0225917	0.0671617	-0.0477788
326	0.00340953	-0.00953479	0.252732	-0.0248381	0.0138258	-0.039206
327	0.000536452	-0.0053011	0.237838	-0.0204427	0.00230165	-0.0227968
328	3.01386e-05	-0.0100554	0.250674	-0.0416592	0.000125239	-0.0417896
329	-0.000224958	-0.00304923	0.172507	-0.0193473	-0.00132928	-0.0179941
330	0.000775127	-0.0198451	0.254768	-0.0809085	0.00328864	-0.0844749
331	-0.000347499	-0.00879836	0.142857	-0.0684001	-0.00259888	-0.0656306
332	0.000765818	-0.016559	0.255464	-0.0658953	0.00319529	-0.0693121
333	0.000291581	-0.0124497	0.204054	-0.0633581	0.00151948	-0.0649763
334	0.00181989	-0.0132735	0.260811	-0.0459326	0.00729834	-0.0536223
335	-0.000472665	-0.0109639	0.181319	-0.0673205	-0.00278231	-0.0643592
336	-0.000645948	-0.000768061	0.243935	-0.00583045	-0.00266347	-0.00315857
337	0.0118439	0.0160328	0.226415	0.109625	0.0465761	0.0661289
338	0.0147677	-0.0179158	0.242424	-0.013157	0.0617182	-0.0798002
339	0.0052261	-0.00229504	0.21159	0.0136633	0.0243617	-0.0109656
340	0.000597115	0.00184926	0.0525606	0.0444738	0.0108552	0.0339875
341	0.00400313	0.00860699	0.0943396	0.117907	0.03743	0.0836063
342	0.00835173	0.00408199	0.221024	0.0532589	0.035774	0.0181336
343	-0.000757595	0.00742139	0.239892	0.0270275	-0.00307271	0.030008
344	-0.000775155	0.00862011	0.238544	0.0318397	-0.00314606	0.034876
345	0.00129444	0.000954953	0.244565	0.00911371	0.0052446	0.00388951
346	0.00318259	0.00580589	0.227763	0.0379659	0.0134427	0.0248573
347	0.000723622	0.00791356	0.239892	0.0347532	0.00291162	0.0319345
348	0.00626597	0.0401227	0.199728	0.188482	0.0254593	0.167282
349	-0.000675949	0.0101459	0.239669	0.0380107	-0.00271313	0.0406137
350	0.00361399	-0.00316679	0.25	0.00178559	0.0144301	-0.0128297
351	-0.000733467	0.00400156	0.246631	0.0130777	-0.00293505	0.0159659
352	0.00790801	0.0284866	0.148501	0.196838	0.04277	0.160952
353	0.00352802	0.0213	0.191375	0.114837	0.0163181	0.100153
354	0.000695149	-0.00300143	0.0525606	-0.0458921	0.0138326	-0.0605624
355	0.000738822	0.00662361	0.233062	0.0306226	0.00307299	0.0276345
356	8.09952e-05	-0.00712709	0.148248	-0.0499009	0.000573613	-0.0505035
357	0.000737419	0.00580586	0.233154	0.0272981	0.00307646	0.0242964
358	0.00490084	0.0139607	0.156334	0.10766	0.0279735	0.0819794
359	0.00954576	-0.000481983	0.226648	0.0384527	0.0404975	-0.0021311
360	-0.000522652	0.030828	0.2	0.131588	-0.00226939	0.133554
361	-0.000626974	0.0132382	0.237127	0.0504976	-0.00251052	0.0528754
362	-0.000348312	0.0110789	0.237197	0.0432811	-0.0014049	0.0446233
363	0.00976256	0.0260552	0.207547	0.147177	0.0401149	0.111537
364	4.86866e-05	-0.000942719	0.0309973	-0.0296988	0.00161732	-0.0313669
365	-0.000724789	0.00429282	0.237197	0.0148196	-0.00301036	0.0177764
366	0.000375264	-0.00143717	0.2	-0.00533785	0.00188634	-0.00723784
367	0.00014729	-0.00376844	0.101078	-0.0371564	0.00151134	-0.0387263
368	0.0144002	0.00301007	0.233154	0.0694844	0.0574712	0.0127457
369	0.000988359	0.00462947	0.234501	0.023396	0.00411612	0.0193596
370	-0.000593259	0.00881214	0.172973	0.0453601	-0.0032742	0.0484756
371	0.00757874	0.00934646	0.235849	0.0669578	0.0299822	0.0381184
372	0.0144002	0.00301007	0.233154	0.0694844	0.0574712	0.0127457
373	0.00270712	0.00753161	0.229111	0.0427773	0.0113103	0.031827
374	-0.00061164	-0.0157679	0.254054	-0.0689158	-0.00257344	-0.0661721
375	0.0226478	0.0130305	0.200542	0.151038	0.0958759	0.0610119
376	0.0038533	-0.00461552	0.122642	-0.00625394	0.0316157	-0.039106
377	0.000163247	-0.00118924	0.115903	-0.00893124	0.00142106	-0.010367
378	-0.000374567	0.0166815	0.229111	0.0664456	-0.00152624	0.0678682
379	0.00990122	-0.00191169	0.229917	0.0335826	0.0416181	-0.00838443
380	0.00819419	0.0216197	0.173854	0.146385	0.040233	0.110601
381	0.00156626	-0.00760691	0.0837912	-0.0776927	0.0201447	-0.0998488
382	0.00236659	-0.00392879	0.0862534	-0.0184458	0.0279438	-0.0477231
383	0.0139386	0.00153964	0.136856	0.101607	0.0914997	0.0111249
384	-0.000289866	-0.0109543	0.227763	-0.0519315	-0.00133876	-0.0505251
385	-0.000715351	-0.00141184	0.236413	-0.00907948	-0.00305332	-0.00600781
386	0.000445255	-0.00708156	0.245283	-0.0278081	0.00186575	-0.0297293
387	0.0101342	-0.00138327	0.218157	0.0385659	0.0446621	-0.00638115
388	-0.00076511	0.0184613	0.212938	0.0767284	-0.00331742	0.0797812
389	0.00064856	0.00136793	0.126685	0.015668	0.00503927	0.0106826
390	0.0112738	-0.000204953	0.242588	0.043637	0.044445	-0.000845577
391	0.00249815	-9.81153e-05	0.213514	0.0111157	0.0115702	-0.000459739
392	0.0136431	-0.00440725	0.237637	0.0374112	0.0552635	-0.0188966
393	-0.000270293	0.000685792	0.215633	0.00192317	-0.00125107	0.00317028
394	-0.000407003	0.00491658	0.22962	0.0192611	-0.00173837	0.020963
395	0.000719005	0.0070405	0.232432	0.0323054	0.00299346	0.0294
396	0.00784886	-0.00861106	0.243243	-0.00314334	0.032369	-0.0367003
397	0.00458921	0.00983818	0.225067	0.060241	0.0191621	0.0418814
398	0.00382097	-0.00858898	0.254743	-0.019074	0.0152854	-0.0348928
399	0.00114694	-0.00350124	0.193767	-0.0122996	0.00599196	-0.0184018
400	0.00229929	0.000420441	0.184636	0.0145164	0.0122723	0.00227196
401	0.00456532	-0.0143665	0.208895	-0.0492289	0.0229305	-0.0738528
402	-0.000569757	0.00806698	0.214865	0.0337163	-0.00256229	0.0361859
403	0.0127125	0.00325607	0.237197	0.0630757	0.0502143	0.0135414
404	0.00400499	-0.000648966	0.208108	0.0158704	0.0189393	-0.00312816
405	0.0024058	-0.000946292	0.247283	0.00586757	0.00967188	-0.00384146
406	0.00104466	0.00961852	0.0867209	0.109496	0.0107272	0.09984
407	0.0077459	0.00686791	0.144022	0.0921219	0.0488283	0.0455161
408	0.00066374	0.0193712	0.213315	0.0858578	0.0028444	0.0832502
409	-7.68225e-05	-0.0153669	0.226415	-0.0732029	-0.000364137	-0.0728122
410	0.00318231	0.00567803	0.0686813	0.114266	0.04104	0.0763593
411	0.00411397	0.0176358	0.22372	0.0886047	0.0167596	0.0730697
412	0.00212096	0.0084941	0.235772	0.0430828	0.00860825	0.0347739
413	0.000288846	-0.00936291	0.25876	-0.0363419	0.00115684	-0.0375422
414	0.00495786	-0.00250387	0.158108	0.0152837	0.0308781	-0.0160913
415	-0.000325957	0.00269088	0.145946	0.0159457	-0.0021978	0.0181037
416	0.00159386	-0.00423268	0.148907	-0.018041	0.0108968	-0.0292566
417	-0.000176337	0.00554046	0.238482	0.021998	-0.000723147	0.0227047
418	0.00404879	0.0131129	0.217568	0.0731127	0.0172488	0.0568444
419	3.18556e-05	0.000117272	0.118598	0.00125584	0.000268263	0.000987842
420	-0.000375491	0.0177782	0.226415	0.0713761	-0.00154005	0.072804
421	0.000417702	0.0081935	0.240541	0.0345621	0.0016765	0.0329408
422	0.000405946	0.00786597	0.237197	0.0336985	0.00165376	0.0320978
423	0.00475756	0.0469203	0.196185	0.208493	0.0191943	0.193004
424	-1.41059e-06	0.0174465	0.107438	0.139692	-1.12953e-05	0.139701
425	-0.000506536	0.0260831	0.222973	0.102903	-0.00203797	0.104728
426	0.00179999	0.0203121	0.221467	0.0907796	0.00738974	0.0840107
427	-0.0005223	0.0101711	0.238544	0.0388761	-0.00210441	0.0408945
428	0.00110486	-0.000342164	0.0929919	0.008135	0.0117846	-0.00369309
429	0.00218401	0.0019894	0.225676	0.0181572	0.00950192	0.00873827
430	0.00742218	0.00861868	0.228997	0.0654627	0.0302899	0.0362715
431	-0.00022386	-0.00573784	0.243935	-0.025052	-0.000940693	-0.0240886
432	0.00099895	0.0113898	0.221311	0.0530112	0.00427449	0.0489459
433	0.00178224	-0.00564798	0.232877	-0.0168802	0.00778232	-0.0248559
434	-0.000110645	0.00673568	0.233154	0.0276298	-0.000461448	0.0280783
435	0.0145217	0.0064732	0.175676	0.106752	0.0738377	0.035538
436	0.00103699	0.0144757	0.221024	0.0655826	0.00438405	0.0614681
437	0.000539626	0.00923567	0.237197	0.0395806	0.00218497	0.0374775
438	0.00327334	-0.000100388	0.139566	0.022229	0.0229323	-0.000719806
439	0.00290969	-0.00617846	0.0851351	-0.0399281	0.0355419	-0.0782512
440	0.000925845	0.000602606	0.206199	0.00735794	0.00445701	0.00291392
441	0.000477894	-0.00542387	0.107817	-0.0480795	0.00464557	-0.0529711
442	0.000144769	0.0201562	0.143243	0.124132	0.000885199	0.123356
443	0.0055565	-0.00560504	0.206284	-0.000235363	0.0269425	-0.0279303
444	0.00210244	0.0133785	0.233154	0.0622638	0.00845593	0.0542668
445	-0.000171901	-0.00161343	0.201087	-0.00895794	-0.000862516	-0.00808845
446	0.00484929	0.000308713	0.177596	0.0282238	0.0265346	0.00173527
447	-0.000104186	0.0207163	0.203504	0.0919705	-0.000464876	0.0923924
448	0.000674657	0.0107673	0.217568	0.0499628	0.00294598	0.0471557
449	8.68823e-05	0.0145489	0.218919	0.0626652	0.000372	0.0623164
450	0.00292118	-0.00853732	0.256065	-0.0224243	0.0116638	-0.0344904
451	-0.00042163	-0.00326237	0.253369	-0.0147546	-0.00168864	-0.0130439
452	0.00795133	0.00439658	0.227027	0.051584	0.033217	0.018998
453	0.00118477	-0.00190632	0.0379404	-0.0193868	0.0318325	-0.0529034
454	0.00494932	-0.00146437	0.191375	0.0178844	0.0253994	-0.00771086
455	0.00100596	0.00565991	0.21159	0.0305415	0.00460907	0.0260525
456	0.00140992	0.0121681	0.180593	0.0699282	0.00726124	0.0631253
457	-0.000652393	-0.00654711	0.224324	-0.0331584	-0.00300469	-0.0300633
458	0.00035605	0.000551766	0.167116	0.00540291	0.00211905	0.00329083
459	0.000332847	-0.0184066	0.252762	-0.0770115	0.00141825	-0.0785412
460	0.00540245	0.00362312	0.218919	0.0395955	0.0237007	0.0162806
461	0.00244306	0.00239039	0.183288	0.0256932	0.0129866	0.0128738
462	0.0028349	8.98933e-06	0.128032	0.0217296	0.0216609	7.02065e-05
463	-6.94001e-05	-0.0010407	0.0592992	-0.0190774	-0.00119266	-0.0178634
464	-0.000442251	-0.00327525	0.161725	-0.0235274	-0.00279892	-0.0206706
465	-0.000323788	0.00764794	0.180593	0.0389754	-0.00172304	0.0406285
466	0.000207984	0.0152625	0.196765	0.0728928	0.000979967	0.0719834
467	-0.00063395	-0.00017922	0.227027	-0.0035947	-0.00280244	-0.000790045
468	0.0124655	-0.0199482	0.233154	-0.0331576	0.0552375	-0.0935633
469	0.00295257	0.000286055	0.193906	0.0164277	0.0149767	0.00147305
470	0.00268963	0.0236425	0.184636	0.124816	0.012749	0.113514
471	0.00019678	0.00559832	0.243733	0.0232243	0.000788609	0.0224534
472	0.0034	0.0149012	0.225067	0.0751997	0.0139706	0.0620966
473	0.00570268	-0.00639896	0.225676	-0.00309486	0.0253475	-0.0291821
474	0.00327274	0.00540607	0.198113	0.0419688	0.0158262	0.0265629
475	0.000211326	0.00585257	0.118598	0.0486426	0.00169519	0.0470271
476	0.000211326	0.00585257	0.118598	0.0486426	0.00169519	0.0470271
477	0.00254481	-0.000989531	0.102981	0.0148779	0.0243438	-0.0097021
478	7.94276e-05	-0.00407039	0.233154	-0.0174154	0.000346599	-0.0177682
479	0.00350091	-0.0105269	0.243935	-0.029657	0.0147774	-0.0451009
480	0.00021253	-0.000904822	0.178571	-0.00389192	0.0011948	-0.00509281
481	0.00274687	-0.0114346	0.214092	-0.0422958	0.013373	-0.0564234
482	-0.00053427	0.00367642	0.245924	0.0126157	-0.00214509	0.0147292
483	0.000246593	0.00998963	0.172507	0.0560143	0.0013494	0.0547388
484	-0.00045726	-0.00771252	0.249326	-0.0338775	-0.00189611	-0.0319209
485	0.0013839	-0.0116422	0.246631	-0.0433991	0.00585473	-0.0495439
486	-0.000443941	0.000276877	0.142857	-0.00117082	-0.00311123	0.00193439
487	-9.69664e-05	-0.00146231	0.251366	-0.00624193	-0.000388165	-0.0058515
488	0.000315613	0.0181114	0.109164	0.144422	0.00247362	0.142301
489	0.000813776	0.00981941	0.203504	0.049656	0.00380025	0.0460306
490	0.00349773	-0.00115046	0.0662162	0.034235	0.0510145	-0.0176815
491	0.00335741	0.0199136	0.227763	0.0927006	0.0133743	0.0804016
492	-0.000668309	-0.00331898	0.245283	-0.0165245	-0.00276967	-0.0137168
493	0.0147858	0.00152379	0.238544	0.0639957	0.0580167	0.00634732
494	0.00463549	-0.00335307	0.202156	0.00630371	0.0227857	-0.0168663
495	-0.000567902	0.00903262	0.237197	0.0344569	-0.00231172	0.0366838
496	-0.000610196	0.0118921	0.237197	0.0454041	-0.00245573	0.0477425
497	-0.000704466	-0.00671497	0.256757	-0.0297566	-0.00282535	-0.0268554
498	0.00227852	-0.00236793	0.123989	-0.000721638	0.01839	-0.0194697
499	0.000125041	0.0205619	0.204852	0.0917224	0.000554411	0.0912186
500	0.000886676	-0.00648315	0.188679	-0.030568	0.00484303	-0.0355833
501	0.00849845	0.0196953	0.199461	0.123844	0.0373305	0.0898688
502	-0.000238076	0.00994547	0.210243	0.0441346	-0.00108241	0.0451681
503	0.00491322	-0.0138439	0.253369	-0.0365357	0.0201	-0.0577974
504	0.00599395	0.0125454	0.222372	0.0769553	0.0248803	0.0534036
505	0.00098277	0.0137745	0.218329	0.0633124	0.00421634	0.0593463
506	-0.000401892	-0.00224014	0.252022	-0.0105944	-0.00161157	-0.0089684
507	0.00167368	-0.0118302	0.205234	-0.0520641	0.00857958	-0.0611685
508	0.00360367	0.00297831	0.161725	0.039107	0.0214113	0.0180828
509	-0.000470791	0.00553369	0.142857	0.0342273	-0.00318274	0.0372913
510	0.000591185	0.0129504	0.152291	0.0816581	0.00356495	0.0783726
511	-0.000342677	-0.00424375	0.145553	-0.0325357	-0.00243092	-0.0300317
512	-0.000558929	0.00367067	0.235849	0.013022	-0.002339	0.0153251
513	7.58729e-05	0.00701515	0.235849	0.0291884	0.000312311	0.0288851
514	-0.000633788	-0.018478	0.268919	-0.0765064	-0.00253711	-0.0737821
515	-0.000724148	-0.00404767	0.252703	-0.0192466	-0.00292077	-0.0162783
516	0.000217657	-0.00598817	0.210243	-0.0282215	0.00106448	-0.0293172
517	0.00037185	-0.00224887	0.203504	-0.00930937	0.00184425	-0.0111742
518	-0.00032645	-0.00178737	0.243836	-0.00874487	-0.00135052	-0.00738437
519	-5.10646e-05	0.00492496	0.199461	0.0238525	-0.000249906	0.0240964
520	-0.000294487	-1.39636e-05	0.202156	-0.00152813	-0.00145895	-6.90781e-05
521	-0.000517411	0.00105544	0.19891	0.00269758	-0.00259421	0.0052781
522	0.00444728	-0.000298527	0.192412	0.0211067	0.0226255	-0.00155391
523	4.17226e-05	0.00107547	0.188347	0.00589657	0.000220214	0.00567761
524	0.000393377	-0.0225034	0.27027	-0.0890959	0.00158517	-0.0908251
525	-0.000129531	-0.0184583	0.266846	-0.0748727	-0.000521757	-0.0743122
526	0.00278701	0.00487429	0.239892	0.030948	0.0112582	0.019914
527	0.00198715	-0.00574931	0.212737	-0.018003	0.00950901	-0.0277761
528	5.54923e-05	-0.00203477	0.0929919	-0.0217473	0.000609721	-0.0223707
529	0.000833713	-0.000522305	0.128134	0.00242445	0.00649081	-0.00409293
530	-6.05312e-05	0.0214062	0.190541	0.100741	-0.000285678	0.100998
531	-0.000135219	-7.23125e-05	0.226415	-0.000917439	-0.000597766	-0.000319482
532	-0.000171119	-0.00906449	0.246631	-0.038904	-0.00072082	-0.0381556
533	-0.000169547	0.00239035	0.226415	0.00971327	-0.000741561	0.0104471
534	0.000742775	0.00413481	0.22973	0.0207904	0.00316604	0.0176804
535	-0.000379989	0.0038988	0.245283	0.014143	-0.00152727	0.0156464
536	0.010825	-0.00400917	0.216981	0.0304554	0.0483697	-0.0188249
537	0.00558451	0.00667342	0.198113	0.0582681	0.026546	0.0325872
538	0.00163127	0.00239382	0.226415	0.017467	0.00707894	0.0104621
539	-0.000699548	0.015333	0.206757	0.066098	-0.0031598	0.0690397
540	-0.000293888	-0.00258216	0.226415	-0.012866	-0.00131471	-0.0115361
541	0.00710176	0.0172249	0.22372	0.0980732	0.0286308	0.0714892
542	0.00206676	-0.00104103	0.0512129	0.0196354	0.0395637	-0.0207492
543	0.000930128	-0.00438214	0.190027	-0.018502	0.00498528	-0.023605
544	0.00239773	0.00151407	0.0916442	0.0409372	0.0250924	0.0162527
545	0.00253353	0.00980744	0.108108	0.102458	0.021034	0.0831734
546	0.000431266	0.00278466	0.161725	0.0194974	0.00261467	0.016927
547	-0.000787206	0.0169502	0.230352	0.065566	-0.00319333	0.0685405
548	-0.000766683	0.015034	0.232432	0.0578328	-0.00310776	0.0607518
549	0.00727823	0.00654885	0.221622	0.0587265	0.0309122	0.0287016
550	0.00233452	0.00117694	0.234973	0.0147241	0.00978901	0.00498389
551	0.00159671	-0.0030694	0.163073	-0.00911317	0.00988062	-0.0191833
552	0.0100043	0.00112352	0.159892	0.0650677	0.0584981	0.00697776
553	0.00179841	-0.00189283	0.123306	-0.000766274	0.0145961	-0.0155899
554	0.0124318	0.00533418	0.234501	0.0704251	0.0492802	0.022241
555	0.00259366	0.00835281	0.192098	0.0539117	0.0127739	0.0416701
556	0.000952236	0.0211564	0.199461	0.0997821	0.00429769	0.0958965
557	8.14844e-05	0.0104075	0.142857	0.0684006	0.000531376	0.0679053
558	0.0012404	0.000684332	0.179245	0.0106239	0.0068466	0.00380333
559	-0.000174254	0.00286249	0.116216	0.0226084	-0.00146549	0.0240387
560	0.00773865	0.00998718	0.188679	0.0858789	0.0374925	0.0502711
561	0.000344853	0.0313973	0.214286	0.129019	0.00140168	0.127796
562	0.000357473	0.0297086	0.215847	0.122263	0.00145366	0.120985
563	0.0121113	-0.00898571	0.193151	0.0159243	0.0617053	-0.0487917
564	5.64124e-05	0.00809749	0.180328	0.0432609	0.000299299	0.0429745
565	0.000488311	0.0123267	0.167568	0.0710433	0.00270709	0.0685217
566	-3.62937e-05	0.00876861	0.142857	0.057605	-0.000239421	0.0578306
567	-9.76624e-05	0.0166836	0.226027	0.0683638	-0.000402543	0.0687387
568	-0.000500413	0.0118811	0.22973	0.0472011	-0.00207545	0.0491745
569	0.00177526	-0.000597662	0.0675676	0.0171299	0.0258237	-0.00892434
570	0.00833749	-0.0052875	0.238544	0.0126244	0.0345103	-0.0226681
571	0.00548954	0.00051891	0.227763	0.0257022	0.0234825	0.00227311
572	0.00544069	0.00116774	0.227027	0.0282852	0.0232871	0.00511729
573	-0.000538546	-0.00154997	0.198649	-0.0106253	-0.00273985	-0.00786391
574	0.00496489	0.0161438	0.225067	0.0857462	0.020168	0.066928
575	-0.000313429	-0.00812601	0.239189	-0.036574	-0.00135831	-0.0351679
576	0.00416776	-0.00168171	0.168464	0.0145426	0.02438	-0.0100833
577	0.000936304	0.00437528	0.180593	0.0285716	0.00503648	0.0236542
578	-0.000760739	-0.00194564	0.252022	-0.0108552	-0.00305131	-0.00778019
579	-0.000434743	0.0025057	0.141509	0.0144237	-0.00302787	0.0173989
580	0.00161258	0.00375812	0.243243	0.0216026	0.00648628	0.015215
581	0.00331142	-0.00730928	0.232432	-0.0175011	0.0144961	-0.0324679
582	0.00699264	0.00411729	0.227027	0.0466535	0.029364	0.0178126
583	0.00778842	0.00538706	0.224185	0.0555084	0.0328126	0.0234657
584	-0.000173369	0.015569	0.232337	0.0621461	-0.000699823	0.0628019
585	-0.000609764	0.0100901	0.236486	0.0385431	-0.00247905	0.0409207
586	0.00596159	0.00533824	0.161685	0.0653228	0.0344631	0.0319611
587	0.00214718	0.00262837	0.221024	0.0211495	0.0095092	0.011752
588	-0.000738842	0.00899206	0.226389	0.0351736	-0.00314881	0.0382022
589	-0.000764907	0.00904182	0.229111	0.0348667	-0.00322219	0.0379666
590	-0.00037659	0.00241484	0.242588	0.00833212	-0.00153945	0.0098564
591	0.00336678	0.0160314	0.168919	0.103008	0.0178783	0.0866796
592	0.000877378	-0.0178987	0.265583	-0.0684793	0.00352982	-0.0722642
593	0.00135886	-0.00267819	0.239892	-0.00553008	0.00569579	-0.0112902
594	-0.000479367	-0.00779376	0.166205	-0.0523842	-0.00303528	-0.0491996
595	0.000394155	0.0239695	0.223577	0.0982639	0.00158971	0.0968281
596	0.00480415	-0.00753836	0.252703	-0.0109382	0.019219	-0.0307482
597	0.0109804	0.0134726	0.109164	0.183008	0.0821779	0.109857
598	0.0180064	0.013549	0.157682	0.16675	0.0951522	0.0791273
599	0.00987305	0.0235613	0.210811	0.136889	0.0404227	0.10053
600	0.00218546	0.0199972	0.106469	0.172424	0.0169874	0.158123
601	0.00295236	-0.00666307	0.215447	-0.0175251	0.0139436	-0.0319137
602	0.000222281	0.0193072	0.230137	0.0782224	0.000890311	0.077401
603	0.00308579	-0.00342934	0.203504	-0.00169107	0.0151889	-0.0171403
604	0.000151076	0.0210399	0.228997	0.0847001	0.00060385	0.0841471
605	0.000421166	-0.00679425	0.0943396	-0.072449	0.00478779	-0.0776084
606	0.0104676	-0.0015699	0.153639	0.0547429	0.0644017	-0.0103236
607	0.00766664	0.00385547	0.231806	0.0473522	0.0315074	0.0163602
608	-0.000593252	0.0146494	0.235849	0.0562459	-0.00237391	0.058481
609	0.0049814	-0.00759107	0.213514	-0.0123738	0.0236193	-0.0368637
610	0.000573139	0.00878499	0.127027	0.0686154	0.00420236	0.0646849
611	-0.000228682	0.0263668	0.194293	0.118577	-0.00103743	0.11949
612	0.00205663	-0.00270435	0.224185	-0.00289759	0.00920042	-0.0122103
613	0.00129006	0.0093937	0.202156	0.0501962	0.00606117	0.0444041
614	0.000604147	-0.00388339	0.227763	-0.0146079	0.00269127	-0.0173459
615	4.88929e-05	0.00141072	0.197297	0.0073437	0.000245993	0.00709946
616	-0.000187271	0.0333962	0.208108	0.137615	-0.000776038	0.138284
617	0.000529062	-0.00459379	0.216981	-0.0190907	0.00248484	-0.0216293
618	0.000573908	-0.00215099	0.227763	-0.00697252	0.00253733	-0.00953405
619	0.0105888	0.0187788	0.21159	0.121878	0.0439445	0.0815161
620	-0.000352823	0.0065569	0.200809	0.0299696	-0.00170435	0.03162
621	0.00399329	0.00869322	0.110656	0.102856	0.0323757	0.0728387
622	-0.000178304	0.00607816	0.213896	0.0268424	-0.000811225	0.0276312
623	-0.000635233	-0.00897401	0.259459	-0.03846	-0.00254246	-0.0358265
624	-0.000509419	0.00533067	0.215259	0.0219068	-0.0023147	0.0241656
625	0.00299032	0.0124022	0.216981	0.0662405	0.0128686	0.0540677
626	-0.000776158	-0.000795062	0.251351	-0.00629042	-0.00310737	-0.00317319
627	0.00909103	-0.000711984	0.243243	0.0333001	0.0361297	-0.00293564
628	0.00185834	0.0153751	0.17655	0.0889316	0.00958978	0.08011
629	0.00327526	-0.00182732	0.243902	0.00590153	0.0133493	-0.00754858
630	0.00248116	-0.000558231	0.231608	0.00823415	0.0106245	-0.00241607
631	0.0115862	-0.0101646	0.208895	0.0067596	0.0550894	-0.0511475
632	-0.000216023	-0.0030529	0.130435	-0.025706	-0.00169875	-0.0239665
633	-0.000558695	-0.00831016	0.224185	-0.0411899	-0.00259477	-0.0384953
634	0.000125143	-0.000670008	0.121294	-0.00451238	0.00103639	-0.00555453
635	0.00598203	0.0157961	0.185984	0.104822	0.0287927	0.0782836
636	0.0109011	-0.00144151	0.218919	0.0414206	0.0477325	-0.00662832
637	0.0101046	0.00846909	0.235135	0.0732088	0.0398277	0.0347658
638	-0.000544492	0.00367981	0.191576	0.0161024	-0.00279641	0.0188461
639	0.00254899	0.0123789	0.2	0.0694555	0.0118598	0.058287
640	-7.01208e-05	0.00446185	0.221467	0.0194445	-0.000310462	0.0197489
641	0.0107471	0.00578515	0.168919	0.0891463	0.0579513	0.033114
642	0.00024393	-0.011379	0.261111	-0.0445444	0.000975813	-0.0455647
643	-0.000774676	0.0258524	0.22372	0.100796	-0.00311368	0.103587
644	0.0246816	-0.00454468	0.20411	0.0897981	0.110065	-0.022773
645	-0.000840521	0.0239104	0.226415	0.0924702	-0.00336902	0.0955174
646	-0.000514296	0.00366507	0.193767	0.0160005	-0.00261173	0.0185637
647	0.0123071	0.0145783	0.226415	0.10614	0.048587	0.0604926
648	0.0173029	0.0100414	0.128032	0.175987	0.111361	0.0727246
649	-0.000980553	0.0635854	0.184426	0.253429	-0.00396935	0.256381
650	0.000435963	0.00420317	0.0929919	0.047517	0.00446541	0.0432447
651	0.00176608	0.0230452	0.197832	0.11144	0.00793231	0.104335
652	0.0042169	0.000681121	0.244505	0.019639	0.016908	0.00277797
653	0.00600316	0.002359	0.222527	0.0362171	0.0260001	0.0104897
654	0.00449314	0.00845941	0.133423	0.0884884	0.0306959	0.0596226
655	-0.00013886	0.00897767	0.22973	0.0370493	-0.000582056	0.0376095
656	-0.000501629	-0.000122077	0.247297	-0.00252846	-0.00203357	-0.000493888
657	-0.000816151	0.0265667	0.206849	0.110707	-0.00350882	0.113817
658	-0.000182011	-0.00917084	0.116438	-0.08734	-0.00169968	-0.085495
659	-0.000413915	-0.00980767	0.178571	-0.0607163	-0.00245866	-0.0581148
660	0.00135252	0.00100292	0.201351	0.0115629	0.00663952	0.00495625
661	-4.52751e-05	0.00534049	0.15374	0.0332959	-0.000284687	0.0335711
662	0.00117759	0.00636179	0.0813008	0.0848645	0.0132552	0.0725713
663	-0.000736509	-0.00729731	0.256793	-0.0322955	-0.00296073	-0.0292482
664	0.00039057	-0.0022133	0.0458221	-0.0414264	0.00887671	-0.0507536
665	-0.000127566	-0.00890496	0.249326	-0.0375895	-0.000530874	-0.037039
666	0.00429263	-0.000493949	0.144205	0.0256662	0.0290036	-0.0034371
667	-0.0002531	0.00403302	0.11186	0.032687	-0.0021887	0.0347995
668	-0.000671459	-0.0075975	0.238544	-0.035909	-0.00291589	-0.0328972
669	0.000148668	-0.0121758	0.175202	-0.0737072	0.000911094	-0.0746863
670	0.000509678	-0.000604151	0.144205	-0.000655561	0.00353672	-0.00420716
671	0.000320307	0.00589767	0.176796	0.0339755	0.00175018	0.0322818
672	-0.000750057	-0.00220168	0.248649	-0.0120137	-0.00305277	-0.00893368
673	0.00327684	-0.00284588	0.242588	0.00177337	0.0134839	-0.0118706
674	-0.000734321	0.0126454	0.210811	0.0534795	-0.00329703	0.05659
675	-0.00016167	2.66777e-09	0.0694823	-0.00233216	-0.0023322	3.8395e-08
676	0.0128951	0.00614526	0.219677	0.0797612	0.0540183	0.0272129
677	0.00277674	0.00447444	0.238544	0.0295008	0.0112969	0.0184119
678	0.00392705	0.00179073	0.241848	0.023096	0.0158626	0.00734995
679	0.00623092	0.00489334	0.232337	0.0456922	0.0255931	0.020627
680	-0.000464444	-0.00757098	0.253369	-0.032753	-0.00189311	-0.0308016
681	0.00137843	-0.00374665	0.247978	-0.00964222	0.00561225	-0.0153406
682	-0.000436878	-0.00888183	0.256757	-0.0376608	-0.0017656	-0.0358319
683	-4.94047e-05	0.00054441	0.0447154	0.0109489	-0.00109277	0.0120285
684	0.000310948	0.00227489	0.05	0.0491737	0.00591315	0.0435179
685	-0.000244873	0.00374106	0.0751366	0.0444622	-0.00311413	0.0474286
686	0.000136032	0.00860623	0.207547	0.0404193	0.000628935	0.0398154
687	-0.000245128	0.00423717	0.0714286	0.0529304	-0.00325014	0.0559985
688	0.00132869	0.00347247	0.243935	0.0193022	0.00534178	0.0140354
689	0.00316065	0.0135613	0.225676	0.0689858	0.0130391	0.0566858
690	0.00744456	0.00187222	0.160377	0.0549034	0.0438705	0.0115392
691	2.97899e-05	0.0128595	0.200809	0.0603154	0.000139402	0.0601844
692	-0.000361704	0.000572569	0.130728	0.00161042	-0.00276239	0.00436076
693	-0.000126012	-0.00592914	0.233784	-0.0265893	-0.000553342	-0.0260216
694	0.000556578	-0.00649255	0.172507	-0.0356363	0.00334139	-0.0391084
695	0.000518808	-0.0162462	0.261644	-0.0639542	0.00210969	-0.0662036
696	0.00581646	0.0204139	0.225067	0.104379	0.0231457	0.0831585
697	6.78705e-05	0.00688805	0.222376	0.0303313	0.000295949	0.0300442
698	0.00518457	0.025844	0.183424	0.144687	0.0241758	0.123497
699	0.00252336	-0.00211147	0.250681	0.00164041	0.0100495	-0.00849448
700	0.00175445	0.0178182	0.182065	0.0970683	0.00870098	0.0891429
701	0.00135395	-0.00463569	0.252022	-0.0131935	0.00544325	-0.0187387
702	0.0055764	-0.00589791	0.250681	-0.00128421	0.0222735	-0.0240944
703	0.000560517	0.000838003	0.169811	0.00816845	0.00327386	0.00491067
704	-0.000294341	-0.00498793	0.137363	-0.0399928	-0.0022285	-0.0376804
705	0.000262471	0.0113705	0.230458	0.048052	0.00108418	0.0470188
706	-0.000155482	0.017016	0.22372	0.0700827	-0.000646281	0.0706833
707	0.000693758	0.0055579	0.0410959	0.132038	0.0146525	0.119131
708	0.000145402	0.0152314	0.187332	0.0758569	0.000717298	0.0751936
709	2.03665e-05	-0.00191719	0.0443213	-0.0447105	0.000480064	-0.0452123
710	-0.000373202	0.00604332	0.136486	0.0398864	-0.00262529	0.0424004
711	-3.92117e-05	-0.0133471	0.262803	-0.0536705	-0.000157214	-0.0535049
712	0.00166297	-0.00740517	0.237127	-0.0248166	0.00718703	-0.0322353
713	-0.000703038	0.00674897	0.211382	0.0278066	-0.00323343	0.03094
714	0.000234631	-0.00554376	0.245924	-0.0220648	0.000975129	-0.0230625
715	0.00535855	0.00560248	0.210243	0.0495517	0.0242245	0.025956
716	0.00363018	0.00556385	0.212938	0.0413899	0.0163424	0.0254636
717	3.33092e-05	0.00321562	0.243243	0.0131806	0.000135133	0.0130473
718	0.0055354	-0.0060478	0.248649	-0.00206501	0.0223079	-0.024929
719	0.00251179	-0.000229285	0.115903	0.0193129	0.021253	-0.00198217
720	0.0012517	0.00180129	0.150943	0.0198251	0.00812812	0.0117928
721	-0.000706277	0.0138025	0.22372	0.0553013	-0.00298239	0.0581104
722	0.00013932	0.00425732	0.208108	0.0206896	0.000655609	0.0200471
723	0.000247444	-0.00308834	0.252717	-0.0113692	0.000990267	-0.0123717
724	0.000291775	-0.0095026	0.242588	-0.0394676	0.00125023	-0.0407688
725	-0.000374437	0.00295004	0.116216	0.0216816	-0.00315205	0.0247556
726	0.000136945	-0.00190147	0.241892	-0.00734828	0.0005703	-0.0079231
727	-0.000814408	0.0119859	0.237838	0.0448637	-0.00327059	0.0479774
728	-0.000570029	0.017584	0.232432	0.068207	-0.00228518	0.0703315
729	0.00294407	0.00200989	0.164865	0.029172	0.0173365	0.0120443
730	-9.25907e-05	0.00165334	0.0314208	0.0473221	-0.00280735	0.0499891
731	-0.000374953	-0.00383653	0.239189	-0.0179229	-0.0015957	-0.0163012
732	0.000887031	-0.00795396	0.242507	-0.0300158	0.00376755	-0.0339111
733	0.00141429	-0.0103733	0.212938	-0.0439213	0.0069335	-0.0512099
734	0.000201863	0.00757339	0.0878378	0.08132	0.00211125	0.0793763
735	-0.000251087	0.00319802	0.19407	0.0149577	-0.00127444	0.0162115
736	-0.000706488	0.0158158	0.195122	0.07187	-0.00336053	0.0749786
737	-0.000414733	0.00202192	0.137838	0.0115256	-0.00297417	0.0144568
738	-0.000577811	0.0144351	0.227763	0.0573514	-0.0023914	0.0596003
739	0.00254805	-0.0154168	0.2	-0.0687683	0.0136164	-0.083522
740	0.00214147	-0.0172882	0.201351	-0.0813445	0.0115006	-0.0939254
741	-0.000142814	-0.0067646	0.256098	-0.0277194	-0.000573112	-0.0271308
742	-3.63481e-06	0.00298475	0.246631	0.011943	-1.45618e-05	0.0119574
743	0.00160701	-0.00373875	0.237127	-0.00907143	0.00683845	-0.0160194
744	0.00429089	0.00263483	0.17623	0.0378134	0.0234276	0.0147309
745	0.00124212	-0.00505485	0.0948509	-0.0418805	0.013644	-0.0562925
746	-2.17311e-05	-0.0031267	0.0566038	-0.0588984	-0.000406528	-0.0584681
747	-0.000468115	-0.000653971	0.183784	-0.00614297	-0.00256274	-0.00357108
748	-0.000125486	-0.00375673	0.0623306	-0.0664213	-0.00214695	-0.0641367
749	4.61604e-05	-0.00184628	0.0433604	-0.0433133	0.00111068	-0.0444734
750	0.00107515	0.00342305	0.125676	0.0345553	0.0082593	0.026515
751	-0.000476394	-0.00725161	0.248634	-0.0320789	-0.00197751	-0.030042
752	-0.000498214	-0.00309793	0.188679	-0.0194299	-0.00269184	-0.0166931
753	0.00109735	0.0169855	0.232432	0.0721828	0.00438039	0.0681007
754	-0.000185104	-0.00421758	0.103774	-0.0443056	-0.00186275	-0.0423639
755	-1.70777e-05	0.0156445	0.133423	0.104846	-0.000114576	0.104949
756	0.000268671	-0.0143808	0.159722	-0.0969169	0.00184514	-0.0989446
757	-0.000678537	0.0147924	0.235772	0.0564813	-0.00271538	0.0590364
758	0.000516679	0.0156853	0.183702	0.0810489	0.00258464	0.0786676
759	0.00601655	0.0299028	0.215633	0.142791	0.0239177	0.121786
760	0.0122515	0.0187079	0.171622	0.152825	0.0604772	0.098292
761	0.00665872	0.0289079	0.216216	0.141259	0.0264463	0.117932
762	0.0100181	0.000417716	0.185984	0.0531302	0.0510035	0.00224095
763	0.00435522	0.00420104	0.141304	0.0570948	0.0290618	0.0288721
764	0.00555771	0.0138905	0.219613	0.0813525	0.023248	0.0594875
765	-0.000747091	0.00743825	0.228997	0.0283898	-0.00316982	0.0314599
766	0.000173112	0.00506856	0.210959	0.0242445	0.000800703	0.0234626
767	-0.000736261	0.00822374	0.232432	0.0312082	-0.00306878	0.0341721
768	8.18858e-06	0.0135797	0.192935	0.0657937	3.96498e-05	0.0657566
769	0.000258186	-0.00880136	0.162602	-0.0554541	0.0016759	-0.0572259
770	0.000174779	0.0244231	0.206199	0.106578	0.000757282	0.105901
771	0.00818837	0.00501891	0.109459	0.107668	0.066753	0.0438416
772	0.00141375	0.0144867	0.0916442	0.14785	0.0131457	0.136498
773	0.000460089	-0.00415069	0.252033	-0.014861	0.00185264	-0.0167446
774	-0.000121275	0.0269065	0.220867	0.108156	-0.000489697	0.108593
775	0.00210205	0.00158299	0.243169	0.014928	0.00851536	0.0064677
776	0.000578386	0.0213913	0.224796	0.0890306	0.00234387	0.0868904
777	0.0004569	0.033749	0.215633	0.136911	0.00182878	0.13533
778	0.0101451	0.0245726	0.218157	0.137292	0.0401192	0.101234
779	0.00453963	-0.00773404	0.22752	-0.01424	0.0202367	-0.0351889
780	0.00120471	0.00714701	0.125337	0.0624714	0.00901128	0.0539462
781	-0.000577818	0.00476214	0.234807	0.0175083	-0.00241774	0.019878
782	0.00729382	-0.0059005	0.235537	0.00588071	0.0307847	-0.025695
783	5.33816e-05	-0.000267264	0.235849	-0.000907684	0.000226543	-0.00113448
784	-0.000830764	0.0174004	0.231081	0.0669075	-0.00335458	0.0700271
785	0.000301397	-0.00269174	0.0956873	-0.0256208	0.00323051	-0.0289449
786	-0.0006452	-0.00210711	0.249322	-0.0111624	-0.0026167	-0.0085234
787	-0.00085636	0.0274682	0.221918	0.107077	-0.00344571	0.110143
788	-0.000817246	0.0183966	0.230458	0.0708736	-0.00329485	0.0739249
789	0.000391763	0.0167233	0.167116	0.0929001	0.00212648	0.090967
790	0.000455849	-0.0136936	0.235849	-0.0594657	0.00204774	-0.0616396
791	0.00401658	-0.00323774	0.101093	0.00764528	0.0394278	-0.0330871
792	-0.000388976	0.00352389	0.246631	0.0125514	-0.00155736	0.0140869
793	0.0008137	0.00100742	0.211382	0.00854171	0.00381655	0.00474327
794	0.00101069	-0.00729225	0.221467	-0.0291913	0.00469681	-0.0340481
795	0.00151226	-0.0133226	0.261456	-0.0473085	0.00605764	-0.0536914
796	0.000172314	0.00124726	0.153639	0.0091551	0.00111128	0.00805276
797	-0.00061061	0.0188504	0.160811	0.10187	-0.00341026	0.104922
798	0.00471525	0.00327793	0.142857	0.0529875	0.0312578	0.0224308
799	-0.000616839	0.0139375	0.16989	0.0727069	-0.00336684	0.0758185
800	-0.000162481	0.00844104	0.0390836	0.174793	-0.00343062	0.177614
801	0.000388981	0.0306443	0.205405	0.131253	0.00164517	0.129821
802	0.0023323	0.0020889	0.21159	0.0204674	0.0107971	0.00977586
803	0.0025316	0.0140404	0.197297	0.0774867	0.0118372	0.066436
804	0.00724013	0.00844108	0.199461	0.0728876	0.0336528	0.0406012
805	0.00575233	0.00701706	0.203252	0.0591117	0.0266285	0.0333718
806	0.0174586	0.0108151	0.227763	0.110428	0.0681878	0.0453314
807	0.00394533	0.020771	0.218919	0.101448	0.0161936	0.0866578
808	-0.00055549	-0.0123066	0.262803	-0.0514607	-0.00222248	-0.049129
809	0.000930285	0.0149852	0.222973	0.066623	0.00389423	0.062974
810	-0.000601776	0.00918941	0.239892	0.0345607	-0.00242183	0.0368932
811	0.00233616	-0.000252286	0.245152	0.00842866	0.00944908	-0.00103016
812	0.00450275	0.00953704	0.172507	0.0752616	0.0241374	0.0523887
813	0.00623083	0.00108887	0.0956873	0.0710602	0.0604894	0.0112514
814	0.000798091	0.00155304	0.247297	0.00941775	0.00319686	0.00624084
815	0.000903605	0.00711406	0.180593	0.0425091	0.00479085	0.0378998
816	0.00236463	0.00118607	0.243935	0.0143471	0.00955462	0.00483872
817	-0.000149804	0.00572789	0.233607	0.0233212	-0.00062631	0.0239326
818	0.0152054	0.00187308	0.188679	0.0830027	0.0738994	0.00982974
819	0.000848061	0.00658821	0.210243	0.0341617	0.00389593	0.0303841
820	0.00259087	-0.000973963	0.199461	0.00804122	0.0128849	-0.00490693
821	9.60806e-05	-0.000118284	0.219677	-0.000101081	0.000437417	-0.000538734
822	0.00340861	0.0130508	0.163073	0.0916793	0.0189861	0.0741001
823	0.011735	-0.0115789	0.234973	0.000663936	0.0499089	-0.0518319
824	-0.000527708	-0.0286624	0.254717	-0.129431	-0.00233989	-0.126794
825	0.0117741	-0.00275201	0.159459	0.0535497	0.0698838	-0.0175614
826	0.010019	0.00182639	0.154054	0.0714009	0.0603918	0.0117166
827	0.00389977	0.00440848	0.226415	0.0353959	0.0166143	0.0190989
828	0.00337911	0.0156278	0.228261	0.0768678	0.0136658	0.0640777
829	0.000968974	-0.00478149	0.24124	-0.0160576	0.00408114	-0.0202213
830	-6.32804e-06	0.0199015	0.187332	0.0960068	-3.05368e-05	0.0960344
831	0.00215593	-0.0116898	0.258904	-0.038232	0.00864549	-0.0472863
832	0.00109498	-0.00268361	0.173854	-0.00922195	0.00635636	-0.015678
833	-0.000701309	0.00419841	0.224324	0.0153502	-0.00307833	0.0183719
834	-0.000724566	0.000201763	0.232337	-0.00225526	-0.00312563	0.000867655
835	0.00151096	0.00298504	0.0864865	0.0494162	0.0166072	0.0333631
836	-0.000191158	-0.00190532	0.216802	-0.00976445	-0.000890326	-0.00886623
837	0.0035811	-0.00912611	0.25	-0.0226831	0.0146493	-0.0378875
838	0.000972587	0.00263873	0.165761	0.0213218	0.00574231	0.0156694
839	-0.000657321	0.00169318	0.243802	0.00423079	-0.00268472	0.006897
840	0.000401939	0.0556864	0.138587	0.288112	0.00206466	0.286639
841	0.00407446	0.00753833	0.234417	0.0472007	0.0165608	0.0311558
842	-0.000780587	-0.00247568	0.252732	-0.0130524	-0.00312891	-0.00989256
843	0.000178988	-0.00208849	0.0929919	-0.0209646	0.00196512	-0.0229748
844	0.00155559	0.0230599	0.220867	0.100274	0.00633686	0.0945361
845	-0.000201927	-0.00661065	0.105121	-0.0692977	-0.002054	-0.0671059
846	0.000162583	0.015213	0.226415	0.0635906	0.000672411	0.0629605
847	-0.0003481	0.00830002	0.241892	0.0318276	-0.00139327	0.0331746
848	-0.000589792	0.0136754	0.206199	0.0596737	-0.00268961	0.0621961
849	-0.000518979	0.0137756	0.206522	0.0603183	-0.00236137	0.062532
850	0.0101439	-0.008918	0.203504	0.00598806	0.0495479	-0.0458306
851	-0.000641329	0.0127434	0.206199	0.0554376	-0.00293781	0.0582044
852	-0.000698284	-0.00160155	0.25	-0.00928477	-0.00281907	-0.00644752
853	0.00645876	-0.0100433	0.167116	-0.0219194	0.0394955	-0.0639403
854	-0.000637859	0.0159874	0.234501	0.0614347	-0.00255296	0.0638247
855	-0.000133117	0.00496237	0.245257	0.0193103	-0.000532284	0.019832
856	-0.000776131	-0.00426559	0.254821	-0.0201847	-0.00310727	-0.0170246
857	-0.000199837	0.0217998	0.208108	0.0940324	-0.000869961	0.0948198
858	0.00729444	0.0210077	0.210383	0.118576	0.030561	0.0907892
859	0.0120255	0.00809944	0.17973	0.100698	0.0601715	0.0431213
860	0.00214578	0.0244231	0.222222	0.106792	0.00862483	0.0990213
861	-0.000282569	0.01144	0.0687332	0.139659	-0.00353695	0.142691
862	0.00087038	0.00676427	0.212938	0.0346129	0.003946	0.0307883
863	0.000765989	-0.00156394	0.25	-0.00320204	0.00307377	-0.00629516
864	0.00776502	-0.0144123	0.237772	-0.0287608	0.0335967	-0.0645254
865	0.00715019	-0.0274033	0.260218	-0.0844004	0.0297968	-0.117704
866	0.00134487	-0.0181052	0.264151	-0.0677484	0.0054362	-0.0735846
867	0.00339741	-0.00970214	0.198649	-0.0327784	0.0176632	-0.0513486
868	-0.000707033	0.00191931	0.247283	0.0048785	-0.00284526	0.00770184
869	-0.000644959	0.0117761	0.233154	0.0455664	-0.00264019	0.0480796
870	0.000914068	0.00119304	0.201351	0.0103564	0.00449265	0.00589025
871	0.00166091	0.00388891	0.134771	0.039551	0.0118365	0.0280464
872	-0.000459186	0.0159685	0.233784	0.0622133	-0.00184195	0.0639375
873	0.00146485	-0.0114443	0.234501	-0.0444477	0.00652432	-0.0513068
874	-0.00058284	-0.00197089	0.201897	-0.0128107	-0.0029238	-0.00985809
875	-0.000743791	-0.00206376	0.243243	-0.0116769	-0.00309351	-0.00855695
876	-0.000580878	-0.0168487	0.22372	-0.0844905	-0.00281583	-0.0814453
877	0.00181276	0.0035505	0.158967	0.032637	0.0110312	0.0218468
878	-0.000761345	0.0244897	0.22027	0.0972478	-0.00312028	0.100056
879	-0.000395358	-0.00391545	0.211382	-0.020818	-0.00190928	-0.0188727
880	-0.000380876	-0.0200593	0.203804	-0.111473	-0.00207716	-0.109169
881	-0.000533559	-0.00700102	0.201897	-0.0387656	-0.00274517	-0.0359218
882	0.000836543	-0.0145585	0.196765	-0.0749657	0.00457019	-0.079901
883	-0.000166311	-0.047267	0.296448	-0.190484	-0.000667878	-0.189689
884	-0.00012328	-0.0336275	0.256757	-0.151345	-0.000552809	-0.150709
885	0.00329677	0.021309	0.212737	0.103672	0.0138903	0.0910463
886	0.00136502	0.031795	0.190027	0.148575	0.00611602	0.143336
887	0.0094267	0.0150753	0.182927	0.118122	0.0454455	0.0761369
888	0.00259035	0.0140368	0.154987	0.0968872	0.0150941	0.0830467
889	0.000293976	0.0113791	0.209809	0.0527042	0.00132731	0.0514452
890	-0.000572065	-0.0108997	0.260811	-0.0460086	-0.00229433	-0.0436142
891	0.00159437	0.0176966	0.204607	0.0861596	0.00712096	0.0796055
892	-4.82217e-05	0.000818673	0.0997305	0.00766611	-0.000479813	0.00814202
893	0.00769716	-0.00378511	0.215633	0.0178189	0.0350595	-0.0178671
894	-0.000595806	-0.00333959	0.226415	-0.0176888	-0.00267802	-0.0149707
895	0.00167675	0.000807737	0.113514	0.0214184	0.014455	0.0070655
896	0.00108177	-0.00257698	0.224324	-0.00671012	0.0048547	-0.0116212
897	-0.000431266	0.0058321	0.143646	0.0362357	-0.00289349	0.0390163
898	-0.000685199	0.0278712	0.164865	0.141556	-0.0035678	0.144608
899	-0.000621746	0.0065646	0.216981	0.0266587	-0.00278905	0.0293658
900	-0.000678112	0.00946419	0.239189	0.0354313	-0.00273459	0.0380618
901	-0.000300902	-0.00186641	0.25	-0.00874505	-0.00121413	-0.00752178
902	-5.21864e-05	0.0205844	0.198113	0.0939063	-0.000238681	0.0941225
903	0.000462725	0.0029049	0.0432432	0.0722497	0.00992741	0.0629472
904	0.000931025	0.0113195	0.097561	0.11156	0.0084784	0.103963
905	0.000682352	0.0052543	0.1469	0.0388431	0.00446457	0.0345327
906	0.00124279	0.0200102	0.216981	0.0892104	0.00521668	0.0844342
907	0.000491415	0.00759568	0.157682	0.0487853	0.00296445	0.0459571
908	-0.000416235	-0.00181866	0.246631	-0.00914457	-0.00170312	-0.0074288
909	0.0010194	-0.00795415	0.188679	-0.0381566	0.00560896	-0.0440124
910	2.4277e-06	0.00184	0.245257	0.00745619	9.82477e-06	0.00744644
911	-0.000627646	0.00975058	0.192098	0.0453379	-0.00311919	0.0483064
912	0.00402641	-0.0148825	0.253388	-0.0447617	0.0166016	-0.0623993
913	-0.000456251	-0.00319996	0.250674	-0.0148014	-0.00184704	-0.0129305
914	-0.000758343	-0.00684654	0.254144	-0.0308466	-0.00307596	-0.0276855
915	0.00629595	0.0050199	0.190027	0.0562019	0.0312698	0.0257369
916	0.00479585	0.0142409	0.206522	0.0843983	0.0212621	0.0645078
917	-0.000276504	0.0170431	0.222372	0.0701126	-0.00115625	0.0711865
918	-0.000518222	-0.0043567	0.235135	-0.0211714	-0.00225059	-0.0188783
919	-2.66305e-05	0.0210468	0.229111	0.0840366	-0.000106466	0.0841341
920	-0.000822849	0.0145155	0.231507	0.055843	-0.00335583	0.0590009
921	-0.000553592	-0.0110508	0.215633	-0.0568763	-0.0027133	-0.0540164
922	-0.000423062	0.00104728	0.219677	0.00283348	-0.00192038	0.00474475
923	-0.000396743	0.00636839	0.219677	0.0264644	-0.00175824	0.0281731
924	0.00325858	-0.00578104	0.253369	-0.0100558	0.0129903	-0.0233494
925	0.00156138	0.00746174	0.17655	0.048623	0.00841384	0.0405504
926	0.00170309	0.000649479	0.139189	0.0166211	0.0120324	0.00464449
927	0.0039577	-0.00905935	0.22027	-0.02371	0.0183935	-0.0428924
928	4.29288e-05	-0.00243362	0.15903	-0.0152624	0.000274062	-0.0155408
929	0.00532338	0.0159551	0.172507	0.109804	0.0274705	0.0846594
930	0.00807066	-0.00413698	0.237197	0.0163135	0.0334701	-0.0177507
931	-0.000516269	0.0046465	0.221024	0.018344	-0.00229296	0.0205897
932	0.00560608	0.0190661	0.209459	0.105377	0.0239441	0.0834309
933	0.000745156	-0.00405584	0.22962	-0.0146291	0.00329265	-0.0179809
934	-0.000185293	0.0198045	0.230458	0.0784525	-0.000740944	0.0791348
935	0.00294656	0.007151	0.212737	0.0453141	0.0132231	0.0325211
936	0.000912382	-0.0092626	0.167116	-0.0525946	0.00574672	-0.0586785
937	-0.000373736	0.00397206	0.112772	0.0309214	-0.00321162	0.0340238
938	-0.000420029	-0.00441676	0.151351	-0.0330123	-0.00286681	-0.0300594
939	-0.000535192	-0.00927866	0.236486	-0.0432953	-0.00236108	-0.0408378
940	-0.000646301	-0.00573986	0.219677	-0.0299412	-0.00303015	-0.0268297
941	0.00250562	0.0030079	0.0943396	0.0552163	0.025093	0.0308986
942	-0.000123861	0.00624969	0.0943396	0.0609745	-0.00123287	0.0621308
943	-6.76074e-05	0.00649513	0.0934959	0.0643245	-0.000676592	0.0649571
944	0.00291908	0.00706632	0.168975	0.0557966	0.0163113	0.0401401
945	-0.000327635	0.012239	0.110811	0.0970593	-0.00266973	0.0994635
946	-0.000675475	-0.00403761	0.254121	-0.0188971	-0.00270832	-0.0161451
947	-0.000451194	0.0143909	0.212938	0.0614415	-0.00198871	0.0633043
948	0.000317634	0.00371556	0.1469	0.0267217	0.00210446	0.0246691
949	-0.000733354	-0.000982084	0.241892	-0.00714241	-0.0030534	-0.00407656
950	0.000723485	-2.92818e-05	0.152589	0.00452891	0.00471994	-0.000191937
951	0.00260096	0.0166031	0.204054	0.0860171	0.01165	0.0752437
952	-5.8685e-05	-0.00447416	0.185637	-0.025029	-0.000324041	-0.0246969
953	0.000427714	0.0114735	0.208895	0.0539012	0.00193714	0.0520649
954	0.00380927	0.00108807	0.235695	0.0203554	0.0158329	0.00459522
955	0.000237717	0.00450582	0.243207	0.019131	0.00095873	0.0181897
956	0.000799983	-0.0154901	0.209459	-0.075423	0.00410733	-0.0798584
957	-0.000725143	0.00854372	0.24124	0.0313925	-0.00291154	0.0342045
958	-0.000187459	-0.00908081	0.255495	-0.0376413	-0.00076133	-0.0368519
959	0.00847001	0.00571346	0.164865	0.0792159	0.0473057	0.0334946
960	0.000620134	0.00436347	0.109164	0.0436591	0.00543272	0.0384352
961	-0.000476862	-0.00805094	0.177507	-0.0504666	-0.00282202	-0.0475105
962	-0.0007732	0.00289332	0.243935	0.00861644	-0.00314238	0.011722
963	-0.000441082	0.0109517	0.238544	0.0422019	-0.00177102	0.0438952
964	-0.000220795	0.0121708	0.229111	0.0495726	-0.000915931	0.0504423
965	-0.000467484	0.0241901	0.201351	0.105399	-0.00207702	0.107254
966	-0.000655621	0.00368329	0.230352	0.0129731	-0.00280924	0.0157381
967	-0.000782241	0.00744304	0.242588	0.0267235	-0.0031384	0.0297685
968	-0.000597243	0.0061897	0.237197	0.0230342	-0.00245993	0.0254316
969	-0.000272646	-0.00313776	0.152291	-0.022907	-0.00183131	-0.0210372
970	-0.000126645	-0.00268848	0.129076	-0.0222961	-0.00100304	-0.0212717
971	-0.00078815	0.00438272	0.245946	0.0144048	-0.00315841	0.0175079
972	-0.000486251	0.0053013	0.244595	0.0193058	-0.00194961	0.021214
973	0.000463364	0.0139379	0.231081	0.0586652	0.00188757	0.056885
974	-0.000169284	0.00296975	0.201635	0.0136986	-0.000828055	0.0145146
975	0.00253255	0.0184912	0.207547	0.0919791	0.0110799	0.0818056
976	-0.000334408	0.000654051	0.191892	0.00166298	-0.00173979	0.00339686
977	0.000361707	-0.0150881	0.263587	-0.0591755	0.00145345	-0.0607172
978	0.00600383	-0.0214427	0.256233	-0.0641167	0.0249335	-0.0913273
979	0.00867284	-0.0102854	0.135616	-0.0120334	0.0647208	-0.0820655
980	0.00326411	-0.0134545	0.152291	-0.0717121	0.0229704	-0.0969085
981	0.0261437	-0.0103004	0.208108	0.0707443	0.116738	-0.052073
982	-0.000523209	-0.0192205	0.269337	-0.0791036	-0.00209625	-0.0768463
983	0.00373929	-0.00832495	0.165768	-0.0284501	0.0231991	-0.0528759
984	0.000472116	0.00398616	0.243902	0.0179508	0.00190093	0.0160804
985	0.0109219	-0.00434635	0.214286	0.0297722	0.0494513	-0.0207029
986	-5.9958e-05	-0.00125943	0.0364865	-0.0375178	-0.00170495	-0.0357519
987	0.000615404	-0.00476525	0.140541	-0.0304261	0.00451207	-0.0350966
988	0.00827314	-0.0213385	0.249322	-0.0553015	0.0350175	-0.0935966
989	0.000856291	0.00506171	0.077027	0.0713484	0.0103236	0.0616614
990	-0.000418731	-0.00557758	0.191781	-0.0322756	-0.00225385	-0.0299542
991	0.0132852	-0.0191276	0.25	-0.0239287	0.0544124	-0.0828491
992	-0.000742752	-0.012256	0.260218	-0.0525798	-0.00300443	-0.0494269
993	0.00141411	0.0150028	0.218837	0.0697838	0.00601103	0.0641584
994	0.00191799	0.00531785	0.234501	0.0299327	0.0079342	0.0221744
995	0.00365566	-0.0157374	0.256131	-0.0495053	0.0149792	-0.0654651
996	0.00231168	0.0118845	0.226287	0.0590316	0.00961263	0.0498987
997	-0.000745438	0.00914991	0.230458	0.0351854	-0.00312078	0.038187
998	0.0082044	0.00424132	0.118919	0.0947418	0.0624551	0.0344375
999	0.0260314	-0.000696614	0.162162	0.135121	0.138836	-0.00431432
1000	0.0252546	0.000893138	0.15903	0.141204	0.13638	0.00558481
1001	-0.000775763	0.0109473	0.22973	0.0423989	-0.00323367	0.0454855
1002	-0.000809316	0.0211995	0.222222	0.0840443	-0.00333584	0.0870896
1003	0.0110167	0.013617	0.227763	0.0975995	0.0436485	0.0564134
1004	0.000910769	0.0206274	0.224932	0.0873866	0.00369525	0.0840017
1005	0.000437079	0.0240835	0.163514	0.130405	0.00232447	0.128379
1006	0.0063638	-0.0172942	0.233154	-0.0491864	0.028637	-0.0801177
1007	-0.000816137	0.0124648	0.236486	0.0469448	-0.00328908	0.0500692
1008	0.00428669	-0.0212549	0.237838	-0.0768248	0.0194082	-0.0981377
1009	-3.16163e-05	-0.0156889	0.187332	-0.0916054	-0.000184233	-0.0914043
1010	0.00579154	-0.0223545	0.237127	-0.0750937	0.0262578	-0.104085
1011	0.0019679	-0.0322024	0.254144	-0.13503	0.00878882	-0.145094
1012	0.000420715	-0.00234891	0.120548	-0.0162553	0.00354676	-0.0198725
1013	0.00392623	0.000750874	0.154987	0.0292935	0.0245907	0.00482141
1014	0.000948261	0.000243179	0.204852	0.00578248	0.00460224	0.00118569
1015	0.0036632	0.0045041	0.221024	0.0356353	0.0159831	0.0199713
1016	0.00016105	-0.005382	0.1875	-0.0286426	0.000883534	-0.0295523
1017	0.000903617	0.000824492	0.0369863	0.0446374	0.0233406	0.0218057
1018	-0.000419562	0.0192472	0.153951	0.10897	-0.00242833	0.111128
1019	0.00180354	-0.00916578	0.225067	-0.0338174	0.00828434	-0.0424535
1020	0.000297428	-0.0192719	0.263514	-0.0775927	0.00121628	-0.0789049
1021	-0.000761545	-0.000705422	0.251359	-0.00587041	-0.0030475	-0.00281433
1022	0.000925913	0.00647062	0.213514	0.0334821	0.00419136	0.029414
1023	0.00188482	0.00395178	0.231806	0.0245604	0.00793132	0.016762
1024	0.00483316	-0.00621402	0.21875	-0.00635265	0.0222348	-0.0292375
1025	0.000493076	-0.00602783	0.118598	-0.0489526	0.00436105	-0.0535472
1026	0.00704899	-0.00325433	0.244595	0.015277	0.0283788	-0.0134844
1027	0.000210943	-0.0188328	0.247945	-0.0812036	0.000919848	-0.0821991
1028	0.00140261	9.65479e-05	0.231806	0.00642573	0.0060119	0.00041633
1029	-0.000245069	0.00160637	0.162125	0.00832668	-0.00149901	0.00981099
1030	0.00146611	0.0108728	0.224932	0.0520036	0.00617905	0.0461095
1031	0.0292423	-0.0131135	0.241803	0.0625312	0.113372	-0.0573418
1032	0.0153828	0.0152998	0.215447	0.12466	0.0624989	0.0663055
1033	0.00791202	0.0167103	0.185135	0.117385	0.0377199	0.0827876
1034	0.00859603	0.0182691	0.182561	0.128279	0.0410456	0.0909676
1035	0.017764	0.0307157	0.167116	0.224864	0.0823949	0.155262
1036	0.000824061	0.0124229	0.180593	0.0683399	0.00425124	0.0643623
1037	0.0107636	0.0207474	0.182561	0.147198	0.0502802	0.102049
1038	0.0156354	0.0195527	0.191781	0.155035	0.0688878	0.0925207
1039	-0.000189602	0.0237167	0.153533	0.132877	-0.00107084	0.133804
1040	0.000504003	0.0277094	0.212162	0.117372	0.00209673	0.115518
1041	0.0170167	0.00954301	0.172507	0.133421	0.0854823	0.0524198
1042	-0.000213452	0.0157778	0.22973	0.0634516	-0.00087019	0.0642659
1043	0.0348676	-0.00370354	0.163514	0.16008	0.179104	-0.0231746
1044	0.000227494	-0.00279801	0.239892	-0.0108314	0.000958587	-0.0118013
1045	0.00423405	0.00103951	0.0997305	0.0502225	0.0403228	0.0103157
1046	0.0118341	-0.00514744	0.222372	0.0291918	0.0516639	-0.0236964
1047	0.0157852	0.0218183	0.218329	0.146927	0.0616771	0.0908539
1048	0.00874905	0.0239827	0.219677	0.129678	0.0346623	0.0984274
1049	0.00212325	0.0302814	0.196765	0.1414	0.00926496	0.133371
1050	0.000144324	0.0277037	0.207547	0.118303	0.000613114	0.117762
1051	-0.000465138	0.00744717	0.137466	0.0483358	-0.0032201	0.0513904
1052	0.00315167	0.0225309	0.172087	0.129861	0.0159361	0.11577
1053	0.011142	0.0217071	0.188679	0.148284	0.0502961	0.103177
1054	-0.000482397	0.00956202	0.136856	0.0622165	-0.00330554	0.0653061
1055	0.00437521	0.0244975	0.173854	0.142421	0.0215818	0.123505
1056	0.00417724	0.0253266	0.172507	0.146051	0.0206783	0.12802
1057	0.00359275	0.0247074	0.174324	0.139668	0.0177311	0.124138
1058	0.00417724	0.0253266	0.172507	0.146051	0.0206783	0.12802
1059	0.000154808	0.00354746	0.105405	0.0339323	0.00141885	0.0325596
1060	0.0153228	-0.00102745	0.222973	0.0602497	0.06458	-0.00462927
1061	0.00450156	0.00575669	0.136119	0.0700811	0.0307532	0.0405757
1062	0.0259524	-0.00200954	0.173611	0.121196	0.131368	-0.0117105
1063	0.000868951	-0.000451756	0.25	0.001666	0.00347002	-0.0018103
1064	-0.000511623	0.00622419	0.181081	0.0305823	-0.00273897	0.0332302
1065	0.00311181	0.00885831	0.234247	0.0486162	0.0126385	0.0364382
1066	-0.000657125	-0.00498496	0.22027	-0.0262877	-0.00306169	-0.0231551
1067	-0.000600964	0.0216928	0.20436	0.0935536	-0.0026656	0.0959634
1068	-0.000434833	-0.0146445	0.255525	-0.0627141	-0.00180845	-0.0607957
1069	-0.000282723	0.000669344	0.123989	0.00310849	-0.00227313	0.00536942
1070	0.0087503	0.00757658	0.169811	0.0877138	0.0470097	0.0427119
1071	0.00119104	0.0241887	0.153639	0.141772	0.00665315	0.136023
1072	0.00578644	0.0228892	0.171159	0.143497	0.0289561	0.117956
1073	-0.000445852	0.00681592	0.173854	0.0353452	-0.00247387	0.0377257
1074	-0.000539471	0.00903847	0.15903	0.0507316	-0.00322017	0.0537786
1075	0.00228797	0.0148437	0.192935	0.0815537	0.0108916	0.0714402
1076	0.00130312	0.0101274	0.161725	0.0660132	0.0075257	0.058931
1077	-7.54503e-05	0.0134735	0.231806	0.0546404	-0.000307704	0.0549312
1078	-0.000446296	0.0137992	0.230352	0.0547911	-0.00183129	0.0565189
1079	0.00582937	0.00339372	0.239837	0.0370315	0.0234054	0.0139526
1080	0.00717666	0.00990387	0.201087	0.0782909	0.0328952	0.0469398
1081	0.0036217	0.0182274	0.227027	0.0877911	0.0145522	0.0743204
1082	0.00230096	0.00699435	0.16442	0.0535087	0.0132456	0.0408036
1083	0.00219989	0.00600346	0.156676	0.0497537	0.0133424	0.0369036
1084	0.00149285	0.00873727	0.230458	0.0425036	0.00620242	0.0365277
1085	0.00430922	-0.00118287	0.245924	0.0125531	0.0173026	-0.00483314
1086	0.000371365	0.026031	0.216216	0.108823	0.00153065	0.107456
1087	-0.000457495	0.0248633	0.214865	0.102001	-0.00191204	0.103715
1088	0.00172111	-0.00446543	0.247253	-0.0112238	0.00703907	-0.0183923
1089	0.0149685	-0.00695883	0.245283	0.0316221	0.0590956	-0.029199
1090	0.00237924	0.00281937	0.170732	0.0295493	0.0135238	0.0162452
1091	0.000573247	-0.000254859	0.153846	0.00206525	0.00371841	-0.00165934
1092	0.0125191	-0.000385657	0.22027	0.0522083	0.0538678	-0.00175391
1093	-0.0008067	0.0630807	0.164835	0.274203	-0.00355203	0.276772
1094	0.00077553	0.0115314	0.224324	0.0520088	0.00327738	0.0488916
1095	0.0127692	-0.0100525	0.182432	0.0146732	0.068967	-0.0583157
1096	0.0152283	0.0244001	0.158108	0.20041	0.0770129	0.133693
1097	-0.000254314	0.0241934	0.210811	0.101977	-0.00108334	0.102949
1098	0.000864012	0.0249275	0.218919	0.105396	0.00353075	0.102226
1099	0.00947659	-0.00756796	0.199728	0.00946569	0.0469983	-0.0393836
1100	0.00923206	-0.00452435	0.231707	0.0199129	0.0390502	-0.019915
1101	0.000698887	-0.0080486	0.235135	-0.032266	0.00306818	-0.0354429
1102	0.00990638	-0.00263423	0.235135	0.0299997	0.0408667	-0.01133
1103	-0.000622715	0.0062372	0.188679	0.0288969	-0.00320502	0.0319994
1104	0.000905112	-0.0121113	0.254743	-0.0460144	0.00371654	-0.0499164
1105	-0.00050574	0.0070168	0.152291	0.0410011	-0.00318472	0.0440455
1106	0.00452187	0.0191302	0.183288	0.114294	0.0218511	0.0945083
1107	-0.000292252	0.00773985	0.242588	0.0297862	-0.00116884	0.0309189
1108	0.00153055	0.00592892	0.122973	0.0571903	0.0117345	0.0459956
1109	0.000860171	-0.000377789	0.132075	0.00363903	0.00648902	-0.00286861
1110	-0.000539996	0.00553101	0.167116	0.0289995	-0.00313756	0.0320366
1111	0.00279073	0.000520171	0.208914	0.0156009	0.0131499	0.0024837
1112	0.0029781	0.00906377	0.204852	0.0555197	0.0137307	0.0423708
1113	0.00176237	0.0179957	0.207547	0.0869232	0.00775332	0.0797885
1114	0.0017058	0.00857839	0.211382	0.0463949	0.00769533	0.0389997
1115	0.00298168	-0.0211403	0.263661	-0.0739651	0.0121452	-0.087169
1116	0.0107304	-0.00799294	0.239892	0.0112825	0.0442255	-0.0344673
1117	0.00117162	0.00564538	0.191057	0.0344512	0.00592104	0.0287001
1118	-0.000308723	0.0106901	0.109164	0.0868403	-0.00258246	0.0891925
1119	0.00704153	0.00834534	0.237197	0.0609179	0.027878	0.0339874
1120	0.00537347	-0.00135382	0.0768194	0.0497241	0.0664712	-0.0179396
1121	-0.000388135	0.00865575	0.188679	0.0419789	-0.00197076	0.0438632
1122	7.71046e-05	-0.00110442	0.0592992	-0.0176297	0.00132319	-0.018978
1123	0.00114143	-0.000660396	0.218329	0.00219842	0.00521655	-0.00303396
1124	-7.24345e-05	0.0025193	0.0673854	0.0350392	-0.00103726	0.0360391
1125	0.009506	0.000935513	0.197297	0.0502627	0.0457594	0.00471926
1126	0.0187299	0.00700388	0.22962	0.100777	0.0733491	0.0295993
1127	0.00797382	0.00220295	0.198113	0.0488587	0.0382823	0.0109974
1128	0.00742628	0.0332199	0.192722	0.174172	0.0318221	0.147028
1129	0.00126004	0.00844571	0.219512	0.0423429	0.00549713	0.0370494
1130	0.00448253	0.0133211	0.130081	0.120388	0.0303109	0.0928929
1131	0.0136886	0.0112127	0.229396	0.0979222	0.0538294	0.0466013
1132	0.00959222	0.0064464	0.201389	0.0737654	0.0441169	0.0310169
1133	0.000521274	-0.0243034	0.264151	-0.09894	0.00216864	-0.101328
1134	0.00563205	0.00504322	0.236486	0.0431914	0.0227869	0.0208803
1135	-0.000706774	-0.00439654	0.247967	-0.021013	-0.00291016	-0.0180504
1136	-0.000249113	0.0136692	0.229111	0.0553337	-0.00102714	0.056303
1137	-0.000505764	0.00185545	0.225067	0.00596108	-0.00223377	0.00817658
1138	-0.000101197	-0.0214266	0.258808	-0.0907275	-0.000426489	-0.0902625
1139	0.000218277	0.0383829	0.211172	0.154545	0.000873902	0.153806
1140	0.00134453	0.0142618	0.168464	0.0847849	0.00730446	0.0780506
1141	0.00292638	0.00485373	0.233154	0.0322915	0.012146	0.0203932
1142	0.020315	0.016293	0.194823	0.158181	0.0877802	0.0771758
1143	0.00396749	0.00131559	0.144595	0.0352492	0.0264715	0.00901641
1144	0.00414528	0.00289571	0.242588	0.0282059	0.0166058	0.0117959
1145	-0.000292304	0.0109893	0.115489	0.0847714	-0.00231645	0.0868866
1146	-0.00074835	0.00368021	0.246631	0.011748	-0.00299865	0.0147026
1147	2.97598e-05	-0.00270834	0.239189	-0.0113254	0.000125829	-0.0114527
1148	0.000566919	0.000962704	0.237197	0.00640743	0.00237476	0.00404227
1149	-9.64064e-05	0.00518557	0.242547	0.0205509	-0.000389306	0.0209321
1150	-0.000580691	0.00447355	0.177198	0.0214968	-0.00320663	0.0246244
1151	-0.000282748	0.017529	0.22973	0.0698298	-0.00114484	0.0708935
1152	0.0057602	0.027563	0.218329	0.132418	0.0228895	0.112094
1153	0.00277678	0.00441558	0.239189	0.029192	0.0112702	0.018126
1154	0.00216773	0.00104494	0.227027	0.0139536	0.00941511	0.00458163
1155	-0.000154789	-0.0103501	0.25876	-0.0423149	-0.000623508	-0.0416654
1156	0.00117413	0.00570929	0.243243	0.0275197	0.00469414	0.0229332
1157	0.00141455	0.0138633	0.22973	0.0623566	0.00577348	0.0569117
1158	0.00186576	0.00988267	0.193767	0.0571657	0.00907844	0.0485278
1159	0.00247685	0.00845132	0.195418	0.0529604	0.0120034	0.0414546
1160	0.00168403	-0.000186129	0.123989	0.0119367	0.0134199	-0.00150343
1161	0.000184007	-0.00750135	0.186301	-0.0408827	0.00102806	-0.0419539
1162	2.9855e-05	0.00154599	0.215633	0.00725494	0.000137448	0.00711847
1163	0.000569662	-0.00412198	0.10218	-0.0360175	0.0057759	-0.0420362
1164	0.00271138	0.0182925	0.227027	0.0846827	0.0109316	0.0745662
1165	0.000514553	-0.0036368	0.0997305	-0.0323186	0.00532618	-0.0378464
1166	0.00124825	0.006436	0.107817	0.0665297	0.0108073	0.0563312
1167	0.00323509	0.0175919	0.215633	0.0880781	0.0136813	0.0754287
1168	0.00424171	0.0129725	0.19407	0.0814742	0.0200758	0.0626562
1169	0.00902942	0.0111844	0.216216	0.0854959	0.0381907	0.0491836
1170	-0.000374887	0.0116477	0.230458	0.0466338	-0.00155084	0.04811
1171	0.00732181	0.00186448	0.174324	0.0500586	0.0398986	0.0105823
1172	0.00704404	0.0104712	0.215847	0.075056	0.030185	0.0462676
1173	0.010741	0.0023543	0.191375	0.0640452	0.052531	0.0121526
1174	0.00714961	-0.000756206	0.192521	0.0321415	0.0359432	-0.00394341
1175	0.00284171	-0.0029113	0.185637	-0.000375012	0.0153137	-0.0159327
1176	-5.29254e-05	-0.0031309	0.136986	-0.023795	-0.000395549	-0.0233902
1177	-0.000547837	0.0205304	0.138814	0.125838	-0.00344993	0.128843
1178	-0.00014108	0.00316782	0.0787293	0.0370216	-0.00172563	0.0386805
1179	0.00244411	0.00782718	0.186141	0.0522945	0.0124438	0.0403528
1180	0.0156187	0.00781627	0.219677	0.0963959	0.064245	0.0343583
1181	0.0224139	0.00207236	0.212707	0.103233	0.0944961	0.00964878
1182	0.000763816	0.00342558	0.180217	0.0227183	0.00414203	0.0186536
1183	0.00461089	0.00310478	0.160377	0.0459012	0.0274306	0.0189916
1184	-0.000401585	0.00611917	0.130728	0.0419038	-0.00294319	0.0447154
1185	0.00204698	0.00168856	0.130081	0.0279154	0.0152969	0.0128145
1186	0.0114655	0.00956258	0.186992	0.101087	0.0551172	0.048651
1187	0.00124605	-0.00779759	0.247297	-0.0272135	0.00517581	-0.0325578
1188	0.000154742	-0.00901682	0.257412	-0.0356551	0.000622577	-0.0363003
1189	0.00261493	0.00924328	0.208108	0.0539092	0.0118879	0.0425269
1190	0.000509286	0.00712895	0.242588	0.0305254	0.0020353	0.0285482
1191	-0.000814675	0.0148331	0.235849	0.0561035	-0.00326043	0.059171
1192	-7.14934e-05	-0.000535483	0.0244565	-0.0254502	-0.00299768	-0.0223854
1193	0.0013346	0.0105517	0.228378	0.0494718	0.0055547	0.0441624
1194	0.00170232	0.00335731	0.169811	0.0289335	0.00973472	0.0193875
1195	0.00158946	0.0101807	0.164865	0.0666355	0.00899854	0.0581603
1196	0.00679736	-0.0115383	0.254717	-0.0189654	0.0271921	-0.0474477
1197	-0.000250137	-0.0104725	0.218329	-0.0516491	-0.00120486	-0.0503835
1198	0.00860901	-0.00859639	0.1469	8.58847e-05	0.0585994	-0.0621558
1199	0.000550579	0.00487452	0.227763	0.0232649	0.0023611	0.0209533
1200	-0.000680266	-0.00136507	0.238544	-0.00864837	-0.0028764	-0.00575542
1201	0.000132646	-0.0150398	0.252703	-0.0626891	0.000557815	-0.0632822
1202	0.00135078	0.0113907	0.204054	0.0587717	0.00623064	0.0528705
1203	-0.000612979	-0.0043338	0.252022	-0.0200214	-0.00248095	-0.017497
1204	0.00422529	-0.00689098	0.252717	-0.0106606	0.0168976	-0.0280319
1205	0.000340924	0.0272344	0.213514	0.114378	0.0014141	0.113124
1206	0.00577233	0.00907952	0.163073	0.0834727	0.0324426	0.0527412
1207	0.00215428	-0.0101815	0.256131	-0.0323541	0.00868299	-0.0413966
1208	0.00140686	-0.00344213	0.229111	-0.00896298	0.00619555	-0.015253
1209	-9.89331e-05	0.0270435	0.214481	0.111606	-0.000409787	0.11197
1210	-3.78503e-06	0.0327161	0.209459	0.135079	-1.56295e-05	0.135092
1211	-0.000256711	0.0302242	0.212737	0.123473	-0.00105771	0.124399
1212	0.000304778	-0.000748144	0.121294	-0.00366871	0.00252194	-0.00620631
1213	0.000304778	-0.000748144	0.121294	-0.00366871	0.00252194	-0.00620631
1214	0.00721487	0.0165492	0.191375	0.110459	0.0335359	0.0795928
1215	7.14106e-05	0.0290795	0.204852	0.124575	0.00030517	0.124308
1216	-0.000539866	0.0215571	0.20788	0.0918193	-0.00235855	0.0939563
1217	0.000408143	0.0309089	0.15978	0.163881	0.00213579	0.162091
1218	0.00282898	0.00551714	0.225676	0.0356639	0.0120885	0.0238638
1219	0.00254755	0.00325701	0.224932	0.0251566	0.0110409	0.0142733
1220	-0.000517965	0.0174541	0.195418	0.0797544	-0.00243916	0.0819935
1221	-0.000588611	0.0148308	0.221622	0.060383	-0.00249555	0.0627221
1222	0.000473771	0.0225432	0.227027	0.0920517	0.00189475	0.0903281
1223	0.00214252	0.0140164	0.22027	0.0683457	0.00906198	0.0598258
1224	-2.17258e-05	0.00226049	0.102426	0.0213899	-0.000207576	0.021593
1225	0.00137105	0.0129483	0.222973	0.0603448	0.0057779	0.054884
1226	0.00682918	-0.00315788	0.248649	0.0145502	0.0270656	-0.0128635
1227	0.00665386	0.00455436	0.234417	0.0456313	0.0270894	0.0190581
1228	0.000295463	-0.00324157	0.168919	-0.0177505	0.00178019	-0.0195656
1229	-0.000568119	-0.00534471	0.251351	-0.0240909	-0.00231471	-0.0217259
1230	-0.000428819	-0.00155174	0.153117	-0.0131045	-0.00283731	-0.0102381
1231	0.00247484	-0.0137485	0.254743	-0.0463043	0.0101649	-0.0570491
1232	0.00391289	-0.00180397	0.172507	0.0120775	0.0224086	-0.0105679
1233	0.000105462	-0.000672175	0.0256757	-0.0225701	0.00420018	-0.0268832
1234	0.00139629	-0.00752801	0.237197	-0.0265368	0.00604284	-0.0327777
1235	-0.000665014	0.0116974	0.226415	0.0464626	-0.00280068	0.0491257
1236	0.00377816	0.00605951	0.131081	0.069811	0.0268109	0.0441847
1237	0.00558046	-0.0160621	0.226519	-0.0485176	0.025831	-0.07632
1238	-0.000831252	0.0183917	0.231806	0.0704204	-0.00333346	0.0735088
1239	0.00151502	-0.00386869	0.234417	-0.0101424	0.00652846	-0.0167804
1240	0.00106505	-0.012194	0.241892	-0.0482266	0.00461535	-0.0530869
1241	0.00849042	0.000852728	0.12938	0.067351	0.061204	0.00654772
1242	0.00158558	-0.00866014	0.110811	-0.0681976	0.0152847	-0.0847781
1243	-0.000373073	-0.00866333	0.182561	-0.0520755	-0.00214997	-0.0498184
1244	-9.75759e-05	-0.00141454	0.130728	-0.0117023	-0.00075514	-0.0109389
1245	-0.000664981	-0.0223086	0.269542	-0.0931731	-0.00269695	-0.0902328
1246	0.00151794	-0.00071489	0.245283	0.00326328	0.00616832	-0.00292307
1247	0.00193826	-0.0126701	0.181941	-0.0626829	0.0113211	-0.0748514
1248	-0.000650527	-0.0169604	0.260108	-0.0726234	-0.00268262	-0.0697537
1249	0.00714479	-0.00611703	0.230978	0.00442988	0.0307957	-0.0272036
1250	-0.000438091	-0.00479233	0.183288	-0.0293748	-0.00246038	-0.0268483
1251	0.000286608	0.0322531	0.191375	0.145322	0.00127999	0.144227
1252	0.00380984	0.00298045	0.236486	0.0279118	0.0156605	0.0124462
1253	-0.000637011	0.0238718	0.164865	0.123524	-0.00338656	0.126482
1254	0.000141747	0.00272118	0.184636	0.015269	0.000755988	0.014524
1255	-0.000126199	0.00275031	0.12938	0.019879	-0.000956019	0.0208151
1256	0.00300651	-0.00580981	0.227763	-0.0124613	0.0133647	-0.0261759
1257	0.00791483	0.000913685	0.172507	0.0486861	0.0436475	0.00526861
1258	0.00377166	0.00621623	0.149596	0.0625872	0.0236344	0.0398957
1259	0.0142122	0.00360909	0.222372	0.0741955	0.0591697	0.0159708
1260	0.00185109	0.0182005	0.133784	0.130344	0.012033	0.119752
1261	-0.000409773	-0.00914261	0.258108	-0.0384316	-0.00164862	-0.0367224
1262	0.00135135	0.0098697	0.229111	0.0466899	0.00562284	0.0412992
1263	-0.000479314	0.00773351	0.208447	0.0336308	-0.00222212	0.0357734
1264	-0.000595665	0.00678346	0.224658	0.0268049	-0.00258036	0.0293097
1265	-0.000251616	0.0109822	0.164865	0.0611096	-0.00143293	0.062453
1266	0.00064502	0.00598265	0.228532	0.0281837	0.00274291	0.0255108
1267	0.00706423	0.0117191	0.0934959	0.167291	0.0629166	0.111382
1268	0.00207686	0.0132804	0.0768194	0.166606	0.0225313	0.147396
1269	0.00250211	0.000343148	0.203504	0.0137886	0.0121256	0.00168336
1270	0.00517605	-0.00497233	0.22372	0.000909791	0.0231153	-0.0227309
1271	0.00217267	0.0135302	0.0758808	0.17146	0.0237233	0.151326
1272	0.0016879	0.0098784	0.0947802	0.10876	0.0158717	0.0943868
1273	0.00193066	0.0157698	0.0754717	0.189976	0.0207215	0.172836
1274	0.00297045	0.0144924	0.0797297	0.179672	0.0305625	0.153811
1275	0.00105524	0.0141415	0.0851351	0.151465	0.0105175	0.142446
1276	0.000970274	0.013871	0.0862534	0.146805	0.00959769	0.138537
1277	0.00262786	0.00862972	0.112162	0.0912138	0.021292	0.0714429
1278	-0.000539137	0.0298207	0.218919	0.117975	-0.00217218	0.119887
1279	0.00203476	0.0116897	0.221622	0.0583159	0.00864581	0.0501033
1280	0.0014079	-0.00622461	0.253406	-0.0193762	0.00566356	-0.0251824
1281	0.00318126	-0.00550675	0.252703	-0.00928795	0.0127059	-0.0222769
1282	-0.000692163	-0.00339238	0.253369	-0.0163851	-0.00277659	-0.0135708
1283	0.00165254	-0.0116607	0.254717	-0.0408984	0.00675308	-0.0479755
1284	0.00454249	-0.00588783	0.249326	-0.0054252	0.0183179	-0.0241861
1285	0.000622798	-0.0062591	0.19407	-0.0299113	0.00330513	-0.0333266
1286	0.000897734	-0.00923437	0.25876	-0.0332902	0.00358486	-0.0370077
1287	-0.000412705	0.0105922	0.151762	0.0628593	-0.00254849	0.0652415
1288	-0.000715339	0.01754	0.195418	0.0792708	-0.00337039	0.0823636
1289	-0.000535893	0.00822829	0.16442	0.0446939	-0.00311362	0.0476591
1290	0.000384136	0.00600424	0.154054	0.0398172	0.00239423	0.0375128
1291	-0.000544435	0.003305	0.168919	0.0160798	-0.00317123	0.0191901
1292	0.00153885	0.0167251	0.183784	0.0903944	0.00761629	0.0834134
1293	0.00223772	0.0265163	0.219677	0.115743	0.00900742	0.107705
1294	0.00331884	-0.00334859	0.17655	-0.000168542	0.0188015	-0.0193335
1295	0.00316576	0.0293421	0.213514	0.132134	0.0128678	0.120821
1296	0.00232162	-0.00870593	0.133242	-0.0503267	0.018301	-0.0699071
1297	0.0071034	0.00950587	0.210243	0.0732163	0.0313129	0.0432579
1298	0.000447623	-0.0118405	0.220708	-0.0544294	0.00213851	-0.0566891
1299	0.00268217	-0.00108288	0.142857	0.0110711	0.0185673	-0.00763806
1300	0.00137728	-0.00599605	0.222222	-0.0212256	0.0063293	-0.0277304
1301	0.00279614	0.0123847	0.221024	0.0642697	0.0118377	0.0530601
1302	0.00105935	0.0111803	0.165278	0.068949	0.00596757	0.0633595
1303	0.000563084	0.0050257	0.107046	0.0496186	0.0049992	0.0448435
1304	-0.000541844	0.000989673	0.185984	0.00240211	-0.00290639	0.00529312
1305	0.00106987	0.0130507	0.215847	0.0614026	0.00465225	0.0570156
1306	0.00377072	0.00313512	0.208895	0.032001	0.0174732	0.0147862
1307	-0.000227062	0.00962743	0.0660377	0.12461	-0.00300991	0.127237
1308	0.000108454	0.0182493	0.131081	0.122845	0.000725741	0.122208
1309	-0.000155155	0.0125138	0.137466	0.082487	-0.00103557	0.0834362
1310	-0.000416412	-0.0160897	0.235849	-0.0752527	-0.00189845	-0.0732152
1311	-0.000754038	0.0109776	0.227642	0.0429802	-0.00317002	0.0460044
1312	0.00157864	0.0183379	0.149596	0.117493	0.00931285	0.109197
1313	-0.000620782	0.00337359	0.241848	0.0112543	-0.00253794	0.0137573
1314	0.000748035	0.0141576	0.217391	0.0641662	0.00322017	0.0611429
1315	0.00147903	0.00627661	0.217984	0.0343566	0.00655192	0.0279881
1316	-0.00034291	0.00455288	0.117251	0.0346612	-0.00282322	0.0373789
1317	0.000699191	-0.000151142	0.152291	0.00358579	0.00457468	-0.000993442
1318	0.000212182	-0.0224951	0.241758	-0.101528	0.000966768	-0.102594
1319	0.00235332	0.00995839	0.230458	0.0507135	0.00969363	0.0414214
1320	0.000164719	-0.0155699	0.25	-0.065667	0.000702144	-0.0664157
1321	0.0028298	0.00943424	0.215633	0.0538139	0.012417	0.0419173
1322	0.000604767	0.00513218	0.202703	0.0275233	0.0029014	0.0246935
1323	0.0028298	0.00943424	0.215633	0.0538139	0.012417	0.0419173
1324	0.000240539	-0.00233701	0.112772	-0.0189426	0.00217337	-0.021162
1325	0.00177489	-0.0170028	0.265499	-0.0608458	0.00709188	-0.0684229
1326	0.00142765	0.00761461	0.0849057	0.0962476	0.0151962	0.0823021
1327	0.000987418	-0.0054488	0.253369	-0.0179238	0.003967	-0.021978
1328	0.00115718	-0.00230635	0.22372	-0.00516317	0.00519917	-0.0104165
1329	0.000104657	-0.0046744	0.217568	-0.0214544	0.000491355	-0.0219566
1330	-0.000343046	0.00213435	0.191375	0.00927341	-0.00177591	0.0110297
1331	0.00209864	0.00187692	0.116216	0.0330769	0.0174608	0.0158936
1332	0.00234579	0.0106166	0.135135	0.0875264	0.0158395	0.0728406
1333	0.00535317	-0.000536367	0.233154	0.0202412	0.0224951	-0.00230579
1334	-0.000733403	0.016619	0.218329	0.067825	-0.00313133	0.0707348
1335	0.00468935	0.00250607	0.243935	0.0286521	0.0186729	0.010169
1336	0.00349806	-0.00293307	0.250685	0.00224874	0.0139226	-0.0118387
1337	-2.47105e-05	0.00558097	0.159459	0.0336711	-0.000149747	0.0338158
1338	-0.000109125	0.00627607	0.157682	0.037638	-0.000666008	0.0382785
1339	0.000183056	0.00842187	0.227763	0.0364048	0.000774454	0.035658
1340	-0.000460448	-0.0119109	0.203504	-0.0647264	-0.00240905	-0.0621676
1341	-0.000634601	0.00697459	0.241892	0.0255406	-0.00255649	0.0280254
1342	0.000807222	0.0178284	0.175202	0.0961402	0.00416442	0.0923604
1343	-5.9828e-06	0.00970611	0.200809	0.0460794	-2.84207e-05	0.0461065
1344	-0.000712682	-0.00894168	0.259459	-0.0386476	-0.00285295	-0.0356928
1345	0.00376209	-0.00812724	0.216981	-0.0205307	0.0176943	-0.0389135
1346	-6.97334e-05	0.00670695	0.160377	0.0397404	-0.000417529	0.0401411
1347	-7.92107e-05	-0.00142253	0.130728	-0.011621	-0.000612962	-0.0110013
1348	0.000446326	-0.00681113	0.22973	-0.0284951	0.00199819	-0.0305543
1349	0.000237377	-0.00165814	0.25	-0.00571554	0.000954935	-0.00667685
1350	0.000535332	-0.00183189	0.246631	-0.00528487	0.00218205	-0.00748325
1351	-0.000237707	-0.0038086	0.0916442	-0.0461919	-0.00271362	-0.0433606
1352	1.52836e-05	0.00524942	0.196765	0.026059	7.565e-05	0.0259853
1353	0.000609158	0.0118826	0.171159	0.0680192	0.00331694	0.0649176
1354	0.00117435	0.000713059	0.247978	0.00755371	0.00469994	0.00286724
1355	-0.000722507	0.0175124	0.232432	0.0673692	-0.00289905	0.0700651
1356	0.000252165	-0.00625451	0.256065	-0.0240034	0.00100841	-0.025037
1357	0.00099457	-0.00685666	0.141484	-0.0432239	0.00733342	-0.0509308
1358	-0.000749936	0.00852901	0.226415	0.0332163	-0.0032022	0.0363023
1359	-0.000427629	-0.0104573	0.210243	-0.0545998	-0.00214503	-0.0523424
1360	0.000478113	0.00381331	0.118598	0.0349209	0.00389058	0.0311515
1361	0.00136592	0.0169203	0.145946	0.111344	0.00831703	0.103891
1362	0.000229058	0.0135487	0.138814	0.0902913	0.00150112	0.0889237
1363	-0.000391943	0.025562	0.219677	0.102799	-0.00160077	0.104233
1364	-0.000671335	0.00981077	0.194521	0.0448759	-0.00329635	0.048014
1365	-0.000751056	0.0109044	0.238544	0.0408259	-0.00301995	0.0437139
1366	-0.000198147	-0.00866268	0.258108	-0.0355503	-0.000794983	-0.0347278
1367	0.000617983	-0.00795074	0.185984	-0.0410452	0.00345916	-0.0446588
1368	0.000688544	0.00661797	0.241892	0.0293201	0.00276304	0.0266306
1369	-0.000191158	0.00283722	0.207317	0.0126025	-0.000910436	0.0135007
1370	-0.000412987	0.00879769	0.200809	0.0400811	-0.00197419	0.0419724
1371	-0.000438979	0.00231085	0.206199	0.0089963	-0.00210975	0.0110827
1372	0.00375078	0.00930318	0.0822102	0.137029	0.0393724	0.101659
1373	0.00737508	0.0155321	0.130081	0.149731	0.0482068	0.106666
1374	0.00454445	-0.00211874	0.0943396	0.0250679	0.0469636	-0.0229747
1375	-0.000847703	0.017033	0.233607	0.0647951	-0.00339364	0.0679581
1376	0.00120634	4.3505e-05	0.06469	0.0189543	0.0182945	0.000672062
1377	0.00114727	0.00508486	0.24124	0.0251832	0.00463595	0.0206429
1378	0.00101591	0.00323066	0.0743243	0.0540476	0.0129298	0.0416564
1379	-0.000699556	0.00706468	0.222372	0.0278273	-0.00305834	0.0307914
1380	0.00223862	0.00878077	0.167116	0.0618597	0.012567	0.0499201
1381	0.00205615	-8.59026e-05	0.248649	0.00786153	0.0082043	-0.000345597
1382	-0.000339844	0.021886	0.195122	0.0994433	-0.0015685	0.100854
1383	0.0010624	-0.000772644	0.0712329	0.00405131	0.0148541	-0.0109657
1384	-0.000304825	0.000744522	0.109164	0.00401168	-0.00278115	0.00677399
1385	0.00222323	-0.0101452	0.252703	-0.0323634	0.00908253	-0.0418258
1386	0.000361205	-0.016584	0.259563	-0.066667	0.00148436	-0.0682526
1387	0.0002897	-0.0172354	0.259459	-0.0698753	0.00119457	-0.0711548
1388	0.00271217	-0.0167184	0.221024	-0.0676572	0.0131011	-0.0818304
1389	0.00922757	0.00868094	0.225676	0.0735208	0.0378825	0.0370416
1390	0.000658478	0.00473038	0.237838	0.0221557	0.00270726	0.0195012
1391	0.000671529	-0.0165334	0.226287	-0.0753798	0.00319129	-0.0788227
1392	0.00205532	0.00904627	0.234501	0.0452014	0.00836847	0.0371437
1393	8.30651e-05	-0.00245108	0.252022	-0.0094852	0.000332722	-0.00982119
1394	0.00888909	-0.00128264	0.130081	0.0552442	0.0645598	-0.00995846
1395	0.00657917	0.0218667	0.199187	0.124964	0.0289026	0.0989205
1396	-0.000360864	-0.00128021	0.183196	-0.00903901	-0.00198763	-0.00703739
1397	-2.42388e-05	0.0102495	0.138814	0.0686078	-0.000162633	0.0687592
1398	0.00261201	0.013583	0.101078	0.138097	0.0222729	0.118462
1399	-0.000723247	0.0340036	0.171622	0.162421	-0.00352972	0.165367
1400	-0.000447592	0.0398283	0.208895	0.158617	-0.0018028	0.160131
1401	-0.000249125	0.0193806	0.229111	0.0770678	-0.00100356	0.0779931
1402	-5.98746e-06	0.0208808	0.22027	0.0865653	-2.48293e-05	0.086588
1403	-0.000437113	0.0025884	0.160274	0.0132448	-0.00269116	0.0158932
1404	5.89928e-07	0.00515746	0.152291	0.0327601	3.74678e-06	0.0327565
1405	0.00423949	0.00903598	0.17655	0.0699352	0.0223336	0.0486889
1406	-0.000276244	0.0375401	0.212162	0.149399	-0.00110752	0.15034
1407	0.00141741	0.00557565	0.168464	0.0398563	0.00807839	0.0320367
1408	-0.000630187	0.0172225	0.169811	0.0890126	-0.00338076	0.0920821
1409	-0.000613889	0.0151829	0.171159	0.0784426	-0.00330531	0.0814786
1410	0.0187006	0.0207869	0.12938	0.233837	0.110741	0.138425
1411	0.0187006	0.0207869	0.12938	0.233837	0.110741	0.138425
1412	0.0140918	0.0299964	0.141509	0.237547	0.0759267	0.1749
1413	0.00502641	0.00634649	0.216253	0.049963	0.0220818	0.0285107
1414	0.00449873	0.0141829	0.208895	0.0820895	0.019768	0.0635784
1415	-0.000840097	0.0213533	0.224185	0.0838305	-0.0034332	0.0869652
1416	0.000792898	-0.00054522	0.083558	0.00295538	0.00946115	-0.00656791
1417	-0.000400085	0.0102706	0.192935	0.0486699	-0.00197275	0.0505429
1418	0.00608887	-0.00341702	0.15903	0.0165234	0.037655	-0.0219585
1419	0.00341222	0.00976392	0.206757	0.0599098	0.0155148	0.0450946
1420	-0.000837649	0.027881	0.221622	0.108754	-0.00336858	0.111746
1421	0.00460904	0.00857291	0.238544	0.0523662	0.0183097	0.0346917
1422	0.00130901	0.0175273	0.22027	0.0787779	0.00547458	0.0737069
1423	-0.000401454	0.00222896	0.125337	0.0143712	-0.00315697	0.017473
1424	0.0039149	0.0100295	0.11186	0.110842	0.031119	0.0822836
1425	0.00390561	-0.000802771	0.145553	0.0208727	0.0262729	-0.00554592
1426	-0.000225129	0.0173267	0.231806	0.0687067	-0.000904469	0.0695483
1427	0.00372493	0.0138182	0.228883	0.0711904	0.0151158	0.0569352
1428	0.00449861	0.00825859	0.210027	0.0572625	0.0201927	0.0378338
1429	0.00112047	0.0191943	0.214092	0.0866644	0.00478002	0.0822777
1430	0.000592401	-0.00788787	0.0879121	-0.0904958	0.00734838	-0.0985685
1431	0.000491574	0.0163047	0.229111	0.0683035	0.00199903	0.0664373
1432	0.0001889	0.00841933	0.227763	0.0364183	0.000799165	0.0356476
1433	-0.000786432	0.0157092	0.227027	0.0616769	-0.00325039	0.064717
1434	0.0158633	0.0100785	0.216802	0.106869	0.0653499	0.0444218
1435	0.0122451	-0.00203542	0.157609	0.0608375	0.0729662	-0.0130834
1436	0.00046883	-0.0104319	0.226415	-0.0460292	0.00216598	-0.0482998
1437	0.00359337	0.0189367	0.190027	0.105996	0.0169054	0.0906222
1438	0.00269087	-0.0017933	0.214286	0.00417117	0.012505	-0.00843936
1439	-0.000450313	0.00598886	0.189189	0.0284425	-0.00231253	0.0306841
1440	0.00145312	-0.0168483	0.237197	-0.0694096	0.00655143	-0.076462
1441	-0.000486649	0.00995889	0.140162	0.0633027	-0.00325226	0.0663393
1442	-0.000106299	0.00460553	0.0689189	0.0612823	-0.00144785	0.0626394
1443	-0.000248416	0.00824894	0.074124	0.0974195	-0.00302487	0.100141
1444	0.00131857	-0.00431434	0.24124	-0.0125744	0.00553452	-0.0182097
1445	0.00891541	0.00220863	0.235849	0.0450415	0.0360987	0.00927771
1446	-0.00071391	0.0344221	0.191375	0.149759	-0.00317176	0.152447
1447	0.000897441	0.0023087	0.0471698	0.0636443	0.0178149	0.0466607
1448	0.000908655	-0.0121458	0.231806	-0.0509462	0.0041196	-0.0552936
1449	0.000112206	0.00152031	0.0739726	0.0215927	0.00148411	0.0201385
1450	0.00127673	0.00450404	0.192722	0.0291218	0.00643178	0.0228369
1451	0.00166013	0.0106641	0.201897	0.0575306	0.00774961	0.0501698
1452	-0.000750251	0.00605995	0.243869	0.0213088	-0.00301089	0.0242467
1453	-0.000640834	0.00477718	0.198113	0.0204517	-0.00316853	0.0235456
1454	-9.48721e-06	-0.000837281	0.0296496	-0.0293988	-0.000329385	-0.0290598
1455	0.0123694	0.00673814	0.196765	0.0885131	0.0572996	0.0331107
1456	0.0108915	0.00102103	0.213499	0.0528479	0.0483182	0.00475962
1457	0.000515704	-0.00333861	0.074124	-0.0395914	0.00723277	-0.0471653
1458	0.00425633	0.00363053	0.181941	0.0415475	0.0224221	0.0195641
1459	0.0036317	0.00620022	0.187838	0.0497391	0.0183725	0.0319536
1460	-0.000668019	0.0287127	0.17655	0.137074	-0.00326509	0.139883
1461	2.09039e-05	-0.00668936	0.222372	-0.0309149	9.69104e-05	-0.0310148
1462	0.00155193	0.00220978	0.172507	0.0213408	0.00880438	0.0126478
1463	-0.000465245	0.00785153	0.161725	0.043677	-0.00275112	0.0463008
1464	-0.000436276	0.0049802	0.239189	0.018643	-0.00178997	0.0203965
1465	0.000129786	0.0147903	0.212162	0.0657033	0.000571539	0.0651691
1466	-0.000284273	0.0113612	0.227642	0.0464016	-0.00119083	0.0475358
1467	0.00955553	0.0126843	0.17027	0.115526	0.0496365	0.0693305
1468	0.014322	0.00536432	0.214286	0.0841397	0.0612126	0.0244221
1469	0.019135	0.00877222	0.213514	0.115596	0.0792599	0.0394637
1470	0.0189555	0.0103067	0.213514	0.120532	0.0780782	0.0460492
1471	0.0058058	0.00362313	0.183288	0.0489262	0.030126	0.0193842
1472	-0.000377756	0.00552601	0.243935	0.0206688	-0.00151658	0.0221518
1473	-0.000667699	0.00709389	0.212162	0.0293986	-0.0030546	0.0323544
1474	0.00861276	0.0168997	0.227273	0.100926	0.0340714	0.0692123
1475	0.00679624	0.0233351	0.156334	0.161592	0.0364477	0.129878
1476	-0.000632277	-0.00311201	0.219346	-0.0173667	-0.00293261	-0.0143919
1477	-0.000537724	-0.00289134	0.179245	-0.0195037	-0.00305844	-0.0163951
1478	0.0189525	0.0120666	0.195418	0.136988	0.0836987	0.0581568
1479	0.000914984	0.00260083	0.210598	0.0164203	0.00427336	0.0121991
1480	-0.000432948	0.000641847	0.248649	0.000839432	-0.00173974	0.0025747
1481	-0.000204478	0.0066499	0.102459	0.0591842	-0.00187759	0.0609473
1482	-0.000324081	0.00245138	0.240541	0.00876628	-0.00133549	0.0100883
1483	-0.000209242	0.00382055	0.126703	0.0277123	-0.00160567	0.029271
1484	-0.000147334	0.00481749	0.122642	0.0366829	-0.00115727	0.0377964
1485	0.00117666	-0.00026306	0.0476839	0.0187994	0.0242124	-0.00554735
1486	0.00389874	-0.0176814	0.241758	-0.0604568	0.0171016	-0.0789078
1487	-0.000627549	0.00675289	0.24124	0.0247624	-0.00253693	0.0272302
1488	-0.000124906	0.00363717	0.105691	0.0321626	-0.00114379	0.0332684
1489	-0.000468345	0.00609556	0.22027	0.0249105	-0.00207326	0.0269279
1490	0.00395149	-0.00724385	0.195946	-0.0170895	0.0205108	-0.0383878
1491	0.000357665	-0.000177042	0.245924	0.00073393	0.00145331	-0.000720422
1492	0.000433955	0.00421497	0.245283	0.0186008	0.00173629	0.0168938
1493	-0.000748829	0.0253207	0.224324	0.0987233	-0.0030086	0.101427
1494	0.00229226	0.00567956	0.234501	0.0328771	0.00945365	0.023647
1495	-6.14797e-05	-0.000468632	0.0229111	-0.0236859	-0.00274697	-0.0208815
1496	0.000397825	0.0223419	0.217568	0.0946277	0.00165549	0.0931264
1497	0.00479208	0.0113563	0.168464	0.0874718	0.0259576	0.0631536
1498	0.00159523	0.0109328	0.118598	0.0955419	0.0121656	0.0844032
1499	0.00936881	0.0267327	0.216802	0.142748	0.037045	0.10977
1500	-0.000709747	0.0191803	0.202156	0.0837184	-0.00321696	0.0866566
1501	-0.000652756	0.0119726	0.187332	0.0569833	-0.00328594	0.0600719
1502	-0.000694966	0.0137757	0.198113	0.0619372	-0.00329065	0.0650139
1503	-0.000463886	0.00870111	0.186486	0.0423021	-0.00238228	0.0445782
1504	0.00199307	0.0229657	0.186486	0.118039	0.00942592	0.109646
1505	-0.00023964	-0.00792738	0.198113	-0.0429965	-0.00126162	-0.0416823
1506	-0.000692355	-0.0125385	0.262803	-0.0530141	-0.00277417	-0.050101
1507	-0.000510201	0.0182084	0.221024	0.074137	-0.00213721	0.0761116
1508	-0.000341036	0.00462376	0.140541	0.0295721	-0.00235484	0.0318519
1509	0.00147168	0.00554317	0.172087	0.0391669	0.00821703	0.0312063
1510	0.00125375	0.013413	0.204054	0.0670569	0.00573219	0.0616783
1511	-0.000410187	0.0221934	0.21159	0.0933407	-0.00175764	0.0949314
1512	-0.000345091	-0.0024139	0.217568	-0.012844	-0.0016065	-0.0112194
1513	-0.000224898	0.00698207	0.0808625	0.0771193	-0.00256675	0.079482
1514	0.00248878	0.00841335	0.0889488	0.109184	0.024925	0.0864129
1515	0.0128408	-0.000525951	0.234501	0.0498947	0.0520257	-0.00224789
1516	0.000801658	-0.0114865	0.241192	-0.0463535	0.00347779	-0.0500052
1517	0.00072648	-0.00599823	0.215633	-0.0250604	0.00345348	-0.0286127
1518	-0.000561919	0.00189698	0.248641	0.00534073	-0.00224789	0.0075716
1519	0.00071776	0.00833135	0.115903	0.0724206	0.00574428	0.0670616
1520	0.00108255	-0.0230958	0.272099	-0.0880229	0.00432871	-0.0927531
1521	-0.00034763	0.00154991	0.172507	0.00692124	-0.00200122	0.00890464
1522	0.000357905	0.0179305	0.220833	0.0764814	0.00149675	0.075097
1523	-0.00019299	0.0126759	0.230663	0.0513392	-0.000793721	0.0520916
1524	0.00148696	0.0248202	0.147383	0.15146	0.00856098	0.144133
1525	0.00544922	0.00625628	0.182192	0.0603696	0.0281036	0.033199
1526	0.000818019	0.0248095	0.221467	0.103715	0.00331055	0.100738
1527	0.0178119	0.0173163	0.139189	0.201518	0.102181	0.110643
1528	0.00512652	0.00496034	0.199461	0.0481363	0.0244647	0.0242653
1529	-0.000606152	-0.0137405	0.263587	-0.0575615	-0.002432	-0.0549958
1530	0.00038285	-0.00387091	0.250674	-0.0141111	0.00154883	-0.0156842
1531	0.00713902	-0.0118471	0.136119	-0.0358276	0.0543261	-0.0953327
1532	-0.000724639	-0.00759622	0.254717	-0.0337703	-0.00294095	-0.0307389
1533	-0.000282275	-0.00963924	0.199187	-0.0524212	-0.00149142	-0.0508539
1534	0.000565414	-0.00635798	0.199461	-0.0299097	0.0029195	-0.0329253
1535	0.000204086	-0.00118151	0.0336927	-0.0298766	0.00623824	-0.0363415
1536	-9.75727e-05	-0.0155622	0.264946	-0.0628186	-0.000391409	-0.0624027
1537	0.00120893	0.0176027	0.0956873	0.164295	0.0105584	0.155377
1538	-0.000634007	0.00131387	0.235849	0.00287434	-0.00268046	0.00553996
1539	-0.000767407	-0.000348407	0.248649	-0.00450774	-0.00310022	-0.00140317
1540	0.00267461	0.00450793	0.198113	0.0349863	0.0130281	0.0222481
1541	0.0102184	0.00199156	0.171159	0.0665867	0.0557257	0.0115019
1542	0.00109903	-0.0155597	0.216216	-0.071674	0.00544734	-0.0775438
1543	-0.000306389	-0.00844836	0.254717	-0.0355939	-0.00124567	-0.0343055
1544	-0.000588777	-0.000159141	0.249326	-0.00300878	-0.00236858	-0.000638692
1545	-0.000245278	0.00445578	0.0700809	0.0566755	-0.00330157	0.0597797
1546	-0.000291914	0.00603062	0.118919	0.0460357	-0.00234173	0.0482645
1547	0.000172181	0.0105006	0.234417	0.0435462	0.000702519	0.0428738
1548	0.00246886	0.00481598	0.0956873	0.0707457	0.023976	0.0479186
1549	-0.000668397	0.0177512	0.232432	0.0684639	-0.00267878	0.0709527
1550	-0.000848814	0.022568	0.226287	0.0875751	-0.00342255	0.0906872
1551	-2.58503e-05	-0.00261133	0.251374	-0.0106023	-0.000103926	-0.0104973
1552	-0.000579748	0.017725	0.17655	0.0885169	-0.00299309	0.0912369
1553	0.00111814	0.00235115	0.0459459	0.0702068	0.0226274	0.0486809
1554	-5.94445e-05	0.000743705	0.0785908	0.00863147	-0.000749851	0.00937429
1555	0.00148672	-0.00147965	0.174324	4.0537e-05	0.00852811	-0.00856058
1556	-0.000443211	-0.00440666	0.151351	-0.0331046	-0.0030253	-0.0299886
1557	0.00299735	0.0102902	0.214286	0.058388	0.0131709	0.0458205
1558	0.00641482	-0.00462855	0.234973	0.0075447	0.0270943	-0.0200941
1559	0.00276509	-0.00204862	0.239189	0.00298644	0.0115257	-0.00863886
1560	0.00380617	-0.0149523	0.256098	-0.0455036	0.0155385	-0.0620055
1561	-0.000563558	-0.0108803	0.233784	-0.05147	-0.00253467	-0.0488116
1562	0.00517408	0.0038032	0.145553	0.0580942	0.0334827	0.0254641
1563	0.00162599	0.00195275	0.241758	0.0145871	0.0066276	0.00801256
1564	0.0159034	0.00103766	0.238544	0.0663093	0.0622478	0.00433113
1565	-0.000618315	0.0229701	0.225676	0.0901181	-0.00249293	0.0923808
1566	0.0126605	0.0163841	0.221918	0.115733	0.0504478	0.0687534
1567	-0.000720511	0.0110829	0.221467	0.0446985	-0.00310793	0.0476583
1568	0.00102744	0.0232599	0.209459	0.103904	0.00439551	0.0999483
1569	0.000396301	0.0193894	0.19891	0.0904713	0.00181211	0.0888202
1570	0.000860754	0.0166478	0.208791	0.0773688	0.0038036	0.0738461
1571	0.00138872	-0.00520811	0.215633	-0.0180318	0.00655632	-0.0247504
1572	-0.000635521	0.00703359	0.235135	0.0264894	-0.00263119	0.0290442
1573	-0.000636145	0.006753	0.243207	0.0245338	-0.00255149	0.0270164
1574	-0.000410312	0.000462584	0.249326	0.00020961	-0.00164534	0.0018519
1575	0.0093958	0.0133505	0.210811	0.0973909	0.0402291	0.0595577
1576	0.000893961	0.00456125	0.0997305	0.0518627	0.00849888	0.0437355
1577	-0.000612917	-0.0151875	0.228378	-0.0743276	-0.00288326	-0.0712389
1578	0.000951988	0.0128408	0.214286	0.0604739	0.00417395	0.056536
1579	-3.0506e-05	0.00670082	0.233154	0.0278134	-0.000127202	0.027937
1580	-0.000285762	0.00382868	0.137466	0.0251254	-0.00202655	0.027097
1581	0.00121887	0.00131291	0.242588	0.0103288	0.00497257	0.00538298
1582	0.000632151	-0.00383729	0.199461	-0.0163314	0.00322106	-0.0196157
1583	0.00592325	-0.012666	0.242588	-0.0285899	0.025115	-0.0550885
1584	0.00246967	-0.0119251	0.256065	-0.0383418	0.0100145	-0.0488454
1585	-0.000684476	-0.0109465	0.256065	-0.0475835	-0.00280025	-0.0446582
1586	0.000135651	-0.0114409	0.228378	-0.0520805	0.000624908	-0.0527384
1587	-0.000313276	0.00974871	0.218329	0.0414263	-0.00137544	0.042743
1588	-0.000249825	-0.0017008	0.17973	-0.0109722	-0.00140526	-0.00955349
1589	0.000388599	-9.0297e-05	0.200272	0.00148726	0.00193746	-0.000451074
1590	-0.000578201	-0.0125882	0.218329	-0.0641753	-0.00281826	-0.0611846
1591	-2.87813e-05	-0.0236371	0.240997	-0.108893	-0.000132431	-0.108746
1592	-0.000481346	-0.00224129	0.251351	-0.0109506	-0.00193601	-0.00899719
1593	8.19958e-05	-0.0026122	0.11413	-0.0226721	0.000734728	-0.023424
1594	0.00342461	-0.0161436	0.235616	-0.0570619	0.0153641	-0.073556
1595	-0.000298077	0.000260782	0.168464	-0.000221432	-0.00176978	0.00154561
1596	-0.000237827	0.0179092	0.189189	0.0854265	-0.0011497	0.0864768
1597	-0.000782292	0.0173187	0.217568	0.0706371	-0.00334164	0.0737323
1598	-0.000581954	-0.00102901	0.216981	-0.00747999	-0.00270211	-0.00476501
1599	0.00156555	0.0166818	0.232337	0.0728191	0.0062476	0.06699
1600	0.000353785	0.0354074	0.185637	0.161524	0.00159796	0.160182
1601	0.000678958	0.0267985	0.222973	0.109712	0.00271095	0.107292
1602	0.00314548	0.00382372	0.211957	0.0318336	0.0143678	0.0177204
1603	0.010787	0.0035108	0.226415	0.0593979	0.0448129	0.0152693
1604	-0.000381609	0.0167829	0.216981	0.0702764	-0.00163512	0.0717941
1605	-0.000247637	0.00321155	0.139566	0.020795	-0.00173743	0.0224933
1606	0.00160694	-0.014767	0.212162	-0.0661301	0.00807497	-0.0748091
1607	0.000471987	0.0229505	0.225676	0.0940291	0.00189478	0.0923092
1608	0.000138836	-0.00134563	0.0364865	-0.0342066	0.00393529	-0.0382926
1609	-0.000372735	-0.0131998	0.219512	-0.0659051	-0.00180992	-0.0639794
1610	0.00112105	-0.00162871	0.151351	-0.00336551	0.00743185	-0.0108782
1611	2.99066e-05	-0.0120878	0.256065	-0.049416	0.000122565	-0.0495446
1612	-3.46812e-05	-0.0293009	0.278378	-0.117793	-0.000139258	-0.117638
1613	-0.000352519	-0.00156226	0.137466	-0.0141259	-0.00260063	-0.0114953
1614	-8.81272e-05	0.000311517	0.0471698	0.00471353	-0.00185949	0.00656083
1615	-0.000599167	6.63114e-06	0.207084	-0.00286954	-0.00290165	3.20204e-05
1616	-0.000604573	0.000139126	0.206199	-0.00226237	-0.00293861	0.00067426
1617	-0.000640191	-0.00141528	0.208895	-0.00993752	-0.00309511	-0.0068213
1618	-0.000581363	0.0109071	0.235849	0.0419446	-0.00236159	0.0442018
1619	-0.000399585	-0.000689456	0.250674	-0.00436341	-0.001601	-0.002758
1620	4.55573e-05	-0.00799602	0.222973	-0.036975	0.000211872	-0.0371948
1621	0.000268365	-0.006797	0.222372	-0.0302471	0.00124333	-0.0315296
1622	-0.000426916	-0.00307695	0.147696	-0.0242999	-0.00296073	-0.0212762
1623	-0.000319824	0.0265724	0.222973	0.105337	-0.00128327	0.106483
1624	-0.000356379	-0.012927	0.262873	-0.0532212	-0.00142786	-0.0517194
1625	-0.000237474	0.0162998	0.221154	0.0677118	-0.00100109	0.0686441
1626	0.000788121	0.00254202	0.243935	0.0134679	0.00318735	0.0103134
1627	0.000653576	0.00639234	0.234501	0.0291699	0.00270579	0.0265359
1628	-0.000546652	-0.0163004	0.239189	-0.0757707	-0.00245861	-0.0731323
1629	-0.000527037	-0.0159651	0.238544	-0.0742715	-0.00237348	-0.0717278
1630	-0.000594474	-0.0171889	0.239189	-0.0803205	-0.002685	-0.0774276
1631	0.00217241	-0.00304044	0.247297	-0.00352242	0.00881555	-0.0124477
1632	0.000305688	-0.0119706	0.178962	-0.0697256	0.00182722	-0.0716838
1633	-0.000484022	0.000756902	0.249326	0.00109327	-0.0019392	0.0030266
1634	0.00176064	0.00616202	0.195055	0.0390322	0.00867408	0.0306237
1635	0.00161812	0.00410421	0.195418	0.0284495	0.00804476	0.0205702
1636	-0.000408754	-0.0047978	0.254717	-0.0208671	-0.00163822	-0.0191974
1637	-0.000330336	-0.00483191	0.254717	-0.0206858	-0.0013237	-0.0193365
1638	0.00563586	0.0016682	0.229111	0.0308951	0.0238389	0.00722858
1639	0.00556767	0.00127169	0.228997	0.0290004	0.0236082	0.00552264
1640	0.00450253	0.00386219	0.227763	0.0354246	0.0190682	0.0166743
1641	0.00344384	0.00152068	0.236486	0.0205612	0.0142631	0.00638921
1642	0.00261541	0.00071747	0.236486	0.0138975	0.0109058	0.0030247
1643	7.33968e-05	0.000112612	0.111413	0.00166676	0.000657683	0.00100974
1644	0.00173448	0.0113203	0.229111	0.0539086	0.00716237	0.0470834
1645	0.00285822	0.0163611	0.227027	0.0780493	0.0116072	0.0672224
1646	0.00268003	0.0120892	0.144205	0.0929032	0.0168583	0.0773489
1647	-0.000337976	-6.95169e-05	0.240541	-0.00169695	-0.00140745	-0.000289086
1648	7.61652e-05	0.00706378	0.127717	0.0529445	0.000564784	0.0524093
1649	0.000391592	0.00224783	0.163934	0.0158454	0.00235086	0.0135263
1650	0.00156773	-0.00262698	0.188679	-0.00564575	0.00835587	-0.0141196
1651	0.000734779	-0.00283654	0.105121	-0.0204016	0.00713242	-0.0277318
1652	-0.000739051	0.0098019	0.235135	0.0371127	-0.00302644	0.040018
1653	-0.000669384	0.0156459	0.198649	0.0701063	-0.00313345	0.073011
1654	0.00447072	0.0111027	0.231806	0.0629534	0.0180723	0.0457072
1655	0.000990684	-0.00371638	0.217391	-0.0126974	0.00461501	-0.0173927
1656	0.00136188	-0.000876487	0.216981	0.00223206	0.0062625	-0.00405585
1657	0.00306879	-0.0102615	0.258108	-0.028666	0.0122304	-0.0414028
1658	0.00165115	-0.00820345	0.256065	-0.0262604	0.00661752	-0.0330969
1659	0.00119173	0.0167906	0.216981	0.0765324	0.00507197	0.0718247
1660	0.00019259	0.0175275	0.198113	0.0821008	0.000892309	0.0812811
1661	-0.00068687	0.0169921	0.230458	0.0660765	-0.00278351	0.0686689
1662	-0.000731795	0.0199111	0.198113	0.0882648	-0.00336779	0.0913251
1663	0.00266545	0.00652256	0.105121	0.0803785	0.0233179	0.0584229
1664	-0.000560837	-0.00341389	0.25	-0.0161558	-0.00227959	-0.0138446
1665	0.000508102	0.00531553	0.0431267	0.11897	0.01038	0.109729
1666	0.00417347	0.0135376	0.196765	0.0825782	0.0194589	0.064372
1667	0.000204499	0.0121388	0.192722	0.0601918	0.000997238	0.0592537
1668	0.00534577	-0.00561877	0.0887978	-0.00308389	0.0603872	-0.0675503
1669	0.00434953	-0.00720625	0.148248	-0.0196485	0.0299161	-0.051093
1670	0.00867634	-0.0104724	0.180593	-0.0100453	0.0485262	-0.0615587
1671	0.00255059	-0.00477124	0.153951	-0.0146355	0.01681	-0.0319832
1672	-0.000501823	-0.000812538	0.219677	-0.00601918	-0.00229812	-0.00371253
1673	0.000450439	-0.00479999	0.179245	-0.0248694	0.00257547	-0.0275157
1674	0.00889304	0.00408694	0.238544	0.0516052	0.0353566	0.0168442
1675	0.00131905	0.00689693	0.24124	0.0329356	0.00528773	0.0277949
1676	0.00826391	0.00511458	0.229111	0.0551715	0.0340795	0.0218362
1677	0.00884128	-0.0053693	0.217984	0.015678	0.0399235	-0.0252537
1678	0.000331681	-0.00719223	0.233062	-0.0303293	0.00146631	-0.0318423
1679	0.00174698	-0.00259961	0.241892	-0.00353729	0.00724772	-0.0108638
1680	5.09588e-05	0.0134695	0.118598	0.102336	0.000385704	0.101989
1681	0.0269942	0.0103083	0.15	0.199156	0.144121	0.0643029
1682	0.0144217	0.011382	0.122642	0.173826	0.0971515	0.0849256
1683	0.00136956	0.00332721	0.11186	0.0402961	0.0117502	0.0288853
1684	-0.000214013	-0.0190844	0.252022	-0.0829245	-0.000919602	-0.0819296
1685	0.00290158	0.000366086	0.0566038	0.054578	0.0484635	0.00642596
1686	0.00313554	0.013432	0.171622	0.0880366	0.0166617	0.0725843
1687	-0.000384407	0.0042504	0.15903	0.0237329	-0.00235983	0.0260313
1688	-0.000417574	0.00515358	0.171159	0.0269252	-0.00237399	0.0292298
1689	0.0203658	0.0269096	0.204607	0.187688	0.0808543	0.116232
1690	0.0016871	-0.00641411	0.214092	-0.0225778	0.00805817	-0.0308849
1691	-0.000125587	0.00275369	0.0471698	0.0527753	-0.00252193	0.0551581
1692	0.0015611	-0.00784327	0.178378	-0.0365038	0.00907112	-0.0459921
1693	1.40627e-05	-0.0126872	0.228997	-0.0585842	6.50076e-05	-0.058653
1694	-7.33432e-05	0.00196605	0.11186	0.0166388	-0.000644761	0.0172724
1695	-0.000346543	0.0018554	0.119946	0.0124232	-0.00285326	0.015233
1696	0.00273619	0.0179182	0.188679	0.0986672	0.013071	0.0867299
1697	-0.000102061	0.00543887	0.126685	0.0404238	-0.000773067	0.0411651
1698	0.000928197	0.00407284	0.0256065	0.163393	0.0303258	0.137228
1699	0.000360684	0.00418395	0.0286104	0.137072	0.0108787	0.127582
1700	0.0157069	0.00645203	0.165768	0.117913	0.08358	0.0374638
1701	0.000356699	-0.000958541	0.0290055	-0.0211889	0.0125582	-0.0341763
1702	0.000222132	0.00275542	0.122642	0.0237031	0.0017683	0.0219736
1703	0.00347259	0.0238629	0.145553	0.158111	0.0200858	0.140854
1704	0.00128501	0.00937404	0.185984	0.0542051	0.00653475	0.0479839
1705	0.00101745	0.0126375	0.0997305	0.12043	0.00897333	0.112465
1706	0.001081	0.00726529	0.180707	0.0441479	0.00571797	0.038651
1707	0.000497714	0.00176865	0.0943396	0.0234599	0.005152	0.0184027
1708	0.000147433	0.00490782	0.0902965	0.0530169	0.0015462	0.0515504
1709	0.00756867	0.013984	0.153639	0.123024	0.0432023	0.0834256
1710	0.0104957	0.00894772	0.233784	0.0767826	0.0414479	0.0368626
1711	0.00195448	0.0242482	0.160274	0.140515	0.0104811	0.131411
1712	-0.000785339	0.0183718	0.231806	0.0705171	-0.00314901	0.0734348
1713	0.0150459	0.0109262	0.187838	0.121473	0.0703703	0.0549707
1714	-0.000668674	0.0153905	0.191892	0.071253	-0.00323635	0.074249
1715	6.41562e-05	-0.00172165	0.142857	-0.0117386	0.000454365	-0.0121985
1716	0.000510211	-0.00491341	0.172507	-0.0261934	0.0030351	-0.0293175
1717	-0.000786793	0.0517152	0.170765	0.229724	-0.00354901	0.232449
1718	0.000379769	0.0105072	0.195418	0.0527713	0.00184081	0.0510245
1719	0.000778152	0.00908092	0.145553	0.0634385	0.00500704	0.0587255
1720	0.00656591	0.0103006	0.226415	0.0693291	0.0269889	0.0435146
1721	0.00290643	0.0055654	0.181941	0.044492	0.0152639	0.0296812
1722	-0.00022892	-2.42709e-05	0.206199	-0.0012294	-0.00111155	-0.00011772
1723	0.000544197	0.00687878	0.0806011	0.084329	0.00618236	0.0786327
1724	-0.000390096	0.0146885	0.151811	0.0860783	-0.00234843	0.0882195
1725	0.00490018	0.022029	0.22372	0.107438	0.01955	0.0896403
1726	0.0101254	0.00271607	0.172973	0.0691089	0.0544918	0.0154595
1727	0.000304859	-0.00413911	0.174797	-0.0224275	0.00178319	-0.0242539
1728	-2.6017e-05	0.00292528	0.237197	0.0120754	-0.000108361	0.0121825
1729	0.000791078	-0.00711906	0.12938	-0.0514253	0.00642881	-0.0582284
1730	0.00185882	-0.0042725	0.165768	-0.0147757	0.011379	-0.0264558
1731	0.00119594	0.000911292	0.203504	0.0102486	0.00581649	0.00445804
1732	-0.000265348	-0.000949431	0.155827	-0.00785696	-0.00171622	-0.00613022
1733	-0.000184443	0.00441475	0.222372	0.0186684	-0.000813952	0.0194665
1734	-0.000147048	-0.00225075	0.237838	-0.0101843	-0.000624568	-0.00955378
1735	-0.000490632	-0.0178804	0.259003	-0.0763451	-0.00203894	-0.074155
1736	0.000408246	-0.0134964	0.258108	-0.0534169	0.00166618	-0.055175
1737	0.000819876	-0.00898309	0.21978	-0.0385754	0.00387434	-0.0426149
1738	0.00170924	-0.0339812	0.280822	-0.129841	0.00687685	-0.137664
1739	-0.000239653	-0.00806943	0.227763	-0.0378626	-0.00109204	-0.0367304
1740	0.0002368	-0.00605842	0.154987	-0.0390281	0.00158751	-0.0406801
1741	0.00547859	-0.00904871	0.21159	-0.0171623	0.0263368	-0.0446758
1742	0.00202168	-0.00246886	0.249307	-0.00179691	0.00812375	-0.0100019
1743	0.00234882	0.00154627	0.22372	0.0171126	0.0103193	0.00686421
1744	0.00225773	-0.00143757	0.227027	0.00359959	0.00990896	-0.00637251
1745	0.00611413	-0.0159843	0.250678	-0.0409878	0.0253902	-0.0681072
1746	0.00145548	0.0101413	0.210243	0.0522756	0.00656097	0.0460165
1747	-0.000398712	0.0126463	0.183784	0.0624779	-0.00203392	0.0643808
1748	-0.000685363	0.0184548	0.229508	0.0718603	-0.00277163	0.0744257
1749	0.001414	-0.00878872	0.227763	-0.0334624	0.00641597	-0.0401359
1750	0.000258256	0.0150056	0.216216	0.0659401	0.00111567	0.0648969
1751	0.00170083	0.00667091	0.191781	0.0418268	0.00849764	0.0336148
1752	0.000190205	0.031898	0.215633	0.129533	0.000767818	0.128865
1753	0.00588985	0.00782639	0.237197	0.0546653	0.0234737	0.0319414
1754	-0.000727947	0.0239932	0.224324	0.093967	-0.00294013	0.0966231
1755	0.00234975	0.00147666	0.0808625	0.0451819	0.0277457	0.0179339
1756	1.20354e-05	0.00541474	0.197011	0.0268071	5.94522e-05	0.0267493
1757	-0.000255302	-0.000830751	0.0883978	-0.0124388	-0.00292403	-0.00948703
1758	0.00376692	0.00200682	0.0864865	0.062581	0.0408293	0.0226776
1759	0.00346457	0.00186007	0.0878378	0.0571543	0.0371885	0.020737
1760	-0.000502631	0.0107308	0.206199	0.0472589	-0.0023224	0.0494664
1761	-0.000697983	-0.00485608	0.245205	-0.0231756	-0.00291249	-0.0202043
1762	-9.73866e-05	-0.00549782	0.207547	-0.0277056	-0.000482227	-0.0272103
1763	-0.0001957	0.0030683	0.24124	0.0117675	-0.000801681	0.0125591
1764	0.00708163	-0.0176817	0.240489	-0.0461095	0.0308046	-0.0793587
1765	0.00111791	-0.010299	0.145553	-0.0673244	0.00819752	-0.0761461
1766	0.0167562	0.0026305	0.180556	0.0969614	0.0838051	0.0143597
1767	0.0150962	-0.0024358	0.184636	0.0641693	0.0765152	-0.0133688
1768	0.00477004	0.013351	0.0902965	0.167141	0.0439969	0.128812
1769	0.00222463	0.00035457	0.153639	0.0165103	0.0142405	0.0023025
1770	0.00163875	0.0018442	0.199461	0.0171621	0.00807489	0.00916123
1771	0.00163875	0.0018442	0.199461	0.0171621	0.00807489	0.00916123
1772	0.00202641	0.00126707	0.200542	0.0161575	0.00994138	0.00627856
1773	0.00163875	0.0018442	0.199461	0.0171621	0.00807489	0.00916123
1774	0.00163875	0.0018442	0.199461	0.0171621	0.00807489	0.00916123
1775	-0.000717672	0.00508378	0.231806	0.018487	-0.00303877	0.0214605
1776	-3.50186e-05	0.00417598	0.0555556	0.0693669	-0.00058661	0.0699125
1777	-1.61328e-05	0.00875565	0.147696	0.0558664	-0.000103127	0.0559638
1778	-0.000225966	-0.00600632	0.197548	-0.032576	-0.00118112	-0.0313578
1779	0.0116924	-0.00134865	0.233154	0.0424799	0.0480186	-0.00581805
1780	-0.000313201	0.0143529	0.235457	0.0562721	-0.00125533	0.0574553
1781	-0.000766572	-0.00170998	0.252022	-0.00992429	-0.00307188	-0.00683142
1782	-0.000328962	-0.00194404	0.11186	-0.0207416	-0.00300184	-0.0176866
1783	0.00341672	0.0165003	0.216981	0.0840741	0.0144227	0.0706707
1784	-0.000260562	0.0198045	0.206199	0.0865757	-0.00115424	0.0876288
1785	0.00297768	0.0159848	0.218919	0.0797142	0.0125175	0.0680485
1786	0.000288505	-0.000817557	0.0269542	-0.0200208	0.0109178	-0.0312801
1787	-0.000783411	0.00369546	0.246631	0.0116695	-0.00313939	0.0147626
1788	-0.000265327	0.00720727	0.0902965	0.0713909	-0.00272863	0.0739179
1789	0.00261414	0.00333284	0.240541	0.0241269	0.0106056	0.0136663
1790	0.0022574	0.00590235	0.238544	0.033075	0.00915022	0.0241457
1791	0.000595526	0.0135095	0.190027	0.0690974	0.00291736	0.0663736
1792	0.0230922	-0.000832606	0.225067	0.0900008	0.0933673	-0.0037131
1793	-0.000469108	0.0117057	0.205163	0.0519252	-0.00216779	0.053976
1794	0.000104835	0.0212154	0.219677	0.088467	0.000435006	0.0880703
1795	0.00201801	-0.00148351	0.222222	0.00239946	0.00905924	-0.00672066
1796	1.23898e-06	0.00103045	0.191057	0.0053709	6.45007e-06	0.00536449
1797	0.00116261	0.00464838	0.121294	0.0457181	0.00914689	0.0369088
1798	-0.000310237	-0.0101623	0.128032	-0.0890825	-0.00263897	-0.086216
1799	0.0034337	-0.00972186	0.234501	-0.0275539	0.015046	-0.0432506
1800	0.000790496	0.0150897	0.233784	0.0636064	0.00316624	0.0606321
1801	0.00414419	0.00319342	0.0667575	0.0990296	0.0559307	0.0456523
1802	0.00261266	0.0196273	0.119241	0.157194	0.0184665	0.141338
1803	0.00502967	-0.00378678	0.101078	0.0121469	0.0491558	-0.0389221
1804	0.00474154	-0.0111833	0.168022	-0.0398672	0.0293449	-0.0713044
1805	0.00132895	-0.00871166	0.257412	-0.0295273	0.00531518	-0.0350287
1806	0.000906166	0.00734971	0.145553	0.0536764	0.00589152	0.048068
1807	0.00166155	-0.0038698	0.0876011	-0.0258599	0.0194578	-0.046217
1808	0.000261361	0.000270222	0.147945	0.00358024	0.00176028	0.00182317
1809	0.0124053	0.0112106	0.114865	0.170535	0.0895813	0.0889197
1810	0.0253553	0.0198789	0.185135	0.196355	0.110064	0.0969638
1811	0.015803	-0.0119987	0.169811	0.021912	0.0910229	-0.0760315
1812	-0.000476294	-0.0208401	0.252703	-0.0921248	-0.00205844	-0.0898814
1813	0.00100243	-0.015279	0.262803	-0.057445	0.00403349	-0.0617274
1814	-0.000321436	-0.0229054	0.254768	-0.100314	-0.00138825	-0.0987884
1815	0.00931986	-0.0014859	0.101078	0.0719291	0.0855723	-0.0149199
1816	0.00142538	0.00636574	0.1	0.0722798	0.0132235	0.0598477
1817	0.000223026	-0.0258783	0.264151	-0.107571	0.000935135	-0.108608
1818	0.00728168	-0.000850694	0.226415	0.0276191	0.0312725	-0.0037714
1819	0.0146529	-0.0110432	0.243935	0.0145821	0.0591928	-0.0474175
1820	-0.000572328	-0.0217916	0.266846	-0.0914744	-0.00234098	-0.0889253
1821	-0.00018444	0.0278945	0.174387	0.137112	-0.000912632	0.137899
1822	-0.000599692	0.0103861	0.219346	0.0427107	-0.00261723	0.0452096
1823	0.000654758	0.00574934	0.150407	0.0408397	0.00417547	0.036818
1824	-0.000529715	0.00534078	0.160377	0.0291247	-0.00320673	0.0322281
1825	-1.94471e-05	0.00740629	0.0781671	0.0863413	-0.000227307	0.0865489
1826	0.000140765	0.019364	0.22372	0.0801924	0.000578746	0.0796598
1827	-0.000539159	0.0104735	0.219677	0.0432658	-0.00234814	0.0455071
1828	0.00519987	0.00374828	0.216216	0.0397405	0.0230937	0.0170404
1829	0.0130762	0.0235101	0.196477	0.15698	0.0561059	0.10687
1830	0.00932223	0.0188648	0.214865	0.115971	0.0383549	0.0807119
1831	0.000304077	-0.00188428	0.110512	-0.0145064	0.00279144	-0.0173462
1832	-0.000785406	0.00337364	0.247283	0.0103583	-0.00314325	0.0134592
1833	-0.000458455	-0.00177116	0.24124	-0.00932852	-0.00191814	-0.00739619
1834	0.00295783	0.00657651	0.233784	0.0391847	0.0121562	0.027361
1835	-0.000248825	-0.000126485	0.172973	-0.00217448	-0.00144165	-0.000731779
1836	0.00239199	-0.000756327	0.156334	0.0103543	0.0151421	-0.00486141
1837	0.00136748	-0.0144981	0.261456	-0.0528766	0.00550681	-0.0587067
1838	-0.000240168	-0.000390255	0.133784	-0.00473457	-0.0018037	-0.00292559
1839	0.0020238	-0.00339358	0.249326	-0.00552429	0.00816191	-0.0137988
1840	0.00164207	-0.0121993	0.245205	-0.0449915	0.006998	-0.0523559
1841	0.00850166	0.0211254	0.218329	0.119485	0.034287	0.0882231
1842	-3.74833e-05	0.00311968	0.0431267	0.0667013	-0.00081117	0.0674578
1843	-0.000483697	0.0015326	0.207547	0.00502841	-0.00231882	0.00733024
1844	0.000621392	-0.00409645	0.235135	-0.0150007	0.00268234	-0.0177306
1845	0.00123165	-0.0080489	0.239189	-0.0293377	0.00530034	-0.0348226
1846	0.00661347	-0.000177583	0.219677	0.0284632	0.0292486	-0.000809038
1847	0.00663939	-0.0216203	0.244505	-0.0652694	0.0289267	-0.0970021
1848	-0.000298943	-0.0254437	0.24124	-0.119457	-0.00138722	-0.117906
1849	0.00425196	-0.0168673	0.257412	-0.0515339	0.0173693	-0.0701212
1850	0.00891129	-0.0204349	0.237838	-0.0509185	0.0393758	-0.0939953
1851	0.00534901	-0.0154077	0.262162	-0.0398992	0.0212175	-0.0624415
1852	0.00330313	-0.0128173	0.256757	-0.038481	0.0133599	-0.0525429
1853	0.0340272	-0.00598527	0.155405	0.152861	0.185488	-0.0400566
1854	0.00304418	-0.00653648	0.252022	-0.0140518	0.0122488	-0.0266268
1855	0.0069461	-0.000272636	0.135135	0.0470597	0.0489822	-0.00202158
1856	0.0086193	0.00171679	0.147297	0.0655704	0.0546794	0.011521
1857	0.0057231	0.00667419	0.121585	0.0925296	0.0427155	0.0520369
1858	0.00636178	0.0232473	0.199461	0.129258	0.0277722	0.104384
1859	-0.000603833	0.00350808	0.246631	0.0116386	-0.00241983	0.0140245
1860	-0.000181707	0.00266175	0.234332	0.0104726	-0.000767302	0.0112313
1861	0.00123914	-0.00212345	0.0633423	-0.0141586	0.0198395	-0.0346863
1862	0.000374523	0.0101944	0.220867	0.0456666	0.00161826	0.0441197
1863	-0.000601728	-0.00970894	0.259003	-0.0414596	-0.00241957	-0.0389458
1864	0.00426321	0.00386331	0.126016	0.0605812	0.0317812	0.0297453
1865	-0.000325255	-0.00274689	0.22962	-0.0135607	-0.0014357	-0.0121076
1866	-0.000737246	0.0115441	0.21875	0.0470771	-0.00321161	0.0501277
1867	-8.11322e-05	-0.0107608	0.260811	-0.0433732	-0.000324569	-0.0430347
1868	0.00443051	-0.00991868	0.145553	-0.0391832	0.031632	-0.0731283
1869	0.00701114	0.00364738	0.134511	0.0734213	0.0482963	0.0264
1870	-0.000234754	0.00417438	0.242588	0.0159805	-0.000952244	0.0169166
1871	0.0018991	0.00267071	0.097035	0.0449763	0.0186911	0.0267859
1872	-0.000563493	0.00210275	0.177898	0.00857829	-0.00314034	0.0116819
1873	0.00572819	-0.0150081	0.172554	-0.0568365	0.0350832	-0.0952618
1874	-0.000136614	0.0147786	0.234501	0.0587693	-0.000548336	0.0592851
1875	0.000235097	0.00845042	0.154167	0.0533337	0.00144362	0.0519651
1876	0.001144	0.0125606	0.202156	0.0634881	0.00529972	0.0584984
1877	-0.000768089	0.000856752	0.245946	0.000360371	-0.00312187	0.00347141
1878	0.000150341	-0.00262096	0.0704607	-0.0363379	0.00221123	-0.0386346
1879	0.00944742	0.00356169	0.168464	0.0716863	0.0520597	0.0207045
1880	-0.000166972	0.0263307	0.222973	0.105018	-0.000670204	0.105617
1881	0.00246832	-0.00773934	0.195418	-0.0277208	0.0129811	-0.0412372
1882	-0.000242857	0.0103997	0.0638889	0.13717	-0.00327983	0.139991
1883	-0.000120751	0.0221768	0.221024	0.0907357	-0.000496752	0.0911871
1884	-0.000695821	0.00805963	0.212162	0.0335442	-0.00316965	0.0365978
1885	-0.000546854	-0.00353208	0.202156	-0.0205926	-0.00276081	-0.0177827
1886	0.00880493	0.00723957	0.153639	0.0945555	0.0518904	0.0450002
1887	0.0124168	0.00404761	0.173854	0.0865098	0.0652423	0.0227519
1888	0.00244719	0.013324	0.232432	0.0635412	0.00985961	0.0542162
1889	-0.000400904	0.0294488	0.219677	0.116787	-0.00161184	0.118209
1890	-0.000238195	-0.00502844	0.20082	-0.026932	-0.00121806	-0.0256826
1891	0.00111213	0.0136429	0.209459	0.0658075	0.00496012	0.0611507
1892	0.00662841	-0.0188504	0.261708	-0.0489887	0.0265683	-0.0776192
1893	0.01436	0.012731	0.123989	0.179316	0.095049	0.0931175
1894	0.00409141	0.00392616	0.215447	0.0358785	0.018309	0.0178972
1895	0.0126704	0.0167697	0.22372	0.116291	0.0500491	0.0697315
1896	0.00604216	0.0146662	0.227763	0.0833433	0.0243174	0.060497
1897	0.0024288	0.00452744	0.169811	0.0393525	0.0137401	0.0259692
1898	0.00031333	0.0112063	0.130728	0.0809832	0.00220271	0.0789544
1899	0.00106498	-0.0116278	0.258108	-0.0426704	0.00430215	-0.0471755
1900	0.00433527	0.00228648	0.243243	0.0265013	0.0173504	0.00931243
1901	0.00166662	-0.0227718	0.268293	-0.0853811	0.00674234	-0.0927488
1902	-0.000496299	-0.00755866	0.240541	-0.0346471	-0.00213475	-0.0324431
1903	0.00274946	0.00782351	0.235772	0.0429193	0.011161	0.0321167
1904	0.00686975	-0.00938367	0.254743	-0.00996681	0.0272362	-0.0382447
1905	0.00317093	0.0153454	0.228261	0.0750325	0.0128494	0.0629925
1906	0.00595497	0.00436867	0.108108	0.0871695	0.0502819	0.0388406
1907	-0.000362076	0.00171646	0.215633	0.00624176	-0.00166865	0.00789723
1908	0.00954451	0.0146872	0.226415	0.0966768	0.0380795	0.060917
1909	0.00616328	0.0163984	0.227763	0.0901296	0.0246212	0.067162
1910	0.00469438	0.0108334	0.233784	0.0622826	0.0188294	0.0442871
1911	0.00201271	0.00663164	0.0471698	0.154877	0.036061	0.123261
1912	-0.00051428	0.0164181	0.206199	0.0716053	-0.0023155	0.0737501
1913	0.000618116	0.0128185	0.234501	0.0541934	0.00249303	0.0518296
1914	-0.000247326	0.00790773	0.216216	0.0342171	-0.00110474	0.0352828
1915	0.00437867	-0.00115858	0.239071	0.0132902	0.0180719	-0.00486978
1916	0.00454131	-0.000386591	0.182692	0.022236	0.024305	-0.00212057
1917	0.00854165	0.0130254	0.125337	0.14681	0.0581445	0.0941397
1918	0.00461422	-0.00605405	0.238482	-0.00607414	0.0194658	-0.0260469
1919	0.00892971	-0.0315374	0.256198	-0.0967835	0.038228	-0.140378
1920	0.00320009	0.00183512	0.216216	0.0227578	0.0144636	0.00841598
1921	0.00425167	-0.0124834	0.208108	-0.041184	0.0212715	-0.0638129
1922	0.0180043	-0.0209022	0.252717	-0.0115998	0.0720693	-0.0901675
1923	-0.000413394	0.0167639	0.180593	0.0830214	-0.00209905	0.0849421
1924	-0.000492274	0.0109412	0.137466	0.070641	-0.00332808	0.0737238
1925	0.000210368	0.00335112	0.191576	0.0182511	0.00107805	0.0171916
1926	0.00948806	0.00690535	0.186486	0.0808035	0.0467669	0.0357065
1927	0.000563269	-0.00735682	0.171196	-0.0413228	0.00342616	-0.0449028
1928	0.00370076	-0.00905125	0.212938	-0.0257746	0.0178275	-0.0443935
1929	0.00084729	0.00128149	0.148248	0.0141563	0.00563445	0.00857014
1930	-0.000589219	0.0141668	0.16442	0.0762795	-0.00331025	0.0793272
1931	-0.000679608	0.00447326	0.22027	0.0169311	-0.0030331	0.0199038
1932	-0.00053631	-0.00381349	0.187332	-0.0237718	-0.00293095	-0.0207799
1933	0.000274489	-0.00211858	0.158108	-0.0118012	0.00175657	-0.0135816
1934	0.00175024	0.0070271	0.154054	0.0539045	0.0107488	0.0436246
1935	0.000659658	-0.0105878	0.256757	-0.0402228	0.00267253	-0.0430103
1936	0.00156419	-0.0103948	0.257412	-0.035524	0.00629245	-0.0420812
1937	0.000484961	0.00276768	0.0449591	0.0674656	0.010059	0.05799
1938	-0.000302638	-0.0166479	0.247967	-0.0733737	-0.00131002	-0.0719693
1939	0.00148551	-0.0233095	0.221024	-0.109558	0.00745738	-0.117895
1940	-0.000650218	-0.0176813	0.253388	-0.077988	-0.00276623	-0.0750143
1941	1.90054e-05	-0.0181076	0.192722	-0.10358	0.00010883	-0.1037
1942	-0.000603312	-0.0178552	0.253369	-0.0785765	-0.00256826	-0.0758135
1943	0.0150344	0.000295727	0.191892	0.0739791	0.072552	0.00153874
1944	0.00227403	0.00852861	0.17655	0.0576594	0.0121377	0.046081
1945	0.00280136	-0.0126048	0.199461	-0.0516903	0.0147706	-0.0674574
1946	-3.94741e-05	-0.00984296	0.133423	-0.0799933	-0.000319523	-0.0796483
1947	0.00481779	0.0119315	0.229111	0.0681254	0.0195957	0.0494997
1948	0.00110752	0.00930919	0.222372	0.0447475	0.00475761	0.040181
1949	0.00377962	0.00631111	0.238544	0.0405845	0.0152015	0.0257748
1950	0.00149301	-0.00628793	0.233154	-0.0209973	0.00653801	-0.0277166
1951	0.000205995	0.0109215	0.229111	0.0463188	0.00085746	0.0455004
1952	0.02976	0.0122102	0.195418	0.1768	0.125364	0.0588079
1953	0.0030911	0.00399895	0.239892	0.0287067	0.0125155	0.0163965
1954	0.00343123	-0.00274664	0.245879	0.00277651	0.0139162	-0.0112969
1955	0.00293816	0.00284347	0.23913	0.023607	0.0119968	0.0117512
1956	8.2389e-05	-0.000716894	0.248649	-0.00255834	0.000332195	-0.0028915
1957	-0.00081567	0.0079717	0.242466	0.0286675	-0.00326763	0.0318311
1958	-9.97484e-05	0.00463858	0.212737	0.0208897	-0.000459086	0.021339
1959	0.00139567	0.00494403	0.233154	0.0264713	0.00582761	0.0207647
1960	2.18846e-05	0.0101602	0.238544	0.0409369	8.79867e-05	0.0408525
1961	-0.00069163	-0.00735843	0.238482	-0.0349346	-0.00300145	-0.0318376
1962	-0.000525368	-0.00107184	0.175202	-0.00920024	-0.00302622	-0.00615538
1963	0.00750791	-0.0154434	0.254054	-0.0322424	0.0305053	-0.064722
1964	0.00580557	0.00450107	0.191375	0.0511036	0.0287858	0.0229792
1965	3.60274e-05	-0.0164286	0.265499	-0.0658055	0.000144627	-0.0659597
1966	0.00202966	-0.0237395	0.263587	-0.0897557	0.00839128	-0.0989775
1967	0.000897546	-0.00370504	0.123989	-0.0231676	0.00740661	-0.0308024
1968	0.00377289	-0.00379378	0.126685	-0.000164911	0.0297866	-0.0308711
1969	0.000378597	0.00259995	0.187332	0.015651	0.00198937	0.0136889
1970	0.000169294	-0.0102834	0.191375	-0.055799	0.00093398	-0.056786
1971	0.00270419	0.014388	0.203252	0.0775704	0.0122726	0.0661092
1972	0.00233941	-0.00531079	0.145777	-0.0208072	0.0163818	-0.0378084
1973	-0.000304539	0.00339975	0.212938	0.0143275	-0.00140968	0.015715
1974	0.00179002	0.00338108	0.136119	0.0365993	0.0126692	0.0242372
1975	0.00578154	0.00814635	0.0837838	0.142541	0.0591694	0.0886146
1976	-0.000436186	0.0415312	0.205962	0.166338	-0.00176553	0.167807
1977	0.00621403	0.0109031	0.182065	0.0859369	0.0311977	0.0565019
1978	0.0112745	0.0112903	0.221024	0.0926348	0.046285	0.0485992
1979	2.88805e-05	0.0148705	0.234417	0.0597609	0.000115839	0.059652
1980	0.00124145	0.00690913	0.201635	0.0388519	0.0059177	0.0331303
1981	0.00268265	0.0191588	0.221763	0.0896593	0.0110123	0.0795227
1982	-0.000689517	0.0137031	0.233696	0.0527485	-0.00279486	0.0553886
1983	0.00130567	0.01072	0.160377	0.0697535	0.00757336	0.0626547
1984	0.000544533	0.0318131	0.165768	0.163319	0.00274842	0.161013
1985	0.00823338	0.0136239	0.154054	0.124252	0.0468041	0.0812503
1986	0.000115705	0.00726008	0.132075	0.0528915	0.000829715	0.052105
1987	-0.000694565	0.020674	0.22973	0.0800108	-0.0027815	0.0825626
1988	0.00923994	0.0117407	0.222527	0.0861601	0.0379451	0.0501167
1989	0.00256116	0.0135822	0.152703	0.0956098	0.0151686	0.0816802
1990	0.0018083	0.0119438	0.149596	0.0841893	0.0110702	0.0739375
1991	-0.000732707	-0.00513405	0.250674	-0.0239648	-0.002993	-0.0209093
1992	0.00186861	0.0153597	0.204852	0.0775771	0.00841412	0.0697499
1993	0.00126465	0.00799698	0.128726	0.0671191	0.00916493	0.0584903
1994	0.00101771	0.00911514	0.130728	0.0719352	0.00722491	0.0651813
1995	0.00391644	0.00681618	0.225067	0.0455158	0.0166092	0.0293948
1996	0.000273386	0.00740817	0.208447	0.0355416	0.00126492	0.0343201
1997	0.00975643	0.00866149	0.187332	0.0895163	0.047419	0.0441929
1998	-0.000179992	0.0133033	0.205722	0.0599663	-0.000822461	0.0607388
1999	0.00603671	0.0152649	0.225676	0.0862492	0.0244424	0.0633554
[truncated: 62,886 more rows]
