# Supplementary material for: A genome-wide scan for signatures of selection in Azeri and Khuzestani buffalo breeds
Source: BMC Genomics. 2018 Jun 11;19:449. doi: 10.1186/s12864-018-4759-x (PMC5996463; doi:10.1186/s12864-018-4759-x)
Supplement: Supplementary file 13 — Windowed FST output file. (XLS 6816 kb) [file 12864_2018_4759_MOESM13_ESM.xls]

## Sheet: 500 Kb Windowed unbiase Fst
SNP.No	SNP	CHR	BP	P
1	Affx-79587399	1	186939	0.0553437
2	Affx-79549252	1	233256	0.0347071
3	Affx-79525229	1	398433	0.0283867
4	Affx-79596663	1	420689	0.01981
5	Affx-79563521	1	506187	0.0265113
6	Affx-79551620	1	563340	0.0242343
7	Affx-79571449	1	595201	0.03659
8	Affx-79556150	1	671986	0.0370137
9	Affx-79592606	1	751374	0.0457313
10	Affx-79599713	1	784942	0.0523614
11	Affx-79550866	1	893493	0.06665
12	Affx-79601749	1	923192	0.0664757
13	Affx-79553140	1	1066330	0.0518537
14	Affx-79539973	1	1083720	0.0506471
15	Affx-79533387	1	1134724	0.0421771
16	Affx-79528363	1	1193698	0.0423871
17	Affx-79566398	1	1360054	0.038221
18	Affx-79567976	1	1398655	0.02411
19	Affx-79591733	1	1491567	0.0239464
20	Affx-79532056	1	1565435	0.0219617
21	Affx-79595099	1	1623085	0.0170908
22	Affx-79577120	1	1689207	0.0185527
23	Affx-79532482	1	1716786	0.018654
24	Affx-79555453	1	1754635	0.01725
25	Affx-79609601	1	1784029	0.019074
26	Affx-79526129	1	1831008	0.019195
27	Affx-79545018	1	1886360	0.0136609
28	Affx-79525654	1	1946945	0.0139575
29	Affx-79569183	1	1976782	0.0145733
30	Affx-79553154	1	2020688	0.01514
31	Affx-79599693	1	2060216	0.0149975
32	Affx-79584209	1	2104817	0.014945
33	Affx-79524606	1	2221635	0.0151608
34	Affx-79538802	1	2251891	0.0107662
35	Affx-79531602	1	2288688	0.0124721
36	Affx-79595894	1	2334772	0.0127646
37	Affx-79585645	1	2365273	0.0119154
38	Affx-79545019	1	2400894	0.0121692
39	Affx-79602360	1	2444056	0.0108508
40	Affx-79575698	1	2470005	0.0169892
41	Affx-79533849	1	2500210	0.0169708
42	Affx-79535905	1	2538560	0.0169491
43	Affx-79527754	1	2590538	0.0285442
44	Affx-79567280	1	2635352	0.0373433
45	Affx-79550034	1	2702380	0.0379933
46	Affx-79574882	1	2740746	0.0416609
47	Affx-79560845	1	2763135	0.0432918
48	Affx-79525655	1	2785475	0.044195
49	Affx-79602363	1	2844571	0.0416173
50	Affx-79583001	1	2895373	0.0386291
51	Affx-79563779	1	2936035	0.0389142
52	Affx-79551612	1	2965978	0.0424845
53	Affx-79578046	1	3045362	0.0313408
54	Affx-79546767	1	3067524	0.0277983
55	Affx-79564793	1	3093240	0.0213092
56	Affx-79586541	1	3152347	0.0134633
57	Affx-79539983	1	3250106	0.0106608
58	Affx-79529694	1	3291719	0.00903929
59	Affx-79605508	1	3321327	0.00959786
60	Affx-79586542	1	3363763	0.00808357
61	Affx-79535906	1	3400567	0.00809643
62	Affx-79601731	1	3430313	0.00598154
63	Affx-79591746	1	3468215	0.00567846
64	Affx-79567124	1	3491045	0.00556154
65	Affx-79570605	1	3514781	0.00592
66	Affx-79597486	1	3579871	0.00647462
67	Affx-79603526	1	3641006	0.0051
68	Affx-79594256	1	3673904	0.0047575
69	Affx-79532484	1	3735697	0.00494818
70	Affx-38016271	1	3766910	0.0107933
71	Affx-79570369	1	3771466	0.0113445
72	Affx-79549262	1	3802941	0.0122082
73	Affx-79598964	1	3835671	0.0109955
74	Affx-79531607	1	3876762	0.011871
75	Affx-79538171	1	3946502	0.0129882
76	Affx-79575701	1	3982537	0.0130117
77	Affx-79587407	1	4038612	0.0136108
78	Affx-79599699	1	4069563	0.01482
79	Affx-79543273	1	4101019	0.0127775
80	Affx-79610670	1	4239710	0.0122617
81	Affx-79556141	1	4262563	0.0126708
82	Affx-79610139	1	4287650	0.00935091
83	Affx-79583618	1	4314845	0.00792909
84	Affx-79551617	1	4385639	0.009039
85	Affx-79529343	1	4421234	0.009772
86	Affx-79580746	1	4450922	0.007597
87	Affx-79603527	1	4478338	0.00768
88	Affx-79589125	1	4506163	0.00703111
89	Affx-79589126	1	4535248	0.00890333
90	Affx-79548473	1	4597233	0.00818444
91	Affx-79610038	1	4658758	0.00831125
92	Affx-79577592	1	4751394	0.011947
93	Affx-79576177	1	4793624	0.00975222
94	Affx-79539408	1	4900388	0.00845909
95	Affx-79589129	1	4948874	0.008897
96	Affx-79540637	1	4986236	0.009555
97	Affx-79543277	1	5027952	0.010777
98	Affx-79554707	1	5093929	0.00910182
99	Affx-79559864	1	5158926	0.00900583
100	Affx-79588252	1	5204938	0.00615
101	Affx-79572303	1	5231109	0.00521846
102	Affx-79607111	1	5343191	0.00486437
103	Affx-79561326	1	5370471	0.00433882
104	Affx-79592599	1	5398055	0.00470125
105	Affx-79529696	1	5462353	0.00432
106	Affx-79605512	1	5520013	0.00394938
107	Affx-79606750	1	5561690	0.00295563
108	Affx-79542412	1	5583742	0.00342313
109	Affx-79591755	1	5605524	0.00249667
110	Affx-79579644	1	5637228	0.00183133
111	Affx-79546777	1	5667235	0.00192067
112	Affx-79589982	1	5689717	0.00263467
113	Affx-79593442	1	5711951	0.00296667
114	Affx-79561327	1	5743738	0.00311267
115	Affx-79564322	1	5772676	0.002292
116	Affx-79587414	1	5802930	0.00476267
117	Affx-79562563	1	5831109	0.00430786
118	Affx-79525231	1	5855634	0.00484714
119	Affx-38023833	1	5856061	0.00547615
120	Affx-79595909	1	5914304	0.009705
121	Affx-79573707	1	5952542	0.0135764
122	Affx-79556826	1	6056954	0.0111712
123	Affx-79598243	1	6080555	0.0117581
124	Affx-79551622	1	6115662	0.012234
125	Affx-79571173	1	6143279	0.011942
126	Affx-79574886	1	6170695	0.015222
127	Affx-79528373	1	6202669	0.0157686
128	Affx-79533853	1	6231148	0.0160693
129	Affx-79586554	1	6260530	0.0171785
130	Affx-79589986	1	6294172	0.0184833
131	Affx-79598245	1	6332412	0.0204708
132	Affx-79607738	1	6362811	0.01982
133	Affx-79586555	1	6387315	0.0287
134	Affx-79577129	1	6426558	0.029885
135	Affx-79543284	1	6461213	0.0278573
136	Affx-79553947	1	6487166	0.0305918
137	Affx-79594273	1	6513779	0.03372
138	Affx-79610351	1	6569219	0.0318282
139	Affx-79579646	1	6643231	0.03166
140	Affx-79605083	1	6670119	0.0343664
141	Affx-79574474	1	6705296	0.033
142	Affx-79558136	1	6813650	0.0405583
143	Affx-79570152	1	6835664	0.036375
144	Affx-79563782	1	6870011	0.0336369
145	Affx-79561329	1	6922535	0.0320131
146	Affx-79540650	1	6986094	0.0299623
147	Affx-79550053	1	7024603	0.0300917
148	Affx-79559870	1	7062591	0.0361175
149	Affx-79561330	1	7092311	0.0388373
150	Affx-79585668	1	7125551	0.04214
151	Affx-79547630	1	7225217	0.0402764
152	Affx-79553953	1	7255990	0.044037
153	Affx-79527203	1	7289592	0.037701
154	Affx-79537632	1	7313845	0.0309089
155	Affx-79577130	1	7343528	0.0337025
156	Affx-79585671	1	7368326	0.0462625
157	Affx-79532944	1	7419371	0.0578412
158	Affx-79558139	1	7477436	0.0562811
159	Affx-79580754	1	7554663	0.0575538
160	Affx-79605522	1	7639666	0.0476738
161	Affx-79545967	1	7708022	0.0607611
162	Affx-79604578	1	7771957	0.0663567
163	Affx-79547634	1	7862399	0.0588827
164	Affx-79562568	1	7893832	0.0531191
165	Affx-79539414	1	7934049	0.049002
166	Affx-79567980	1	7958267	0.046765
167	Affx-79551626	1	8066998	0.0321664
168	Affx-79553955	1	8164328	0.0269154
169	Affx-79530422	1	8190976	0.02267
170	Affx-38032941	1	8247997	0.0169845
171	Affx-79541537	1	8284493	0.00787
172	Affx-79610042	1	8310358	0.00866111
173	Affx-79606386	1	8350566	0.005648
174	Affx-79580756	1	8374147	0.004779
175	Affx-79565696	1	8449192	0.002696
176	Affx-79582452	1	8519879	0.00286455
177	Affx-79530423	1	8562618	0.00406818
178	Affx-79584849	1	8589980	0.00613182
179	Affx-79546792	1	8620223	0.006651
180	Affx-79577599	1	8657798	0.00744
181	Affx-79555474	1	8820741	0.0143447
182	Affx-79584851	1	8845983	0.0154307
183	Affx-79589140	1	8870858	0.0148454
184	Affx-79541540	1	8932847	0.0178786
185	Affx-79562900	1	8971916	0.0160567
186	Affx-79581270	1	9002590	0.0174293
187	Affx-79570880	1	9036417	0.0200267
188	Affx-79609918	1	9073316	0.0207164
189	Affx-79548485	1	9126106	0.0194767
190	Affx-79565568	1	9178443	0.0189453
191	Affx-38036444	1	9203688	0.0204729
192	Affx-79556160	1	9236006	0.0222946
193	Affx-79532947	1	9259643	0.0215454
194	Affx-79559362	1	9284073	0.0267546
195	Affx-79549285	1	9309951	0.0205554
196	Affx-79560373	1	9376574	0.0206186
197	Affx-79570881	1	9413773	0.0168579
198	Affx-79534836	1	9438888	0.01999
199	Affx-79532492	1	9462555	0.0209131
200	Affx-79610043	1	9503222	0.0229838
201	Affx-79562903	1	9534136	0.0202477
202	Affx-79588269	1	9586733	0.0207071
203	Affx-79556161	1	9621166	0.0209869
204	Affx-79590899	1	9663723	0.0205223
205	Affx-79528375	1	9755410	0.0237543
206	Affx-79567778	1	9780942	0.0227986
207	Affx-79579102	1	9808464	0.0174486
208	Affx-38039164	1	9858506	0.0241079
209	Affx-79610264	1	9866796	0.0244415
210	Affx-79535363	1	9895507	0.0260229
211	Affx-79525434	1	9925168	0.0258221
212	Affx-79524610	1	9986807	0.0242208
213	Affx-79598205	1	10008720	0.0223231
214	Affx-79604551	1	10038512	0.0244433
215	Affx-79541492	1	10062911	0.0234817
216	Affx-79609397	1	10136584	0.0208592
217	Affx-79595865	1	10174319	0.0226483
218	Affx-79559845	1	10226422	0.0265342
219	Affx-79609913	1	10261558	0.0254109
220	Affx-79597468	1	10305779	0.02631
221	Affx-79598210	1	10347500	0.0273608
222	Affx-79556122	1	10367324	0.0230525
223	Affx-79581812	1	10395374	0.01965
224	Affx-79601070	1	10422923	0.0205917
225	Affx-79564952	1	10499721	0.0206108
226	Affx-79545906	1	10542299	0.0217358
227	Affx-79562161	1	10572728	0.0277683
228	Affx-79543245	1	10631118	0.0299933
229	Affx-79595086	1	10696418	0.0307183
230	Affx-79562162	1	10768121	0.0275785
231	Affx-79576163	1	10794679	0.0266658
232	Affx-79549231	1	10820700	0.0242425
233	Affx-79537599	1	10848240	0.0253509
234	Affx-79539974	1	10876490	0.024031
235	Affx-79550824	1	10913249	0.0508709
236	Affx-79553915	1	10960442	0.054467
237	Affx-79580167	1	11023279	0.054419
238	Affx-79540613	1	11052921	0.055262
239	Affx-79543246	1	11111621	0.04639
240	Affx-79558114	1	11167079	0.043729
241	Affx-79583599	1	11244608	0.039951
242	Affx-79609763	1	11267209	0.048406
243	Affx-79571166	1	11307389	0.049114
244	Affx-79603514	1	11380038	0.0478227
245	Affx-79601076	1	11410786	0.036322
246	Affx-79546752	1	11481193	0.020299
247	Affx-79596639	1	11526798	0.021296
248	Affx-79528697	1	11553775	0.0211256
249	Affx-79602958	1	11616058	0.031152
250	Affx-79556805	1	11721491	0.036774
251	Affx-79553921	1	11745907	0.041492
252	Affx-79555436	1	11782445	0.029736
253	Affx-79584824	1	11821290	0.0313778
254	Affx-79558754	1	11853031	0.0328044
255	Affx-79567277	1	11962152	0.0290291
256	Affx-79558755	1	12022153	0.0297336
257	Affx-79598949	1	12061776	0.032039
258	Affx-79572291	1	12101837	0.039179
259	Affx-79568772	1	12213070	0.0316964
260	Affx-79555437	1	12234690	0.0284509
261	Affx-79605957	1	12260414	0.026821
262	Affx-79605499	1	12334903	0.02763
263	Affx-79582981	1	12380026	0.023655
264	Affx-79605959	1	12403980	0.019342
265	Affx-79608564	1	12434160	0.0204856
266	Affx-79582982	1	12463879	0.0213378
267	Affx-79532927	1	12593089	0.0246936
268	Affx-79554688	1	12685572	0.0187258
269	Affx-79595877	1	12710079	0.0202555
270	Affx-79610860	1	12734608	0.0207918
271	Affx-79540618	1	12837665	0.01969
272	Affx-79590860	1	12861787	0.021917
273	Affx-79547602	1	12886885	0.0243222
274	Affx-79596646	1	12945712	0.026915
275	Affx-79567118	1	13037838	0.019726
276	Affx-79560353	1	13062536	0.018934
277	Affx-79530408	1	13089425	0.0173033
278	Affx-79535335	1	13114831	0.019835
279	Affx-79610424	1	13176980	0.0107733
280	Affx-79607422	1	13218204	0.0125188
281	Affx-79529685	1	13250790	0.01303
282	Affx-79524048	1	13458417	0.009679
283	Affx-79582989	1	13486124	0.0095
284	Affx-79548461	1	13520817	0.014641
285	Affx-79555443	1	13542802	0.014402
286	Affx-79599678	1	13633146	0.0152773
287	Affx-79601084	1	13669691	0.014677
288	Affx-79565922	1	13726791	0.014848
289	Affx-79544133	1	13770261	0.011512
290	Affx-79566963	1	13889563	0.011
291	Affx-79596649	1	13921439	0.0117777
292	Affx-79557489	1	13959201	0.01093
293	Affx-79538162	1	14011346	0.0157671
294	Affx-79582431	1	14040522	0.0127785
295	Affx-79545008	1	14067817	0.0140831
296	Affx-79525226	1	14116577	0.0114843
297	Affx-79559337	1	14202117	0.007848
298	Affx-79562886	1	14237946	0.00778733
299	Affx-79599679	1	14273575	0.00812067
300	Affx-79606363	1	14301945	0.00840933
301	Affx-79570601	1	14327327	0.00904267
302	Affx-79589956	1	14354934	0.007012
303	Affx-79588238	1	14390779	0.00652133
304	Affx-79550834	1	14422724	0.00906733
305	Affx-79538164	1	14455561	0.01327
306	Affx-79538794	1	14480254	0.0141186
307	Affx-79523862	1	14563567	0.0110614
308	Affx-79607732	1	14585453	0.0108493
309	Affx-79535342	1	14608232	0.0115069
310	Affx-79536441	1	14632232	0.0143762
311	Affx-79602354	1	14674142	0.01723
312	Affx-79579628	1	14730339	0.0167408
313	Affx-79577584	1	14754964	0.0183525
314	Affx-79589958	1	14794468	0.01973
315	Affx-79604063	1	14823929	0.0181333
316	Affx-79607424	1	14852790	0.018645
317	Affx-79566112	1	14885101	0.0191192
318	Affx-79585637	1	14916772	0.0210991
319	Affx-79600401	1	14950200	0.017355
320	Affx-79593422	1	15019865	0.0121562
321	Affx-79532931	1	15083696	0.0111392
322	Affx-79550839	1	15113082	0.0137983
323	Affx-79540627	1	15146012	0.0121769
324	Affx-79600404	1	15187352	0.00966154
325	Affx-79610348	1	15294726	0.010686
326	Affx-79543258	1	15320807	0.0116743
327	Affx-79592579	1	15351291	0.0141929
328	Affx-79585639	1	15382607	0.0142508
329	Affx-79550841	1	15417322	0.0126836
330	Affx-79565565	1	15445028	0.0117008
331	Affx-79540628	1	15479564	0.0118015
332	Affx-38058897	1	15501968	0.0115825
333	Affx-79542396	1	15592322	0.0141277
334	Affx-79563514	1	15614926	0.0117408
335	Affx-79528705	1	15641542	0.01013
336	Affx-79559344	1	15676474	0.00979364
337	Affx-79602356	1	15714194	0.00968636
338	Affx-79532933	1	15751522	0.0137467
339	Affx-79562557	1	15793094	0.0125177
340	Affx-79536443	1	15825440	0.0126723
341	Affx-79598957	1	15882648	0.0139777
342	Affx-79599687	1	15913170	0.0150223
343	Affx-79598224	1	15950230	0.0164833
344	Affx-79547613	1	16034666	0.0181091
345	Affx-79544140	1	16060542	0.0142291
346	Affx-79587397	1	16131956	0.0227982
347	Affx-79545016	1	16190585	0.0259464
348	Affx-79597478	1	16216562	0.0259036
349	Affx-79598958	1	16241322	0.0256273
350	Affx-38061530	1	16257948	0.022443
351	Affx-79533391	1	16268841	0.026193
352	Affx-79602357	1	16304895	0.030543
353	Affx-79542397	1	16378597	0.0294118
354	Affx-79529690	1	16405878	0.0325055
355	Affx-79607099	1	16541147	0.0264408
356	Affx-79561754	1	16601368	0.0300738
357	Affx-79560357	1	16665861	0.0224431
358	Affx-79543262	1	16693685	0.0203985
359	Affx-79593425	1	16732416	0.0237085
360	Affx-79553930	1	16761559	0.0247162
361	Affx-79597479	1	16792735	0.0257654
362	Affx-79539398	1	16831660	0.02456
363	Affx-79565566	1	16866168	0.0227775
364	Affx-79562169	1	16893210	0.0203042
365	Affx-38063768	1	16934375	0.0129283
366	Affx-79609238	1	16966993	0.0157375
367	Affx-79595890	1	17029204	0.0174455
368	Affx-79552410	1	17057830	0.0190173
369	Affx-79596656	1	17146609	0.0154842
370	Affx-79595100	1	17177254	0.0167833
371	Affx-79600405	1	17216831	0.0182742
372	Affx-79561755	1	17248173	0.0171146
373	Affx-79602358	1	17285320	0.0175767
374	Affx-79599688	1	17361313	0.0141746
375	Affx-79593426	1	17386416	0.0150962
376	Affx-79556137	1	17411178	0.0189862
377	Affx-79608330	1	17448047	0.0189746
378	Affx-79607427	1	17554496	0.018116
379	Affx-79575697	1	17598165	0.0163969
380	Affx-79564311	1	17627937	0.0164707
381	Affx-79566853	1	17662807	0.01813
382	Affx-79564312	1	17690462	0.0171653
383	Affx-79606369	1	17720568	0.0163633
384	Affx-79544141	1	17747882	0.016486
385	Affx-79534828	1	17811059	0.0134125
386	Affx-79601090	1	17844701	0.0121325
387	Affx-79547614	1	17873906	0.0116331
388	Affx-79597480	1	17902981	0.0110656
389	Affx-79529691	1	17927966	0.008548
390	Affx-79589112	1	17953158	0.00895571
391	Affx-79600406	1	17975301	0.0103521
392	Affx-38067572	1	17998925	0.00742
393	Affx-79599689	1	18061014	0.00616467
394	Affx-79560842	1	18087644	0.00599
395	Affx-79601722	1	18148187	0.00575714
396	Affx-79600407	1	18172322	0.00439286
397	Affx-79598225	1	18200337	0.00522857
398	Affx-79585640	1	18229191	0.00661357
399	Affx-79556138	1	18263248	0.00659786
400	Affx-79523672	1	18295068	0.00567071
401	Affx-79601723	1	18330264	0.00620714
402	Affx-79592581	1	18360180	0.00628429
403	Affx-79530765	1	18388510	0.00663846
404	Affx-79598226	1	18454329	0.0121915
405	Affx-79528706	1	18479366	0.0110523
406	Affx-79590873	1	18503339	0.0119742
407	Affx-79551607	1	18545417	0.0131415
408	Affx-79589113	1	18594023	0.0136208
409	Affx-79553153	1	18666273	0.0158115
410	Affx-79562170	1	18692282	0.0152631
411	Affx-79529692	1	18717983	0.0157433
412	Affx-79538168	1	18746288	0.0132933
413	Affx-79607100	1	18783042	0.0156167
414	Affx-79580739	1	18822149	0.0166482
415	Affx-79543264	1	18851858	0.01671
416	Affx-79564313	1	18915491	0.017495
417	Affx-79596657	1	18973483	0.00992571
418	Affx-79597481	1	19004295	0.0103523
419	Affx-79571446	1	19027434	0.0110815
420	Affx-79581825	1	19109897	0.0122993
421	Affx-79529693	1	19148409	0.0116233
422	Affx-79550842	1	19184727	0.0116333
423	Affx-79543265	1	19218108	0.0118073
424	Affx-79529019	1	19262732	0.0125871
425	Affx-79599690	1	19331091	0.00989333
426	Affx-79594245	1	19379741	0.009424
427	Affx-79559856	1	19399161	0.0110613
428	Affx-79562558	1	19418693	0.0101587
429	Affx-79584831	1	19440864	0.0109171
430	Affx-79590874	1	19465255	0.0122536
431	Affx-79609020	1	19504731	0.0121421
432	Affx-79599691	1	19541013	0.0121792
433	Affx-79574879	1	19565501	0.0120938
434	Affx-79610034	1	19587181	0.00940615
435	Affx-79552411	1	19620968	0.00703308
436	Affx-79577586	1	19655969	0.00486385
437	Affx-79605964	1	19689430	0.00875846
438	Affx-79581826	1	19783248	0.00931813
439	Affx-79578566	1	19808441	0.01109
440	Affx-79585641	1	19859969	0.0119469
441	Affx-79572299	1	19887027	0.0119644
442	Affx-79536986	1	19913958	0.0105894
443	Affx-79601091	1	19943104	0.0112988
444	Affx-79531601	1	19995443	0.01025
445	Affx-79610035	1	20045778	0.0105556
446	Affx-79535903	1	20073664	0.0113412
447	Affx-79529020	1	20103311	0.0113159
448	Affx-79542398	1	20134207	0.0119619
449	Affx-79577588	1	20165556	0.0122212
450	Affx-79594246	1	20194798	0.00935333
451	Affx-79551608	1	20220786	0.00895143
452	Affx-79599692	1	20242977	0.00865923
453	Affx-79592582	1	20265066	0.00845231
454	Affx-79576172	1	20302525	0.00782769
455	Affx-79551609	1	20340128	0.00520786
456	Affx-79580175	1	20380948	0.00425357
457	Affx-79578044	1	20403114	0.00440357
458	Affx-79581827	1	20429448	0.00461154
459	Affx-79596658	1	20451721	0.0029675
460	Affx-79595891	1	20477167	0.00718917
461	Affx-79579092	1	20501197	0.00707167
462	Affx-79576173	1	20528074	0.00760636
463	Affx-79529342	1	20601438	0.0114108
464	Affx-79579633	1	20641331	0.0113985
465	Affx-79558760	1	20754186	0.01011
466	Affx-79536444	1	20780819	0.0115593
467	Affx-79583611	1	20810535	0.0111807
468	Affx-79594247	1	20835936	0.01228
469	Affx-79562171	1	20860414	0.0126823
470	Affx-79533393	1	20882906	0.0153638
471	Affx-79604561	1	20973274	0.0159887
472	Affx-79601724	1	20997981	0.0128693
473	Affx-79541511	1	21028618	0.0118707
474	Affx-79610950	1	21052931	0.0126273
475	Affx-79591736	1	21079496	0.009385
476	Affx-79571997	1	21134055	0.00928643
477	Affx-79531191	1	21166980	0.0101785
478	Affx-79580740	1	21227015	0.00965429
479	Affx-79536987	1	21280246	0.00888133
480	Affx-79559857	1	21304580	0.007676
481	Affx-79564791	1	21342122	0.00747
482	Affx-79609403	1	21367638	0.00765786
483	Affx-79578567	1	21396661	0.00478286
484	Affx-79589964	1	21424389	0.00493571
485	Affx-79569899	1	21450251	0.00363143
486	Affx-79583612	1	21481384	0.00175786
487	Affx-79563516	1	21514785	0.00143857
488	Affx-79536445	1	21539683	0.00144929
489	Affx-79594248	1	21589929	0.00211667
490	Affx-79590875	1	21677339	0.000759375
491	Affx-79550029	1	21705823	0.00153353
492	Affx-79566655	1	21740285	0.00188353
493	Affx-79569639	1	21772808	0.00206235
494	Affx-79582997	1	21801616	0.0023375
495	Affx-79591737	1	21838739	0.00272375
496	Affx-79563212	1	21888904	0.00266059
497	Affx-79595892	1	21913459	0.00300937
498	Affx-79538800	1	21937583	0.00289813
499	Affx-38081850	1	21966256	0.00296867
500	Affx-79595893	1	21998943	0.00300933
501	Affx-79585642	1	22026478	0.00324214
502	Affx-79555454	1	22057020	0.00357286
503	Affx-79548468	1	22085437	0.00364857
504	Affx-79524423	1	22118808	0.00689133
505	Affx-79582998	1	22148998	0.00734867
506	Affx-79549251	1	22178206	0.007032
507	Affx-79545937	1	22203218	0.00697933
508	Affx-79597482	1	22228480	0.00667357
509	Affx-79579093	1	22256535	0.00645538
510	Affx-79572629	1	22321206	0.0108214
511	Affx-79599694	1	22346456	0.0111546
512	Affx-79593427	1	22380200	0.0115608
513	Affx-79589965	1	22416267	0.0135369
514	Affx-79535346	1	22476834	0.01431
515	Affx-79592583	1	22526517	0.014135
516	Affx-79548469	1	22572226	0.0148347
517	Affx-79601092	1	22595280	0.0155893
518	Affx-79611482	1	22604378	0.0132479
519	Affx-79592584	1	22637145	0.0120571
520	Affx-79561756	1	22661728	0.01573
521	Affx-79601093	1	22686138	0.0171831
522	Affx-79556139	1	22771009	0.0184069
523	Affx-79537618	1	22804216	0.0199954
524	Affx-79550030	1	22871892	0.0169607
525	Affx-79598227	1	22897426	0.0166421
526	Affx-79532934	1	22923083	0.0153393
527	Affx-79589966	1	22960319	0.0137321
528	Affx-79528370	1	22990729	0.0162236
529	Affx-79564314	1	23031378	0.0165514
530	Affx-79555455	1	23056249	0.0168771
531	Affx-79553156	1	23085166	0.0190771
532	Affx-79602359	1	23121305	0.0197915
533	Affx-79550031	1	23143027	0.0190546
534	Affx-79607733	1	23245268	0.0136914
535	Affx-79603524	1	23296734	0.01262
536	Affx-79562559	1	23318652	0.0098
537	Affx-79551610	1	23351208	0.00865769
538	Affx-79542399	1	23378864	0.0103131
539	Affx-79599695	1	23408568	0.0111283
540	Affx-79557497	1	23444450	0.0134333
541	Affx-79605506	1	23484316	0.0155125
542	Affx-79592585	1	23511380	0.0143292
543	Affx-79589967	1	23540692	0.0139842
544	Affx-79585644	1	23569444	0.0155442
545	Affx-38088350	1	23623655	0.0102883
546	Affx-79562172	1	23657926	0.0117369
547	Affx-79526394	1	23694775	0.0124892
548	Affx-79532935	1	23752053	0.012255
549	Affx-79584210	1	23822823	0.0120358
550	Affx-79553157	1	23873981	0.01275
551	Affx-79561317	1	23911315	0.0118067
552	Affx-79560843	1	23971360	0.0130262
553	Affx-79566017	1	23998418	0.012155
554	Affx-79562173	1	24027425	0.0101558
555	Affx-79594249	1	24061998	0.0101775
556	Affx-79591739	1	24096907	0.0113683
557	Affx-79550032	1	24128094	0.0125255
558	Affx-79539401	1	24149548	0.0111736
559	Affx-79534340	1	24247020	0.00913143
560	Affx-79553158	1	24280511	0.0100685
561	Affx-79549253	1	24364020	0.00934067
562	Affx-79531603	1	24395819	0.00954429
563	Affx-79588245	1	24423699	0.00862214
564	Affx-79579634	1	24449717	0.00789786
565	Affx-38091902	1	24505746	0.0114243
566	Affx-79564061	1	24545779	0.0182707
567	Affx-79579635	1	24574571	0.0210453
568	Affx-79607429	1	24634793	0.0196773
569	Affx-79609239	1	24665923	0.0188581
570	Affx-79524607	1	24691696	0.0190925
571	Affx-79553159	1	24716181	0.0195931
572	Affx-79611354	1	24726569	0.021002
573	Affx-79591740	1	24790259	0.0245663
574	Affx-79531604	1	24818100	0.0241975
575	Affx-79596659	1	24842080	0.0253175
576	Affx-79545939	1	24896360	0.02577
577	Affx-79539402	1	24934264	0.027382
578	Affx-79562889	1	24973592	0.0260313
579	Affx-79602362	1	25012852	0.0202219
580	Affx-79548470	1	25051732	0.0144431
581	Affx-79538803	1	25071947	0.0119325
582	Affx-79536988	1	25092214	0.0108219
583	Affx-79564062	1	25135539	0.0101056
584	Affx-79597483	1	25162239	0.01072
585	Affx-79553160	1	25188158	0.00987667
586	Affx-79549254	1	25210364	0.012766
587	Affx-79558124	1	25234482	0.0123333
588	Affx-79594250	1	25263685	0.0101987
589	Affx-79568369	1	25294881	0.008044
590	Affx-79589114	1	25328045	0.00803267
591	Affx-79538169	1	25353446	0.00691929
592	Affx-79526395	1	25460630	0.0062575
593	Affx-79585646	1	25489309	0.00858062
594	Affx-79539403	1	25511428	0.00853933
595	Affx-79543266	1	25533252	0.00877467
596	Affx-79556815	1	25560194	0.00948533
597	Affx-79560844	1	25589712	0.010145
598	Affx-79553161	1	25632736	0.0109593
599	Affx-79604066	1	25669744	0.0147171
600	Affx-79550843	1	25692703	0.0144143
601	Affx-79591741	1	25714467	0.0110907
602	Affx-79572972	1	25743776	0.0112864
603	Affx-79552412	1	25771018	0.01103
604	Affx-79542400	1	25801901	0.0144971
605	Affx-79610258	1	25860489	0.0175236
606	Affx-79608569	1	25902128	0.0174886
607	Affx-79593428	1	25935432	0.0174164
608	Affx-79610137	1	25986054	0.0203053
609	Affx-79601725	1	26028205	0.017962
610	Affx-79555456	1	26056392	0.0171153
611	Affx-79573332	1	26126383	0.0218794
612	Affx-79532936	1	26154320	0.0210525
613	Affx-79595895	1	26174704	0.0206463
614	Affx-79589115	1	26194410	0.022136
615	Affx-79539982	1	26231843	0.0276263
616	Affx-79544145	1	26259465	0.0293987
617	Affx-79604562	1	26283772	0.0277773
618	Affx-79553933	1	26353981	0.0246106
619	Affx-79581828	1	26383884	0.0237462
620	Affx-79543267	1	26408507	0.02584
621	Affx-79598960	1	26442560	0.026772
622	Affx-79533394	1	26472814	0.026754
623	Affx-79609765	1	26512154	0.0245257
624	Affx-79601094	1	26552464	0.0243107
625	Affx-79587400	1	26586836	0.02255
626	Affx-79551611	1	26609186	0.0150487
627	Affx-79589116	1	26630964	0.015716
628	Affx-79547615	1	26663185	0.017025
629	Affx-79537619	1	26694768	0.0135343
630	Affx-79556140	1	26727880	0.00652714
631	Affx-79533395	1	26762186	0.00659929
632	Affx-79595896	1	26792551	0.00691429
633	Affx-79578568	1	26822009	0.00631
634	Affx-79554697	1	26864038	0.00549462
635	Affx-38100762	1	26895535	0.00572538
636	Affx-79587401	1	26965894	0.00364417
637	Affx-79578570	1	27024822	0.00351
638	Affx-79541513	1	27052738	0.00343583
639	Affx-79576624	1	27076577	0.00406727
640	Affx-79550844	1	27100558	0.00430455
641	Affx-79585647	1	27122143	0.004981
642	Affx-79598228	1	27172310	0.00440545
643	Affx-79541514	1	27203814	0.00415364
644	Affx-79581830	1	27234297	0.00417364
645	Affx-79589968	1	27280383	0.004887
646	Affx-79577589	1	27302170	0.00444333
647	Affx-79536446	1	27365477	0.00413556
648	Affx-79594251	1	27488721	0.00725583
649	Affx-79555457	1	27546045	0.00811455
650	Affx-79556816	1	27597794	0.0107064
651	Affx-79595897	1	27630837	0.011686
652	Affx-79589969	1	27664812	0.0125911
653	Affx-79595898	1	27688836	0.0121867
654	Affx-79599696	1	27712904	0.0131489
655	Affx-79577590	1	27842745	0.0102
656	Affx-79550845	1	27869811	0.011121
657	Affx-79536447	1	27900750	0.011043
658	Affx-79562174	1	27941476	0.005704
659	Affx-79566575	1	27972069	0.00508222
660	Affx-79564792	1	28054006	0.00409182
661	Affx-79586538	1	28165753	0.00466692
662	Affx-79589118	1	28199176	0.00477
663	Affx-79611483	1	28254750	0.00459538
664	Affx-79587402	1	28322397	0.00489385
665	Affx-79582439	1	28365223	0.00629714
666	Affx-79586539	1	28394627	0.00760214
667	Affx-79530412	1	28421879	0.00842615
668	Affx-79601726	1	28477342	0.00915077
669	Affx-79542401	1	28502295	0.01007
670	Affx-79545940	1	28538253	0.0100777
671	Affx-79556817	1	28605466	0.0107877
672	Affx-79585648	1	28633227	0.00803083
673	Affx-79564555	1	28657945	0.00829167
674	Affx-79559345	1	28691581	0.00833583
675	Affx-79580742	1	28720664	0.00847167
676	Affx-79605507	1	28797071	0.00807429
677	Affx-79555458	1	28828630	0.00795786
678	Affx-79539404	1	28855303	0.00611643
679	Affx-79609405	1	28878550	0.00656385
680	Affx-79585649	1	28932316	0.00487
681	Affx-79552413	1	28999027	0.00392143
682	Affx-79576625	1	29028095	0.00337
683	Affx-79543269	1	29082232	0.00321077
684	Affx-79541515	1	29144032	0.00401133
685	Affx-79562890	1	29170869	0.00406429
686	Affx-79598230	1	29220337	0.006846
687	Affx-79573705	1	29243399	0.007316
688	Affx-79610349	1	29262886	0.007885
689	Affx-79605965	1	29294487	0.00662571
690	Affx-79577121	1	29324858	0.00662143
691	Affx-79561758	1	29355127	0.00665786
692	Affx-79581831	1	29407501	0.006935
693	Affx-79538805	1	29429135	0.00748077
694	Affx-79606744	1	29451066	0.00668538
695	Affx-79559859	1	29511405	0.00624571
696	Affx-79536990	1	29593868	0.00665077
697	Affx-79611234	1	29618899	0.00461154
698	Affx-79589970	1	29643363	0.00363417
699	Affx-79542402	1	29676157	0.0050675
700	Affx-79577122	1	29706689	0.00297417
701	Affx-79588246	1	29736645	0.00131273
702	Affx-79581249	1	29763697	0.000428182
703	Affx-79532483	1	29820279	0.000769
704	Affx-79533850	1	29847168	0.00108
705	Affx-79546766	1	29905264	0.00171364
706	Affx-79555459	1	29936899	0.00176
707	Affx-79571728	1	29969368	0.00230556
708	Affx-79604068	1	30001462	0.0025225
709	Affx-79559860	1	30106286	0.001585
710	Affx-79527196	1	30170337	0.00267
711	Affx-79562891	1	30205424	0.001203
712	Affx-79607101	1	30242910	0.002634
713	Affx-79564958	1	30330468	0.002737
714	Affx-79582440	1	30357978	0.00262222
715	Affx-79533851	1	30387749	0.00185111
716	Affx-79558125	1	30533445	0.004482
717	Affx-79607734	1	30567159	0.00512111
718	Affx-79604563	1	30592775	0.00701
719	Affx-79549258	1	30617007	0.00729444
720	Affx-79576626	1	30669910	0.006333
721	Affx-79526396	1	30722878	0.00537091
722	Affx-79591743	1	30799183	0.00414545
723	Affx-79598231	1	30862646	0.00395273
724	Affx-79604564	1	30890195	0.00435182
725	Affx-79552414	1	31009359	0.00314692
726	Affx-79600409	1	31069473	0.00113538
727	Affx-79545020	1	31098970	9.33333e-05
728	Affx-79579637	1	31133419	0.0003425
729	Affx-79538806	1	31160069	0.000606364
730	Affx-79564315	1	31187060	0.00297636
731	Affx-79572630	1	31211289	0.00988
732	Affx-79545021	1	31239616	0.0100273
733	Affx-79604565	1	31304237	0.0160283
734	Affx-79594252	1	31367398	0.01819
735	Affx-79546768	1	31425205	0.0175608
736	Affx-79523331	1	31452080	0.0177825
737	Affx-79608570	1	31497116	0.0175358
738	Affx-79540631	1	31530446	0.0189618
739	Affx-79531192	1	31619127	0.0177517
740	Affx-79601727	1	31660823	0.0176
741	Affx-38117119	1	31699505	0.0170255
742	Affx-79555460	1	31707613	0.01268
743	Affx-79548471	1	31752056	0.01671
744	Affx-79592587	1	31794941	0.0119182
745	Affx-79532937	1	31827596	0.010204
746	Affx-79569184	1	31887501	0.00783
747	Affx-79550036	1	31941486	0.008999
748	Affx-79559347	1	31982649	0.00991
749	Affx-79601728	1	32037796	0.009643
750	Affx-79572631	1	32081714	0.013651
751	Affx-79541516	1	32159664	0.015507
752	Affx-79591744	1	32211756	0.016332
753	Affx-38118983	1	32282536	0.01073
754	Affx-79560847	1	32284485	0.0104275
755	Affx-79557499	1	32346109	0.00989375
756	Affx-79585651	1	32406155	0.0138025
757	Affx-79598232	1	32505194	0.0109756
758	Affx-79585652	1	32532148	0.0110744
759	Affx-79588247	1	32562275	0.01058
760	Affx-79553163	1	32597121	0.00573889
761	Affx-79577123	1	32665656	0.00312444
762	Affx-79540632	1	32788530	0.00236
763	Affx-79575293	1	32864175	0.006514
764	Affx-79550846	1	32917051	0.00328
765	Affx-79588248	1	32952028	0.00361889
766	Affx-79558126	1	33013226	0.00449
767	Affx-79524803	1	33035173	0.00456375
768	Affx-79574883	1	33093880	0.00554333
769	Affx-79592589	1	33161961	0.00605
770	Affx-79549259	1	33196444	0.008559
771	Affx-79589119	1	33303612	0.00696909
772	Affx-79600410	1	33360319	0.00693273
773	Affx-79606371	1	33398039	0.00433
774	Affx-79606372	1	33531006	0.0135357
775	Affx-79602364	1	33555809	0.0144193
776	Affx-79609240	1	33577873	0.0151669
777	Affx-79532059	1	33641711	0.0126907
778	Affx-79547616	1	33666709	0.0132467
779	Affx-79578571	1	33688903	0.0144364
780	Affx-79593429	1	33710842	0.0131423
781	Affx-79549260	1	33782687	0.0184893
782	Affx-79592590	1	33844806	0.0189629
783	Affx-79565131	1	33874888	0.0191871
784	Affx-79589121	1	33901596	0.0198323
785	Affx-79601730	1	33934565	0.0204983
786	Affx-79568985	1	33963564	0.01849
787	Affx-79544147	1	33998878	0.0162183
788	Affx-79610593	1	34042359	0.0166942
789	Affx-79566469	1	34080211	0.01567
790	Affx-79556818	1	34111488	0.0169283
791	Affx-79572973	1	34132255	0.0166408
792	Affx-79590877	1	34152460	0.0183736
793	Affx-79591745	1	34236340	0.019266
794	Affx-79595901	1	34261788	0.018751
795	Affx-79552415	1	34332146	0.0141133
796	Affx-79538170	1	34374339	0.0154775
797	Affx-79559348	1	34443310	0.0185111
798	Affx-79606745	1	34484735	0.0252144
799	Affx-79545022	1	34521625	0.0319944
800	Affx-79560849	1	34554833	0.0256289
801	Affx-79586543	1	34598476	0.024451
802	Affx-79563518	1	34631071	0.02316
803	Affx-79597484	1	34742940	0.0223791
804	Affx-79568779	1	34899263	0.0169064
805	Affx-79594253	1	34932275	0.0143879
806	Affx-79566335	1	34971376	0.014965
807	Affx-79590878	1	35002556	0.00978214
808	Affx-79571729	1	35027749	0.00561571
809	Affx-79587404	1	35055340	0.00502933
810	Affx-79589971	1	35082029	0.00424933
811	Affx-79577124	1	35105684	0.0044
812	Affx-79584837	1	35157652	0.00404062
813	Affx-79595902	1	35212881	0.00305412
814	Affx-79609602	1	35267826	0.00515278
815	Affx-79524050	1	35304234	0.00516056
816	Affx-79551613	1	35337505	0.0065075
817	Affx-79575700	1	35379807	0.00597579
818	Affx-79592591	1	35407599	0.00599474
819	Affx-79603525	1	35448267	0.00506
820	Affx-79596661	1	35478264	0.00471211
821	Affx-79583002	1	35513372	0.00646158
822	Affx-79611639	1	35551019	0.00952
823	Affx-79561321	1	35552623	0.00912889
824	Affx-79541517	1	35576844	0.00985
825	Affx-79546769	1	35602761	0.0102412
826	Affx-79598961	1	35626770	0.010485
827	Affx-79601096	1	35649846	0.0103919
828	Affx-79594254	1	35687601	0.0101541
829	Affx-79544149	1	35711156	0.0108756
830	Affx-79585655	1	35736126	0.01178
831	Affx-79545943	1	35763694	0.01279
832	Affx-79543270	1	35784673	0.00996231
833	Affx-79541518	1	35804293	0.0127731
834	Affx-38131394	1	35821992	0.0140725
835	Affx-79571447	1	35835603	0.0132642
836	Affx-79557500	1	35896366	0.01393
837	Affx-79590879	1	35923220	0.0154458
838	Affx-79558127	1	35955441	0.0140746
839	Affx-79583003	1	36011937	0.01532
840	Affx-79583004	1	36037572	0.0131475
841	Affx-79530414	1	36085302	0.00912
842	Affx-79600411	1	36132997	0.00732714
843	Affx-79561322	1	36157697	0.00816308
844	Affx-79563519	1	36186682	0.00762154
845	Affx-79605967	1	36286921	0.00716846
846	Affx-79546770	1	36331403	0.00543231
847	Affx-79610594	1	36364506	0.0029
848	Affx-79574078	1	36397662	0.00233462
849	Affx-79591747	1	36424959	0.000816154
850	Affx-79562892	1	36454011	0.000823846
851	Affx-79526656	1	36516921	0.00111333
852	Affx-79589122	1	36553505	0.000872143
853	Affx-38134119	1	36589358	0.00135867
854	Affx-79599698	1	36594430	0.00158714
855	Affx-79594255	1	36626817	0.00508267
856	Affx-79529022	1	36660858	0.005366
857	Affx-79600412	1	36775793	0.00683278
858	Affx-79589972	1	36801548	0.00740059
859	Affx-79595903	1	36842089	0.00659412
860	Affx-79590880	1	36874850	0.00762765
861	Affx-79576175	1	36900247	0.00802529
862	Affx-79601097	1	36926314	0.00797765
863	Affx-79563520	1	36956751	0.00792941
864	Affx-79598962	1	36983673	0.00813937
865	Affx-79573333	1	37010823	0.00800688
866	Affx-79590881	1	37055433	0.00733647
867	Affx-79608571	1	37084297	0.00650529
868	Affx-79598963	1	37106235	0.00652937
869	Affx-79580743	1	37125968	0.00393467
870	Affx-79609023	1	37158371	0.00359067
871	Affx-79587405	1	37188970	0.00406733
872	Affx-79594257	1	37219980	0.00452143
873	Affx-79549261	1	37242801	0.00433143
874	Affx-79601098	1	37265824	0.00470154
875	Affx-79583616	1	37327504	0.00244571
876	Affx-79543271	1	37373706	0.00251571
877	Affx-79553935	1	37395994	0.00188429
878	Affx-79598234	1	37426211	0.00165615
879	Affx-79545945	1	37453324	0.00187923
880	Affx-79541520	1	37486938	0.00233333
881	Affx-79611485	1	37511283	0.00230583
882	Affx-79595104	1	37517148	0.00276364
883	Affx-79528708	1	37559213	0.00386333
884	Affx-79601099	1	37635686	0.00686071
885	Affx-79605509	1	37658562	0.00662462
886	Affx-79601732	1	37722842	0.00530214
887	Affx-79596662	1	37784397	0.00442
888	Affx-79589123	1	37814763	0.00389133
889	Affx-79609242	1	37848056	0.00395786
890	Affx-79581833	1	37884272	0.003562
891	Affx-79539987	1	37951358	0.00341571
892	Affx-79584211	1	37991896	0.00367769
893	Affx-79538807	1	38024384	0.00424417
894	Affx-79576627	1	38053194	0.00394333
895	Affx-79579638	1	38077270	0.00479833
896	Affx-79610595	1	38109420	0.0060575
897	Affx-79602365	1	38135193	0.00498417
898	Affx-79606746	1	38160832	0.003235
899	Affx-79539405	1	38203666	0.00562083
900	Affx-79539406	1	38240890	0.0085975
901	Affx-79581834	1	38268415	0.00938909
902	Affx-79600413	1	38292413	0.00948636
903	Affx-79549263	1	38350633	0.0111908
904	Affx-79593430	1	38378572	0.0112892
905	Affx-79586546	1	38533475	0.0120154
906	Affx-79564317	1	38569361	0.0119342
907	Affx-79581250	1	38600224	0.0109658
908	Affx-79582443	1	38627418	0.00972417
909	Affx-79594258	1	38656486	0.00893636
910	Affx-79529023	1	38681781	0.00869727
911	Affx-79542404	1	38706295	0.00682
912	Affx-79527197	1	38773417	0.00516273
913	Affx-79581251	1	38799952	0.00525909
914	Affx-79594259	1	38821514	0.00302091
915	Affx-79552416	1	38877308	0.002994
916	Affx-79557501	1	38910542	0.004699
917	Affx-79579639	1	38982120	0.00311
918	Affx-79550039	1	39082072	0.00189583
919	Affx-79543272	1	39110492	0.00236
920	Affx-79553165	1	39157519	0.00254167
921	Affx-79549264	1	39211650	0.00370917
922	Affx-79564063	1	39252427	0.003935
923	Affx-79610138	1	39282526	0.00201182
924	Affx-79585657	1	39319243	0.0023
925	Affx-79552418	1	39390639	0.00380091
926	Affx-79594260	1	39457095	0.00240545
927	Affx-79564064	1	39488387	0.002913
928	Affx-79545023	1	39512830	0.00353778
929	Affx-79589973	1	39578265	0.00422875
930	Affx-79552419	1	39615428	0.00453286
931	Affx-79550040	1	39646856	0.00555571
932	Affx-79610036	1	39706297	0.00446571
933	Affx-79542405	1	39740543	0.00269286
934	Affx-79604566	1	39818690	0.00898875
935	Affx-79559349	1	39848184	0.00839375
936	Affx-79545024	1	39921473	0.00733143
937	Affx-79590882	1	40131244	0.00360364
938	Affx-79553166	1	40191030	0.00294455
939	Affx-79547617	1	40217067	0.00353
940	Affx-79550848	1	40255758	0.00336
941	Affx-79574079	1	40288738	-0.001554
942	Affx-79546771	1	40322730	-0.00233
943	Affx-79604567	1	40454326	-0.00186417
944	Affx-79541522	1	40483139	-0.00167167
945	Affx-79569903	1	40509964	-0.000600833
946	Affx-79558763	1	40548530	-0.000669167
947	Affx-79553938	1	40572807	-0.000540909
948	Affx-79602963	1	40666842	0.00792357
949	Affx-79549265	1	40742148	0.0152473
950	Affx-79528709	1	40770192	0.016958
951	Affx-79553167	1	40823622	0.0192219
952	Affx-79593431	1	40845903	0.0191781
953	Affx-79604069	1	40910099	0.0205612
954	Affx-79545947	1	40949139	0.0212829
955	Affx-79600414	1	40973687	0.0210394
956	Affx-79529024	1	40996631	0.0242888
957	Affx-79611044	1	41046141	0.0217247
958	Affx-79552420	1	41080090	0.0226047
959	Affx-79558128	1	41102869	0.02378
960	Affx-79527198	1	41127920	0.0229289
961	Affx-79561323	1	41162527	0.01916
962	Affx-38149651	1	41198544	0.0213539
963	Affx-79606373	1	41217686	0.0225817
964	Affx-79559350	1	41244308	0.030275
965	Affx-79589975	1	41277969	0.0271147
966	Affx-79553168	1	41305448	0.0293121
967	Affx-79590883	1	41336431	0.0269042
968	Affx-79604568	1	41378471	0.0271158
969	Affx-79554700	1	41400129	0.0283717
970	Affx-79558129	1	41429979	0.0280172
971	Affx-79562893	1	41454959	0.0272611
972	Affx-79577591	1	41476921	0.0289971
973	Affx-79557503	1	41508319	0.0269382
974	Affx-38150707	1	41509691	0.0271041
975	Affx-79589976	1	41531122	0.0284225
976	Affx-79551614	1	41553398	0.0295681
977	Affx-79591749	1	41613479	0.0291812
978	Affx-79540634	1	41641853	0.0288025
979	Affx-79610426	1	41667855	0.0309307
980	Affx-79601733	1	41709447	0.028406
981	Affx-79525433	1	41737575	0.0194567
982	Affx-38151549	1	41757000	0.011105
983	Affx-79589977	1	41769224	0.0122077
984	Affx-79605078	1	41800680	0.0136938
985	Affx-79598236	1	41835189	0.0111975
986	Affx-79581252	1	41874710	0.0109625
987	Affx-79577125	1	41908911	0.0117482
988	Affx-79608572	1	41950484	0.010059
989	Affx-79546772	1	41978314	0.0115422
990	Affx-79542406	1	42009278	0.0119789
991	Affx-79585659	1	42034079	0.0117289
992	Affx-79561324	1	42063289	0.0099125
993	Affx-79535908	1	42134575	0.00984875
994	Affx-79589124	1	42185964	0.00815667
995	Affx-79570370	1	42236157	0.006094
996	Affx-79611229	1	42282841	0.007857
997	Affx-79595904	1	42336256	0.006695
998	Affx-79525894	1	42482352	0.00757571
999	Affx-79558764	1	42517958	0.0140064
1000	Affx-79608573	1	42604783	0.0152708
1001	Affx-79607735	1	42636846	0.0194415
1002	Affx-79524222	1	42665606	0.0222492
1003	Affx-79595105	1	42689746	0.0243575
1004	Affx-79554701	1	42711821	0.0274292
1005	Affx-79550043	1	42750803	0.0336342
1006	Affx-79575702	1	42817463	0.0335315
1007	Affx-79546773	1	42841999	0.0359625
1008	Affx-79610037	1	42868655	0.0393383
1009	Affx-79600415	1	42899767	0.0391725
1010	Affx-79597487	1	42936737	0.0424338
1011	Affx-79606747	1	42969246	0.0424823
1012	Affx-79581835	1	43001355	0.0455075
1013	Affx-79557504	1	43134049	0.050985
1014	Affx-79559351	1	43163893	0.0458567
1015	Affx-79551615	1	43202685	0.0465031
1016	Affx-79551616	1	43233598	0.04809
1017	Affx-79534344	1	43260283	0.0419071
1018	Affx-79526659	1	43293082	0.0416471
1019	Affx-79605510	1	43360753	0.0363667
1020	Affx-79530415	1	43381495	0.0340436
1021	Affx-79587408	1	43407164	0.034978
1022	Affx-79556819	1	43429237	0.0373264
1023	Affx-79607430	1	43457169	0.0327621
1024	Affx-79541523	1	43616741	0.0323884
1025	Affx-79602964	1	43644504	0.0298763
1026	Affx-79559861	1	43686458	0.0300084
1027	Affx-38158667	1	43691763	0.0294356
1028	Affx-79545949	1	43712651	0.0281282
1029	Affx-79581254	1	43737082	0.0260312
1030	Affx-79554702	1	43758153	0.025456
1031	Affx-79562560	1	43778181	0.024656
1032	Affx-79532060	1	43821028	0.0263736
1033	Affx-79606374	1	43853736	0.02865
1034	Affx-79583619	1	43882991	0.0297092
1035	Affx-79583620	1	43904869	0.0265708
1036	Affx-79571448	1	43929473	0.0292873
1037	Affx-79544150	1	43972747	0.0245708
1038	Affx-79568372	1	43998976	0.0249245
1039	Affx-79579640	1	44025011	0.0231482
1040	Affx-79580744	1	44052186	0.0210618
1041	Affx-79581255	1	44071953	0.023026
1042	Affx-79607736	1	44101698	0.021269
1043	Affx-79604569	1	44141470	0.018859
1044	Affx-79587409	1	44174494	0.008618
1045	Affx-79525895	1	44267064	0.00732583
1046	Affx-79542407	1	44387432	0.00952187
1047	Affx-79526944	1	44430161	0.009314
1048	Affx-79562561	1	44464605	0.010488
1049	Affx-79580745	1	44506829	0.0115493
1050	Affx-79557505	1	44545336	0.0125593
1051	Affx-79598966	1	44577489	0.013124
1052	Affx-79530416	1	44633302	0.0107036
1053	Affx-79583005	1	44656986	0.0110154
1054	Affx-79568780	1	44696591	0.0101185
1055	Affx-79550045	1	44724045	0.0104262
1056	Affx-79554703	1	44745743	0.0115633
1057	Affx-79592593	1	44773052	0.0104967
1058	Affx-79593433	1	44811795	0.0104558
1059	Affx-79531193	1	44831320	0.0114345
1060	Affx-79536449	1	44851304	0.012761
1061	Affx-79534345	1	44882822	0.01633
1062	Affx-79588250	1	44959963	0.0167925
1063	Affx-79527475	1	44991421	0.0152842
1064	Affx-79528371	1	45011687	0.0154691
1065	Affx-79570606	1	45076098	0.0235446
1066	Affx-79593434	1	45188211	0.0232887
1067	Affx-79547619	1	45218900	0.0247387
1068	Affx-79527755	1	45262484	0.0248413
1069	Affx-79527200	1	45297441	0.0276933
1070	Affx-79592594	1	45363672	0.0238641
1071	Affx-79608807	1	45400885	0.0216619
1072	Affx-79591750	1	45423728	0.0222047
1073	Affx-79547620	1	45446063	0.0234133
1074	Affx-79527476	1	45482354	0.019744
1075	Affx-79539988	1	45515494	0.0207627
1076	Affx-79608574	1	45549239	0.0209767
1077	Affx-79567455	1	45572294	0.0161693
1078	Affx-79583006	1	45593221	0.011912
1079	Affx-79537621	1	45615781	0.01284
1080	Affx-79597488	1	45638297	0.0135686
1081	Affx-79591751	1	45714115	0.0105607
1082	Affx-79527756	1	45753251	0.00852571
1083	Affx-79536991	1	45773328	0.00894538
1084	Affx-79596664	1	45798370	0.006285
1085	Affx-79559862	1	45826077	0.007565
1086	Affx-79596665	1	45859418	0.0109408
1087	Affx-79607104	1	45929396	0.0106008
1088	Affx-79609604	1	45956951	0.00966333
1089	Affx-79536992	1	45993964	0.0120842
1090	Affx-79593435	1	46024095	0.0166458
1091	Affx-79547621	1	46052118	0.0159408
1092	Affx-79545026	1	46084463	0.0163125
1093	Affx-79556820	1	46116786	0.0156517
1094	Affx-79555462	1	46153978	0.0144208
1095	Affx-79607105	1	46177857	0.0175883
1096	Affx-79556821	1	46310462	0.0247721
1097	Affx-79592595	1	46342260	0.0242971
1098	Affx-79537622	1	46396971	0.0227638
1099	Affx-79547622	1	46427075	0.02464
1100	Affx-79530051	1	46476542	0.0269083
1101	Affx-79547623	1	46498473	0.0290708
1102	Affx-79606748	1	46527796	0.0256709
1103	Affx-79602366	1	46569428	0.0275533
1104	Affx-79598967	1	46598305	0.0293425
1105	Affx-79590884	1	46627168	0.028665
1106	Affx-79598968	1	46656098	0.0313655
1107	Affx-79606375	1	46708312	0.0246667
1108	Affx-79545952	1	46735971	0.0202409
1109	Affx-79594263	1	46806325	0.01459
1110	Affx-79606376	1	46834066	0.0185871
1111	Affx-79568986	1	46925833	0.020085
1112	Affx-79571730	1	46976938	0.0191064
1113	Affx-79546774	1	47033502	0.0138893
1114	Affx-79594264	1	47065032	0.0109567
1115	Affx-79589127	1	47092271	0.01097
1116	Affx-79607106	1	47119438	0.00942467
1117	Affx-79532939	1	47158084	0.0103057
1118	Affx-79607107	1	47194596	0.01015
1119	Affx-79608332	1	47256586	0.0102279
1120	Affx-79594265	1	47283221	0.0118936
1121	Affx-38171814	1	47293410	0.0126364
1122	Affx-79543275	1	47304881	0.0130469
1123	Affx-79597489	1	47329267	0.0128369
1124	Affx-79525896	1	47356125	0.00603692
1125	Affx-79576176	1	47456290	0.00436154
1126	Affx-79601735	1	47488445	0.00352769
1127	Affx-79545953	1	47520385	0.00494714
1128	Affx-79558130	1	47555127	0.00612
1129	Affx-79598969	1	47586047	0.00618429
1130	Affx-79591752	1	47618489	0.00647769
1131	Affx-79529025	1	47662466	0.00651846
1132	Affx-79550046	1	47727454	0.00733267
1133	Affx-79540636	1	47763891	0.00793786
1134	Affx-79554704	1	47792318	0.007075
1135	Affx-79553171	1	47822295	0.00810267
1136	Affx-79584838	1	47851112	0.00800857
1137	Affx-79606377	1	47917343	0.00995867
1138	Affx-79598237	1	47962191	0.012306
1139	Affx-79585660	1	47990662	0.013934
1140	Affx-79545954	1	48015433	0.0168307
1141	Affx-79607108	1	48045817	0.0184267
1142	Affx-79524051	1	48070674	0.0185527
1143	Affx-79595107	1	48132422	0.0198043
1144	Affx-79604570	1	48184965	0.0213169
1145	Affx-38175027	1	48199398	0.0226117
1146	Affx-79537623	1	48209645	0.0236736
1147	Affx-79534829	1	48266905	0.0209358
1148	Affx-79545955	1	48294746	0.0218564
1149	Affx-79593436	1	48318915	0.022674
1150	Affx-79528710	1	48356916	0.020493
1151	Affx-79536450	1	48391567	0.0185267
1152	Affx-79601101	1	48424316	0.0200811
1153	Affx-79562176	1	48484073	0.029957
1154	Affx-79548475	1	48506913	0.0299311
1155	Affx-79598970	1	48533875	0.0271063
1156	Affx-79610260	1	48560437	0.0231313
1157	Affx-79608022	1	48730343	0.020953
1158	Affx-79601102	1	48766722	0.026505
1159	Affx-79533398	1	48845641	0.027368
1160	Affx-79609605	1	48894963	0.0306011
1161	Affx-79553173	1	48924373	0.0328713
1162	Affx-79560361	1	48963154	0.0249188
1163	Affx-79530417	1	49049747	0.011552
1164	Affx-79543276	1	49073391	0.0123756
1165	Affx-79545028	1	49092868	0.00899444
1166	Affx-79564319	1	49170394	0.009917
1167	Affx-79583621	1	49251769	0.009287
1168	Affx-79575294	1	49316378	0.006494
1169	Affx-79593437	1	49451367	0.0106509
1170	Affx-79604571	1	49473615	0.0108091
1171	Affx-79522980	1	49493475	0.010701
1172	Affx-79534346	1	49528643	0.0116633
1173	Affx-79545957	1	49578600	0.0117056
1174	Affx-79559352	1	49612577	0.011514
1175	Affx-79531609	1	49652277	0.010711
1176	Affx-79558132	1	49690197	0.011428
1177	Affx-79581257	1	49802842	0.0123175
1178	Affx-79594266	1	49839600	0.0105683
1179	Affx-79596666	1	49864590	0.0106342
1180	Affx-79557506	1	49969805	0.00503214
1181	Affx-79525015	1	50047814	0.00652875
1182	Affx-79607109	1	50082909	0.007156
1183	Affx-79605968	1	50107328	0.00696133
1184	Affx-79607432	1	50134600	0.00701357
1185	Affx-79601736	1	50162761	0.00766
1186	Affx-79589978	1	50227987	0.0066625
1187	Affx-79605969	1	50262500	0.00641813
1188	Affx-79575704	1	50296057	0.00468333
1189	Affx-79598971	1	50325128	0.00423067
1190	Affx-79592597	1	50360638	0.00442133
1191	Affx-79601103	1	50387869	0.00443467
1192	Affx-79558133	1	50423351	0.00482133
1193	Affx-79579643	1	50448875	0.00669667
1194	Affx-79554706	1	50473113	0.00833467
1195	Affx-79580748	1	50509761	0.00828533
1196	Affx-79555464	1	50536568	0.00648143
1197	Affx-79585661	1	50600977	0.00568533
1198	Affx-79600416	1	50635644	0.00652
1199	Affx-79572302	1	50661304	0.00787133
1200	Affx-79588251	1	50685485	0.00734533
1201	Affx-79604070	1	50709687	0.00708143
1202	Affx-79590885	1	50733950	0.00781385
1203	Affx-79610862	1	50799633	0.00847077
1204	Affx-79606378	1	50832671	0.00811
1205	Affx-79531195	1	50873191	0.0106436
1206	Affx-79537624	1	50905654	0.0104207
1207	Affx-79602369	1	50938578	0.0104743
1208	Affx-79540638	1	50968803	0.00887071
1209	Affx-79546775	1	51003034	0.0113071
1210	Affx-79550048	1	51038600	0.01204
1211	Affx-79568185	1	51063500	0.0133931
1212	Affx-79538172	1	51122174	0.0110944
1213	Affx-79559863	1	51149041	0.0111669
1214	Affx-79600417	1	51176389	0.0104173
1215	Affx-79593438	1	51238146	0.0112612
1216	Affx-79608023	1	51318412	0.01073
1217	Affx-79574473	1	51346154	0.011632
1218	Affx-79593439	1	51370875	0.00993
1219	Affx-79546776	1	51398484	0.009252
1220	Affx-79535349	1	51426631	0.009248
1221	Affx-79604572	1	51451694	0.00886333
1222	Affx-79549267	1	51502005	0.00849133
1223	Affx-79605511	1	51540298	0.00472643
1224	Affx-79560362	1	51566912	0.00391462
1225	Affx-38187059	1	51577476	0.00510769
1226	Affx-79556143	1	51592790	0.00559667
1227	Affx-79549268	1	51621205	0.00945917
1228	Affx-79540639	1	51648369	0.0109142
1229	Affx-79566266	1	51693169	0.0149017
1230	Affx-79541524	1	51718279	0.0165
1231	Affx-79549269	1	51784025	0.0147936
1232	Affx-79556144	1	51860517	0.0140967
1233	Affx-79591754	1	51888034	0.013805
1234	Affx-79553174	1	51924780	0.012285
1235	Affx-38188418	1	51946646	0.0124483
1236	Affx-79558765	1	52000355	0.0164831
1237	Affx-79608333	1	52072461	0.01785
1238	Affx-79577593	1	52102989	0.0181954
1239	Affx-79594267	1	52141619	0.0171236
1240	Affx-79569905	1	52189110	0.0166231
1241	Affx-79582444	1	52281718	0.0149387
1242	Affx-79540640	1	52304163	0.014838
1243	Affx-79549270	1	52331917	0.015588
1244	Affx-79557507	1	52381123	0.0163
1245	Affx-79561325	1	52407863	0.0177246
1246	Affx-79572304	1	52435028	0.0195608
1247	Affx-79580749	1	52468407	0.0187286
1248	Affx-79552422	1	52489247	0.0199585
1249	Affx-79592598	1	52509327	0.0155538
1250	Affx-79589979	1	52553988	0.0147985
1251	Affx-79584839	1	52610237	0.0131586
1252	Affx-79532061	1	52637632	0.0123923
1253	Affx-79597490	1	52698354	0.0119769
1254	Affx-79600418	1	52729913	0.0116525
1255	Affx-79525230	1	52760202	0.0102017
1256	Affx-79589980	1	52787581	0.00835091
1257	Affx-79610142	1	52817403	0.00772
1258	Affx-79590886	1	52910133	0.00578333
1259	Affx-79561762	1	52936357	0.00437364
1260	Affx-79538808	1	52965767	0.00428818
1261	Affx-79566612	1	53001187	0.003145
1262	Affx-79527201	1	53029048	0.00291636
1263	Affx-79543279	1	53068706	0.001937
1264	Affx-79559865	1	53103240	0.002977
1265	Affx-79550850	1	53166753	0.00462091
1266	Affx-79550049	1	53231797	0.00530667
1267	Affx-79586550	1	53308543	0.00721692
1268	Affx-79553941	1	53335621	0.00752
1269	Affx-79545029	1	53399191	0.00905308
1270	Affx-79564320	1	53439655	0.0102231
1271	Affx-79599700	1	53468306	0.0104986
1272	Affx-79567282	1	53490104	0.0111223
1273	Affx-79559866	1	53596182	0.0111313
1274	Affx-79535351	1	53622006	0.0104227
1275	Affx-79525016	1	53647940	0.0105236
1276	Affx-79581836	1	53676001	0.00923286
1277	Affx-79573706	1	53704104	0.00895308
1278	Affx-38195122	1	53742919	0.00679643
1279	Affx-79577126	1	53746886	0.00491077
1280	Affx-79558134	1	53847465	0.00450231
1281	Affx-79571172	1	53875424	0.00379
1282	Affx-79567774	1	53920251	0.00311571
1283	Affx-79577595	1	53944748	0.00244462
1284	Affx-79563780	1	53967901	0.00248923
1285	Affx-38195894	1	53990863	0.00188769
1286	Affx-79556823	1	54007883	0.0022875
1287	Affx-79530767	1	54080077	0.00271643
1288	Affx-79597491	1	54107403	0.00151857
1289	Affx-79542410	1	54172681	0.00186692
1290	Affx-79566735	1	54206044	0.00196167
1291	Affx-79537625	1	54235357	0.00308333
1292	Affx-79594268	1	54329241	0.00402786
1293	Affx-79577127	1	54371097	0.00476071
1294	Affx-38197448	1	54387611	0.00518143
1295	Affx-79551618	1	54413118	0.00564643
1296	Affx-79599701	1	54460932	0.00583308
1297	Affx-79567283	1	54484943	0.00572923
1298	Affx-79539989	1	54512069	0.00598385
1299	Affx-79562562	1	54540784	0.00549538
1300	Affx-79542411	1	54568897	0.0058725
1301	Affx-79547624	1	54604473	0.00652
1302	Affx-79543281	1	54710744	0.00778167
1303	Affx-79592600	1	54738523	0.00736
1304	Affx-79548477	1	54793090	0.00811917
1305	Affx-79569641	1	54815130	0.00904615
1306	Affx-79599702	1	54836848	0.00961917
1307	Affx-79564321	1	54873705	0.00901583
1308	Affx-79557508	1	54898092	0.00845364
1309	Affx-79532486	1	54973015	0.00803182
1310	Affx-79549271	1	54992445	0.00762909
1311	Affx-79534347	1	55018642	0.00736545
1312	Affx-79556145	1	55085083	0.00729455
1313	Affx-79598239	1	55163459	0.00492769
1314	Affx-79596667	1	55248190	0.00507
1315	Affx-79533399	1	55271664	0.00330692
1316	Affx-38200410	1	55297352	0.00384333
1317	Affx-79597492	1	55299104	0.00249545
1318	Affx-79529344	1	55359137	0.00124333
1319	Affx-79596668	1	55446965	0.001335
1320	Affx-79553175	1	55479252	0.0015725
1321	Affx-79610427	1	55502827	0.00164545
1322	Affx-79597493	1	55526899	0.00161818
1323	Affx-79545960	1	55597352	0.00218923
1324	Affx-79550051	1	55631487	0.00164615
1325	Affx-79593441	1	55661030	0.00178583
1326	Affx-79553176	1	55726673	0.00250923
1327	Affx-79595907	1	55750308	0.000902308
1328	Affx-79583008	1	55808930	0.000992143
1329	Affx-79566766	1	55845241	0.00111538
1330	Affx-79606380	1	55913498	0.00104167
1331	Affx-79560363	1	55948376	0.00165583
1332	Affx-79539990	1	56012605	0.00135308
1333	Affx-79585662	1	56046661	0.00169167
1334	Affx-79553177	1	56068826	0.00141
1335	Affx-79600419	1	56093075	0.000881667
1336	Affx-79552423	1	56128749	0.000657692
1337	Affx-79594269	1	56196461	0.00095
1338	Affx-79540643	1	56224070	0.000737143
1339	Affx-79605513	1	56249197	0.00023
1340	Affx-79589981	1	56278725	0.000313846
1341	Affx-79532940	1	56305348	0.00350769
1342	Affx-79556147	1	56443711	0.00691692
1343	Affx-79595908	1	56478520	0.00894071
1344	Affx-79553178	1	56501378	0.00951308
1345	Affx-79535910	1	56550595	0.0105857
1346	Affx-79550052	1	56574594	0.011745
1347	Affx-79605514	1	56595370	0.0117421
1348	Affx-79601737	1	56617698	0.0126964
1349	Affx-79557509	1	56652862	0.0134069
1350	Affx-79536993	1	56689080	0.0138254
1351	Affx-79544152	1	56716123	0.0137746
1352	Affx-79588254	1	56774557	0.0137936
1353	Affx-79596669	1	56799223	0.0145929
1354	Affx-79550852	1	56863305	0.0111733
1355	Affx-79574082	1	56948051	0.0101812
1356	Affx-79608808	1	56975441	0.0078825
1357	Affx-79560853	1	57003629	0.00829375
1358	Affx-79564065	1	57033168	0.00767375
1359	Affx-79583622	1	57057320	0.00740438
1360	Affx-79540644	1	57079742	0.0106313
1361	Affx-79589983	1	57112275	0.0126288
1362	Affx-79565693	1	57180662	0.01102
1363	Affx-79539409	1	57212493	0.0118476
1364	Affx-79591756	1	57235103	0.0126863
1365	Affx-79600421	1	57256935	0.0115375
1366	Affx-79569642	1	57281017	0.0115988
1367	Affx-79559353	1	57309361	0.0109688
1368	Affx-79553179	1	57348196	0.010875
1369	Affx-79591757	1	57370120	0.0115207
1370	Affx-79552424	1	57392008	0.010468
1371	Affx-79557510	1	57423472	0.00794267
1372	Affx-79567456	1	57487677	0.00860312
1373	Affx-79527477	1	57509572	0.00890875
1374	Affx-79586551	1	57544831	0.00749882
1375	Affx-79555465	1	57567564	0.00794687
1376	Affx-79585663	1	57592425	0.0108331
1377	Affx-79584215	1	57619556	0.0159481
1378	Affx-79546778	1	57644718	0.0208181
1379	Affx-79556825	1	57708390	0.0220647
1380	Affx-79530768	1	57738807	0.0205529
1381	Affx-79553943	1	57763905	0.0220581
1382	Affx-79536995	1	57797852	0.0227619
1383	Affx-79560364	1	57837254	0.0235812
1384	Affx-79588255	1	57872887	0.0250563
1385	Affx-79532941	1	57901301	0.026906
1386	Affx-79555466	1	57926430	0.02794
1387	Affx-79528372	1	57960649	0.0262267
1388	Affx-79601105	1	57988421	0.0275213
1389	Affx-79541527	1	58012680	0.02891
1390	Affx-79535911	1	58034792	0.0295421
1391	Affx-79586552	1	58085999	0.0294456
1392	Affx-38210879	1	58110876	0.0224681
1393	Affx-79530053	1	58130386	0.0165833
1394	Affx-79554709	1	58196568	0.0130081
1395	Affx-38211212	1	58199112	0.0124033
1396	Affx-79598972	1	58232698	0.011404
1397	Affx-79596671	1	58265358	0.0124636
1398	Affx-38211632	1	58304127	0.0123129
1399	Affx-79609766	1	58314290	0.0125964
1400	Affx-79557511	1	58416219	0.00996357
1401	Affx-79565694	1	58443273	0.00953692
1402	Affx-79595111	1	58471712	0.00954615
1403	Affx-79608576	1	58514674	0.0174364
1404	Affx-38212640	1	58536995	0.0183569
1405	Affx-79575295	1	58544409	0.02015
1406	Affx-79589130	1	58581269	0.0177375
1407	Affx-79560365	1	58608702	0.0169575
1408	Affx-79589984	1	58635827	0.0185809
1409	Affx-79588256	1	58687730	0.018927
1410	Affx-79564556	1	58717943	0.018158
1411	Affx-79553180	1	58784412	0.0164582
1412	Affx-79549272	1	58812784	0.017369
1413	Affx-79560854	1	58878232	0.0190767
1414	Affx-79538809	1	58958854	0.016619
1415	Affx-79603530	1	58986117	0.016642
1416	Affx-79533400	1	59010489	0.01066
1417	Affx-79559867	1	59055888	0.006973
1418	Affx-79545961	1	59108633	0.006439
1419	Affx-79545030	1	59205461	0.0059075
1420	Affx-79530418	1	59256825	0.00540167
1421	Affx-79562564	1	59279839	0.00624
1422	Affx-79541528	1	59397849	0.00441571
1423	Affx-79530054	1	59438770	0.00874071
1424	Affx-79598242	1	59466335	0.011958
1425	Affx-79540645	1	59498978	0.013654
1426	Affx-79533852	1	59538604	0.01451
1427	Affx-79570875	1	59581263	0.0111487
1428	Affx-79537627	1	59626071	0.0118969
1429	Affx-79560366	1	59670431	0.0106119
1430	Affx-79525898	1	59701154	0.0102425
1431	Affx-79539410	1	59730821	0.0108267
1432	Affx-79580750	1	59775671	0.00970937
1433	Affx-79567775	1	59843547	0.0218837
1434	Affx-79601738	1	59874012	0.0236279
1435	Affx-79587415	1	59896881	0.0237147
1436	Affx-79610596	1	59918635	0.0250506
1437	Affx-79530769	1	59940599	0.0231535
1438	Affx-79538173	1	59962373	0.0201318
1439	Affx-79584840	1	59987054	0.0217106
1440	Affx-79559355	1	60010096	0.0225359
1441	Affx-79538810	1	60046922	0.0212829
1442	Affx-79595910	1	60081001	0.0212953
1443	Affx-79530055	1	60125191	0.02262
1444	Affx-79533401	1	60160117	0.0273012
1445	Affx-79564557	1	60191922	0.02774
1446	Affx-79556148	1	60240791	0.0277431
1447	Affx-79606381	1	60262505	0.02759
1448	Affx-79579096	1	60286400	0.0275806
1449	Affx-79602370	1	60309923	0.0243775
1450	Affx-79554710	1	60338595	0.0204794
1451	Affx-38219614	1	60339677	0.0165607
1452	Affx-79589985	1	60362728	0.0121664
1453	Affx-79601739	1	60390356	0.0117436
1454	Affx-79602966	1	60443619	0.0112094
1455	Affx-79583623	1	60468723	0.01216
1456	Affx-79587417	1	60494379	0.00975067
1457	Affx-79608809	1	60521283	0.00784357
1458	Affx-79542415	1	60576170	0.00898
1459	Affx-79527202	1	60652002	0.0093
1460	Affx-79589131	1	60674382	0.00351933
1461	Affx-79577128	1	60705937	0.00346571
1462	Affx-79533402	1	60742116	0.00379733
1463	Affx-79598973	1	60776920	0.00420286
1464	Affx-79577596	1	60804982	0.00441714
1465	Affx-79608810	1	60836001	0.00488077
1466	Affx-79594270	1	60869150	0.00696692
1467	Affx-79553181	1	60890463	0.00604077
1468	Affx-79551621	1	60913436	0.00511917
1469	Affx-79526662	1	60936330	0.0084175
1470	Affx-79542416	1	60994147	0.00824417
1471	Affx-79572000	1	61027036	0.00918182
1472	Affx-79599703	1	61058144	0.00615917
1473	Affx-79572975	1	61112787	0.00558929
1474	Affx-79527478	1	61159032	0.00526714
1475	Affx-79601740	1	61209077	0.00590385
1476	Affx-79601741	1	61239687	0.00501231
1477	Affx-79583624	1	61276924	0.00504308
1478	Affx-79550853	1	61350437	0.00554769
1479	Affx-79590888	1	61379142	0.00384667
1480	Affx-79536451	1	61417282	0.00292
1481	Affx-38224140	1	61489177	-5.30769e-05
1482	Affx-79530419	1	61538177	0.00177714
1483	Affx-38224353	1	61544908	0.00572857
1484	Affx-79553944	1	61562269	0.00642231
1485	Affx-79531196	1	61585974	0.00687308
1486	Affx-79523333	1	61609111	0.00666
1487	Affx-79540646	1	61639227	0.0070525
1488	Affx-79539992	1	61734704	0.00699154
1489	Affx-79575296	1	61773994	0.00681143
1490	Affx-79599704	1	61841198	0.00708643
1491	Affx-79599705	1	61883218	0.006584
1492	Affx-79569185	1	61907207	0.00807533
1493	Affx-79606382	1	61932683	0.00841333
1494	Affx-79557512	1	61990624	0.0159031
1495	Affx-79544153	1	62015614	0.0159119
1496	Affx-79553945	1	62042722	0.0144513
1497	Affx-79564795	1	62085611	0.014595
1498	Affx-79547625	1	62118380	0.015336
1499	Affx-79609606	1	62157107	0.01491
1500	Affx-79600422	1	62183016	0.0161357
1501	Affx-79539993	1	62241361	0.0142394
1502	Affx-79532943	1	62269025	0.0149
1503	Affx-79552425	1	62296807	0.0150073
1504	Affx-79605971	1	62351508	0.0144681
1505	Affx-79605080	1	62376000	0.0154853
1506	Affx-79605516	1	62401269	0.014708
1507	Affx-79611235	1	62428455	0.0137514
1508	Affx-79598974	1	62453659	0.0145546
1509	Affx-79523142	1	62480290	0.0111279
1510	Affx-79551623	1	62507105	0.0101023
1511	Affx-79595113	1	62534727	0.0111467
1512	Affx-79572001	1	62567474	0.0114717
1513	Affx-79560855	1	62638752	0.00613154
1514	Affx-79564796	1	62683425	0.00610385
1515	Affx-79534830	1	62707692	0.00603846
1516	Affx-38228934	1	62727770	0.00629833
1517	Affx-79589132	1	62795834	0.00652429
1518	Affx-79572634	1	62818893	0.00630786
1519	Affx-79533403	1	62843348	0.00598077
1520	Affx-79542417	1	62901196	0.00552429
1521	Affx-38230017	1	62970523	0.00692812
1522	Affx-79595114	1	62978253	0.00652133
1523	Affx-79562896	1	63056036	0.002604
1524	Affx-79583010	1	63087634	0.00311867
1525	Affx-79560367	1	63110549	0.005008
1526	Affx-79590889	1	63171999	0.00593467
1527	Affx-79576629	1	63199268	0.00719067
1528	Affx-79540647	1	63228694	0.007178
1529	Affx-79555467	1	63258557	0.00936333
1530	Affx-79537628	1	63286489	0.00820667
1531	Affx-79552426	1	63310478	0.0125353
1532	Affx-79593444	1	63349309	0.013675
1533	Affx-79570876	1	63379081	0.0147346
1534	Affx-79587418	1	63411503	0.0162117
1535	Affx-79610039	1	63435944	0.0141183
1536	Affx-79575297	1	63461454	0.01547
1537	Affx-79545032	1	63524713	0.017415
1538	Affx-79608025	1	63565535	0.0180342
1539	Affx-79548478	1	63593724	0.0170875
1540	Affx-79523864	1	63655292	0.0151467
1541	Affx-79589987	1	63687893	0.0147325
1542	Affx-79556149	1	63715974	0.0132183
1543	Affx-79525018	1	63740680	0.01465
1544	Affx-79578050	1	63762543	0.012767
1545	Affx-79607435	1	63787059	0.011849
1546	Affx-79590891	1	63931116	0.00772615
1547	Affx-79562565	1	63962733	0.0085775
1548	Affx-79579097	1	64004146	0.00477091
1549	Affx-79539411	1	64035261	0.00543273
1550	Affx-79589133	1	64089834	0.00502091
1551	Affx-79566511	1	64111760	0.005342
1552	Affx-79531197	1	64159719	0.004759
1553	Affx-79539412	1	64210279	0.0046
1554	Affx-79556827	1	64264717	0.00540333
1555	Affx-79550854	1	64291631	0.007952
1556	Affx-79592601	1	64327069	0.009118
1557	Affx-79605081	1	64347154	0.004815
1558	Affx-79599707	1	64372895	0.004027
1559	Affx-79580179	1	64518986	0.00303692
1560	Affx-79529698	1	64560708	0.00237429
1561	Affx-79591759	1	64625541	0.00329733
1562	Affx-79594272	1	64700215	0.00303563
1563	Affx-79585664	1	64765258	0.00220941
1564	Affx-79533404	1	64787836	0.00214625
1565	Affx-79545963	1	64817750	0.000966875
1566	Affx-79533405	1	64837261	0.000364
1567	Affx-79605517	1	64859584	0.000657333
1568	Affx-79584841	1	64887256	0.00066
1569	Affx-79531611	1	64921914	0.000952143
1570	Affx-79543285	1	64953215	0.00113385
1571	Affx-79554711	1	65000830	0.00514143
1572	Affx-79588257	1	65022498	0.00575385
1573	Affx-79545964	1	65045172	0.00563769
1574	Affx-79561328	1	65066703	0.00626917
1575	Affx-79605082	1	65101608	0.00677273
1576	Affx-79569404	1	65141723	0.00521818
1577	Affx-79559869	1	65180343	0.00576083
1578	Affx-79589135	1	65212994	0.00638909
1579	Affx-79607112	1	65240792	0.007362
1580	Affx-79581838	1	65310442	0.00715667
1581	Affx-79557513	1	65341634	0.00723909
1582	Affx-79576631	1	65402772	0.00710455
1583	Affx-79553948	1	65468729	0.00605833
1584	Affx-79578051	1	65495483	0.00470583
1585	Affx-79564066	1	65528159	0.00073
1586	Affx-79609917	1	65613802	0.000142857
1587	Affx-79534831	1	65647934	0.000287692
1588	Affx-79593447	1	65677021	-0.000456154
1589	Affx-79596672	1	65743541	-0.000585385
1590	Affx-79523143	1	65773024	-0.000793077
1591	Affx-79598246	1	65806456	-0.000708333
1592	Affx-79579645	1	65886357	-0.00155154
1593	Affx-79572305	1	65925354	-0.00167077
1594	Affx-38241705	1	65946967	-0.00179833
1595	Affx-79566400	1	65993360	-0.00100571
1596	Affx-79606383	1	66013582	-0.00094
1597	Affx-79533854	1	66033038	-0.000906154
1598	Affx-79603531	1	66056030	-0.000736667
1599	Affx-79585665	1	66077833	-0.000675833
1600	Affx-79552428	1	66150665	3e-05
1601	Affx-79602371	1	66216046	0.000134286
1602	Affx-79537629	1	66264404	0.00122533
1603	Affx-79558135	1	66315707	0.00088625
1604	Affx-79562897	1	66386212	0.00379941
1605	Affx-79536996	1	66416256	0.00411688
1606	Affx-79541531	1	66455699	0.00539813
1607	Affx-79611257	1	66485720	0.00635187
1608	Affx-79547627	1	66487428	0.00656267
1609	Affx-79604073	1	66520830	0.00710933
1610	Affx-79596673	1	66561974	0.00731733
1611	Affx-79566736	1	66593596	0.00795267
1612	Affx-79554712	1	66649516	0.0094025
1613	Affx-79550855	1	66676160	0.00876312
1614	Affx-79599708	1	66704815	0.00868375
1615	Affx-38244434	1	66728956	0.009392
1616	Affx-79553182	1	66738896	0.00897067
1617	Affx-79570608	1	66766107	0.00903714
1618	Affx-79530770	1	66793767	0.00985846
1619	Affx-79579647	1	66821427	0.01079
1620	Affx-79607113	1	66883207	0.0095
1621	Affx-79581258	1	66937078	0.00652571
1622	Affx-79584842	1	66964930	0.00645429
1623	Affx-79528041	1	66998263	0.00576571
1624	Affx-79578574	1	67025289	0.00537
1625	Affx-79590892	1	67083519	0.00626
1626	Affx-38245650	1	67106995	0.00622143
1627	Affx-79603532	1	67146544	0.00575429
1628	Affx-79574887	1	67171789	0.0049
1629	Affx-79557514	1	67198789	0.00507692
1630	Affx-79583011	1	67237615	0.004235
1631	Affx-79531612	1	67328427	0.00573286
1632	Affx-79572002	1	67387899	0.00533333
1633	Affx-79609025	1	67407947	0.00615533
1634	Affx-79537630	1	67428319	0.006424
1635	Affx-79550856	1	67458146	0.0106587
1636	Affx-79538174	1	67487894	0.0114487
1637	Affx-79530420	1	67527412	0.0119364
1638	Affx-79545033	1	67579304	0.0149557
1639	Affx-79589988	1	67605444	0.0152829
1640	Affx-79587419	1	67640042	0.0138413
1641	Affx-79573337	1	67673197	0.0152
1642	Affx-79599709	1	67705424	0.0172744
1643	Affx-79610040	1	67732193	0.0199431
1644	Affx-79575298	1	67811000	0.0194812
1645	Affx-79604074	1	67834837	0.0192413
1646	Affx-79581839	1	67861498	0.0194081
1647	Affx-79535353	1	67901612	0.0318482
1648	Affx-48268058	1	67909755	0.0326225
1649	Affx-79530056	1	67944546	0.0332944
1650	Affx-79590893	1	67983387	0.0294625
1651	Affx-79555468	1	68049621	0.0306213
1652	Affx-79541532	1	68084861	0.0294273
1653	Affx-79611258	1	68114804	0.0294173
1654	Affx-79529345	1	68120166	0.0316829
1655	Affx-38250178	1	68145895	0.03133
1656	Affx-79580180	1	68148655	0.03102
1657	Affx-79553950	1	68180729	0.0304308
1658	Affx-79554713	1	68212263	0.0340285
1659	Affx-38250658	1	68272703	0.0315777
1660	Affx-79584843	1	68294560	0.0340867
1661	Affx-79575299	1	68340487	0.0332725
1662	Affx-79572976	1	68372885	0.0362618
1663	Affx-79549275	1	68393397	0.025476
1664	Affx-79550857	1	68416360	0.016668
1665	Affx-79541533	1	68469898	0.0140327
1666	Affx-79584216	1	68499017	0.015528
1667	Affx-79611259	1	68597392	0.0112769
1668	Affx-79553183	1	68625982	0.0108323
1669	Affx-38252559	1	68664330	0.0170943
1670	Affx-79547629	1	68697814	0.01739
1671	Affx-79557515	1	68728654	0.01305
1672	Affx-79579648	1	68801015	0.0129407
1673	Affx-79550858	1	68896956	0.0132253
1674	Affx-79550859	1	68931238	0.0135221
1675	Affx-79583014	1	68956080	0.013885
1676	Affx-79572306	1	69005467	0.0159853
1677	Affx-79561763	1	69032902	0.0173307
1678	Affx-79588258	1	69055897	0.0176585
1679	Affx-79524608	1	69081018	0.0191942
1680	Affx-79559356	1	69107546	0.0201208
1681	Affx-79592603	1	69131690	0.0200875
1682	Affx-79560856	1	69161168	0.01286
1683	Affx-79597494	1	69193760	0.0176775
1684	Affx-79534348	1	69216563	0.01726
1685	Affx-79555469	1	69276987	0.013355
1686	Affx-79545034	1	69312123	0.01302
1687	Affx-79598247	1	69359581	0.0136873
1688	Affx-79545035	1	69438911	0.0129365
1689	Affx-79592604	1	69460647	0.0134231
1690	Affx-79585666	1	69502745	0.0131794
1691	Affx-79581260	1	69581209	0.0142182
1692	Affx-79604573	1	69613542	0.0125162
1693	Affx-79562898	1	69647376	0.0112618
1694	Affx-79569407	1	69682297	0.0121625
1695	Affx-79569408	1	69702362	0.008282
1696	Affx-79600425	1	69725306	0.00892667
1697	Affx-79562899	1	69758713	0.00965533
1698	Affx-38257285	1	69774534	0.0101279
1699	Affx-79590894	1	69793701	0.0107971
1700	Affx-79526398	1	69819844	0.0105429
1701	Affx-79606751	1	69842795	0.0109685
1702	Affx-79581261	1	69864252	0.00963333
1703	Affx-79527479	1	69885697	0.00912182
1704	Affx-79552430	1	69923318	0.010145
1705	Affx-79523510	1	69997094	0.00853091
1706	Affx-79532487	1	70025864	0.00855909
1707	Affx-79555470	1	70051483	0.00693364
1708	Affx-79586558	1	70116333	0.00271083
1709	Affx-79540651	1	70143507	0.00247167
1710	Affx-79600426	1	70213523	0.00261333
1711	Affx-79536453	1	70250883	0.0042725
1712	Affx-79587420	1	70284706	0.00362636
1713	Affx-79598976	1	70306941	0.003407
1714	Affx-79550860	1	70425780	0.00688692
1715	Affx-79607739	1	70476969	0.00752833
1716	Affx-79567284	1	70499574	0.00826909
1717	Affx-79560368	1	70526411	0.00905091
1718	Affx-79554714	1	70555950	0.0077575
1719	Affx-79558767	1	70612418	0.00797
1720	Affx-79605972	1	70635720	0.00749
1721	Affx-79604075	1	70701304	0.00883643
1722	Affx-79536997	1	70733691	0.00939385
1723	Affx-79585667	1	70810239	0.00861357
1724	Affx-79598977	1	70852233	0.00803786
1725	Affx-79578575	1	70883654	0.00786231
1726	Affx-79592605	1	70925114	0.00687538
1727	Affx-79531198	1	71011673	0.0101436
1728	Affx-79553184	1	71033731	0.0104192
1729	Affx-79553951	1	71055366	0.0103969
1730	Affx-79529346	1	71095742	0.0103862
1731	Affx-79575300	1	71119196	0.00985538
1732	Affx-79571451	1	71147054	0.0105833
1733	Affx-79593448	1	71172523	0.0107727
1734	Affx-79574083	1	71198003	0.01063
1735	Affx-79593449	1	71239970	0.009346
1736	Affx-79575301	1	71287965	0.01272
1737	Affx-79545038	1	71338972	0.010765
1738	Affx-79570877	1	71405909	0.0119544
1739	Affx-79591760	1	71425869	0.0138138
1740	Affx-79601742	1	71489512	0.00995429
1741	Affx-79586560	1	71544164	0.0241025
1742	Affx-79522982	1	71573022	0.0298925
1743	Affx-79544154	1	71600740	0.0320362
1744	Affx-79525233	1	71673306	0.0303233
1745	Affx-79608577	1	71769452	0.0342138
1746	Affx-79602373	1	71798728	0.0347014
1747	Affx-79599710	1	72000511	0.0214217
1748	Affx-79532063	1	72030090	0.01575
1749	Affx-79559871	1	72062808	0.00868636
1750	Affx-79588259	1	72090492	0.00905182
1751	Affx-79605518	1	72117466	0.00764273
1752	Affx-79607115	1	72154184	0.00663
1753	Affx-79553952	1	72313057	0.00596438
1754	Affx-79602374	1	72338776	0.0051725
1755	Affx-79583015	1	72388042	0.00533125
1756	Affx-79560857	1	72422490	0.00539875
1757	Affx-79525899	1	72445049	0.00596133
1758	Affx-79609767	1	72497771	0.00619533
1759	Affx-79581262	1	72535109	0.0124267
1760	Affx-79579649	1	72578106	0.0123607
1761	Affx-79546781	1	72605058	0.00918867
1762	Affx-79585670	1	72636986	0.00987667
1763	Affx-79589136	1	72667599	0.010082
1764	Affx-79532488	1	72697839	0.0100462
1765	Affx-79587421	1	72725094	0.0100856
1766	Affx-79568375	1	72751967	0.0103556
1767	Affx-79604575	1	72777262	0.0102113
1768	Affx-79546782	1	72801952	0.013212
1769	Affx-79595912	1	72837199	0.0146527
1770	Affx-79580181	1	72866262	0.018112
1771	Affx-79536454	1	72899978	0.0193607
1772	Affx-79528374	1	72958436	0.0191053
1773	Affx-79553954	1	73028993	0.0193131
1774	Affx-79524053	1	73056822	0.0135875
1775	Affx-79532064	1	73078931	0.0193219
1776	Affx-79604576	1	73115612	0.0299876
1777	Affx-79595913	1	73146589	0.0293335
1778	Affx-79581263	1	73172082	0.02957
1779	Affx-79557516	1	73197448	0.02895
1780	Affx-79531199	1	73223100	0.0309244
1781	Affx-79584219	1	73248654	0.0353319
1782	Affx-79572307	1	73279297	0.037476
1783	Affx-79527204	1	73311473	0.0346287
1784	Affx-79535912	1	73363481	0.0357829
1785	Affx-79527759	1	73393153	0.0323386
1786	Affx-79600427	1	73416245	0.0324764
1787	Affx-79602375	1	73466413	0.0363243
1788	Affx-79605519	1	73488895	0.0357364
1789	Affx-79580753	1	73532838	0.0342814
1790	Affx-79550861	1	73565541	0.0339686
1791	Affx-79605520	1	73587147	0.0278686
1792	Affx-79589989	1	73614738	0.0197779
1793	Affx-79553185	1	73638746	0.01326
1794	Affx-79556152	1	73658838	0.0134486
1795	Affx-79553186	1	73692047	0.0141731
1796	Affx-79538175	1	73727143	0.0140992
1797	Affx-79545039	1	73790350	0.0126371
1798	Affx-79534832	1	73875357	0.013656
1799	Affx-79569186	1	73908433	0.013384
1800	Affx-79600428	1	73935780	0.0121064
1801	Affx-79540652	1	73969943	0.00774143
1802	Affx-79581264	1	74005239	0.00851692
1803	Affx-79596674	1	74043836	0.00952231
1804	Affx-79606384	1	74076068	0.0100079
1805	Affx-79570609	1	74099773	0.0101029
1806	Affx-79542418	1	74121565	0.0111269
1807	Affx-79584220	1	74156907	0.0110062
1808	Affx-79564558	1	74192593	0.0115892
1809	Affx-79608026	1	74230491	0.0127508
1810	Affx-79550054	1	74267986	0.01317
1811	Affx-79541534	1	74301533	0.00879154
1812	Affx-79595914	1	74326695	0.00566308
1813	Affx-79582446	1	74381972	0.00562929
1814	Affx-79573709	1	74436015	0.00794286
1815	Affx-79611486	1	74523253	0.00937733
1816	Affx-79583016	1	74548360	0.00917857
1817	Affx-79524054	1	74573114	0.0105221
1818	Affx-79558138	1	74597837	0.0101669
1819	Affx-79574890	1	74625333	0.0127723
1820	Affx-79602376	1	74657830	0.0144586
1821	Affx-79581841	1	74738587	0.0275612
1822	Affx-79569906	1	74766294	0.0305412
1823	Affx-79609244	1	74792005	0.0310681
1824	Affx-79593450	1	74820869	0.0328544
1825	Affx-79583625	1	74854027	0.0328481
1826	Affx-79547632	1	74878684	0.0326325
1827	Affx-79600430	1	74910586	0.0344547
1828	Affx-79561331	1	74964823	0.0318144
1829	Affx-79556828	1	75003176	0.029855
1830	Affx-79601107	1	75066014	0.0299653
1831	Affx-79532065	1	75105467	0.0287547
1832	Affx-79585672	1	75128592	0.0264194
1833	Affx-79533857	1	75148544	0.0270318
1834	Affx-79572003	1	75170120	0.0278863
1835	Affx-79526132	1	75192556	0.0193119
1836	Affx-79589990	1	75226851	0.0184869
1837	Affx-79607116	1	75249890	0.0165938
1838	Affx-79591761	1	75270638	0.0140547
1839	Affx-79586561	1	75300974	0.0120071
1840	Affx-79605521	1	75328161	0.0107946
1841	Affx-79595115	1	75354898	0.0118958
1842	Affx-79571732	1	75410637	0.0134969
1843	Affx-79597497	1	75431289	0.0119285
1844	Affx-79546783	1	75489832	0.0119146
1845	Affx-79524424	1	75512176	0.0125085
1846	Affx-79540653	1	75534530	0.0109025
1847	Affx-79591762	1	75582234	0.0120245
1848	Affx-79542419	1	75608922	0.013548
1849	Affx-79539995	1	75643539	0.0122627
1850	Affx-79559357	1	75677035	0.010326
1851	Affx-79604077	1	75712551	0.010702
1852	Affx-79526399	1	75738527	0.0119967
1853	Affx-79545040	1	75868664	0.00815083
1854	Affx-79600431	1	75899573	0.00814833
1855	Affx-79559358	1	75928877	0.004995
1856	Affx-79562177	1	75973798	0.009365
1857	Affx-79529699	1	75999242	0.0100855
1858	Affx-79538814	1	76112125	0.0137792
1859	Affx-79564325	1	76139674	0.0151875
1860	Affx-79605973	1	76199027	0.0141369
1861	Affx-79564326	1	76240625	0.0121762
1862	Affx-79565445	1	76273499	0.0195392
1863	Affx-79528712	1	76301628	0.0200858
1864	Affx-79598979	1	76336546	0.021885
1865	Affx-79550862	1	76374863	0.0260975
1866	Affx-79542420	1	76411540	0.0283883
1867	Affx-79550055	1	76472901	0.0276431
1868	Affx-79574084	1	76507401	0.0256225
1869	Affx-79557517	1	76572872	0.0202985
1870	Affx-79535356	1	76600204	0.0200585
1871	Affx-79597498	1	76642069	0.0200185
1872	Affx-79566613	1	76674868	0.0217883
1873	Affx-79545966	1	76703780	0.022305
1874	Affx-79583627	1	76770739	0.0223608
1875	Affx-79585673	1	76829772	0.0155108
1876	Affx-79570610	1	76853182	0.018175
1877	Affx-79535357	1	76883777	0.0152773
1878	Affx-79602377	1	76944107	0.0157508
1879	Affx-79564327	1	76971588	0.0161423
1880	Affx-79599711	1	77023605	0.0187469
1881	Affx-79564559	1	77051870	0.0199508
1882	Affx-79541535	1	77084580	0.0183117
1883	Affx-79536455	1	77116054	0.0193636
1884	Affx-79563783	1	77184344	0.0180454
1885	Affx-79599712	1	77213865	0.0186192
1886	Affx-79581842	1	77279795	0.0214331
1887	Affx-79580182	1	77341843	0.0231057
1888	Affx-79610144	1	77383827	0.0205471
1889	Affx-79580183	1	77408984	0.0222562
1890	Affx-79606385	1	77434294	0.0209631
1891	Affx-79600432	1	77462246	0.0246131
1892	Affx-79600433	1	77500656	0.0230031
1893	Affx-79593451	1	77554993	0.0186236
1894	Affx-79561332	1	77624776	0.02213
1895	Affx-79543287	1	77656162	0.0221971
1896	Affx-79524425	1	77676782	0.0239892
1897	Affx-79595915	1	77725301	0.0226607
1898	Affx-79597499	1	77749562	0.0225346
1899	Affx-79573338	1	77793008	0.0178077
1900	Affx-79607436	1	77832140	0.0160769
1901	Affx-79601743	1	77860964	0.0129108
1902	Affx-79543288	1	77918594	0.0118493
1903	Affx-79540654	1	77945311	0.0111246
1904	Affx-38289613	1	77981401	0.00578615
1905	Affx-79525657	1	78012681	0.00643154
1906	Affx-79607740	1	78053774	0.00746154
1907	Affx-79547633	1	78092299	0.00727769
1908	Affx-79584221	1	78130908	0.00425385
1909	Affx-79562178	1	78191341	0.00377692
1910	Affx-79576634	1	78220559	0.00205786
1911	Affx-79588260	1	78252756	0.00683786
1912	Affx-79608028	1	78317855	0.00839667
1913	Affx-79534833	1	78355463	0.00857733
1914	Affx-79530421	1	78377985	0.0100793
1915	Affx-79556153	1	78413847	0.0106736
1916	Affx-79588261	1	78458856	0.010576
1917	Affx-79603534	1	78496952	0.010834
1918	Affx-79576180	1	78519462	0.0176525
1919	Affx-79608029	1	78569316	0.0175776
1920	Affx-79601108	1	78595442	0.0183606
1921	Affx-79582447	1	78664798	0.0167628
1922	Affx-79544157	1	78691494	0.0179118
1923	Affx-79598248	1	78713920	0.0178782
1924	Affx-79542421	1	78735507	0.0183724
1925	Affx-79582448	1	78754916	0.0149863
1926	Affx-79556154	1	78779604	0.0142331
1927	Affx-79559359	1	78819408	0.0131225
1928	Affx-79533859	1	78865003	0.0129531
1929	Affx-79532066	1	78920826	0.013635
1930	Affx-79609409	1	78949346	0.0142267
1931	Affx-79542422	1	78978060	0.0151327
1932	Affx-38293357	1	79000476	0.0157464
1933	Affx-79564560	1	79005535	0.015695
1934	Affx-79595916	1	79032802	0.00734
1935	Affx-79558768	1	79060643	0.006975
1936	Affx-79579099	1	79091360	0.00644077
1937	Affx-79607117	1	79123836	0.00780923
1938	Affx-79552433	1	79159186	0.00793692
1939	Affx-79536998	1	79196305	0.00826
1940	Affx-79564561	1	79221481	0.00923923
1941	Affx-79609026	1	79273257	0.0100508
1942	Affx-79569644	1	79309102	0.00993538
1943	Affx-79538815	1	79349377	0.0111408
1944	Affx-79560370	1	79380531	0.0159254
1945	Affx-79551624	1	79470082	0.0147107
1946	Affx-79577131	1	79500713	0.0159607
1947	Affx-79592607	1	79528576	0.0159593
1948	Affx-79586562	1	79555673	0.0157829
1949	Affx-79610261	1	79598266	0.0147847
1950	Affx-79609027	1	79643090	0.0133033
1951	Affx-79539996	1	79671407	0.013354
1952	Affx-79556155	1	79698528	0.016412
1953	Affx-79564328	1	79762846	0.0158771
1954	Affx-79527480	1	79794866	0.0158059
1955	Affx-79547636	1	79828599	0.01654
1956	Affx-79524055	1	79855833	0.0156188
1957	Affx-79545041	1	79883225	0.0128969
1958	Affx-79542423	1	79910062	0.0138747
1959	Affx-79580184	1	79978940	0.0126371
1960	Affx-79581265	1	80012622	0.00993143
1961	Affx-79550056	1	80042617	0.0105771
1962	Affx-79552434	1	80068244	0.01067
1963	Affx-79581266	1	80095284	0.0106438
1964	Affx-79602968	1	80123930	0.0121362
1965	Affx-79586563	1	80152522	0.0125167
1966	Affx-79525658	1	80178506	0.0123925
1967	Affx-79541536	1	80201760	0.0124442
1968	Affx-79598249	1	80229662	0.0123067
1969	Affx-79584846	1	80252314	0.014575
1970	Affx-79598250	1	80282026	0.0117625
1971	Affx-79579100	1	80311008	0.0118567
1972	Affx-79545042	1	80337791	0.012455
1973	Affx-79585674	1	80492882	0.0131321
1974	Affx-79607741	1	80524366	0.0128957
1975	Affx-79551625	1	80556416	0.0137379
1976	Affx-79569409	1	80610459	0.016362
1977	Affx-79548480	1	80674990	0.0144812
1978	Affx-79569410	1	80696594	0.0153627
1979	Affx-79589137	1	80717264	0.012066
1980	Affx-79594276	1	80741696	0.011978
1981	Affx-79543290	1	80765092	0.0110879
1982	Affx-79597500	1	80798449	0.0106514
1983	Affx-79588262	1	80828057	0.00934
1984	Affx-79555471	1	80859433	0.00865462
1985	Affx-79525900	1	80883218	0.00725385
1986	Affx-79565567	1	80932424	0.00688214
1987	Affx-79610429	1	80998970	0.00754929
1988	Affx-79598981	1	81025644	0.00773769
1989	Affx-79598251	1	81065334	0.00957231
1990	Affx-79547637	1	81105283	0.01022
1991	Affx-79532945	1	81129465	0.00989357
1992	Affx-79599714	1	81153510	0.0116643
1993	Affx-79535358	1	81208043	0.0125108
1994	Affx-79558140	1	81241252	0.0147831
1995	Affx-79595117	1	81270185	0.0148769
1996	Affx-79571452	1	81300911	0.0150185
1997	Affx-79571174	1	81362232	0.0136407
1998	Affx-79545043	1	81389804	0.0139713
1999	Affx-79534834	1	81418253	0.0146779
[truncated: 62,867 more rows]
